# Supplementary material for: Data on beetle-killed and surviving lodgepole pine (Pinus contorta) radial growth from the Beaverhead-Deerlodge National Forest, MT prior to a severe mountain pine beetle outbreak
Source: Data Brief. 2018 Aug 14;20:558–61. doi: 10.1016/j.dib.2018.08.019 (PMC6126402; doi:10.1016/j.dib.2018.08.019)
Supplement: Supplementary file 2 — Supplementary material [file mmc2.zip]

Archive with 930 entries (911 files):
- Raw_DTP_RWL/
- Raw_DTP_RWL/DTP/
- Raw_DTP_RWL/DTP/North_High_dtp_distToPith.txt
- __MACOSX/
- __MACOSX/Raw_DTP_RWL/
- __MACOSX/Raw_DTP_RWL/DTP/
- __MACOSX/Raw_DTP_RWL/DTP/._North_High_dtp_distToPith.txt
- Raw_DTP_RWL/DTP/North_Low_dtp_distToPith.txt
- __MACOSX/Raw_DTP_RWL/DTP/._North_Low_dtp_distToPith.txt
- Raw_DTP_RWL/DTP/North_Mid_dtp_distToPith.txt
- __MACOSX/Raw_DTP_RWL/DTP/._North_Mid_dtp_distToPith.txt
- Raw_DTP_RWL/DTP/South_High_dtp_distToPith.txt
- __MACOSX/Raw_DTP_RWL/DTP/._South_High_dtp_distToPith.txt
- Raw_DTP_RWL/DTP/South_Low_dtp_distToPith.txt
- __MACOSX/Raw_DTP_RWL/DTP/._South_Low_dtp_distToPith.txt
- Raw_DTP_RWL/DTP/South_Mid_dtp_distToPith.txt
- __MACOSX/Raw_DTP_RWL/DTP/._South_Mid_dtp_distToPith.txt
- __MACOSX/Raw_DTP_RWL/._DTP
- Raw_DTP_RWL/RWL/
- Raw_DTP_RWL/RWL/North_High_rwl/
- Raw_DTP_RWL/RWL/North_High_rwl/N_H1_01A.rwl
- __MACOSX/Raw_DTP_RWL/RWL/
- __MACOSX/Raw_DTP_RWL/RWL/North_High_rwl/
- __MACOSX/Raw_DTP_RWL/RWL/North_High_rwl/._N_H1_01A.rwl
- Raw_DTP_RWL/RWL/North_High_rwl/N_H1_01B.rwl
- __MACOSX/Raw_DTP_RWL/RWL/North_High_rwl/._N_H1_01B.rwl
- Raw_DTP_RWL/RWL/North_High_rwl/N_H1_02A.rwl
- __MACOSX/Raw_DTP_RWL/RWL/North_High_rwl/._N_H1_02A.rwl
- Raw_DTP_RWL/RWL/North_High_rwl/N_H1_02B.rwl
- __MACOSX/Raw_DTP_RWL/RWL/North_High_rwl/._N_H1_02B.rwl
- Raw_DTP_RWL/RWL/North_High_rwl/N_H1_03A.rwl
- __MACOSX/Raw_DTP_RWL/RWL/North_High_rwl/._N_H1_03A.rwl
- Raw_DTP_RWL/RWL/North_High_rwl/N_H1_03B.rwl
- __MACOSX/Raw_DTP_RWL/RWL/North_High_rwl/._N_H1_03B.rwl
- Raw_DTP_RWL/RWL/North_High_rwl/N_H1_04A.rwl
- __MACOSX/Raw_DTP_RWL/RWL/North_High_rwl/._N_H1_04A.rwl
- Raw_DTP_RWL/RWL/North_High_rwl/N_H1_04B.rwl
- __MACOSX/Raw_DTP_RWL/RWL/North_High_rwl/._N_H1_04B.rwl
- Raw_DTP_RWL/RWL/North_High_rwl/N_H1_05A.rwl
- __MACOSX/Raw_DTP_RWL/RWL/North_High_rwl/._N_H1_05A.rwl
- Raw_DTP_RWL/RWL/North_High_rwl/N_H1_05B.rwl
- __MACOSX/Raw_DTP_RWL/RWL/North_High_rwl/._N_H1_05B.rwl
- Raw_DTP_RWL/RWL/North_High_rwl/N_H1_06A.rwl
- __MACOSX/Raw_DTP_RWL/RWL/North_High_rwl/._N_H1_06A.rwl
- Raw_DTP_RWL/RWL/North_High_rwl/N_H1_06B.rwl
- __MACOSX/Raw_DTP_RWL/RWL/North_High_rwl/._N_H1_06B.rwl
- Raw_DTP_RWL/RWL/North_High_rwl/N_H1_07A.rwl
- __MACOSX/Raw_DTP_RWL/RWL/North_High_rwl/._N_H1_07A.rwl
- Raw_DTP_RWL/RWL/North_High_rwl/N_H1_07B.rwl
- __MACOSX/Raw_DTP_RWL/RWL/North_High_rwl/._N_H1_07B.rwl
- Raw_DTP_RWL/RWL/North_High_rwl/N_H1_08A.rwl
- __MACOSX/Raw_DTP_RWL/RWL/North_High_rwl/._N_H1_08A.rwl
- Raw_DTP_RWL/RWL/North_High_rwl/N_H1_08B.rwl
- __MACOSX/Raw_DTP_RWL/RWL/North_High_rwl/._N_H1_08B.rwl
- Raw_DTP_RWL/RWL/North_High_rwl/N_H1_09A.rwl
- __MACOSX/Raw_DTP_RWL/RWL/North_High_rwl/._N_H1_09A.rwl
- Raw_DTP_RWL/RWL/North_High_rwl/N_H1_09B.rwl
- __MACOSX/Raw_DTP_RWL/RWL/North_High_rwl/._N_H1_09B.rwl
- Raw_DTP_RWL/RWL/North_High_rwl/N_H1_10A.rwl
- __MACOSX/Raw_DTP_RWL/RWL/North_High_rwl/._N_H1_10A.rwl
- Raw_DTP_RWL/RWL/North_High_rwl/N_H1_10B.rwl
- __MACOSX/Raw_DTP_RWL/RWL/North_High_rwl/._N_H1_10B.rwl
- Raw_DTP_RWL/RWL/North_High_rwl/N_H1_11A.rwl
- __MACOSX/Raw_DTP_RWL/RWL/North_High_rwl/._N_H1_11A.rwl
- Raw_DTP_RWL/RWL/North_High_rwl/N_H1_11B.rwl
- __MACOSX/Raw_DTP_RWL/RWL/North_High_rwl/._N_H1_11B.rwl
- Raw_DTP_RWL/RWL/North_High_rwl/N_H1_12A.rwl
- __MACOSX/Raw_DTP_RWL/RWL/North_High_rwl/._N_H1_12A.rwl
- Raw_DTP_RWL/RWL/North_High_rwl/N_H1_12B.rwl
- __MACOSX/Raw_DTP_RWL/RWL/North_High_rwl/._N_H1_12B.rwl
- Raw_DTP_RWL/RWL/North_High_rwl/N_H1_13A.rwl
- __MACOSX/Raw_DTP_RWL/RWL/North_High_rwl/._N_H1_13A.rwl
- Raw_DTP_RWL/RWL/North_High_rwl/N_H1_13B.rwl
- __MACOSX/Raw_DTP_RWL/RWL/North_High_rwl/._N_H1_13B.rwl
- Raw_DTP_RWL/RWL/North_High_rwl/N_H1_14A.rwl
- __MACOSX/Raw_DTP_RWL/RWL/North_High_rwl/._N_H1_14A.rwl
- Raw_DTP_RWL/RWL/North_High_rwl/N_H1_14B.rwl
- __MACOSX/Raw_DTP_RWL/RWL/North_High_rwl/._N_H1_14B.rwl
- Raw_DTP_RWL/RWL/North_High_rwl/N_H1_15B.rwl
- __MACOSX/Raw_DTP_RWL/RWL/North_High_rwl/._N_H1_15B.rwl
- Raw_DTP_RWL/RWL/North_High_rwl/N_H1_16A.rwl
- __MACOSX/Raw_DTP_RWL/RWL/North_High_rwl/._N_H1_16A.rwl
- Raw_DTP_RWL/RWL/North_High_rwl/N_H1_16B.rwl
- __MACOSX/Raw_DTP_RWL/RWL/North_High_rwl/._N_H1_16B.rwl
- Raw_DTP_RWL/RWL/North_High_rwl/N_H1_17A.rwl
- __MACOSX/Raw_DTP_RWL/RWL/North_High_rwl/._N_H1_17A.rwl
- Raw_DTP_RWL/RWL/North_High_rwl/N_H1_17B.rwl
- __MACOSX/Raw_DTP_RWL/RWL/North_High_rwl/._N_H1_17B.rwl
- Raw_DTP_RWL/RWL/North_High_rwl/N_H1_18A.rwl
- __MACOSX/Raw_DTP_RWL/RWL/North_High_rwl/._N_H1_18A.rwl
- Raw_DTP_RWL/RWL/North_High_rwl/N_H1_18B.rwl
- __MACOSX/Raw_DTP_RWL/RWL/North_High_rwl/._N_H1_18B.rwl
- Raw_DTP_RWL/RWL/North_High_rwl/N_H1_19A.rwl
- __MACOSX/Raw_DTP_RWL/RWL/North_High_rwl/._N_H1_19A.rwl
- Raw_DTP_RWL/RWL/North_High_rwl/N_H1_19B.rwl
- __MACOSX/Raw_DTP_RWL/RWL/North_High_rwl/._N_H1_19B.rwl
- Raw_DTP_RWL/RWL/North_High_rwl/N_H1_20A.rwl
- __MACOSX/Raw_DTP_RWL/RWL/North_High_rwl/._N_H1_20A.rwl
- Raw_DTP_RWL/RWL/North_High_rwl/N_H1_20B.rwl
- __MACOSX/Raw_DTP_RWL/RWL/North_High_rwl/._N_H1_20B.rwl
- Raw_DTP_RWL/RWL/North_High_rwl/N_H2_01A.rwl
- __MACOSX/Raw_DTP_RWL/RWL/North_High_rwl/._N_H2_01A.rwl
- Raw_DTP_RWL/RWL/North_High_rwl/N_H2_01B.rwl
- __MACOSX/Raw_DTP_RWL/RWL/North_High_rwl/._N_H2_01B.rwl
- Raw_DTP_RWL/RWL/North_High_rwl/N_H2_02A.rwl
- __MACOSX/Raw_DTP_RWL/RWL/North_High_rwl/._N_H2_02A.rwl
- Raw_DTP_RWL/RWL/North_High_rwl/N_H2_02B.rwl
- __MACOSX/Raw_DTP_RWL/RWL/North_High_rwl/._N_H2_02B.rwl
- Raw_DTP_RWL/RWL/North_High_rwl/N_H2_03A.rwl
- __MACOSX/Raw_DTP_RWL/RWL/North_High_rwl/._N_H2_03A.rwl
- Raw_DTP_RWL/RWL/North_High_rwl/N_H2_03B.rwl
- __MACOSX/Raw_DTP_RWL/RWL/North_High_rwl/._N_H2_03B.rwl
- Raw_DTP_RWL/RWL/North_High_rwl/N_H2_04A.rwl
- __MACOSX/Raw_DTP_RWL/RWL/North_High_rwl/._N_H2_04A.rwl
- Raw_DTP_RWL/RWL/North_High_rwl/N_H2_05A.rwl
- __MACOSX/Raw_DTP_RWL/RWL/North_High_rwl/._N_H2_05A.rwl
- Raw_DTP_RWL/RWL/North_High_rwl/N_H2_05B.rwl
- __MACOSX/Raw_DTP_RWL/RWL/North_High_rwl/._N_H2_05B.rwl
- Raw_DTP_RWL/RWL/North_High_rwl/N_H2_06A.rwl
- __MACOSX/Raw_DTP_RWL/RWL/North_High_rwl/._N_H2_06A.rwl
- Raw_DTP_RWL/RWL/North_High_rwl/N_H2_06B.rwl
- __MACOSX/Raw_DTP_RWL/RWL/North_High_rwl/._N_H2_06B.rwl
- Raw_DTP_RWL/RWL/North_High_rwl/N_H2_07A.rwl
- __MACOSX/Raw_DTP_RWL/RWL/North_High_rwl/._N_H2_07A.rwl
- Raw_DTP_RWL/RWL/North_High_rwl/N_H2_07B.rwl
- __MACOSX/Raw_DTP_RWL/RWL/North_High_rwl/._N_H2_07B.rwl
- Raw_DTP_RWL/RWL/North_High_rwl/N_H2_08A.rwl
- __MACOSX/Raw_DTP_RWL/RWL/North_High_rwl/._N_H2_08A.rwl
- Raw_DTP_RWL/RWL/North_High_rwl/N_H2_08B.rwl
- __MACOSX/Raw_DTP_RWL/RWL/North_High_rwl/._N_H2_08B.rwl
- Raw_DTP_RWL/RWL/North_High_rwl/N_H2_09A.rwl
- __MACOSX/Raw_DTP_RWL/RWL/North_High_rwl/._N_H2_09A.rwl
- Raw_DTP_RWL/RWL/North_High_rwl/N_H2_09B.rwl
- __MACOSX/Raw_DTP_RWL/RWL/North_High_rwl/._N_H2_09B.rwl
- Raw_DTP_RWL/RWL/North_High_rwl/N_H2_10B.rwl
- __MACOSX/Raw_DTP_RWL/RWL/North_High_rwl/._N_H2_10B.rwl
- Raw_DTP_RWL/RWL/North_High_rwl/N_H2_11A.rwl
- __MACOSX/Raw_DTP_RWL/RWL/North_High_rwl/._N_H2_11A.rwl
- Raw_DTP_RWL/RWL/North_High_rwl/N_H2_11B.rwl
- __MACOSX/Raw_DTP_RWL/RWL/North_High_rwl/._N_H2_11B.rwl
- Raw_DTP_RWL/RWL/North_High_rwl/N_H2_12A.rwl
- __MACOSX/Raw_DTP_RWL/RWL/North_High_rwl/._N_H2_12A.rwl
- Raw_DTP_RWL/RWL/North_High_rwl/N_H2_12B.rwl
- __MACOSX/Raw_DTP_RWL/RWL/North_High_rwl/._N_H2_12B.rwl
- Raw_DTP_RWL/RWL/North_High_rwl/N_H2_13A.rwl
- __MACOSX/Raw_DTP_RWL/RWL/North_High_rwl/._N_H2_13A.rwl
- Raw_DTP_RWL/RWL/North_High_rwl/N_H2_13B.rwl
- __MACOSX/Raw_DTP_RWL/RWL/North_High_rwl/._N_H2_13B.rwl
- Raw_DTP_RWL/RWL/North_High_rwl/N_H2_14A.rwl
- __MACOSX/Raw_DTP_RWL/RWL/North_High_rwl/._N_H2_14A.rwl
- Raw_DTP_RWL/RWL/North_High_rwl/N_H2_15A.rwl
- __MACOSX/Raw_DTP_RWL/RWL/North_High_rwl/._N_H2_15A.rwl
- Raw_DTP_RWL/RWL/North_High_rwl/N_H2_15B.rwl
- __MACOSX/Raw_DTP_RWL/RWL/North_High_rwl/._N_H2_15B.rwl
- Raw_DTP_RWL/RWL/North_High_rwl/N_H2_16A.rwl
- __MACOSX/Raw_DTP_RWL/RWL/North_High_rwl/._N_H2_16A.rwl
- Raw_DTP_RWL/RWL/North_High_rwl/N_H2_16B.rwl
- __MACOSX/Raw_DTP_RWL/RWL/North_High_rwl/._N_H2_16B.rwl
- Raw_DTP_RWL/RWL/North_High_rwl/N_H2_17B.rwl
- __MACOSX/Raw_DTP_RWL/RWL/North_High_rwl/._N_H2_17B.rwl
- Raw_DTP_RWL/RWL/North_High_rwl/N_H2_18A.rwl
- __MACOSX/Raw_DTP_RWL/RWL/North_High_rwl/._N_H2_18A.rwl
- Raw_DTP_RWL/RWL/North_High_rwl/N_H2_18B.rwl
- __MACOSX/Raw_DTP_RWL/RWL/North_High_rwl/._N_H2_18B.rwl
- Raw_DTP_RWL/RWL/North_High_rwl/N_H2_19A.rwl
- __MACOSX/Raw_DTP_RWL/RWL/North_High_rwl/._N_H2_19A.rwl
- Raw_DTP_RWL/RWL/North_High_rwl/N_H2_19B.rwl
- __MACOSX/Raw_DTP_RWL/RWL/North_High_rwl/._N_H2_19B.rwl
- Raw_DTP_RWL/RWL/North_High_rwl/N_H2_20A.rwl
- __MACOSX/Raw_DTP_RWL/RWL/North_High_rwl/._N_H2_20A.rwl
- Raw_DTP_RWL/RWL/North_High_rwl/N_H2_20B.rwl
- __MACOSX/Raw_DTP_RWL/RWL/North_High_rwl/._N_H2_20B.rwl
- __MACOSX/Raw_DTP_RWL/RWL/._North_High_rwl
- Raw_DTP_RWL/RWL/North_Low_rwl/
- Raw_DTP_RWL/RWL/North_Low_rwl/N_L1_01A.rwl
- __MACOSX/Raw_DTP_RWL/RWL/North_Low_rwl/
- __MACOSX/Raw_DTP_RWL/RWL/North_Low_rwl/._N_L1_01A.rwl
- Raw_DTP_RWL/RWL/North_Low_rwl/N_L1_01B.rwl
- __MACOSX/Raw_DTP_RWL/RWL/North_Low_rwl/._N_L1_01B.rwl
- Raw_DTP_RWL/RWL/North_Low_rwl/N_L1_02A.rwl
- __MACOSX/Raw_DTP_RWL/RWL/North_Low_rwl/._N_L1_02A.rwl
- Raw_DTP_RWL/RWL/North_Low_rwl/N_L1_02B.rwl
- __MACOSX/Raw_DTP_RWL/RWL/North_Low_rwl/._N_L1_02B.rwl
- Raw_DTP_RWL/RWL/North_Low_rwl/N_L1_03A.rwl
- __MACOSX/Raw_DTP_RWL/RWL/North_Low_rwl/._N_L1_03A.rwl
- Raw_DTP_RWL/RWL/North_Low_rwl/N_L1_03B.rwl
- __MACOSX/Raw_DTP_RWL/RWL/North_Low_rwl/._N_L1_03B.rwl
- Raw_DTP_RWL/RWL/North_Low_rwl/N_L1_04A.rwl
- __MACOSX/Raw_DTP_RWL/RWL/North_Low_rwl/._N_L1_04A.rwl
- Raw_DTP_RWL/RWL/North_Low_rwl/N_L1_04B.rwl
- __MACOSX/Raw_DTP_RWL/RWL/North_Low_rwl/._N_L1_04B.rwl
- Raw_DTP_RWL/RWL/North_Low_rwl/N_L1_05A.rwl
- __MACOSX/Raw_DTP_RWL/RWL/North_Low_rwl/._N_L1_05A.rwl
- Raw_DTP_RWL/RWL/North_Low_rwl/N_L1_05B.rwl
- __MACOSX/Raw_DTP_RWL/RWL/North_Low_rwl/._N_L1_05B.rwl
- Raw_DTP_RWL/RWL/North_Low_rwl/N_L1_06A.rwl
- __MACOSX/Raw_DTP_RWL/RWL/North_Low_rwl/._N_L1_06A.rwl
- Raw_DTP_RWL/RWL/North_Low_rwl/N_L1_06B.rwl
- __MACOSX/Raw_DTP_RWL/RWL/North_Low_rwl/._N_L1_06B.rwl
- Raw_DTP_RWL/RWL/North_Low_rwl/N_L1_07A.rwl
- __MACOSX/Raw_DTP_RWL/RWL/North_Low_rwl/._N_L1_07A.rwl
- Raw_DTP_RWL/RWL/North_Low_rwl/N_L1_07B.rwl
- __MACOSX/Raw_DTP_RWL/RWL/North_Low_rwl/._N_L1_07B.rwl
- Raw_DTP_RWL/RWL/North_Low_rwl/N_L1_08A.rwl
- __MACOSX/Raw_DTP_RWL/RWL/North_Low_rwl/._N_L1_08A.rwl
- Raw_DTP_RWL/RWL/North_Low_rwl/N_L1_08B.rwl
- __MACOSX/Raw_DTP_RWL/RWL/North_Low_rwl/._N_L1_08B.rwl
- Raw_DTP_RWL/RWL/North_Low_rwl/N_L1_09A.rwl
- __MACOSX/Raw_DTP_RWL/RWL/North_Low_rwl/._N_L1_09A.rwl
- Raw_DTP_RWL/RWL/North_Low_rwl/N_L1_09B.rwl
- __MACOSX/Raw_DTP_RWL/RWL/North_Low_rwl/._N_L1_09B.rwl
- Raw_DTP_RWL/RWL/North_Low_rwl/N_L1_10A.rwl
- __MACOSX/Raw_DTP_RWL/RWL/North_Low_rwl/._N_L1_10A.rwl
- Raw_DTP_RWL/RWL/North_Low_rwl/N_L1_10B.rwl
- __MACOSX/Raw_DTP_RWL/RWL/North_Low_rwl/._N_L1_10B.rwl
- Raw_DTP_RWL/RWL/North_Low_rwl/N_L1_11A.rwl
- __MACOSX/Raw_DTP_RWL/RWL/North_Low_rwl/._N_L1_11A.rwl
- Raw_DTP_RWL/RWL/North_Low_rwl/N_L1_11B.rwl
- __MACOSX/Raw_DTP_RWL/RWL/North_Low_rwl/._N_L1_11B.rwl
- Raw_DTP_RWL/RWL/North_Low_rwl/N_L1_12A.rwl
- __MACOSX/Raw_DTP_RWL/RWL/North_Low_rwl/._N_L1_12A.rwl
- Raw_DTP_RWL/RWL/North_Low_rwl/N_L1_12B.rwl
- __MACOSX/Raw_DTP_RWL/RWL/North_Low_rwl/._N_L1_12B.rwl
- Raw_DTP_RWL/RWL/North_Low_rwl/N_L1_13A.rwl
- __MACOSX/Raw_DTP_RWL/RWL/North_Low_rwl/._N_L1_13A.rwl
- Raw_DTP_RWL/RWL/North_Low_rwl/N_L1_13B.rwl
- __MACOSX/Raw_DTP_RWL/RWL/North_Low_rwl/._N_L1_13B.rwl
- Raw_DTP_RWL/RWL/North_Low_rwl/N_L1_14B.rwl
- __MACOSX/Raw_DTP_RWL/RWL/North_Low_rwl/._N_L1_14B.rwl
- Raw_DTP_RWL/RWL/North_Low_rwl/N_L1_15A.rwl
- __MACOSX/Raw_DTP_RWL/RWL/North_Low_rwl/._N_L1_15A.rwl
- Raw_DTP_RWL/RWL/North_Low_rwl/N_L1_15B.rwl
- __MACOSX/Raw_DTP_RWL/RWL/North_Low_rwl/._N_L1_15B.rwl
- Raw_DTP_RWL/RWL/North_Low_rwl/N_L1_16A.rwl
- __MACOSX/Raw_DTP_RWL/RWL/North_Low_rwl/._N_L1_16A.rwl
- Raw_DTP_RWL/RWL/North_Low_rwl/N_L1_16B.rwl
- __MACOSX/Raw_DTP_RWL/RWL/North_Low_rwl/._N_L1_16B.rwl
- Raw_DTP_RWL/RWL/North_Low_rwl/N_L1_17A.rwl
- __MACOSX/Raw_DTP_RWL/RWL/North_Low_rwl/._N_L1_17A.rwl
- Raw_DTP_RWL/RWL/North_Low_rwl/N_L1_17B.rwl
- __MACOSX/Raw_DTP_RWL/RWL/North_Low_rwl/._N_L1_17B.rwl
- Raw_DTP_RWL/RWL/North_Low_rwl/N_L1_18A.rwl
- __MACOSX/Raw_DTP_RWL/RWL/North_Low_rwl/._N_L1_18A.rwl
- Raw_DTP_RWL/RWL/North_Low_rwl/N_L1_18B.rwl
- __MACOSX/Raw_DTP_RWL/RWL/North_Low_rwl/._N_L1_18B.rwl
- Raw_DTP_RWL/RWL/North_Low_rwl/N_L1_19A.rwl
- __MACOSX/Raw_DTP_RWL/RWL/North_Low_rwl/._N_L1_19A.rwl
- Raw_DTP_RWL/RWL/North_Low_rwl/N_L1_19B.rwl
- __MACOSX/Raw_DTP_RWL/RWL/North_Low_rwl/._N_L1_19B.rwl
- Raw_DTP_RWL/RWL/North_Low_rwl/N_L1_20A.rwl
- __MACOSX/Raw_DTP_RWL/RWL/North_Low_rwl/._N_L1_20A.rwl
- Raw_DTP_RWL/RWL/North_Low_rwl/N_L1_20B.rwl
- __MACOSX/Raw_DTP_RWL/RWL/North_Low_rwl/._N_L1_20B.rwl
- Raw_DTP_RWL/RWL/North_Low_rwl/N_L1_21A.rwl
- __MACOSX/Raw_DTP_RWL/RWL/North_Low_rwl/._N_L1_21A.rwl
- Raw_DTP_RWL/RWL/North_Low_rwl/N_L2_01A.rwl
- __MACOSX/Raw_DTP_RWL/RWL/North_Low_rwl/._N_L2_01A.rwl
- Raw_DTP_RWL/RWL/North_Low_rwl/N_L2_01B.rwl
- __MACOSX/Raw_DTP_RWL/RWL/North_Low_rwl/._N_L2_01B.rwl
- Raw_DTP_RWL/RWL/North_Low_rwl/N_L2_02A.rwl
- __MACOSX/Raw_DTP_RWL/RWL/North_Low_rwl/._N_L2_02A.rwl
- Raw_DTP_RWL/RWL/North_Low_rwl/N_L2_02B.rwl
- __MACOSX/Raw_DTP_RWL/RWL/North_Low_rwl/._N_L2_02B.rwl
- Raw_DTP_RWL/RWL/North_Low_rwl/N_L2_03A.rwl
- __MACOSX/Raw_DTP_RWL/RWL/North_Low_rwl/._N_L2_03A.rwl
- Raw_DTP_RWL/RWL/North_Low_rwl/N_L2_03B.rwl
- __MACOSX/Raw_DTP_RWL/RWL/North_Low_rwl/._N_L2_03B.rwl
- Raw_DTP_RWL/RWL/North_Low_rwl/N_L2_04A.rwl
- __MACOSX/Raw_DTP_RWL/RWL/North_Low_rwl/._N_L2_04A.rwl
- Raw_DTP_RWL/RWL/North_Low_rwl/N_L2_04B.rwl
- __MACOSX/Raw_DTP_RWL/RWL/North_Low_rwl/._N_L2_04B.rwl
- Raw_DTP_RWL/RWL/North_Low_rwl/N_L2_05A.rwl
- __MACOSX/Raw_DTP_RWL/RWL/North_Low_rwl/._N_L2_05A.rwl
- Raw_DTP_RWL/RWL/North_Low_rwl/N_L2_05B.rwl
- __MACOSX/Raw_DTP_RWL/RWL/North_Low_rwl/._N_L2_05B.rwl
- Raw_DTP_RWL/RWL/North_Low_rwl/N_L2_06A.rwl
- __MACOSX/Raw_DTP_RWL/RWL/North_Low_rwl/._N_L2_06A.rwl
- Raw_DTP_RWL/RWL/North_Low_rwl/N_L2_06B.rwl
- __MACOSX/Raw_DTP_RWL/RWL/North_Low_rwl/._N_L2_06B.rwl
- Raw_DTP_RWL/RWL/North_Low_rwl/N_L2_07A.rwl
- __MACOSX/Raw_DTP_RWL/RWL/North_Low_rwl/._N_L2_07A.rwl
- Raw_DTP_RWL/RWL/North_Low_rwl/N_L2_07B.rwl
- __MACOSX/Raw_DTP_RWL/RWL/North_Low_rwl/._N_L2_07B.rwl
- Raw_DTP_RWL/RWL/North_Low_rwl/N_L2_08A.rwl
- __MACOSX/Raw_DTP_RWL/RWL/North_Low_rwl/._N_L2_08A.rwl
- Raw_DTP_RWL/RWL/North_Low_rwl/N_L2_08B.rwl
- __MACOSX/Raw_DTP_RWL/RWL/North_Low_rwl/._N_L2_08B.rwl
- Raw_DTP_RWL/RWL/North_Low_rwl/N_L2_10B.rwl
- __MACOSX/Raw_DTP_RWL/RWL/North_Low_rwl/._N_L2_10B.rwl
- Raw_DTP_RWL/RWL/North_Low_rwl/N_L2_11A.rwl
- __MACOSX/Raw_DTP_RWL/RWL/North_Low_rwl/._N_L2_11A.rwl
- Raw_DTP_RWL/RWL/North_Low_rwl/N_L2_11B.rwl
- __MACOSX/Raw_DTP_RWL/RWL/North_Low_rwl/._N_L2_11B.rwl
- Raw_DTP_RWL/RWL/North_Low_rwl/N_L2_12A.rwl
- __MACOSX/Raw_DTP_RWL/RWL/North_Low_rwl/._N_L2_12A.rwl
- Raw_DTP_RWL/RWL/North_Low_rwl/N_L2_12B.rwl
- __MACOSX/Raw_DTP_RWL/RWL/North_Low_rwl/._N_L2_12B.rwl
- Raw_DTP_RWL/RWL/North_Low_rwl/N_L2_13A.rwl
- __MACOSX/Raw_DTP_RWL/RWL/North_Low_rwl/._N_L2_13A.rwl
- Raw_DTP_RWL/RWL/North_Low_rwl/N_L2_13B.rwl
[truncated: 630 more entries]
