# Supplementary material for: Data on beetle-killed and surviving lodgepole pine (Pinus contorta) radial growth from the Beaverhead-Deerlodge National Forest, MT prior to a severe mountain pine beetle outbreak
Source: Data Brief. 2018 Aug 14;20:558–61. doi: 10.1016/j.dib.2018.08.019 (PMC6126402; doi:10.1016/j.dib.2018.08.019)
Supplement: Supplementary file 2 — Supplementary material [file mmc2.zip › Raw_DTP_RWL/DTP/North_High_dtp_distToPith.txt]

Distances to pith for F:\test\Helena_NF\Core_Scans\Marked\North_High_dtp.fh
CDendro=7.8.1  Dec 23 2014
LicencedTo=Marie Rothell, leila.cooper@umontana.edu
series d2pith
N_H1_01A 2.2
N_H1_01B 15.0
N_H1_02A 2.6
N_H1_02B 1.0
N_H1_03A 15.9
N_H1_03B 6.7
N_H1_04A 0
N_H1_04B 5.0
N_H1_05A 0
N_H1_05B 10.5
N_H1_06A 1.9
N_H1_06B 9.9
N_H1_07A 8.5
N_H1_07B 4.2
N_H1_08A 1.0
N_H1_08B 17.1
N_H1_09A 20.0
N_H1_09B 0.7
N_H1_10A 3.1
N_H1_10B 11.8
N_H1_11A 7.1
N_H1_11B 16.9
N_H1_12A 5.1
N_H1_12B 1.1
N_H1_13A 21.3
N_H1_13B 13.1
N_H1_14A 1.3
N_H1_14B 5.2
N_H1_15B 2.2
N_H1_16A 4.7
N_H1_16B 11.1
N_H1_17A 13.8
N_H1_17B 21.1
N_H1_18A 15.2
N_H1_18B 9.0
N_H1_19A 3.1
N_H1_19B 6.0
N_H1_20A 11.8
N_H1_20B 9.0
N_H2_01A 1.7
N_H2_01B 4.8
N_H2_02A 8.8
N_H2_02B 1.6
N_H2_03A 19.5
N_H2_03B 8.1
N_H2_04A 7.9
N_H2_05A 6.4
N_H2_05B 3.1
N_H2_06A 8.7
N_H2_06B 21.2
N_H2_07A 22.4
N_H2_07B 10.3
N_H2_08A 12.1
N_H2_08B 2.0
N_H2_09A 19.4
N_H2_09B 21.0
N_H2_10B 5.5
N_H2_11A 1.4
N_H2_11B 5.9
N_H2_12A 1.5
N_H2_12B 0.8
N_H2_13A 1.0
N_H2_13B 1.3
N_H2_14A 4.7
N_H2_15A 1.2
N_H2_15B 6.1
N_H2_16A 12.3
N_H2_16B 22.4
N_H2_17B 9.8
N_H2_18A 19.9
N_H2_18B 12.1
N_H2_19A 15.9
N_H2_19B 17.3
N_H2_20A 16.9
N_H2_20B 17.7
