# Supplementary material for: Data on beetle-killed and surviving lodgepole pine (Pinus contorta) radial growth from the Beaverhead-Deerlodge National Forest, MT prior to a severe mountain pine beetle outbreak
Source: Data Brief. 2018 Aug 14;20:558–61. doi: 10.1016/j.dib.2018.08.019 (PMC6126402; doi:10.1016/j.dib.2018.08.019)
Supplement: Supplementary file 2 — Supplementary material [file mmc2.zip › Raw_DTP_RWL/DTP/North_Low_dtp_distToPith.txt]

Distances to pith for F:\test\Helena_NF\Core_Scans\Marked\North_Low_dtp.fh
CDendro=7.8.1  Dec 23 2014
LicencedTo=Marie Rothell, leila.cooper@umontana.edu
series d2pith
N_L1_01A 16.7
N_L1_01B 26.4
N_L1_02A 4.6
N_L1_02B 0.8
N_L1_03A 12.9
N_L1_03B 11.1
N_L1_04A 20.4
N_L1_04B 40.2
N_L1_05A 46.6
N_L1_05B 18.2
N_L1_06A 19.5
N_L1_06B 5.6
N_L1_07A 7.7
N_L1_07B 11.9
N_L1_08A 12.1
N_L1_08B 13.8
N_L1_09A 1.9
N_L1_09B 7.0
N_L1_10A 6.0
N_L1_10B 27.9
N_L1_11A 22.7
N_L1_11B 16.9
N_L1_12A 16.1
N_L1_12B 0
N_L1_13A 4.3
N_L1_13B 0.9
N_L1_14B 19.1
N_L1_15A 5.1
N_L1_15B 2.6
N_L1_16A 9.6
N_L1_16B 14.9
N_L1_17A 16.1
N_L1_17B 0
N_L1_18A 4.9
N_L1_18B 11.7
N_L1_19A 20.9
N_L1_19B 9.2
N_L1_20A 8.0
N_L1_20B 9.7
N_L1_21A 8.8
N_L2_01A 7.1
N_L2_01B 17.7
N_L2_02A 1.2
N_L2_02B 15.9
N_L2_03A 16.5
N_L2_03B 2.6
N_L2_04A 4.1
N_L2_04B 12.9
N_L2_05A 5.8
N_L2_05B 5.0
N_L2_06A 1.3
N_L2_06B 1.2
N_L2_07A 6.2
N_L2_07B 5.5
N_L2_08A 15.6
N_L2_08B 15.2
N_L2_10B 0.6
N_L2_11A 1.9
N_L2_11B 0.7
N_L2_12A 8.1
N_L2_12B 22.9
N_L2_13A 3.4
N_L2_13B 0.6
N_L2_14A 0
N_L2_14B 19.0
N_L2_15A 5.5
N_L2_15B 6.1
N_L2_16A 17.1
N_L2_16B 1.1
N_L2_17B 6.4
N_L2_18A 9.8
N_L2_18B 8.3
N_L2_20B 5.4
