# Supplementary material for: Data on beetle-killed and surviving lodgepole pine (Pinus contorta) radial growth from the Beaverhead-Deerlodge National Forest, MT prior to a severe mountain pine beetle outbreak
Source: Data Brief. 2018 Aug 14;20:558–61. doi: 10.1016/j.dib.2018.08.019 (PMC6126402; doi:10.1016/j.dib.2018.08.019)
Supplement: Supplementary file 2 — Supplementary material [file mmc2.zip › Raw_DTP_RWL/DTP/North_Mid_dtp_distToPith.txt]

Distances to pith for F:\test\Helena_NF\Core_Scans\Marked\North_Mid_dtp.fh
CDendro=7.8.1  Dec 23 2014
LicencedTo=Marie Rothell, leila.cooper@umontana.edu
series d2pith
N_M1_01A 0
N_M1_03A 5.8
N_M1_04A 10.9
N_M1_04B 21.8
N_M1_05A 21.8
N_M1_05B 15.1
N_M1_06A 12.8
N_M1_06B 5.8
N_M1_07A 8.1
N_M1_07B 9.5
N_M1_09A 17.5
N_M1_09B 1.1
N_M1_10A 10.1
N_M1_10B 19.0
N_M1_11A 0.9
N_M1_11B 2.7
N_M1_12A 0.8
N_M1_12B 12.9
N_M1_13A 12.9
N_M1_13B 50.0
N_M1_14A 20.9
N_M1_14B 22.2
N_M1_15B 1.1
N_M1_16A 1.0
N_M1_16B 0
N_M1_17A 3.5
N_M1_17B 10.0
N_M1_18A 3.2
N_M1_18B 0.7
N_M1_19A 2.1
N_M1_19B 8.3
N_M1_20A 4.3
N_M1_20B 1.4
N_M2_01B 1.2
N_M2_02A 4.8
N_M2_02B 1.7
N_M2_03A 0.9
N_M2_03B 1.0
N_M2_04A 1.0
N_M2_04B 2.7
N_M2_05A 6.0
N_M2_05B 0
N_M2_06A 11.8
N_M2_06B 1.7
N_M2_07A 0
N_M2_07B 10.8
N_M2_08A 5.5
N_M2_08B 0
N_M2_09A 0
N_M2_09B 0
N_M2_10A 1.5
N_M2_10B 1.8
N_M2_11A 3.8
N_M2_11B 1.8
N_M2_12A 8.5
N_M2_12B 4.4
N_M2_13A 1.3
N_M2_13B 1.1
N_M2_14A 6.4
N_M2_14B 9.8
N_M2_15A 1.4
N_M2_15B 7.2
N_M2_16B 4.1
N_M2_17A 17.7
N_M2_17B 23.1
N_M2_18A 9.1
N_M2_18B 1.4
N_M2_19A 4.0
N_M2_19B 1.4
N_M2_20A 3.2
N_M2_20B 3.4
