# Supplementary material for: Data on beetle-killed and surviving lodgepole pine (Pinus contorta) radial growth from the Beaverhead-Deerlodge National Forest, MT prior to a severe mountain pine beetle outbreak
Source: Data Brief. 2018 Aug 14;20:558–61. doi: 10.1016/j.dib.2018.08.019 (PMC6126402; doi:10.1016/j.dib.2018.08.019)
Supplement: Supplementary file 2 — Supplementary material [file mmc2.zip › Raw_DTP_RWL/DTP/South_High_dtp_distToPith.txt]

Distances to pith for F:\test\Helena_NF\Core_Scans\Marked\South_High_dtp.fh
CDendro=7.8.1  Dec 23 2014
LicencedTo=Marie Rothell, leila.cooper@umontana.edu
series d2pith
S_H1_01A 17.2
S_H1_01B 24.5
S_H1_02A 8.5
S_H1_02B 6.0
S_H1_03A 11.6
S_H1_03B 15.7
S_H1_04B 23.0
S_H1_05A 11.3
S_H1_06A 19.5
S_H1_06B 10.6
S_H1_07A 10.5
S_H1_07B 7.1
S_H1_08A 18.6
S_H1_08B 7.2
S_H1_09A 3.2
S_H1_09B 0.3
S_H1_10A 6.3
S_H1_10B 19.8
S_H1_11A 9.2
S_H1_11B 18.2
S_H1_12A 9.4
S_H1_12B 21.6
S_H1_13A 5.4
S_H1_13B 0.8
S_H1_14A 5.1
S_H1_14B 10.8
S_H1_15A 1.8
S_H1_16A 0.9
S_H1_16B 9.3
S_H1_17A 10.7
S_H1_17B 7.4
S_H1_18A 9.8
S_H1_18B 5.8
S_H1_19A 2.8
S_H1_19B 5.7
S_H1_20A 1.1
S_H1_20B 2.9
S_H2_01A 7.5
S_H2_01B 1.3
S_H2_02A 5.0
S_H2_02B 10.9
S_H2_03A 0.7
S_H2_03B 2.1
S_H2_04A 9.3
S_H2_04B 18.4
S_H2_05A 1.3
S_H2_05B 17.2
S_H2_06A 10.4
S_H2_06B 5.4
S_H2_07A 1.4
S_H2_08A 21.0
S_H2_08B 12.1
S_H2_09A 5.5
S_H2_09B 9.4
S_H2_10A 6.9
S_H2_10B 13.0
S_H2_11A 10.5
S_H2_11B 3.6
S_H2_12A 0
S_H2_13B 13.5
S_H2_14A 10.2
S_H2_14B 1.4
S_H2_15A 6.2
S_H2_15B 8.9
S_H2_16A 7.8
S_H2_16B 3.6
S_H2_17A 10.8
S_H2_17B 3.4
S_H2_18A 6.4
S_H2_18B 1.1
S_H2_19A 12.6
S_H2_19B 12.7
S_H2_20A 5.7
S_H2_20B 18.7
