# Supplementary material for: Data on beetle-killed and surviving lodgepole pine (Pinus contorta) radial growth from the Beaverhead-Deerlodge National Forest, MT prior to a severe mountain pine beetle outbreak
Source: Data Brief. 2018 Aug 14;20:558–61. doi: 10.1016/j.dib.2018.08.019 (PMC6126402; doi:10.1016/j.dib.2018.08.019)
Supplement: Supplementary file 2 — Supplementary material [file mmc2.zip › Raw_DTP_RWL/DTP/South_Low_dtp_distToPith.txt]

Distances to pith for F:\test\Helena_NF\Core_Scans\Marked\South_Low_dtp.fh
CDendro=7.8.1  Dec 23 2014
LicencedTo=Marie Rothell, leila.cooper@umontana.edu
series d2pith
S_L1_01A 2.9
S_L1_01B 0.8
S_L1_02A 3.0
S_L1_02B 6.3
S_L1_03A 7.6
S_L1_03B 7.4
S_L1_04A 8.4
S_L1_05A 2.5
S_L1_05B 4.8
S_L1_06A 1.2
S_L1_06B 4.6
S_L1_07A 2.6
S_L1_08A 6.6
S_L1_08B 25.3
S_L1_09A 23.0
S_L1_09B 6.1
S_L1_10A 1.7
S_L1_10B 3.4
S_L1_11A 10.7
S_L1_11B 8.0
S_L1_12A 10.4
S_L1_12B 3.9
S_L1_13A 9.0
S_L1_13B 21.0
S_L1_14A 7.3
S_L1_14B 9.1
S_L1_15A 2.4
S_L1_15B 18.5
S_L1_16A 9.9
S_L1_16B 5.0
S_L1_17A 0.6
S_L1_17B 0
S_L1_18A 0.7
S_L1_18B 1.3
S_L1_20A 3.6
S_L1_20B 5.0
S_L2_01A 0.9
S_L2_01B 2.6
S_L2_02A 3.3
S_L2_02B 13.4
S_L2_03A 0.5
S_L2_03B 12.4
S_L2_04A 17.8
S_L2_04B 20.5
S_L2_05A 12.0
S_L2_05B 20.4
S_L2_06A 2.7
S_L2_06B 8.3
S_L2_07A 4.5
S_L2_07B 9.5
S_L2_08A 8.6
S_L2_08B 10.9
S_L2_09A 2.2
S_L2_09B 11.9
S_L2_10A 8.0
S_L2_10B 2.1
S_L2_11A 0.9
S_L2_11B 0.9
S_L2_12A 4.3
S_L2_12B 2.8
S_L2_13A 8.4
S_L2_14A 4.0
S_L2_14B 9.5
S_L2_15A 1.6
S_L2_15B 1.2
S_L2_16A 0.7
S_L2_16B 0.5
S_L2_17A 8.1
S_L2_17B 9.2
S_L2_18A 9.2
S_L2_18B 9.8
S_L2_19A 5.9
S_L2_19B 8.6
S_L2_20A 3.8
S_L2_20B 1.8
S_L2_21A 10.9
