# Supplementary material for: Data on beetle-killed and surviving lodgepole pine (Pinus contorta) radial growth from the Beaverhead-Deerlodge National Forest, MT prior to a severe mountain pine beetle outbreak
Source: Data Brief. 2018 Aug 14;20:558–61. doi: 10.1016/j.dib.2018.08.019 (PMC6126402; doi:10.1016/j.dib.2018.08.019)
Supplement: Supplementary file 2 — Supplementary material [file mmc2.zip › Raw_DTP_RWL/DTP/South_Mid_dtp_distToPith.txt]

Distances to pith for F:\test\Helena_NF\Core_Scans\Marked\South_Mid_dtp.fh
CDendro=7.8.1  Dec 23 2014
LicencedTo=Marie Rothell, leila.cooper@umontana.edu
series d2pith
S_M1_01A 33.7
S_M1_01B 14.7
S_M1_02A 2.3
S_M1_02B 19.9
S_M1_03B 21.6
S_M1_04A 4.5
S_M1_04B 8.6
S_M1_05A 9.7
S_M1_05B 1.1
S_M1_06A 7.8
S_M1_06B 9.4
S_M1_07A 1.7
S_M1_07B 9.1
S_M1_08A 1.0
S_M1_08B 16.1
S_M1_09A 15.8
S_M1_09B 1.0
S_M1_10A 10.2
S_M1_11A 18.9
S_M1_11B 23.2
S_M1_12A 12.9
S_M1_12B 29.1
S_M1_13A 16.7
S_M1_13B 9.3
S_M1_14A 6.7
S_M1_14B 14.5
S_M1_15A 3.6
S_M1_15B 1.0
S_M1_16B 19.5
S_M1_17A 5.6
S_M1_17B 10.5
S_M1_18A 3.9
S_M1_18B 2.3
S_M1_19A 16.1
S_M1_19B 19.4
S_M1_20A 1.2
S_M1_20B 8.1
S_M2_01A 7.7
S_M2_01B 6.2
S_M2_02A 6.8
S_M2_03A 1.0
S_M2_03B 6.3
S_M2_04A 5.9
S_M2_04B 16.9
S_M2_05A 2.1
S_M2_05B 1.0
S_M2_06A 8.6
S_M2_06B 2.1
S_M2_07A 23.6
S_M2_07B 0.8
S_M2_08A 21.6
S_M2_08B 24.4
S_M2_09A 12.3
S_M2_09B 9.6
S_M2_10A 20.9
S_M2_10B 13.8
S_M2_11A 0.6
S_M2_11B 1.5
S_M2_12A 13.1
S_M2_12B 5.7
S_M2_13A 5.3
S_M2_13B 6.8
S_M2_14A 19.0
S_M2_14B 4.2
S_M2_15A 6.0
S_M2_15B 4.5
S_M2_16A 7.2
S_M2_16B 7.8
S_M2_17A 1.0
S_M2_17B 15.5
S_M2_18A 3.2
S_M2_18B 15.3
S_M2_19A 22.1
S_M2_19B 24.5
S_M2_20A 0.3
