# Supplementary material for: Data on beetle-killed and surviving lodgepole pine (Pinus contorta) radial growth from the Beaverhead-Deerlodge National Forest, MT prior to a severe mountain pine beetle outbreak
Source: Data Brief. 2018 Aug 14;20:558–61. doi: 10.1016/j.dib.2018.08.019 (PMC6126402; doi:10.1016/j.dib.2018.08.019)
Supplement: Supplementary file 2 — Supplementary material [file mmc2.zip › Raw_DTP_RWL/RWL/North_High_rwl/N_H1_01A.rwl]

N_H1_01A1803    54    60    57    59    57    75    58
N_H1_01A1810    74    56    38    46    57    41    52    49    52    63
N_H1_01A1820    80    60    48    51    48    50    35    39    34    40
N_H1_01A1830    48    45    47    38    32    40    16    22    24    17
N_H1_01A1840    10    26    24    26    20    28    26    23    23    15
N_H1_01A1850    18    10     8    17    19    22    22    28    25    35
N_H1_01A1860    33    36    42    60    62    49    71    55    50    37
N_H1_01A1870    31    48    51    71    60    63    72    81    76    55
N_H1_01A1880    35    52    42    24    30    51    43    37    50    37
N_H1_01A1890    39    56    67    56    43    41    46    49    62    54
N_H1_01A1900    56    51    48    44    49    34    32    48    55    44
N_H1_01A1910    23    28    22    22    28    19    30    30    41    61
N_H1_01A1920    48    52    64    51    54    38    72    70   105    69
N_H1_01A1930    42    52    49    46    85    41    25    31    34    76
N_H1_01A1940    73    74    55    93    68    54    72    72    83    67
N_H1_01A1950    57    62    57    45    54    81    59    55    55    54
N_H1_01A1960    52    48    38    50    46    62    45    33    34    60
N_H1_01A1970    53    35    38    40    39    50    53    55    72    71
N_H1_01A1980    35    53    47    55    48    32    39    33    41    40
N_H1_01A1990    58    38    36    30    53    34    24    28    35    28
N_H1_01A2000    36    30    40    29    12    22    29    23    19   999
