# Supplementary material for: Data on beetle-killed and surviving lodgepole pine (Pinus contorta) radial growth from the Beaverhead-Deerlodge National Forest, MT prior to a severe mountain pine beetle outbreak
Source: Data Brief. 2018 Aug 14;20:558–61. doi: 10.1016/j.dib.2018.08.019 (PMC6126402; doi:10.1016/j.dib.2018.08.019)
Supplement: Supplementary file 2 — Supplementary material [file mmc2.zip › Raw_DTP_RWL/RWL/North_High_rwl/N_H1_01B.rwl]

N_H1_01B1825    38    39    32    37    34
N_H1_01B1830    33    39    39    37    49    45    45    22    17    11
N_H1_01B1840    10     4     8    10    24    32    32    31    29    25
N_H1_01B1850    16    19     8    16    14    26    30    35    33    38
N_H1_01B1860    27    32    23    38    37    37    40    43    35    25
N_H1_01B1870    33    49    34    34    30    27    32    26    37    39
N_H1_01B1880    35    55    41    31    31    45    37    25    32    23
N_H1_01B1890    25    37    36    38    29    33    40    35    35    26
N_H1_01B1900    31    33    40    37    40    25    28    32    40    43
N_H1_01B1910    16    25    43    41    44    30    42    36    32    59
N_H1_01B1920    30    38    39    38    27    13    26    31    29    34
N_H1_01B1930    21    43    41    28    37    22    15    26    23    36
N_H1_01B1940    39    42    38    55    48    36    45    44    54    47
N_H1_01B1950    55    60    52    47    46    54    39    41    41    38
N_H1_01B1960    33    30    23    34    22    36    21    22    27    41
N_H1_01B1970    39    22    27    24    29    37    48    41    43    45
N_H1_01B1980    36    33    24    26    44    20    51    55    41     3
N_H1_01B1990    12    21    26    31    37    22    21    32    47    40
N_H1_01B2000    18    28    37    28    18    27    29    24    17   999
