# Supplementary material for: Data on beetle-killed and surviving lodgepole pine (Pinus contorta) radial growth from the Beaverhead-Deerlodge National Forest, MT prior to a severe mountain pine beetle outbreak
Source: Data Brief. 2018 Aug 14;20:558–61. doi: 10.1016/j.dib.2018.08.019 (PMC6126402; doi:10.1016/j.dib.2018.08.019)
Supplement: Supplementary file 2 — Supplementary material [file mmc2.zip › Raw_DTP_RWL/RWL/North_High_rwl/N_H1_02A.rwl]

N_H1_02A1802    46    54    51    54    56    71    59    81
N_H1_02A1810    62    46    45    57    36    55    48    56    59    79
N_H1_02A1820    62    50    49    48    51    35    40    30    41    50
N_H1_02A1830    46    44    39    33    34     5    17    17    26    16
N_H1_02A1840    13    28    25    25    21    30    25    22    20    16
N_H1_02A1850    20    10     7    16    18    25    22    24    28    35
N_H1_02A1860    34    37    45    62    54    46    69    60    50    37
N_H1_02A1870    29    53    49    71    61    62    75    78    76    53
N_H1_02A1880    40    48    42    25    29    51    44    37    50    35
N_H1_02A1890    40    56    67    59    41    42    45    49    64    50
N_H1_02A1900    53    55    48    41    47    38    33    49    51    47
N_H1_02A1910    22    29    24    17    26    18    27    28    37    62
N_H1_02A1920    42    56    64    49    52    37    72    72   102    72
N_H1_02A1930    43    51    49    45    85    43    25    31    33    76
N_H1_02A1940    71    76    57    92    66    55    69    74    84    69
N_H1_02A1950    53    66    55    45    53    81    57    54    59    52
N_H1_02A1960    48    52    35    52    45    63    45    33    38    55
N_H1_02A1970    54    35    38    39    39    55    51    57    68    68
N_H1_02A1980    38    52    48    54    49    31    39    33    41    38
N_H1_02A1990    64    39    35    28    55    32    25    27    35    31
N_H1_02A2000    34    30    37    32    12    21    29    25    21   999
