# Supplementary material for: Data on beetle-killed and surviving lodgepole pine (Pinus contorta) radial growth from the Beaverhead-Deerlodge National Forest, MT prior to a severe mountain pine beetle outbreak
Source: Data Brief. 2018 Aug 14;20:558–61. doi: 10.1016/j.dib.2018.08.019 (PMC6126402; doi:10.1016/j.dib.2018.08.019)
Supplement: Supplementary file 2 — Supplementary material [file mmc2.zip › Raw_DTP_RWL/RWL/North_High_rwl/N_H1_02B.rwl]

N_H1_02B1777   152   124    85
N_H1_02B1780   100    83    70    52    78    60    36    61    67    56
N_H1_02B1790    37   127    86    48    78    78    65    53    53    46
N_H1_02B1800    48    62    61    65    58    50    66    68    47    41
N_H1_02B1810    39    37    46    31    27    35    44    44    48    57
N_H1_02B1820    38    46    40    44    37    31    48    44    47    63
N_H1_02B1830    55    63    62    39    36    42    41    47    36    32
N_H1_02B1840    32    18    25    24    25    50    41    37    36    41
N_H1_02B1850    35    46     3    10    13    14    20    22    24    26
N_H1_02B1860    21    21    30    42    44    40    64    54    61    61
N_H1_02B1870    60    59    61    65    60    50    48    55    53    47
N_H1_02B1880    37    49    41    32    36    67    61    52    66    51
N_H1_02B1890    54    80    71    56    46    36    38    30    29    22
N_H1_02B1900    28    30    31    36    32    32    31    34    34    32
N_H1_02B1910    14    16    17    16    25    25    21    23    31    33
N_H1_02B1920    28    27    25    29    24    17    24    29    30    34
N_H1_02B1930    28    40    34    29    44    30    21    34    37    46
N_H1_02B1940    47    62    41    49    53    48    49    47    48    57
N_H1_02B1950    44    40    25    35    38    39    35    38    27    34
N_H1_02B1960    29    31    27    34    32    40    32    31    22    27
N_H1_02B1970    31    21    21    22    25    30    34    26    34    27
N_H1_02B1980    34    25    14    15    16    10    21    22    23    27
N_H1_02B1990    36    23    28    27    30    29    24    29    32    17
N_H1_02B2000    23    25    41    28    31    28    35    26    33   999
