# Supplementary material for: Data on beetle-killed and surviving lodgepole pine (Pinus contorta) radial growth from the Beaverhead-Deerlodge National Forest, MT prior to a severe mountain pine beetle outbreak
Source: Data Brief. 2018 Aug 14;20:558–61. doi: 10.1016/j.dib.2018.08.019 (PMC6126402; doi:10.1016/j.dib.2018.08.019)
Supplement: Supplementary file 2 — Supplementary material [file mmc2.zip › Raw_DTP_RWL/RWL/North_High_rwl/N_H1_03A.rwl]

N_H1_03A1791    48    60    66    97    80    92    47    57    73
N_H1_03A1800    54    77    76    71    67    75   106    72    79    67
N_H1_03A1810    58    64    71    32    62    60    74    71    54    56
N_H1_03A1820    42    48    37    36    37    29    40    34    40    32
N_H1_03A1830    35    41    34    25    45    55    47    36    27    27
N_H1_03A1840    23    13    21    17    18    23    30    26    38    32
N_H1_03A1850    30    30    12    18    25    29    29    26    28    26
N_H1_03A1860    36    29    31    29    36    24    45    38    37    29
N_H1_03A1870    51    49    54    54    47    55    59    52    64    53
N_H1_03A1880    33    53    54    40    54    85    65    51    59    53
N_H1_03A1890    45    63    48    34    38    44    35    37    33    27
N_H1_03A1900    39    37    45    34    43    28    28    41    44    34
N_H1_03A1910  -999  -999    10     5    13    22    18    17    29    36
N_H1_03A1920    29    25    22    27    26    22    40    38    35    38
N_H1_03A1930    55    93    65    31    54    35    21    45    41    32
N_H1_03A1940    36    53    25    40    40    37    29    32    33    11
N_H1_03A1950    31    21    30    28    32    33    25    35    31    36
N_H1_03A1960    35    30    39    36    32    39    13    17    20    26
N_H1_03A1970    32    32    31    32    32    35    34    40    44    40
N_H1_03A1980    39    34    28    41    39    18    53    48    47    62
N_H1_03A1990    80    68    62    88    77    67    48    70    76    48
N_H1_03A2000    57    66    53    36    55    66    64    76    92   999
