# Supplementary material for: Data on beetle-killed and surviving lodgepole pine (Pinus contorta) radial growth from the Beaverhead-Deerlodge National Forest, MT prior to a severe mountain pine beetle outbreak
Source: Data Brief. 2018 Aug 14;20:558–61. doi: 10.1016/j.dib.2018.08.019 (PMC6126402; doi:10.1016/j.dib.2018.08.019)
Supplement: Supplementary file 2 — Supplementary material [file mmc2.zip › Raw_DTP_RWL/RWL/North_High_rwl/N_H1_03B.rwl]

N_H1_03B1776   167   111   156   219
N_H1_03B1780   189   111   140   158   122    87   136   103    97    88
N_H1_03B1790    71    83    83   107   112   106    90   122   107   130
N_H1_03B1800    73    78    69    42    85    66    77    59    74    90
N_H1_03B1810    81    67    58    43    53    52    40    49    40    45
N_H1_03B1820    50    47    53    42    47    32    29    37    27    30
N_H1_03B1830    33    40    35    39    50    41    32    39    48    35
N_H1_03B1840    33    30    23    23    21    20    16    23    25    24
N_H1_03B1850    29    18    25    25    19    13     6     8    10    12
N_H1_03B1860    15    18    22    32    76    62    69    71    56    43
N_H1_03B1870    41    36    43    57    84    74    68    86    77    59
N_H1_03B1880    60    61    68    50    65    90    80    71    74    58
N_H1_03B1890    50    60    64    67    60    56    54    57    54    35
N_H1_03B1900    59    49    56    40    69    50    38    42    56    48
N_H1_03B1910     7     6     4     3     7     9     8    10    12    18
N_H1_03B1920    13    12    15    17    21    12    22    21    22    27
N_H1_03B1930    22    30    28    23    30    20    19    25    23    28
N_H1_03B1940    30    38    31    30    35    30    27    31    26    28
N_H1_03B1950    29    36    31    29    27    38    28    29    23    33
N_H1_03B1960    25    32    21    28    26    25    15    12    11    10
N_H1_03B1970    14    10    11    11    12    13    10    11    13    12
N_H1_03B1980    10    12    10    10    12    11    14    14    17    19
N_H1_03B1990    25    20    13    16    17    12     9    16    12    13
N_H1_03B2000    14    15    13    13    12    16    11    22    17   999
