# Supplementary material for: Data on beetle-killed and surviving lodgepole pine (Pinus contorta) radial growth from the Beaverhead-Deerlodge National Forest, MT prior to a severe mountain pine beetle outbreak
Source: Data Brief. 2018 Aug 14;20:558–61. doi: 10.1016/j.dib.2018.08.019 (PMC6126402; doi:10.1016/j.dib.2018.08.019)
Supplement: Supplementary file 2 — Supplementary material [file mmc2.zip › Raw_DTP_RWL/RWL/North_High_rwl/N_H1_04A.rwl]

N_H1_04A1780   167   206   167   119   148   151   146   185   201   188
N_H1_04A1790   171   135   162   161   171   147   154   115    81   127
N_H1_04A1800   119   105    97   106   104    92    80    88    91    94
N_H1_04A1810    91   145   128   112   130    98    87    55    42    42
N_H1_04A1820    57    55    47    49    41    45    35    37    54    47
N_H1_04A1830    39    44    49    41    46    48    40    34    33    31
N_H1_04A1840    25    27    31    34    27    34    26    23    22    14
N_H1_04A1850     9    19    24    43    48    65    62    53    49    49
N_H1_04A1860    48    49    55    67    68    53    47    53    60    79
N_H1_04A1870    84    56    48    59    64    64    65    67    60    41
N_H1_04A1880    42    53    46    33    49    66    59    45    50    45
N_H1_04A1890    47    53    46    44    45    49    39    35    40    24
N_H1_04A1900    35    42    38    34    40    33    31    25    37    22
N_H1_04A1910     7  -999    10     5    12    20    20    18    22    33
N_H1_04A1920    21    23    25    28    29    29    30    35    34    31
N_H1_04A1930    23    27    25    15    22    19    17    21    29    27
N_H1_04A1940    29    39    22    30    35    37    40    35    36    39
N_H1_04A1950    33    38    35    37    39    43    34    33    29    29
N_H1_04A1960    28    32    36    41    30    31    30    18    20    23
N_H1_04A1970    19    21    15    22    15    26    25    21    24    26
N_H1_04A1980    23    33    21    23    28    15    28    23    32    22
N_H1_04A1990    31    21    22    34    37    25    19    25    64    42
N_H1_04A2000    39    35    26    24    31    27    31    22   999
