# Supplementary material for: Data on beetle-killed and surviving lodgepole pine (Pinus contorta) radial growth from the Beaverhead-Deerlodge National Forest, MT prior to a severe mountain pine beetle outbreak
Source: Data Brief. 2018 Aug 14;20:558–61. doi: 10.1016/j.dib.2018.08.019 (PMC6126402; doi:10.1016/j.dib.2018.08.019)
Supplement: Supplementary file 2 — Supplementary material [file mmc2.zip › Raw_DTP_RWL/RWL/North_High_rwl/N_H1_04B.rwl]

N_H1_04B1775   251   246   249   204   249
N_H1_04B1780   242   236   190   223   179   132   119   113   141   125
N_H1_04B1790   155   179   201   148   166   152   139   112   116   113
N_H1_04B1800   106   132   124   105    89    94   128   112   107   105
N_H1_04B1810    87    99    91    41    77    57    71    58    58    68
N_H1_04B1820    43    41    51    53    49    52    52    48    57    51
N_H1_04B1830    51    66    60    44    50    51    47    43    41    50
N_H1_04B1840    41    34    45    28    30    25    37    32    40    33
N_H1_04B1850    25    21    10    21    17    20    20    19    17    27
N_H1_04B1860    23    29    27    35    38    37    52    43    52    37
N_H1_04B1870    37    36    36    45    41    48    53    58    58    50
N_H1_04B1880    41    51    41    29    35    51    51    39    43    42
N_H1_04B1890    34    44    39    32    32    36    29    30    36    20
N_H1_04B1900    33    39    36    39    47    32    31    39    48    44
N_H1_04B1910  -999  -999  -999  -999  -999  -999    10     6     7    11
N_H1_04B1920     7     9    10    13    13    21    17    22    35    34
N_H1_04B1930    19    20    21    19    23    19    12    21    21    29
N_H1_04B1940    25    24    24    31    27    27    29    24    27    26
N_H1_04B1950    22    24    21    21    24    30    18    19    19    25
N_H1_04B1960    17    19    18    24    23    20    17    14    12     8
N_H1_04B1970    12    12    13    13    15    19    18    17    20    20
N_H1_04B1980    22    16    19    19    25    12    21    17    25    20
N_H1_04B1990    22    17    18    17    24    23    16    20    19    18
N_H1_04B2000    14    23    22    19    19    21    24    19   999
