# Supplementary material for: Data on beetle-killed and surviving lodgepole pine (Pinus contorta) radial growth from the Beaverhead-Deerlodge National Forest, MT prior to a severe mountain pine beetle outbreak
Source: Data Brief. 2018 Aug 14;20:558–61. doi: 10.1016/j.dib.2018.08.019 (PMC6126402; doi:10.1016/j.dib.2018.08.019)
Supplement: Supplementary file 2 — Supplementary material [file mmc2.zip › Raw_DTP_RWL/RWL/North_High_rwl/N_H1_05A.rwl]

N_H1_05A1782   188   182   161   178   220   226   197   173
N_H1_05A1790   250   155   179   164   157   109   101    69    69   106
N_H1_05A1800    97    76   100   122   116    83    53    71    65    70
N_H1_05A1810    67    58    73    57    88    75    76    89    54    60
N_H1_05A1820    62    71    70    53    58    60    69    63    56    72
N_H1_05A1830    54    48    50    52    51    49    43    52    40    37
N_H1_05A1840    31    32    34    32    43    42    39    37    40    55
N_H1_05A1850    12    12    19    27    41    45    45    47    38    38
N_H1_05A1860    43    42    40    48    41    48    57    39    46    36
N_H1_05A1870    33    45    43    55    52    51    69    70    87    66
N_H1_05A1880    54    64    58    38    48    74    65    67    63    43
N_H1_05A1890    37    55    62    62    54    48    41    33    42    40
N_H1_05A1900    54    48    49    55    68    50    38    40    56    43
N_H1_05A1910  -999  -999     4     4     8     4    12    10    12    18
N_H1_05A1920    11    12    13    17    18    19    23    23    26    35
N_H1_05A1930    28    31    35    31    30    31    26    27    33    36
N_H1_05A1940    39    39    38    42    37    39    40    49    60    62
N_H1_05A1950    40    36    42    41    27    42    24    26    33    34
N_H1_05A1960    37    35    44    40    34    41    52    35    32    42
N_H1_05A1970    41    32    32    44    32    37    43    41    48    51
N_H1_05A1980    64    57    58    49    53    34    52    42    48    51
N_H1_05A1990    47    40    44    46    56    44    36    31    47    36
N_H1_05A2000    33    36    33    29    22    31    33    29   999
