# Supplementary material for: Data on beetle-killed and surviving lodgepole pine (Pinus contorta) radial growth from the Beaverhead-Deerlodge National Forest, MT prior to a severe mountain pine beetle outbreak
Source: Data Brief. 2018 Aug 14;20:558–61. doi: 10.1016/j.dib.2018.08.019 (PMC6126402; doi:10.1016/j.dib.2018.08.019)
Supplement: Supplementary file 2 — Supplementary material [file mmc2.zip › Raw_DTP_RWL/RWL/North_High_rwl/N_H1_05B.rwl]

N_H1_05B1787   184   175   136
N_H1_05B1790   163   136   158   132   125   126    99    98   106    75
N_H1_05B1800    46    68    63    61    75    88    81    75    69    71
N_H1_05B1810    64    54    72    45    30    41    60    69    64    66
N_H1_05B1820    45    52    52    44    52    43    46    45    61    48
N_H1_05B1830    50    55    49    39    44    46    55    47    43    42
N_H1_05B1840    32    33    24    20    30    33    31    29    33    27
N_H1_05B1850    28    37    37    34    33    46    37    37    47    45
N_H1_05B1860    47    33    44    50    46    44    56    45    42    35
N_H1_05B1870    38    48    38    46    43    52    54    61    45    38
N_H1_05B1880    26    61    42    27    38    66    50    44    48    35
N_H1_05B1890    42    60    42    40    45    35    42    38    39    33
N_H1_05B1900    49    41    45    46    48    36    32    41    44    43
N_H1_05B1910  -999  -999     5     5     6     8    11    13    20    27
N_H1_05B1920    19    25    31    35    27    32    37    40    39    45
N_H1_05B1930    34    49    47    26    41    35    31    31    39    44
N_H1_05B1940    47    47    44    38    49    46    44    48    49    49
N_H1_05B1950    43    39    36    41    40    46    29    35    36    36
N_H1_05B1960    36    42    42    41    41    43    43    30    32    39
N_H1_05B1970    39    30    29    38    33    40    43    41    41    57
N_H1_05B1980    43    47    34    38    42    18    33    36    34    31
N_H1_05B1990    42    35    30    35    39    29    19    30    37    27
N_H1_05B2000    32    41    39    37    39    38    38    43   999
