# Supplementary material for: Data on beetle-killed and surviving lodgepole pine (Pinus contorta) radial growth from the Beaverhead-Deerlodge National Forest, MT prior to a severe mountain pine beetle outbreak
Source: Data Brief. 2018 Aug 14;20:558–61. doi: 10.1016/j.dib.2018.08.019 (PMC6126402; doi:10.1016/j.dib.2018.08.019)
Supplement: Supplementary file 2 — Supplementary material [file mmc2.zip › Raw_DTP_RWL/RWL/North_High_rwl/N_H1_06A.rwl]

N_H1_06A1773   115   118   118   101   144   124   102
N_H1_06A1780    63   105   108    97   144   180   134   170   147   143
N_H1_06A1790   201   168   167   155   175   128   128   120    92   139
N_H1_06A1800   157   180   113   127   156   125   111    94    90    86
N_H1_06A1810    72    36    75    58    48    77    61    66    46    53
N_H1_06A1820    58    60    39    30    43    42    48    52    44    48
N_H1_06A1830    46    39    42    50    44    31    38    45    43    26
N_H1_06A1840    34    33    33    40    40    32    34    33    34    36
N_H1_06A1850    15    17    25    32    38    45    37    22    25    28
N_H1_06A1860    32    28    28    36    24    28    31    23    26    24
N_H1_06A1870    28    36    32    42    38    39    35    49    44    33
N_H1_06A1880    25    40    38    27    31    53    61    28    43    34
N_H1_06A1890    38    40    33    32    29    24    30    25    33    19
N_H1_06A1900    25    28    29    25    21    17    13    20    27    17
N_H1_06A1910     9  -999  -999     9     9    11    15    16    23    22
N_H1_06A1920    18    17    19    20    24    21    19    31    27    34
N_H1_06A1930    17    20    25    24    25    18     7    30    24    24
N_H1_06A1940    21    28    18    23    15    20    20    20    19    13
N_H1_06A1950    20    24    18    24    29    33    24    23    24    21
N_H1_06A1960    21    24    24    33    25    25    14    14    17    19
N_H1_06A1970    26    19    13    21    21    20    28    22    29    23
N_H1_06A1980    31    32    21    29    24    20    32    30    28    19
N_H1_06A1990    17    20    32    23    24    29    16    21    29    21
N_H1_06A2000    26    29    31    26    25    35    26    21    26    41
N_H1_06A2010    48    22   999
