# Supplementary material for: Data on beetle-killed and surviving lodgepole pine (Pinus contorta) radial growth from the Beaverhead-Deerlodge National Forest, MT prior to a severe mountain pine beetle outbreak
Source: Data Brief. 2018 Aug 14;20:558–61. doi: 10.1016/j.dib.2018.08.019 (PMC6126402; doi:10.1016/j.dib.2018.08.019)
Supplement: Supplementary file 2 — Supplementary material [file mmc2.zip › Raw_DTP_RWL/RWL/North_High_rwl/N_H1_06B.rwl]

N_H1_06B1784   134   105   150   156   181   184
N_H1_06B1790   163   168   150   173   273   106    91    97    87    98
N_H1_06B1800   107   103   107   108   160   122   111   119   113   110
N_H1_06B1810   101    81    98    79   104   110    97   107    75    83
N_H1_06B1820    76    64    60    47    54    47    56    53    39    47
N_H1_06B1830    40    30    41    48    37    37    28    38    33    26
N_H1_06B1840    32    23    20    31    39    32    35    33    24    28
N_H1_06B1850     7     3     3     8     9     7    11    13    18    21
N_H1_06B1860    19    19    30    24    20    30    25    29    31    21
N_H1_06B1870    26    27    31    32    30    28    38    40    29    23
N_H1_06B1880    38    31    30    28    40    38    28    28    33    28
N_H1_06B1890    24    20    21    16    25    27    30    19    26    21
N_H1_06B1900    31    21    21    24    31    17    15    19    29    18
N_H1_06B1910  -999  -999  -999  -999  -999  -999  -999  -999  -999     7
N_H1_06B1920     9     7     6     6     9    15    12    14    10    15
N_H1_06B1930     6    16    14    17    13    15     4    22    21    22
N_H1_06B1940    21    31    26    27    16    24    20    24    24    14
N_H1_06B1950    23    18    10    27    14    22    13    14    11    11
N_H1_06B1960    12    14    11    19    21    21    11    15    10    10
N_H1_06B1970    13    12     9    18    15    17    25    12    19    22
N_H1_06B1980    17    19    14    23    19    12    18    13    28    16
N_H1_06B1990    26    14    20    19    24    27    24    21    20    16
N_H1_06B2000    19    24    22    24    20    26    25    25    24   999
