# Supplementary material for: Data on beetle-killed and surviving lodgepole pine (Pinus contorta) radial growth from the Beaverhead-Deerlodge National Forest, MT prior to a severe mountain pine beetle outbreak
Source: Data Brief. 2018 Aug 14;20:558–61. doi: 10.1016/j.dib.2018.08.019 (PMC6126402; doi:10.1016/j.dib.2018.08.019)
Supplement: Supplementary file 2 — Supplementary material [file mmc2.zip › Raw_DTP_RWL/RWL/North_High_rwl/N_H1_07A.rwl]

N_H1_07A1778    95    91
N_H1_07A1780   118    84    46    54    81   111   106   115    94    88
N_H1_07A1790    72    95   101    87    79    79    74    51    75    63
N_H1_07A1800    77    72    96    96    90    87    88    79    76    77
N_H1_07A1810    59    68    72    92    53    65    76    56    78    58
N_H1_07A1820    59    50    46    46    37    45    36    50    53    55
N_H1_07A1830    36    35    31    43    37    33    32    28    19    34
N_H1_07A1840    26    26    30    33    34    26    25    21    24     5
N_H1_07A1850     6     7    20    34    36    43    38    37    36    32
N_H1_07A1860    32    35    37    51    48    46    56    51    49    50
N_H1_07A1870    45    50    45    49    58    70    48    64    59    53
N_H1_07A1880    41    53    52    44    37    77    67    50    61    53
N_H1_07A1890    57    76    65    53    56    56    56    49    56    44
N_H1_07A1900    61    51    47    59    61    42    28    49    60    51
N_H1_07A1910    13    15    13    13    25    19    27    35    35    47
N_H1_07A1920    30    34    38    42    40    29    22    23    31    49
N_H1_07A1930    23    42    38    29    36    29    19    29    30    44
N_H1_07A1940    48    45    35    33    40    41    53    53    52    69
N_H1_07A1950    47    50    41    53    39    57    39    43    22    34
N_H1_07A1960    31    28    19    31    32    38    41    36    24    16
N_H1_07A1970    47    23    25    31    27    32    34    39    37    51
N_H1_07A1980    50    51    37    31    47    32    49    34    37    35
N_H1_07A1990    46    29    31    23    37    37    34    31    34    26
N_H1_07A2000    25    29    27    22    23    37    35    30   999
