# Supplementary material for: Data on beetle-killed and surviving lodgepole pine (Pinus contorta) radial growth from the Beaverhead-Deerlodge National Forest, MT prior to a severe mountain pine beetle outbreak
Source: Data Brief. 2018 Aug 14;20:558–61. doi: 10.1016/j.dib.2018.08.019 (PMC6126402; doi:10.1016/j.dib.2018.08.019)
Supplement: Supplementary file 2 — Supplementary material [file mmc2.zip › Raw_DTP_RWL/RWL/North_High_rwl/N_H1_07B.rwl]

N_H1_07B1776   263   220   100   133
N_H1_07B1780   123   118    83   115    69    51    46    58    69    75
N_H1_07B1790    63    66    64    58    65    61    56    47    39    38
N_H1_07B1800    21    37    30    35    37    42    39    40    49    39
N_H1_07B1810    37    46    48    25    37    38    46    46    35    46
N_H1_07B1820    32    32    44    46    39    30    31    30    35    38
N_H1_07B1830    29    38    40    37    38    34    34    42    37    30
N_H1_07B1840    24    20    32    24    21    24    28    22    22    20
N_H1_07B1850    19    24    21    27    25    26    24    23    24    28
N_H1_07B1860    29    30    29    42    38    38    47    43    43    35
N_H1_07B1870    36    33    38    25    34    40    40    33    39    45
N_H1_07B1880    26    37    25    22    29    51    42    40    40    29
N_H1_07B1890    39    58    45    38    37    41    38    32    44    33
N_H1_07B1900    40    47    40    34    36    24    34    42    26    26
N_H1_07B1910    15    15    41    21    22    25    26    20    22    26
N_H1_07B1920    18    22    21    22    30    22    27    32    31    38
N_H1_07B1930    24    39    37    27    31    25    14    29    19    27
N_H1_07B1940    28    33    17    32    23    32    36    29    28    17
N_H1_07B1950    30    24    15    34    18    31    22    30    22    26
N_H1_07B1960    23    25    18    25    24    30    29    17    18    21
N_H1_07B1970    25    21    20    24    31    34    25    22    25    29
N_H1_07B1980    31    28    22    20    25    15    50    21    25    18
N_H1_07B1990    28    18    26    14    26    27    25    19    28    21
N_H1_07B2000    20    28    19    18    22    26    28    21   999
