# Supplementary material for: Data on beetle-killed and surviving lodgepole pine (Pinus contorta) radial growth from the Beaverhead-Deerlodge National Forest, MT prior to a severe mountain pine beetle outbreak
Source: Data Brief. 2018 Aug 14;20:558–61. doi: 10.1016/j.dib.2018.08.019 (PMC6126402; doi:10.1016/j.dib.2018.08.019)
Supplement: Supplementary file 2 — Supplementary material [file mmc2.zip › Raw_DTP_RWL/RWL/North_High_rwl/N_H1_08A.rwl]

N_H1_08A1770    46    85    90   112    82    85    62    93    72    82
N_H1_08A1780    82    70    51    87    72    54    46    42    47    50
N_H1_08A1790    40    64    72    48    66    58    77    70    33    35
N_H1_08A1800    35    61    49    62    55    61    53    45    42    52
N_H1_08A1810    43    36    46    23    40    34    32    65    46    42
N_H1_08A1820    31    46    48    42    41    24    28    31    44    42
N_H1_08A1830    34    42    39    22    30    24    35    32    31    28
N_H1_08A1840    28    18    24    22    22    25    23    23    23    25
N_H1_08A1850    20    22    21    31    34    36    37    33    36    33
N_H1_08A1860    42    26    33    46    45    39    45    41    40    42
N_H1_08A1870    33    43    42    33    41    36    50    52    45    37
N_H1_08A1880    20    33    26    19    27    53    43    34    37    33
N_H1_08A1890    35    55    36    34    36    36    37    32    38    17
N_H1_08A1900    34    28    34    36    38    29    29    37    38    33
N_H1_08A1910  -999     6     5     5     5     4    11     6     9    21
N_H1_08A1920    17    27    31    29    29    24    22    29    24    31
N_H1_08A1930    27    35    29    29    29    21    16    19    20    19
N_H1_08A1940    24    32    28    22    25    27    25    32    35    34
N_H1_08A1950    43    38    32    24    29    31    21    24    18    22
N_H1_08A1960    18    19    22    27    24    31    31    15    18    21
N_H1_08A1970    20    23    12    12    17    20    27    32    35    33
N_H1_08A1980    26    26    23    22    20    15    31    25    22    26
N_H1_08A1990    42    32    38    29    29    29    15    30    31    20
N_H1_08A2000    28    26    17    30    31    30    28    24    22    19
N_H1_08A2010   999
