# Supplementary material for: Data on beetle-killed and surviving lodgepole pine (Pinus contorta) radial growth from the Beaverhead-Deerlodge National Forest, MT prior to a severe mountain pine beetle outbreak
Source: Data Brief. 2018 Aug 14;20:558–61. doi: 10.1016/j.dib.2018.08.019 (PMC6126402; doi:10.1016/j.dib.2018.08.019)
Supplement: Supplementary file 2 — Supplementary material [file mmc2.zip › Raw_DTP_RWL/RWL/North_High_rwl/N_H1_08B.rwl]

N_H1_08B1782    96    70    90    90   104    85    91   119
N_H1_08B1790   126    98   127   120   147    95    81    77    44    81
N_H1_08B1800    70    82    76    82   103    83    64    73    64    83
N_H1_08B1810    72    27    65    76    83    89    56    57    39    49
N_H1_08B1820    45    34    39    29    34    34    42    43    43    53
N_H1_08B1830    49    38    42    42    54    34    26    39    34    27
N_H1_08B1840    24    20    27    20    24    27    27    25    19    25
N_H1_08B1850     5    11    19    26    28    33    30    23    24    21
N_H1_08B1860    27    27    22    26    31    31    34    31    33    30
N_H1_08B1870    31    32    39    40    41    43    58    70    48    29
N_H1_08B1880    20    29    23    20    24    42    44    32    37    24
N_H1_08B1890    29    35    37    35    33    30    29    23    29    24
N_H1_08B1900    34    33    32    39    41    24    21    30    42    32
N_H1_08B1910  -999  -999     5    10     8     9     8    16    17    12
N_H1_08B1920    24    13    16    14    14    17     6    16    23    16
N_H1_08B1930    30    17    25    30    26    24    17    13    20    17
N_H1_08B1940    25    29    32    30    35    21    26    20    23    27
N_H1_08B1950    28    22    17    11    18    15    18    13    14     5
N_H1_08B1960    16    24    15    10    13    16    20    11    10     7
N_H1_08B1970    16    10     5     7     8    13    10    10    19    14
N_H1_08B1980    11    18    14    11    15     7    13    25    17    12
N_H1_08B1990    21    16    12    11    18    12    10    14    19    17
N_H1_08B2000    19    23    21    27    20    30    31    19    14   999
