# Supplementary material for: Data on beetle-killed and surviving lodgepole pine (Pinus contorta) radial growth from the Beaverhead-Deerlodge National Forest, MT prior to a severe mountain pine beetle outbreak
Source: Data Brief. 2018 Aug 14;20:558–61. doi: 10.1016/j.dib.2018.08.019 (PMC6126402; doi:10.1016/j.dib.2018.08.019)
Supplement: Supplementary file 2 — Supplementary material [file mmc2.zip › Raw_DTP_RWL/RWL/North_High_rwl/N_H1_09A.rwl]

N_H1_09A1823    39    40    36    31    28    29    39
N_H1_09A1830    40    47    36    30    38    39    43    36    34    35
N_H1_09A1840    24    27    32    20    23    28    32    21    28    25
N_H1_09A1850    32    32     7     7     8     8    11    11    17    10
N_H1_09A1860    14    10     8    14    13    15    20    12    15    15
N_H1_09A1870    18    16    26    27    20    26    28    53    55    33
N_H1_09A1880    29    42    39    23    20    54    54    43    44    34
N_H1_09A1890    39    56    56    51    44    43    35    48    48    40
N_H1_09A1900    57    52    31    32    34    34    29    31    37    27
N_H1_09A1910  -999  -999  -999  -999  -999  -999     4     4     5     7
N_H1_09A1920     8     5     7     9    19    13    25    49    61    70
N_H1_09A1930    75    92    88    82   110    70    62    51    61    85
N_H1_09A1940    70    95    75    65    66    69    72    69    74    72
N_H1_09A1950    42    61    55    62    64    84    76    61    55    48
N_H1_09A1960    53    53    46    57    50    89    89    46    40    60
N_H1_09A1970    51    49    44    51    49    62    52    48    47    53
N_H1_09A1980    39    55    37    51    52    31    46    51    52    57
N_H1_09A1990    49    40    48    36    65    39    39    36    40    30
N_H1_09A2000    35    42    35    39    32    37    38    30    28   999
