# Supplementary material for: Data on beetle-killed and surviving lodgepole pine (Pinus contorta) radial growth from the Beaverhead-Deerlodge National Forest, MT prior to a severe mountain pine beetle outbreak
Source: Data Brief. 2018 Aug 14;20:558–61. doi: 10.1016/j.dib.2018.08.019 (PMC6126402; doi:10.1016/j.dib.2018.08.019)
Supplement: Supplementary file 2 — Supplementary material [file mmc2.zip › Raw_DTP_RWL/RWL/North_High_rwl/N_H1_09B.rwl]

N_H1_09B1770    47    83    94   125    95   138   101   103    94    72
N_H1_09B1780    56    58    48    54    48    48    39    23    34    17
N_H1_09B1790    34    23    45    43    81    68    39    51    43    60
N_H1_09B1800    48    54    52    53    50    49    41    47    36    43
N_H1_09B1810    48    23    10     9    21    33    29    34    28    22
N_H1_09B1820    34    38    35    23    22    21    24    31    22    29
N_H1_09B1830    20    17    20    22    22    21    28    20    16    17
N_H1_09B1840    16    16    20    16    20    27    18    22    16    18
N_H1_09B1850    14    11    11    14    10     9    13    11    10    12
N_H1_09B1860    15    14    14    22    17    24    23    16    18    10
N_H1_09B1870    18    13    15    18    22    24    20    19    22    20
N_H1_09B1880    14    19    30    29    21    24    27    26    28    25
N_H1_09B1890    23    14    27    24    23    29    27    37    28    30
N_H1_09B1900    37    24    27    28    27    25    20    27  -999  -999
N_H1_09B1910  -999    17    14    15    10    21    26    24    32    47
N_H1_09B1920    46    48    51    55    66    44    55    50    47    44
N_H1_09B1930    41    49    41    36    46    35    33    38    51    46
N_H1_09B1940    51    53    41    38    48    45    48    45    39    45
N_H1_09B1950    45    41    38    35    34    50    42    33    41    38
N_H1_09B1960    37    39    41    52    33    47    47    32    30    37
N_H1_09B1970    35    26    22    34    32    38    39    43    40    44
N_H1_09B1980    41    53    30    36    40    28    37    42    39    43
N_H1_09B1990    41    31    57    39    54    33    31    29    37    26
N_H1_09B2000    25    35    26    32    35    36    38    25    25   999
