# Supplementary material for: Data on beetle-killed and surviving lodgepole pine (Pinus contorta) radial growth from the Beaverhead-Deerlodge National Forest, MT prior to a severe mountain pine beetle outbreak
Source: Data Brief. 2018 Aug 14;20:558–61. doi: 10.1016/j.dib.2018.08.019 (PMC6126402; doi:10.1016/j.dib.2018.08.019)
Supplement: Supplementary file 2 — Supplementary material [file mmc2.zip › Raw_DTP_RWL/RWL/North_High_rwl/N_H1_10A.rwl]

N_H1_10A1775   197   197   150   170   173
N_H1_10A1780   146   115   120   116   112   138   120   133   129    94
N_H1_10A1790   125   137   116   146   123   135   109   115   142    96
N_H1_10A1800   108    79    56    84   116   140   101   103   104    81
N_H1_10A1810    84    93    13    18    47    45    43    41    55    50
N_H1_10A1820    51    76    70    74    65    75    70    83    73    61
N_H1_10A1830    76    65    36    50    47    36    30    39    41    29
N_H1_10A1840    22    41    35    45    45    52    39    35    28    30
N_H1_10A1850    31     6    13    23    25    29    26    23    17    18
N_H1_10A1860    22    24    22    31    36    36    56    48    55    50
N_H1_10A1870    43    48    40    45    60    65    50    47    41    35
N_H1_10A1880    31    45    40    23    35    46    44    32    33    31
N_H1_10A1890    24    31    28    30    20    18    20    19    25    13
N_H1_10A1900    20    19    19    22    24    21    15    18    23    21
N_H1_10A1910  -999     6    13    13    22    18    25    21    24    32
N_H1_10A1920    28    35    42    41    52    41    48    42    44    68
N_H1_10A1930    44    56    58    30    48    28    23    29    25    33
N_H1_10A1940    30    23    21    28    20    26    23    21    29    24
N_H1_10A1950    28    33    25    33    26    35    24    32    22    38
N_H1_10A1960    35    41    24    33    33    40    41    32    24    29
N_H1_10A1970    32    24    27    25    20    27    33    28    31    33
N_H1_10A1980    24    35    30    12    21    19    19    20    25    17
N_H1_10A1990    27    24    17    17    24    19    16    17    26    18
N_H1_10A2000    16    19    23    21    19    25    27    24    21   999
