# Supplementary material for: Data on beetle-killed and surviving lodgepole pine (Pinus contorta) radial growth from the Beaverhead-Deerlodge National Forest, MT prior to a severe mountain pine beetle outbreak
Source: Data Brief. 2018 Aug 14;20:558–61. doi: 10.1016/j.dib.2018.08.019 (PMC6126402; doi:10.1016/j.dib.2018.08.019)
Supplement: Supplementary file 2 — Supplementary material [file mmc2.zip › Raw_DTP_RWL/RWL/North_High_rwl/N_H1_10B.rwl]

N_H1_10B1779   124
N_H1_10B1780   113    88   123    84    51    64    73    56    70    79
N_H1_10B1790    58    79    58    81    90    94    56    51    53    47
N_H1_10B1800    73    49    51    57    62    65    61    61    59    42
N_H1_10B1810    44    51    23    41    44    46    51    46    51    40
N_H1_10B1820    35    41    38    45    40    52    47    54    67    49
N_H1_10B1830    59    61    28    44    48    42    38    38    30    32
N_H1_10B1840    24    31    35    27    29    41    25    34    32    30
N_H1_10B1850    33     8     8    18    13    19    17    11    17    13
N_H1_10B1860    20    21    22    27    26    28    36    36    37    39
N_H1_10B1870    34    32    25    26    28    37    32    39    22    27
N_H1_10B1880    23    25    24    12    19    28    30    22    19    22
N_H1_10B1890    24    32    29    18    23    19    21    15    25    15
N_H1_10B1900    14    20    20    25    20    17    17    20    24    26
N_H1_10B1910  -999    15    12    16    28    27    34    27    44    54
N_H1_10B1920    47    42    42    39    49    43    58    68    80    87
N_H1_10B1930    63    89    62    37    49    45    29    41    43    52
N_H1_10B1940    51    59    41    46    34    36    34    30    35    25
N_H1_10B1950    29    21    26    26    24    31    11    23    14    18
N_H1_10B1960    26    22    18    29    23    28    24    21    20    20
N_H1_10B1970    22    20    17    18    21    24    20    21    18    20
N_H1_10B1980    19    19    16    11    17    12    18    15    19    19
N_H1_10B1990    18    18    20    17    18    19    18    19    25    31
N_H1_10B2000    26    24    35    24    29    34    33    29    25   999
