# Supplementary material for: Data on beetle-killed and surviving lodgepole pine (Pinus contorta) radial growth from the Beaverhead-Deerlodge National Forest, MT prior to a severe mountain pine beetle outbreak
Source: Data Brief. 2018 Aug 14;20:558–61. doi: 10.1016/j.dib.2018.08.019 (PMC6126402; doi:10.1016/j.dib.2018.08.019)
Supplement: Supplementary file 2 — Supplementary material [file mmc2.zip › Raw_DTP_RWL/RWL/North_High_rwl/N_H1_11A.rwl]

N_H1_11A1792    52    50    71   110   141   112   135   137
N_H1_11A1800   136   106   103    99    98   140   133    98   104   109
N_H1_11A1810   135   126   113    91    90    88    58    39    67    59
N_H1_11A1820    64    62    72    96    78    72    86    71    61    53
N_H1_11A1830    61    50    49    56    49    52    50    39    41    36
N_H1_11A1840    33    31    31    27    21    14    20    17    22    20
N_H1_11A1850    32    31    28    28    24    27     5     4     4     4
N_H1_11A1860     5     5     4     6    11    11    17    18    17     7
N_H1_11A1870    16    18    24    31    30    31    31    43    39    36
N_H1_11A1880    24    38    38    25    30    33    36    32    25    23
N_H1_11A1890    24    34    22    25    19    23    14    17    18    18
N_H1_11A1900    20    23    21    16    18    13     9    13    15    13
N_H1_11A1910  -999  -999  -999  -999  -999  -999     8     4     6     7
N_H1_11A1920     7    10    11    10    12    13    14    16    18    20
N_H1_11A1930    16    25    32    41    46    30    24    22    30    37
N_H1_11A1940    38    50    35    39    44    50    57    46    50    38
N_H1_11A1950    38    39    35    36    36    45    28    31    31    28
N_H1_11A1960    23    28    25    24    21    33    27    19    17    27
N_H1_11A1970    19    16    15    17    16    15    22    18    23    28
N_H1_11A1980    33    31    23    23    24    12    28    28    21    18
N_H1_11A1990    23    17    20    13    19    13    12    14    23    16
N_H1_11A2000    11    18    13    14    15    15    19    12    13    21
N_H1_11A2010    22    26    29    29    32    25    13   999
