# Supplementary material for: Data on beetle-killed and surviving lodgepole pine (Pinus contorta) radial growth from the Beaverhead-Deerlodge National Forest, MT prior to a severe mountain pine beetle outbreak
Source: Data Brief. 2018 Aug 14;20:558–61. doi: 10.1016/j.dib.2018.08.019 (PMC6126402; doi:10.1016/j.dib.2018.08.019)
Supplement: Supplementary file 2 — Supplementary material [file mmc2.zip › Raw_DTP_RWL/RWL/North_High_rwl/N_H1_11B.rwl]

N_H1_11B1798   116   107
N_H1_11B1800    64    49    55    46    83    80    64    82    69    96
N_H1_11B1810    94    72    73    62    55    43    13    40    57    71
N_H1_11B1820    79    60    62    49    45    53    55    46    39    43
N_H1_11B1830    34    37    46    36    30    32    31    23    31    32
N_H1_11B1840    36    33    24    21    13    15    23    19    18    19
N_H1_11B1850    19    21    16    18    27    10     7     6     6     4
N_H1_11B1860    12    11    11    14    16    17    18    14    11    11
N_H1_11B1870    15    14    14    18    15    18    21    25    26    21
N_H1_11B1880    19    25    21    16    20    33    35    30    32    23
N_H1_11B1890    25    36    27    25    20    27    20    16    22    18
N_H1_11B1900    28    29    28    25    24    18    16    17    23    20
N_H1_11B1910  -999  -999  -999     7     5     6    11    10    14    14
N_H1_11B1920    19    14    21    25    26    20    31    38    37    40
N_H1_11B1930    29    39    36    30    42    25    24    25    27    32
N_H1_11B1940    28    33    26    27    30    27    31    29    24    25
N_H1_11B1950    22    19    16    17    22    29    21    27    21    18
N_H1_11B1960    12    28    32    28    17    26    20    18    17    17
N_H1_11B1970    19    17    10    10    17    25    16    15    18    13
N_H1_11B1980    19    20    21    20    16    10    17    19    20    16
N_H1_11B1990    18    14    21    20    18    15    17    17    20    17
N_H1_11B2000    16    21    19    15    16    20    19    15    15    14
N_H1_11B2010    17    12    19    22    43    33    16   999
