# Supplementary material for: Data on beetle-killed and surviving lodgepole pine (Pinus contorta) radial growth from the Beaverhead-Deerlodge National Forest, MT prior to a severe mountain pine beetle outbreak
Source: Data Brief. 2018 Aug 14;20:558–61. doi: 10.1016/j.dib.2018.08.019 (PMC6126402; doi:10.1016/j.dib.2018.08.019)
Supplement: Supplementary file 2 — Supplementary material [file mmc2.zip › Raw_DTP_RWL/RWL/North_High_rwl/N_H1_12A.rwl]

N_H1_12A1778   102   113
N_H1_12A1780   103    71    59    78    64    39    63    75    63    47
N_H1_12A1790    54    76    76    52    60    62    69    48    54    55
N_H1_12A1800    43    61    44    48    38    48    38    37    32    29
N_H1_12A1810    53    44    42    23    48    44    52    39    30    28
N_H1_12A1820    26    36    32    43    41    46    30    36    49    44
N_H1_12A1830    43    66    51    39    51    39    43    41    31    30
N_H1_12A1840    22    25    25    23    24    23    31    27    23    22
N_H1_12A1850    24    29    15    19    14    20    18    19    15    21
N_H1_12A1860    27    23    25    32    42    31    47    44    33    28
N_H1_12A1870    25    26    32    27    24    28    35    36    28    32
N_H1_12A1880    35    38    37    23    31    45    49    31    50    40
N_H1_12A1890    45    60    57    42    38    38    35    32    35    20
N_H1_12A1900    30    29    31    33    26    23    24    42    39    31
N_H1_12A1910  -999    13    11    10    14    12    12     5    11    15
N_H1_12A1920    15    19    20    16    17    20    22    39    33    32
N_H1_12A1930    27    36    37    31    41    30    20    21    26    27
N_H1_12A1940    32    35    38    40    35    37    28    34    42    23
N_H1_12A1950    39    24    20    24    33    26    21    35    18    24
N_H1_12A1960    32    29    22    28    24    34    14    18    21    25
N_H1_12A1970    23    21    22    24    28    29    28    32    37    30
N_H1_12A1980    26    40    24    23    26    15    34    28    25    23
N_H1_12A1990    34    30    33    33    35    25    23    22    24    28
N_H1_12A2000    21    36    24    31    31    33    30    20    23    22
N_H1_12A2010    21    29    38    37    35    40    32   999
