# Supplementary material for: Data on beetle-killed and surviving lodgepole pine (Pinus contorta) radial growth from the Beaverhead-Deerlodge National Forest, MT prior to a severe mountain pine beetle outbreak
Source: Data Brief. 2018 Aug 14;20:558–61. doi: 10.1016/j.dib.2018.08.019 (PMC6126402; doi:10.1016/j.dib.2018.08.019)
Supplement: Supplementary file 2 — Supplementary material [file mmc2.zip › Raw_DTP_RWL/RWL/North_High_rwl/N_H1_12B.rwl]

N_H1_12B1774   103    92   152   173   149   140
N_H1_12B1780   115    95    86   114    92    71    84    77    79    68
N_H1_12B1790    63    66    83    68    85    84    83    57    63    55
N_H1_12B1800    43    58    46    43    55    73    63    68    57    56
N_H1_12B1810    57    55    56    30    52    49    57    65    45    58
N_H1_12B1820    37    50    41    31    41    37    41    40    45    38
N_H1_12B1830    51    56    44    32    45    44    52    49    43    49
N_H1_12B1840    38    21    37    27    36    32    40    36    30    37
N_H1_12B1850    27    30    14    11     8    12    13    11    12    15
N_H1_12B1860    12    16    18    21    30    30    46    45    46    37
N_H1_12B1870    47    53    64    65    51    53    59    68    64    46
N_H1_12B1880    38    36    44    28    31    50    46    39    48    35
N_H1_12B1890    39    56    49    43    33    36    32    29    31    25
N_H1_12B1900    37    30    33    35    40    30    16    38    39    35
N_H1_12B1910  -999  -999  -999  -999  -999  -999  -999     3     2     2
N_H1_12B1920     4     4     2     4     3     6     5    10    10    13
N_H1_12B1930    14    24    27    23    28    23    20    14    24    30
N_H1_12B1940    30    26    29    31    27    36    27    37    35    48
N_H1_12B1950    31    34    32    24    22    31    20    21    21    23
N_H1_12B1960    26    22    20    26    19    20    24    16    18    24
N_H1_12B1970    15    11    16    15    18    21    35    26    42    44
N_H1_12B1980    33    41    23    33    41    22    47    40    44    39
N_H1_12B1990    57    40    36    31    61    38    41    39    55    34
N_H1_12B2000    42    39    35    35    33    37    52    28    22    29
N_H1_12B2010    38    49    59    49    50    50    19   999
