# Supplementary material for: Data on beetle-killed and surviving lodgepole pine (Pinus contorta) radial growth from the Beaverhead-Deerlodge National Forest, MT prior to a severe mountain pine beetle outbreak
Source: Data Brief. 2018 Aug 14;20:558–61. doi: 10.1016/j.dib.2018.08.019 (PMC6126402; doi:10.1016/j.dib.2018.08.019)
Supplement: Supplementary file 2 — Supplementary material [file mmc2.zip › Raw_DTP_RWL/RWL/North_High_rwl/N_H1_13A.rwl]

N_H1_13A1790   127   127   111    82    97    65    70    47    54    47
N_H1_13A1800    28    39    37    40    39    55    74    50    47    47
N_H1_13A1810    42    40    57    38    45    47    69    74    60    51
N_H1_13A1820    46    49    56    59    57    45    54    43    51    50
N_H1_13A1830    42    50    55    39    33    42    55    50    39    31
N_H1_13A1840    32    26    30    22    29    28    29    27    34    25
N_H1_13A1850    28    33    21    23    27    39    29    33    30    31
N_H1_13A1860    29    31    29    36    38    38    56    48    47    49
N_H1_13A1870    44    46    36    42    38    37    42    51    46    47
N_H1_13A1880    25    37    37    16    24    58    62    38    52    33
N_H1_13A1890    39    56    42    41    57    52    62    39    38    33
N_H1_13A1900    40    41    50    41    40    27    20    29    42    35
N_H1_13A1910    17    18    14    17    24    24    38    40    43    56
N_H1_13A1920    39    33    32    36    33    31    31    31    35    45
N_H1_13A1930    50    63    57    35    48    31    25    33    38    40
N_H1_13A1940    39    42    42    43    35    36    39    46    46    41
N_H1_13A1950    50    54    48    40    40    56    43    53    36    38
N_H1_13A1960    42    44    41    39    29    51    33    26    26    32
N_H1_13A1970    29    21    21    27    23    29    37    44    41    46
N_H1_13A1980    48    40    33    35    42    16    48    41    31    43
N_H1_13A1990    46    29    46    36    46    24    19    26    36    30
N_H1_13A2000    30    30    28    29    33    37    36    22    23    21
N_H1_13A2010    29    33    38    37    47    46    10   999
