# Supplementary material for: Data on beetle-killed and surviving lodgepole pine (Pinus contorta) radial growth from the Beaverhead-Deerlodge National Forest, MT prior to a severe mountain pine beetle outbreak
Source: Data Brief. 2018 Aug 14;20:558–61. doi: 10.1016/j.dib.2018.08.019 (PMC6126402; doi:10.1016/j.dib.2018.08.019)
Supplement: Supplementary file 2 — Supplementary material [file mmc2.zip › Raw_DTP_RWL/RWL/North_High_rwl/N_H1_13B.rwl]

N_H1_13B1795   134   194   119   150    82
N_H1_13B1800    77    75    68    78    47    69    68    68    61    63
N_H1_13B1810    77    61    63    55    55    60    69    56    61    59
N_H1_13B1820    65    87    63    78    53    69    68    43    44    39
N_H1_13B1830    48    39    48    45    36    43    48    38    34    26
N_H1_13B1840    42    39    29    23    25    13    26    15    17    19
N_H1_13B1850    28    28    25    18    19    10     6     4     3     4
N_H1_13B1860     4     6     6     7     7     4     3     4     2     6
N_H1_13B1870     7     9    17    14    11    12    24    23    22    23
N_H1_13B1880    31    34    36    45    35    29    17    30    28    15
N_H1_13B1890    18    39    37    17    34    16    19    27    34    35
N_H1_13B1900    25    23    27    17    23    11    27    20    22    31
N_H1_13B1910    24    15     7     8    17    15    15    18    17    15
N_H1_13B1920    15    16    15    22    18    14    18    20    15    21
N_H1_13B1930    20    26    32    21    33    19    11    29    30    36
N_H1_13B1940    44    41    28    30    31    33    32    30    45    44
N_H1_13B1950    55    42    36    34    40    48    22    35    23    34
N_H1_13B1960    24    28    22    30    27    29    21    22    11    15
N_H1_13B1970    24    17    11    31    18    25    22    25    30    36
N_H1_13B1980    27    32    31    24    30    16    33    27    29    47
N_H1_13B1990    41    22    30    19    22    17    18    27    42    19
N_H1_13B2000    25  -999    18    24    19    24    29    34    20    19
N_H1_13B2010    28    17    18    30    56    60    26   999
