# Supplementary material for: Data on beetle-killed and surviving lodgepole pine (Pinus contorta) radial growth from the Beaverhead-Deerlodge National Forest, MT prior to a severe mountain pine beetle outbreak
Source: Data Brief. 2018 Aug 14;20:558–61. doi: 10.1016/j.dib.2018.08.019 (PMC6126402; doi:10.1016/j.dib.2018.08.019)
Supplement: Supplementary file 2 — Supplementary material [file mmc2.zip › Raw_DTP_RWL/RWL/North_High_rwl/N_H1_14A.rwl]

N_H1_14A1775   101    75    96   128   110
N_H1_14A1780    82    94   119   106    78   174   150    91    77   108
N_H1_14A1790    95    79    69    69    88    65    88    79    86    68
N_H1_14A1800    64    46    58    92    71    80   102   111   104    91
N_H1_14A1810    74    66    52    59    66    59    68    60    65    80
N_H1_14A1820    66    67    55    62    65    71    64    45    68    56
N_H1_14A1830    56    53    44    49    49    38    51    46    53    45
N_H1_14A1840    42    31    38    22    38    31    33    42    40    40
N_H1_14A1850    39    34    33    36    10    10    11    13    10    11
N_H1_14A1860    14    16    22    17    15    29    23    26    37    28
N_H1_14A1870    29    28    27    34    29    35    36    33    32    38
N_H1_14A1880    34    32    11    15    14    15    17    27    28    18
N_H1_14A1890    21    19    21    26    28    25    19    28    27    20
N_H1_14A1900    24    18    28    28    20    23    21    26    14    14
N_H1_14A1910    20  -999  -999  -999    12    13    25    11    12     8
N_H1_14A1920    18    16    21    25    20    19    28    34    23    27
N_H1_14A1930    24    35    29    29    36    36    23    31    39    40
N_H1_14A1940    47    33    37    30    37    40    35    24    37    37
N_H1_14A1950    42    42    33    35    32    64    55    43    21    24
N_H1_14A1960    22    19    21    30    19    22    20    19    16    15
N_H1_14A1970    24    20    15    22    25    30    30    32    36    31
N_H1_14A1980    32    38    29    29    35    21    35    22    36    30
N_H1_14A1990    42    30    32    37    46    34    23    28    42    26
N_H1_14A2000    29    32    33    32    33    38    43    35    35    25
N_H1_14A2010    39    37    35    34    40    54    21   999
