# Supplementary material for: Data on beetle-killed and surviving lodgepole pine (Pinus contorta) radial growth from the Beaverhead-Deerlodge National Forest, MT prior to a severe mountain pine beetle outbreak
Source: Data Brief. 2018 Aug 14;20:558–61. doi: 10.1016/j.dib.2018.08.019 (PMC6126402; doi:10.1016/j.dib.2018.08.019)
Supplement: Supplementary file 2 — Supplementary material [file mmc2.zip › Raw_DTP_RWL/RWL/North_High_rwl/N_H1_14B.rwl]

N_H1_14B1780   110   157   186   169   188   140    97    88   118   157
N_H1_14B1790   122   139   139   132   114   175   166   167   118   106
N_H1_14B1800    74    76   104   102    85   151   151   155   123   106
N_H1_14B1810    97    86    88    94    74    86    75    87   110    88
N_H1_14B1820    85    68    88    88    77    66    58    71    62    72
N_H1_14B1830    69    57    65    68    56    48    60    62    55    50
N_H1_14B1840    38    30    35    41    30    32    34    42    44    38
N_H1_14B1850    37    34    39    11    10    12    18    15    16    15
N_H1_14B1860    18    13    15    21    19    20    31    20    26    20
N_H1_14B1870    24    21    22    33    34    29    31    52    43    37
N_H1_14B1880    15    18    12    14    14    29    34    27    26    24
N_H1_14B1890    22    27    22    26    28    28    22    20    21    17
N_H1_14B1900    25    29    22    23    28    21    16    17    25    24
N_H1_14B1910     4     4     6     7    12    11    16    17    15    13
N_H1_14B1920    10    12    15    24    21    20    17    28    17    28
N_H1_14B1930    21    25    24    23    28    30    16    25    27    36
N_H1_14B1940    31    39    37    25    34    34    35    28    27    33
N_H1_14B1950    33    31    24    34    34    33    20    27    19    30
N_H1_14B1960    22    26    26    28    29    21    19    21    15    15
N_H1_14B1970    17    14    15    15    21    15    20    25    23    26
N_H1_14B1980    22    24    19    15    18    16    19    10    22    17
N_H1_14B1990    21    29    20    11    30    16    15    18    16    17
N_H1_14B2000    10    15    20    19    16    13    13   999
