# Supplementary material for: Data on beetle-killed and surviving lodgepole pine (Pinus contorta) radial growth from the Beaverhead-Deerlodge National Forest, MT prior to a severe mountain pine beetle outbreak
Source: Data Brief. 2018 Aug 14;20:558–61. doi: 10.1016/j.dib.2018.08.019 (PMC6126402; doi:10.1016/j.dib.2018.08.019)
Supplement: Supplementary file 2 — Supplementary material [file mmc2.zip › Raw_DTP_RWL/RWL/North_High_rwl/N_H1_15B.rwl]

N_H1_15B1797    75    66    87
N_H1_15B1800    90    66    73   105    91    58    51    66    66    57
N_H1_15B1810    36    21    57    65    53    50    30    43    32    41
N_H1_15B1820    39    29    35    28    26    31    35    35    31    42
N_H1_15B1830    32    19    26    27    31    33    29    32    29    25
N_H1_15B1840    28    27    25    28    32    34    28    23    25    31
N_H1_15B1850    12    19    37    82   108   131   135   125    94    59
N_H1_15B1860    62    63    63    64    66    62    62    55    60    47
N_H1_15B1870    56    64    77    87    61    65    78    80    80    33
N_H1_15B1880    34    36    33    20    26    32    42    35    38    41
N_H1_15B1890    36    58    52    47    45    44    33    27    33    25
N_H1_15B1900    33    31    28    28    27    24    26    25    25    22
N_H1_15B1910  -999  -999  -999  -999     4     5     5    10    11    10
N_H1_15B1920    13     8    12    17    15    14    23    40    55    67
N_H1_15B1930    69    84    69    69    84    66    53    63    69    69
N_H1_15B1940    83    80    60    71    39    22    23    39    59   102
N_H1_15B1950   109    77    84    77    69    78    55    55    65    59
N_H1_15B1960    56    60    44    57    62    66    54    51    34    53
N_H1_15B1970    34    27    31    42    26    35    39    39    34    42
N_H1_15B1980    39    42    32    42    41    21    37    33    32    33
N_H1_15B1990    44    33    41    40    42    35    30    48    54    33
N_H1_15B2000    42    43    47    43    43    56    42    42    39    44
N_H1_15B2010    46    58    92    89    78    77    38   999
