# Supplementary material for: Data on beetle-killed and surviving lodgepole pine (Pinus contorta) radial growth from the Beaverhead-Deerlodge National Forest, MT prior to a severe mountain pine beetle outbreak
Source: Data Brief. 2018 Aug 14;20:558–61. doi: 10.1016/j.dib.2018.08.019 (PMC6126402; doi:10.1016/j.dib.2018.08.019)
Supplement: Supplementary file 2 — Supplementary material [file mmc2.zip › Raw_DTP_RWL/RWL/North_High_rwl/N_H1_16A.rwl]

N_H1_16A1778   234   142
N_H1_16A1780   112   120   172   127   130   189   173   113   129   190
N_H1_16A1790   116    90   102   104   163    81   124   109   121    96
N_H1_16A1800    94    73    55    71    83    99   103    97   104   102
N_H1_16A1810    87    71    69    70    77    62    93    80    87    79
N_H1_16A1820    68    67    53    65    54    53    61    40    61    52
N_H1_16A1830    62    61    55    66    67    48    60    72    69    64
N_H1_16A1840    58    49    40    28    51    34    39    31    42    40
N_H1_16A1850    37    39    30    34    31    22    21    23    23    21
N_H1_16A1860    20    23    16    28    30    31    42    40    31    28
N_H1_16A1870    27    39    33    36    38    28    31    37    34    23
N_H1_16A1880    12    17    24    12    17    36    32    22    33    33
N_H1_16A1890    32    50    39    33    29    42    37    22    27    21
N_H1_16A1900    30    32    29    32    20    16    23    21    30    23
N_H1_16A1910  -999  -999  -999     4     4     6     6     6     5     6
N_H1_16A1920     7     7    12    11    14    16    20    21    19    22
N_H1_16A1930    11    18    18    13    23    21     9    20    24    27
N_H1_16A1940    24    33    28    29    30    28    26    25    22    15
N_H1_16A1950    17    25    25    21    24    29    22    21    21    21
N_H1_16A1960    22    18    16    19    17    23    18    15    13    19
N_H1_16A1970    16    11    15    12    11    20    22    15    21    17
N_H1_16A1980    21    34    19    20    16    11    19    14    22    17
N_H1_16A1990    15    17    18    20    19    15    10    14    14    12
N_H1_16A2000     9    22    17    16    17    16    14    12    12    15
N_H1_16A2010    16    19    16    20    20    18    12   999
