# Supplementary material for: Data on beetle-killed and surviving lodgepole pine (Pinus contorta) radial growth from the Beaverhead-Deerlodge National Forest, MT prior to a severe mountain pine beetle outbreak
Source: Data Brief. 2018 Aug 14;20:558–61. doi: 10.1016/j.dib.2018.08.019 (PMC6126402; doi:10.1016/j.dib.2018.08.019)
Supplement: Supplementary file 2 — Supplementary material [file mmc2.zip › Raw_DTP_RWL/RWL/North_High_rwl/N_H1_16B.rwl]

N_H1_16B1785   178    73   141   174   133
N_H1_16B1790    88   177   136   146   103   170   157   165   155   119
N_H1_16B1800   102    82   118   102   127    86   110   139    99    83
N_H1_16B1810   102   104   127   120    42    76    74    67    75    82
N_H1_16B1820    94    70    71    73    52    54    40    60    50    53
N_H1_16B1830    58    55    70    53    44    52    92    55    54    49
N_H1_16B1840    61    66    55    56    43    46    39    32    36    45
N_H1_16B1850    33    26    32    12     6     7     7     5     6     9
N_H1_16B1860     9    10     9    11    12    13    16    14    11    13
N_H1_16B1870    17    16    22    20    19    29    44    36    29    13
N_H1_16B1880    30    29    15    16    30    27    21    35    27    27
N_H1_16B1890    33    31    25    40    21    33    23    29    19    32
N_H1_16B1900    22    22    24    27    19    15    20    31    27     7
N_H1_16B1910  -999  -999  -999  -999  -999  -999  -999  -999  -999     5
N_H1_16B1920     6    10     8    10    12    13    14    18    16    17
N_H1_16B1930    13    16    14    13    15    17    13    17    20    32
N_H1_16B1940    23    27    35    40    37    37    47    43    41    47
N_H1_16B1950    25    34    34    23    27    38    21    23    16    18
N_H1_16B1960    17    16    17    18    24    31    28    21    22    31
N_H1_16B1970    24    18    20    21    16    24    35    17    25    25
N_H1_16B1980    22    18    18    22    22    14    15    15    20    11
N_H1_16B1990    19    13    16    11    24    13    12    17    21    13
N_H1_16B2000    12    12    14    13    11    14    14    10     6    14
N_H1_16B2010    18    20    17    18    16    21   999
