# Supplementary material for: Data on beetle-killed and surviving lodgepole pine (Pinus contorta) radial growth from the Beaverhead-Deerlodge National Forest, MT prior to a severe mountain pine beetle outbreak
Source: Data Brief. 2018 Aug 14;20:558–61. doi: 10.1016/j.dib.2018.08.019 (PMC6126402; doi:10.1016/j.dib.2018.08.019)
Supplement: Supplementary file 2 — Supplementary material [file mmc2.zip › Raw_DTP_RWL/RWL/North_High_rwl/N_H1_17A.rwl]

N_H1_17A1808    42    47
N_H1_17A1810    35    44    46    36    47    46    34    51    38    36
N_H1_17A1820    44    40    45    37    38    47    37    56    59    50
N_H1_17A1830    33    26    32    27    33    27    27    39    34    31
N_H1_17A1840    29    35    42    23    19    29    33     9    19    21
N_H1_17A1850    20    26    27    26    24    16    19    18     5     8
N_H1_17A1860     5     5     5     4     6    12    13     8    25    19
N_H1_17A1870    18    14    17    18    18    23    27    31    22    32
N_H1_17A1880    50    34    29    40    38    29    35    50    40    49
N_H1_17A1890    40    35    35    42    29    31    38    33    31    34
N_H1_17A1900    38    23    45    34    42    49    43    31    27    29
N_H1_17A1910    40    35     9     8    24    20    19    23    27    27
N_H1_17A1920    36    56    64    47    46    44    62    51    56    50
N_H1_17A1930    54    78    77    75    72    42    35    44    60    58
N_H1_17A1940    67    71    60    72    76    77    94    95    96   100
N_H1_17A1950    66    73    67    57    54    83    89    69    61    56
N_H1_17A1960    41    51    50    58    45    50    41    29    36    47
N_H1_17A1970    43    39    39    34    29    40    50    56    43    54
N_H1_17A1980    48    47    38    52    40    23    31    30    29    39
N_H1_17A1990    47    27    31    22    24    20    18    30    44    30
N_H1_17A2000    36    42    31    24    28    33    32    28    22    25
N_H1_17A2010    30    52    55    63    76    56    25   999
