# Supplementary material for: Data on beetle-killed and surviving lodgepole pine (Pinus contorta) radial growth from the Beaverhead-Deerlodge National Forest, MT prior to a severe mountain pine beetle outbreak
Source: Data Brief. 2018 Aug 14;20:558–61. doi: 10.1016/j.dib.2018.08.019 (PMC6126402; doi:10.1016/j.dib.2018.08.019)
Supplement: Supplementary file 2 — Supplementary material [file mmc2.zip › Raw_DTP_RWL/RWL/North_High_rwl/N_H1_17B.rwl]

N_H1_17B1804    47    41    53    31    56    46
N_H1_17B1810    38    42    46    54    40    41    49    34    48    60
N_H1_17B1820    46    44    50    47    43    51    40    40    51    38
N_H1_17B1830    41    39    25    26    24    32    26    28    34    31
N_H1_17B1840    27    26    27    24    25    20    25    13    11    17
N_H1_17B1850    19    17    17    16    12    16     9    11    10    10
N_H1_17B1860    11     9     6    10     8     8     7     9     8    11
N_H1_17B1870    11     9     8     8     9    12    13     7    12    13
N_H1_17B1880    11     8     9     5     5     7     8     7    13    13
N_H1_17B1890    15     9    12    14    28    26    22    25    21    20
N_H1_17B1900    17    11    14    18    19    25    14     8     6     7
N_H1_17B1910     9     9    11     6     6    11    14    11    13    13
N_H1_17B1920    15    20    21    19    24    14    21    25    19    32
N_H1_17B1930    37    37    51    62    67    48    45    54    89   117
N_H1_17B1940    90    82    81    89    58    77    73    77   103    93
N_H1_17B1950    77    77    98    97    60    93    93    84    61    66
N_H1_17B1960    68    62    59    68    64    87    66    59    51    74
N_H1_17B1970    42    35    50    33    44    41    48    58    83    80
N_H1_17B1980    79    84    50    50    59    60    66    46    54    48
N_H1_17B1990    50    30    36    29    39    29    33    36    49    32
N_H1_17B2000    35    33    30    29    28    31    30    24    26    29
N_H1_17B2010    31    36    39    45    62    51    27   999
