# Supplementary material for: Data on beetle-killed and surviving lodgepole pine (Pinus contorta) radial growth from the Beaverhead-Deerlodge National Forest, MT prior to a severe mountain pine beetle outbreak
Source: Data Brief. 2018 Aug 14;20:558–61. doi: 10.1016/j.dib.2018.08.019 (PMC6126402; doi:10.1016/j.dib.2018.08.019)
Supplement: Supplementary file 2 — Supplementary material [file mmc2.zip › Raw_DTP_RWL/RWL/North_High_rwl/N_H1_18A.rwl]

N_H1_18A1790    59    89    65    56    63    99    71    99    75    87
N_H1_18A1800    52    44    61    33    86    60    44    35    36    35
N_H1_18A1810    31    32    36    30    29    31    20    22    25    30
N_H1_18A1820    32    22    21    22    20    18    20    18    18    18
N_H1_18A1830    19    20    21    17    24    22    16    14    15    21
N_H1_18A1840    16    11     9     3     5     9    11     8     8    10
N_H1_18A1850     8    14     8     8     8     5     8     5     7     8
N_H1_18A1860    10     6    11     9     8     7     9     8    17    15
N_H1_18A1870    15    17    19    22    24    23    19    27    28    29
N_H1_18A1880    27    24    17    19    16    20    16    25    26    24
N_H1_18A1890    18    28    29    36    25    25    26    23    21    19
N_H1_18A1900    20    24    25    32    27    21    10    13    13    17
N_H1_18A1910    18    19    10     6    10    17    18    19    21    22
N_H1_18A1920    20    32    31    33    32    34    35    46    44    56
N_H1_18A1930    50    43    62    44    46    36    19    27    31    36
N_H1_18A1940    47    50    51    54    43    44    47    51    59    57
N_H1_18A1950    45    38    44    44    39    37    35    41    34    44
N_H1_18A1960    47    49    45    38    36    35    32    31    23    33
N_H1_18A1970    33    22    31    30    31    32    29    26    31    25
N_H1_18A1980    28    33    22    29    31    18    40    29    32    25
N_H1_18A1990    26    28    28    25    31    28    21    23    38    30
N_H1_18A2000    37    27    33    28    30    40    32    24    30    32
N_H1_18A2010    27    34    41    35    36    37    20   999
