# Supplementary material for: Data on beetle-killed and surviving lodgepole pine (Pinus contorta) radial growth from the Beaverhead-Deerlodge National Forest, MT prior to a severe mountain pine beetle outbreak
Source: Data Brief. 2018 Aug 14;20:558–61. doi: 10.1016/j.dib.2018.08.019 (PMC6126402; doi:10.1016/j.dib.2018.08.019)
Supplement: Supplementary file 2 — Supplementary material [file mmc2.zip › Raw_DTP_RWL/RWL/North_High_rwl/N_H1_18B.rwl]

N_H1_18B1791    75    50    52    71    67    47    43    69    76
N_H1_18B1800    45    61    73    65    42    38    50    30    54    33
N_H1_18B1810    39    31    53    42    42    50    54    26    39    31
N_H1_18B1820    28    40    48    45    35    33    47    26    41    47
N_H1_18B1830    33    35    23    32    25    31    38    30    48    29
N_H1_18B1840    23    25    21    38    30    32    32    30    15    21
N_H1_18B1850    19    17    20    15    18    16    13    11    10     9
N_H1_18B1860     7    16    15    12    12    15    18    15    12    17
N_H1_18B1870    15    16    21    14     4     6    14    17    15    14
N_H1_18B1880    14    18    16    20    24    19    20    27    20    13
N_H1_18B1890    18    24    24    20    31    21    28    35    20    14
N_H1_18B1900    26    31    28    24    22    16    21    27    29    25
N_H1_18B1910    21    15    24    21    21    34    20    30    35    36
N_H1_18B1920    17    21    20    15    12    10    24    21    19    34
N_H1_18B1930    24    38    32    25    41    30    37    35    42    48
N_H1_18B1940    41    44    13    27    33    30    33    32    37    41
N_H1_18B1950    42    33    31    28    31    41    36    34    34    31
N_H1_18B1960    25    32    39    34    25    29    33    22    23    28
N_H1_18B1970    29    25    24    20    24    30    36    25    28    31
N_H1_18B1980    38    35    30    33    30    21    37    34    29    33
N_H1_18B1990    39    25    34    36    32    25    20    27    29    22
N_H1_18B2000    26    30    25    18    22    33    30    20    26    23
N_H1_18B2010    33    38    51    46    69    52    30   999
