# Supplementary material for: Data on beetle-killed and surviving lodgepole pine (Pinus contorta) radial growth from the Beaverhead-Deerlodge National Forest, MT prior to a severe mountain pine beetle outbreak
Source: Data Brief. 2018 Aug 14;20:558–61. doi: 10.1016/j.dib.2018.08.019 (PMC6126402; doi:10.1016/j.dib.2018.08.019)
Supplement: Supplementary file 2 — Supplementary material [file mmc2.zip › Raw_DTP_RWL/RWL/North_High_rwl/N_H1_19A.rwl]

N_H1_19A1794    46    66    65    19    61    40
N_H1_19A1800    40    45    56    47    58    63    49    52    49    58
N_H1_19A1810    49    24    67    62    59    36    50    34    45    40
N_H1_19A1820    40    43    16    32    32    37    36    30    34    38
N_H1_19A1830    24    22    30    23    28    33    36    28    13    22
N_H1_19A1840    23    24    26    24    19    27    30    28    25    13
N_H1_19A1850    21    68    73    91    97   112    97    93    92    58
N_H1_19A1860    92    86    80    91    90    77    99   100    78   112
N_H1_19A1870    77   129   135   119    98   110   118   110   127   112
N_H1_19A1880    59    63    86    69    78   108    65    76    80    71
N_H1_19A1890    59    91    54    70    70    73    39    58    55    38
N_H1_19A1900    48    45    58    56    48    35    35    41    37    35
N_H1_19A1910    15    18    13    10    17    20     9    20    22    27
N_H1_19A1920    24    33    34    33    37    33    53    59    64    61
N_H1_19A1930    50    47    44    37    41    36    27    29    35    43
N_H1_19A1940    38    36    30    32    30    30    25    30    30    29
N_H1_19A1950    34    30    26    30    25    32    23    22    21    24
N_H1_19A1960    20    21    22    27    20    24    20    21    22    13
N_H1_19A1970    19    22    13    20    19    19    24    20    26    23
N_H1_19A1980    23    25    22    22    23    19    29    19    22    24
N_H1_19A1990    18    22    13    15    19    20    13    14    22    16
N_H1_19A2000    20    30    22    29    30    25    29    27    31    45
N_H1_19A2010    38    39    47    57    54    48    20   999
