# Supplementary material for: Data on beetle-killed and surviving lodgepole pine (Pinus contorta) radial growth from the Beaverhead-Deerlodge National Forest, MT prior to a severe mountain pine beetle outbreak
Source: Data Brief. 2018 Aug 14;20:558–61. doi: 10.1016/j.dib.2018.08.019 (PMC6126402; doi:10.1016/j.dib.2018.08.019)
Supplement: Supplementary file 2 — Supplementary material [file mmc2.zip › Raw_DTP_RWL/RWL/North_High_rwl/N_H1_19B.rwl]

N_H1_19B1806    53    61    52    40
N_H1_19B1810    36    31    15    10    19    31    30    19    20    12
N_H1_19B1820    24    29    20    15     6    19    13    14    11    11
N_H1_19B1830    12    16    10     8    11    10    11    13    11    17
N_H1_19B1840     7    13    15    12    10    11     8    15    14    14
N_H1_19B1850    18    13    15    36    78    79    50    38    35    25
N_H1_19B1860    38    46    42    43    42    28    47    45    42    31
N_H1_19B1870    23    21    34    37    34    46    50    50    58    43
N_H1_19B1880    36    36    35    25    29    63    42    38    44    44
N_H1_19B1890    52    61    46    46    28    36    29    31    29    24
N_H1_19B1900    40    35    35    48    34    26    22    27    41    28
N_H1_19B1910  -999  -999     7     6    17    14    12    17    14    17
N_H1_19B1920    16    19    25    20    20    16    25    22    26    34
N_H1_19B1930    25    25    23    21    44    33    28    33    61    82
N_H1_19B1940    63    63    47    43    53    56    57    63    64    67
N_H1_19B1950    42    48    46    46    36    59    49    50    48    37
N_H1_19B1960    45    44    43    49    40    45    52    33    25    29
N_H1_19B1970    42    36    26    31    32    40    56    57    48    63
N_H1_19B1980    47    62    44    40    46    35    55    51    41    44
N_H1_19B1990    51    37    43    28    51    31    35    38    46    28
N_H1_19B2000    42    34    29    36    24    29    38    25    24    49
N_H1_19B2010    61    91    93    79    58    61    20   999
