# Supplementary material for: Data on beetle-killed and surviving lodgepole pine (Pinus contorta) radial growth from the Beaverhead-Deerlodge National Forest, MT prior to a severe mountain pine beetle outbreak
Source: Data Brief. 2018 Aug 14;20:558–61. doi: 10.1016/j.dib.2018.08.019 (PMC6126402; doi:10.1016/j.dib.2018.08.019)
Supplement: Supplementary file 2 — Supplementary material [file mmc2.zip › Raw_DTP_RWL/RWL/North_High_rwl/N_H1_20A.rwl]

N_H1_20A1793   150   126   109    79    62    46    52
N_H1_20A1800    62    43    40    43    51    49    48    39    59    51
N_H1_20A1810    51    56    10    35    51    53    51    42    41    41
N_H1_20A1820    47    54    51    35    27    45    32    52    49    32
N_H1_20A1830    35    45    13    23    23    27    21    25    14    17
N_H1_20A1840    15    23    24    23    23    25    27    25    22    23
N_H1_20A1850    25    13    15    26    24    27    25    26    48    43
N_H1_20A1860    34    33    29    42    42    40    40    35    20    34
N_H1_20A1870    28    33    28    28    31    35    31    34    34    30
N_H1_20A1880    25    32    32    18    19    42    40    30    41    29
N_H1_20A1890    38    52    28    34    18    30    33    23    26    20
N_H1_20A1900    27    28    30    27    23    24    22    25    33    23
N_H1_20A1910    12    10     8     6    17    16    19    19    24    34
N_H1_20A1920    24    22    26    25    33    26    29    32    28    45
N_H1_20A1930    38    56    58    36    46    40    32    33    39    38
N_H1_20A1940    37    49    41    49    58    61    62    53    59    54
N_H1_20A1950    59    48    44    49    63    68    46    50    42    43
N_H1_20A1960    47    50    41    50    37    43    31    36    34    35
N_H1_20A1970    39    28    32    35    33    48    50    47    52    53
N_H1_20A1980    60    69    50    61    73    41    69    60    63    64
N_H1_20A1990    74    52    59    58    64    47    42    48    72    49
N_H1_20A2000    49    59    59    49    54    59    61    45    54    57
N_H1_20A2010    60    68   101   131   148   146    72   999
