# Supplementary material for: Data on beetle-killed and surviving lodgepole pine (Pinus contorta) radial growth from the Beaverhead-Deerlodge National Forest, MT prior to a severe mountain pine beetle outbreak
Source: Data Brief. 2018 Aug 14;20:558–61. doi: 10.1016/j.dib.2018.08.019 (PMC6126402; doi:10.1016/j.dib.2018.08.019)
Supplement: Supplementary file 2 — Supplementary material [file mmc2.zip › Raw_DTP_RWL/RWL/North_High_rwl/N_H1_20B.rwl]

N_H1_20B1798   113    92
N_H1_20B1800   105    92   131    90    76    90    89    78    80    68
N_H1_20B1810    65    56    69    58    41    55    80    74    72    73
N_H1_20B1820    77    54    58    70    59    52    31    57    38    58
N_H1_20B1830    54    42    44    49    24    37    39    52    32    35
N_H1_20B1840    26    17    18    33    29    24    25    34    32    26
N_H1_20B1850    22    22    28     4    14    21    18    20    19    21
N_H1_20B1860    15    17    19    24    18    21    31    26    23    31
N_H1_20B1870    16    32    10    15    24    23    31    25    30    25
N_H1_20B1880    28    22    19    14    20    20    12    18    28    26
N_H1_20B1890    22    29    24    25    38    31    28    25    25    30
N_H1_20B1900    24    25    18    29    24    23    31    22    18    18
N_H1_20B1910    19    19    20     3    12     5    13     6    13    14
N_H1_20B1920    12     9    16    16    16    19    19    24    15    26
N_H1_20B1930    18    31    35    23    25    27    17    29    24    34
N_H1_20B1940    32    33    26    40    32    35    36    47    41    33
N_H1_20B1950    36    33    31    35    24    38    24    42    25    29
N_H1_20B1960    32    34    31    40    32    27    29    31    18    22
N_H1_20B1970    23    17    13    17    27    36    36    30    34    39
N_H1_20B1980    40    39    31    37    37    23    34    34    54    32
N_H1_20B1990    34    28    35    29    36    25    23    31    38    28
N_H1_20B2000    28    23    33    26    30    33    36    21    31    26
N_H1_20B2010    33    32    29    44    48    74    38   999
