# Supplementary material for: Data on beetle-killed and surviving lodgepole pine (Pinus contorta) radial growth from the Beaverhead-Deerlodge National Forest, MT prior to a severe mountain pine beetle outbreak
Source: Data Brief. 2018 Aug 14;20:558–61. doi: 10.1016/j.dib.2018.08.019 (PMC6126402; doi:10.1016/j.dib.2018.08.019)
Supplement: Supplementary file 2 — Supplementary material [file mmc2.zip › Raw_DTP_RWL/RWL/North_High_rwl/N_H2_01A.rwl]

N_H2_01A1782   213   196   139   221   183   169   168   191
N_H2_01A1790   131   167   224   212   206   188   240   205   238   216
N_H2_01A1800   192   184   140   163   123   123   121   125   109   102
N_H2_01A1810   104   115   123   102   106    49    88    85    87    84
N_H2_01A1820    62    64    54    45    46    51    51    35    58    53
N_H2_01A1830    61    66    55    60    69    44    46    45    42    48
N_H2_01A1840    38    41    30    26    39    33    35    42    55    46
N_H2_01A1850    47    32    29    33     9    10    10    10     8     8
N_H2_01A1860     8    12     9    10    13    12    18    18    16    15
N_H2_01A1870    17    17    17    16    13    11    18    18    16    17
N_H2_01A1880    17     8    17    10    14    19    30    20    13    18
N_H2_01A1890    17    20    20    20    17    17    18    12    15    11
N_H2_01A1900    15    19    17    21    22    18    11    21    20    24
N_H2_01A1910  -999  -999  -999  -999     5     5     9     8    11     6
N_H2_01A1920    18    10    18    26    31    28    20    37    33    47
N_H2_01A1930    40    38    50    49    53    45    33    44    50    52
N_H2_01A1940    51    46    43    45    44    45    40    49    37    49
N_H2_01A1950    47    42    40    47    51    51    42    47    43    55
N_H2_01A1960    43    58    42    55    52    47    24    35    32    30
N_H2_01A1970    33    30    26    32    29    37    52    39    48    42
N_H2_01A1980    43    52    40    39    43    30    39    33    40    30
N_H2_01A1990    38    33    29    28    40    35    30    27    43    37
N_H2_01A2000    32    40    41    43    40    41    43    34    28   999
