# Supplementary material for: Data on beetle-killed and surviving lodgepole pine (Pinus contorta) radial growth from the Beaverhead-Deerlodge National Forest, MT prior to a severe mountain pine beetle outbreak
Source: Data Brief. 2018 Aug 14;20:558–61. doi: 10.1016/j.dib.2018.08.019 (PMC6126402; doi:10.1016/j.dib.2018.08.019)
Supplement: Supplementary file 2 — Supplementary material [file mmc2.zip › Raw_DTP_RWL/RWL/North_High_rwl/N_H2_01B.rwl]

N_H2_01B1791   275   209   230   224   224   146   176   184   164
N_H2_01B1800   172   182   146   151   202   189   189   179   167   175
N_H2_01B1810   181   159   142   128   107   137   124   138   106   144
N_H2_01B1820   143   123    86    87    79    73    64    63    78    74
N_H2_01B1830    70    79    60    52    38    39    47    47    46    44
N_H2_01B1840    56    40    45    38    38    37    41    28    28    30
N_H2_01B1850    30    23    20    29    30    30    34    23    25    26
N_H2_01B1860    31    29    31    23    21    27     5     8     7     7
N_H2_01B1870     9     7     8    10     8    12     9     7    14    13
N_H2_01B1880    10     6    11    10    10    16     9     9    13    15
N_H2_01B1890    11     9     9     8     5     6     6    17    21    20
N_H2_01B1900    19    18    19    25    24    25    23    18    22    15
N_H2_01B1910    18    15    21    16    12    11    13     9     6    12
N_H2_01B1920    14     9     6     3     4     7     7     6     6    10
N_H2_01B1930     5     9    10    12    12    13     7    15    16    12
N_H2_01B1940    13    10     6    13     8    14    13    21    21    16
N_H2_01B1950    17    21    16    23    19    17     7     9     7     9
N_H2_01B1960     6     6     7    11     8    12     7    11     7     8
N_H2_01B1970    11     7    10     7    16    15    15    10    15    13
N_H2_01B1980    11    14    13    14    13    11    14    14    18    13
N_H2_01B1990    16    11    11    13    16    14    12    12    12    12
N_H2_01B2000    12    17    13    16    19    19    16    12    17   999
