# Supplementary material for: Data on beetle-killed and surviving lodgepole pine (Pinus contorta) radial growth from the Beaverhead-Deerlodge National Forest, MT prior to a severe mountain pine beetle outbreak
Source: Data Brief. 2018 Aug 14;20:558–61. doi: 10.1016/j.dib.2018.08.019 (PMC6126402; doi:10.1016/j.dib.2018.08.019)
Supplement: Supplementary file 2 — Supplementary material [file mmc2.zip › Raw_DTP_RWL/RWL/North_High_rwl/N_H2_02A.rwl]

N_H2_02A1785   142   147    80   127   129
N_H2_02A1790   114   148   149   136   119   101   151   128   120    98
N_H2_02A1800    91   150   113   140   127   106   117   142   154   100
N_H2_02A1810   130    88    98    91    70    30    61    73    72    74
N_H2_02A1820    60    71    45    58    69    83    41    49    69    58
N_H2_02A1830    72    52    52    53    43    33    32    29    24    31
N_H2_02A1840    19    16    13    16    21    20    20    27    19    30
N_H2_02A1850    26    29    31    23    12    13    17     8    10    17
N_H2_02A1860    17    16    18    10    11    28    52    43    63    44
N_H2_02A1870    39    48    30    61    72    74    57    65    68    38
N_H2_02A1880    29    34    47    30    37    53    45    50    63    60
N_H2_02A1890    58    56    53    49    44    74    54    35    36    43
N_H2_02A1900    59    65    53    48    49    39    33    42    52    45
N_H2_02A1910  -999  -999  -999  -999  -999  -999    17     7    17    13
N_H2_02A1920    15    12    13    11    15    12     9    12    15    28
N_H2_02A1930    26    16    25    30    30    20    14    31    31    29
N_H2_02A1940    31    28    24    31    29    33    41    36    31    27
N_H2_02A1950    33    37    30    40    38    53    41    26    23    27
N_H2_02A1960    24    41    39    50    42    46    42    34    20    27
N_H2_02A1970    24    20    21    31    16    33    30    31    30    17
N_H2_02A1980    11    13    13    12    25    13    19    17    28    16
N_H2_02A1990    21    20    20    14    32    24    18    22    29    24
N_H2_02A2000    21    26    30    31    28    32    34    25    19   999
