# Supplementary material for: Data on beetle-killed and surviving lodgepole pine (Pinus contorta) radial growth from the Beaverhead-Deerlodge National Forest, MT prior to a severe mountain pine beetle outbreak
Source: Data Brief. 2018 Aug 14;20:558–61. doi: 10.1016/j.dib.2018.08.019 (PMC6126402; doi:10.1016/j.dib.2018.08.019)
Supplement: Supplementary file 2 — Supplementary material [file mmc2.zip › Raw_DTP_RWL/RWL/North_High_rwl/N_H2_02B.rwl]

N_H2_02B1776    82   105   137   126
N_H2_02B1780    93   127   132   116   116   147   113    99   136   115
N_H2_02B1790    98    94   141   120   111   109   122   109   103    86
N_H2_02B1800    90   102    85   110    92    84    73    91    97    81
N_H2_02B1810    69    64    67    61    56    19    48    40    42    35
N_H2_02B1820    32    40    33    31    33    32    35    31    45    32
N_H2_02B1830    38    40    36    46    44    28    32    31    29    31
N_H2_02B1840    27    21    24    13    23    22    24    23    31    25
N_H2_02B1850    30    22    20    29     4    13    10    15    11    11
N_H2_02B1860    12    14    16    17    13    20    19    20    21    19
N_H2_02B1870    14    13    15    11     8    15    20    16    17    15
N_H2_02B1880    15     9    13    10     9     7     7    18    20    18
N_H2_02B1890    20    19    17    21    24    26    12    28    27    12
N_H2_02B1900    17    17    24    31    27    25    22    23    23    27
N_H2_02B1910    28    29  -999     5     7     8     8    17    19    20
N_H2_02B1920    20    22    28    26    23    26    19    27    23    37
N_H2_02B1930    27    32    40    30    40    35    25    35    38    47
N_H2_02B1940    40    34    35    34    31    35    33    34    27    36
N_H2_02B1950    38    34    30    31    22    29    16    20    27    11
N_H2_02B1960    20    24    10    23    21    13    16    19    19    16
N_H2_02B1970    17    16    15    21    21    18    22    26    20    24
N_H2_02B1980    15    22    17    16    16    17    16    15    33    16
N_H2_02B1990    22    23    21    15    23    17    14    21    24    18
N_H2_02B2000    18    24    20    18    22    24    30    21    14   999
