# Supplementary material for: Data on beetle-killed and surviving lodgepole pine (Pinus contorta) radial growth from the Beaverhead-Deerlodge National Forest, MT prior to a severe mountain pine beetle outbreak
Source: Data Brief. 2018 Aug 14;20:558–61. doi: 10.1016/j.dib.2018.08.019 (PMC6126402; doi:10.1016/j.dib.2018.08.019)
Supplement: Supplementary file 2 — Supplementary material [file mmc2.zip › Raw_DTP_RWL/RWL/North_High_rwl/N_H2_03A.rwl]

N_H2_03A1815    37    32    28    33    31
N_H2_03A1820    23    31    34    22    26    34    25    31    38    25
N_H2_03A1830    27    28    22    24    25    20    22    28    23    19
N_H2_03A1840    14    14    17    10    10    22    18    19    23    16
N_H2_03A1850    22     5    13    12    19    25    19    20    20    17
N_H2_03A1860    20    17    16    25    26    49    36    27    18    27
N_H2_03A1870    25    34    32    26    22    30    35    32    24    26
N_H2_03A1880    16    15    18    15    18    23    31    29    26    26
N_H2_03A1890    30    46    43    40    25    45    42    36    38    28
N_H2_03A1900    38    38    36    29    24    19    17    28    36    35
N_H2_03A1910     6    10     8    15    22    38    42    31    44    41
N_H2_03A1920    42    49    44    40    43    34    38    55    44    59
N_H2_03A1930    54    58    64    51    68    55    46    64    68    68
N_H2_03A1940    69    59    51    54    55    55    46    46    51    49
N_H2_03A1950    50    43    41    49    48    46    29    39    36    40
N_H2_03A1960    33    40    29    36    29    27    24    30    24    26
N_H2_03A1970    27    17    21    20    18    26    27    23    27    23
N_H2_03A1980    32    23    22    22    28    27    25    27    29    20
N_H2_03A1990    24    28    20    25    31    24    24    29    30    27
N_H2_03A2000    35    34    42    35    30    34    36    34    30   999
