# Supplementary material for: Data on beetle-killed and surviving lodgepole pine (Pinus contorta) radial growth from the Beaverhead-Deerlodge National Forest, MT prior to a severe mountain pine beetle outbreak
Source: Data Brief. 2018 Aug 14;20:558–61. doi: 10.1016/j.dib.2018.08.019 (PMC6126402; doi:10.1016/j.dib.2018.08.019)
Supplement: Supplementary file 2 — Supplementary material [file mmc2.zip › Raw_DTP_RWL/RWL/North_High_rwl/N_H2_03B.rwl]

N_H2_03B1799    71
N_H2_03B1800    61    55    87    61    66    69    79    56    49    42
N_H2_03B1810    36    36    37    38    37    16    36    43    29    33
N_H2_03B1820    28    27    30    35    30    31    36    22    32    32
N_H2_03B1830    32    31    35    39    21    29    30    32    19    23
N_H2_03B1840    28    40    21    17    11    11    10    20    12    15
N_H2_03B1850    24    21    27     8    13    24    21    23    28    27
N_H2_03B1860    38    44    37    55    56    61    60    55    43    39
N_H2_03B1870    50    74    72    69    72    86    98    89    79    74
N_H2_03B1880    36    35    32    33    68   134    82    59    56    49
N_H2_03B1890    48    66    69    73    39    68    60    58    63    46
N_H2_03B1900    66    61    55    42    39    26    29    35    45    44
N_H2_03B1910    14    16    23    24    46    70    73    65    77    92
N_H2_03B1920    82    85    81    74    63    49    82    90    87    84
N_H2_03B1930    73    91   103    72    99    73    58    60    77    81
N_H2_03B1940    84    75    70    68    67    74    80    76    68    66
N_H2_03B1950    75    57    62    57    65    67    51    39    32    19
N_H2_03B1960    26    27    20    27    23    26    18    22    28    30
N_H2_03B1970    31    26    22    29    26    26    52    50    47    37
N_H2_03B1980    20    24    26    30    45    32    33    35    35    28
N_H2_03B1990    27    18    17    18    24    18    19    24    29    31
N_H2_03B2000    34    31    37    53    41    48    43    32    25   999
