# Supplementary material for: Data on beetle-killed and surviving lodgepole pine (Pinus contorta) radial growth from the Beaverhead-Deerlodge National Forest, MT prior to a severe mountain pine beetle outbreak
Source: Data Brief. 2018 Aug 14;20:558–61. doi: 10.1016/j.dib.2018.08.019 (PMC6126402; doi:10.1016/j.dib.2018.08.019)
Supplement: Supplementary file 2 — Supplementary material [file mmc2.zip › Raw_DTP_RWL/RWL/North_High_rwl/N_H2_04A.rwl]

N_H2_04A1784   185   140   102   156   163   182
N_H2_04A1790   174   163   166   201   140   196   134   165   175   180
N_H2_04A1800   138   115   171   151   116   107   179   169   158   141
N_H2_04A1810   113   113   104    91    69    65    86    87    61    57
N_H2_04A1820    78    54    76    94    69    59    39    43    48    53
N_H2_04A1830    44    50    66    54    28    29    37    40    34    42
N_H2_04A1840    43    22    18    31    45    38    52    41    47    38
N_H2_04A1850    43    32    31    13     6    19    34    38    36    42
N_H2_04A1860    48    45    51    62    54    44    68    53    40    40
N_H2_04A1870    33    46    49    42    53    56    83   119   119    87
N_H2_04A1880    85   108   119    75    77   125   117   101   110    93
N_H2_04A1890    99   120   122   113   124   122   110    90    97    66
N_H2_04A1900   109    85    69    80    87    75    39    58    75    58
N_H2_04A1910  -999    14    15    11    11    16    19    18    25    28
N_H2_04A1920    27    29    28    28    23    27    26    32    34    55
N_H2_04A1930    38    52    50    47    51    32    25    26    33    42
N_H2_04A1940    55    52    34    50    50    65    53    68    62    45
N_H2_04A1950    37    40    31    36    24    32    18    23    20    32
N_H2_04A1960    30    33    22    33    31    34    30    21    24    26
N_H2_04A1970    34    30    13    17    16    22    19    18    27    19
N_H2_04A1980    15    21    14    16    17    11    26    18    18    13
N_H2_04A1990    20    20    12    12    17    11    16    11    11    11
N_H2_04A2000    11    14    18    18    16    20    17    17   999
