# Supplementary material for: Data on beetle-killed and surviving lodgepole pine (Pinus contorta) radial growth from the Beaverhead-Deerlodge National Forest, MT prior to a severe mountain pine beetle outbreak
Source: Data Brief. 2018 Aug 14;20:558–61. doi: 10.1016/j.dib.2018.08.019 (PMC6126402; doi:10.1016/j.dib.2018.08.019)
Supplement: Supplementary file 2 — Supplementary material [file mmc2.zip › Raw_DTP_RWL/RWL/North_High_rwl/N_H2_05A.rwl]

N_H2_05A1787   163   168   130
N_H2_05A1790   135   158   176   185   174   161   160   129   141   128
N_H2_05A1800   106   141   121    82    99    92   116   105   100   112
N_H2_05A1810    93    91    98    76    70    60    58    57    54    59
N_H2_05A1820    36    49    52    50    40    42    50    44    55    53
N_H2_05A1830    54    55    46    40    40    43    38    31    31    31
N_H2_05A1840    18    18    24    22    23    23    25    23    24    21
N_H2_05A1850    22    21    15    15    14    23    25    19    17    16
N_H2_05A1860    20    27    28    38    36    36    60    64    64    55
N_H2_05A1870    64    89    98   102    88    91   107    99    93    72
N_H2_05A1880    61    78    97    64    70    96    89    88    91    74
N_H2_05A1890    73    84    83    80    74    74    65    63    88    44
N_H2_05A1900    80    74    67    68    72    55    51    54    65    55
N_H2_05A1910  -999  -999  -999  -999  -999    14    11     7    12     6
N_H2_05A1920     7    10     8    11    14    12    13    17    19    22
N_H2_05A1930    22    19    22    21    27    20    24    21    24    29
N_H2_05A1940    33    32    20    33    30    34    33    39    34    30
N_H2_05A1950    34    30    29    31    33    28    23    31    25    35
N_H2_05A1960    36    32    28    42    47    46    41    41    51    51
N_H2_05A1970    60    52    50    61    49    45    40    32    59    60
N_H2_05A1980    49    53    47    46    45    35    54    44    42    41
N_H2_05A1990    51    41    36    28    41    45    33    31    45    30
N_H2_05A2000    39    29    36    40    37    39    45    30    37   999
