# Supplementary material for: Data on beetle-killed and surviving lodgepole pine (Pinus contorta) radial growth from the Beaverhead-Deerlodge National Forest, MT prior to a severe mountain pine beetle outbreak
Source: Data Brief. 2018 Aug 14;20:558–61. doi: 10.1016/j.dib.2018.08.019 (PMC6126402; doi:10.1016/j.dib.2018.08.019)
Supplement: Supplementary file 2 — Supplementary material [file mmc2.zip › Raw_DTP_RWL/RWL/North_High_rwl/N_H2_05B.rwl]

N_H2_05B1783   139   162   122    90   124   129   109
N_H2_05B1790   164   157   135   114   147   169   157   106   110   104
N_H2_05B1800    76   104    99    80    98   106   124   110   104    84
N_H2_05B1810    76    69    70    62    61    42    41    51    44    55
N_H2_05B1820    44    42    45    59    48    39    41    40    41    35
N_H2_05B1830    42    42    38    35    39    40    40    28    31    29
N_H2_05B1840    18    22    24    27    34    31    32    24    28    19
N_H2_05B1850    18    28    15    24    21    30    28    26    25    21
N_H2_05B1860    31    26    29    31    34    36    42    39    28    24
N_H2_05B1870    29    33    33    33    40    38    46    54    42    37
N_H2_05B1880    30    32    29    18    29    34    36    38    29    30
N_H2_05B1890    28    33    34    28    22    25    23    21    33    20
N_H2_05B1900    32    33    31    33    30    27    17    26    32    27
N_H2_05B1910  -999  -999  -999  -999  -999  -999     7     7     6     7
N_H2_05B1920     9     6     9     9    13    13    12    23    18    33
N_H2_05B1930    22    24    30    23    25    27    22    35    24    33
N_H2_05B1940    34    30    29    31    33    33    25    34    30    34
N_H2_05B1950    30    25    19    30    25    28    23    26    20    30
N_H2_05B1960    25    29    24    28    33    25    13    21    16    13
N_H2_05B1970    30    17    15    22    19    21    28    18    26    34
N_H2_05B1980    20    28    23    17    26    18    23    28    30    29
N_H2_05B1990    26    29    25    21    29    31    24    27    29    21
N_H2_05B2000    21    24    29    24    22    21    26    24    26   999
