# Supplementary material for: Data on beetle-killed and surviving lodgepole pine (Pinus contorta) radial growth from the Beaverhead-Deerlodge National Forest, MT prior to a severe mountain pine beetle outbreak
Source: Data Brief. 2018 Aug 14;20:558–61. doi: 10.1016/j.dib.2018.08.019 (PMC6126402; doi:10.1016/j.dib.2018.08.019)
Supplement: Supplementary file 2 — Supplementary material [file mmc2.zip › Raw_DTP_RWL/RWL/North_High_rwl/N_H2_06A.rwl]

N_H2_06A1794    83    95    98    93    89   107
N_H2_06A1800   103   115   104    87    93    69    77    59    93    83
N_H2_06A1810    53    63    58    60    55    65    72    55    56    46
N_H2_06A1820    28    26    24    20    43    35    35    27    19    32
N_H2_06A1830    24    18    14    18    11    10     5    10    10    10
N_H2_06A1840    17    18     7    16    11     8     5    10    11    11
N_H2_06A1850    16    12     8    17    14    13    15     6    12     8
N_H2_06A1860    10    14     9     8    11    14    13    25    17    12
N_H2_06A1870    10    21    19    19    28    42    67    69    83    72
N_H2_06A1880    67    37    33    32    27    30    40    45    35    29
N_H2_06A1890    35    30    45    36    37    19    42    30    15    25
N_H2_06A1900    28    37    42    56    56    60    50    30    33    39
N_H2_06A1910    33    23    27    20    14    36    29    31    34    37
N_H2_06A1920    46    46    44    49    52    54    59    65    71    81
N_H2_06A1930    75    63    60    57    41    48    38    25    56    40
N_H2_06A1940    51    52    64    63    55    83    75    70    60    50
N_H2_06A1950    52    53    50    37    49    49    49    33    30    21
N_H2_06A1960    38    36    34    32    41    30    25    24    31    35
N_H2_06A1970    24    17    13    21    16    16    15    14    18    18
N_H2_06A1980    20    18    14    15    20    11    13    15    21    28
N_H2_06A1990    26    20    14    16    24    16    18    24    17    19
N_H2_06A2000    22    17    25    21    28    35    31    26    27   999
