# Supplementary material for: Data on beetle-killed and surviving lodgepole pine (Pinus contorta) radial growth from the Beaverhead-Deerlodge National Forest, MT prior to a severe mountain pine beetle outbreak
Source: Data Brief. 2018 Aug 14;20:558–61. doi: 10.1016/j.dib.2018.08.019 (PMC6126402; doi:10.1016/j.dib.2018.08.019)
Supplement: Supplementary file 2 — Supplementary material [file mmc2.zip › Raw_DTP_RWL/RWL/North_High_rwl/N_H2_06B.rwl]

N_H2_06B1805    97    78   100   104    99
N_H2_06B1810    73    62    62    56    66    79    49    62    66    56
N_H2_06B1820    66    42    41    32    43    57    41    32    14    16
N_H2_06B1830     8     9    11     9    15    21    13    14    12    14
N_H2_06B1840    10    17    13     6     6    11    10     9    10    20
N_H2_06B1850    10     6    12    10    14     9     5     9     6     5
N_H2_06B1860    11    13     9    16    17    15    18    44    30    33
N_H2_06B1870    25    26    33    32    42    45    56    74    94    65
N_H2_06B1880    40    22    27    24    26    36    65    73    83    92
N_H2_06B1890    81    71    72    61    62    45    68    48    32    42
N_H2_06B1900    34    49    49    42    33    32    31    22    25    41
N_H2_06B1910    38    16    19    15    26    33    31    26    39    46
N_H2_06B1920    39    37    33    31    46    33    33    43    34    52
N_H2_06B1930    37    39    31    28    38    35    33    57    74    91
N_H2_06B1940   132   128   106   101   110   135   122   103    84    90
N_H2_06B1950    64    51    26    59    53    56    27    30    31    37
N_H2_06B1960    42    41    49    34    36    38    21    34    41    45
N_H2_06B1970    44    33    15    23    23    24    28    20    21    24
N_H2_06B1980    23    33    20    26    22    19    15    15    19    19
N_H2_06B1990    25    19    16    13    16    20    21    22    18    21
N_H2_06B2000    21    19    17    23    24    32    30    28    27   999
