# Supplementary material for: Data on beetle-killed and surviving lodgepole pine (Pinus contorta) radial growth from the Beaverhead-Deerlodge National Forest, MT prior to a severe mountain pine beetle outbreak
Source: Data Brief. 2018 Aug 14;20:558–61. doi: 10.1016/j.dib.2018.08.019 (PMC6126402; doi:10.1016/j.dib.2018.08.019)
Supplement: Supplementary file 2 — Supplementary material [file mmc2.zip › Raw_DTP_RWL/RWL/North_High_rwl/N_H2_07A.rwl]

N_H2_07A1783    71    86   115    78   152   156   134
N_H2_07A1790   128   122   127   115   107    90    86    99    93   114
N_H2_07A1800    94    98    97    85    81    85    82    68    65    64
N_H2_07A1810    83    45    48    60    66    70    63    69    53    42
N_H2_07A1820    46    52    43    38    35    33    34    29    29    34
N_H2_07A1830    34    23    26    23    26    21    21    18    21    17
N_H2_07A1840    33    23    22    21    25    25    25    28    17    16
N_H2_07A1850     5  -999     9     7     7     9     4     7     7     7
N_H2_07A1860    10    10    11    18    18    16    19    19    12    10
N_H2_07A1870    13    17    13    14    17    13    19    25    27    22
N_H2_07A1880    20    22    20    18    22    38    35    31    32    29
N_H2_07A1890    24    35    34    33    31    33    31    21    25    29
N_H2_07A1900    34    31    31    24    27    24    27    23    35    29
N_H2_07A1910  -999    21    10    16    26    24    28    29    30    43
N_H2_07A1920    32    25    34    28    27    31    30    41    38    59
N_H2_07A1930    50    54    52    55    38    28    33    35    44    43
N_H2_07A1940    43    41    42    36    40    40    31    41    39    37
N_H2_07A1950    35    46    34    38    36    49    30    37    23    27
N_H2_07A1960    24    31    25    33    30    28    32    33    37    31
N_H2_07A1970    33    21    18    21    26    23    21    20    19    24
N_H2_07A1980    21    26    21    19    25    18    21    20    24    17
N_H2_07A1990    22    18    17    16    31    21    23    29    33    28
N_H2_07A2000    31    32    30    28    22    25    27    23    33   999
