# Supplementary material for: Data on beetle-killed and surviving lodgepole pine (Pinus contorta) radial growth from the Beaverhead-Deerlodge National Forest, MT prior to a severe mountain pine beetle outbreak
Source: Data Brief. 2018 Aug 14;20:558–61. doi: 10.1016/j.dib.2018.08.019 (PMC6126402; doi:10.1016/j.dib.2018.08.019)
Supplement: Supplementary file 2 — Supplementary material [file mmc2.zip › Raw_DTP_RWL/RWL/North_High_rwl/N_H2_07B.rwl]

N_H2_07B1788   258   284
N_H2_07B1790   232   252   222   200   206   181   148   159   116   124
N_H2_07B1800   109   103   104    99    93   113   101    99    86    65
N_H2_07B1810    79    78    91    63    77    99   128   116    96   104
N_H2_07B1820    73    72   108   105    65    69    73    64    65    49
N_H2_07B1830    52    61    71    54    55    54    55    41    33    23
N_H2_07B1840    41    30    38    37    38    43    39    38    39    33
N_H2_07B1850    26    27  -999  -999     8     6     9     5     6    11
N_H2_07B1860    12    10    10    13    11    14    20    16    16    13
N_H2_07B1870    18    21    26    26    24    24    25    36    24    20
N_H2_07B1880    20    22    27    31    36    49    48    33    32    27
N_H2_07B1890    26    22    28    29    27    19    31    25    31    22
N_H2_07B1900    37    32    26    28    34    32    29    31    34    39
N_H2_07B1910  -999     4     5     1    14     9    21    22    27    35
N_H2_07B1920    33    37    53    56    59    59    78    78    80   112
N_H2_07B1930    96   107    92    97    92    75    68    69    82   100
N_H2_07B1940   118   101    88    91   113   122    98   100   105   116
N_H2_07B1950    97    84    70    72    67    67    41    53    39    47
N_H2_07B1960    45    53    44    41    44    44    47    43    52    43
N_H2_07B1970    50    40    26    33    30    31    28    30    30    37
N_H2_07B1980    32    32    28    19    30    18    21    18    32    24
N_H2_07B1990    39    30    22    17    36    24    32    34    35    22
N_H2_07B2000    26    29    29    28    18    24    24    23    20   999
