# Supplementary material for: Data on beetle-killed and surviving lodgepole pine (Pinus contorta) radial growth from the Beaverhead-Deerlodge National Forest, MT prior to a severe mountain pine beetle outbreak
Source: Data Brief. 2018 Aug 14;20:558–61. doi: 10.1016/j.dib.2018.08.019 (PMC6126402; doi:10.1016/j.dib.2018.08.019)
Supplement: Supplementary file 2 — Supplementary material [file mmc2.zip › Raw_DTP_RWL/RWL/North_High_rwl/N_H2_08A.rwl]

N_H2_08A1793   102   100    79   125   128   157   144
N_H2_08A1800   160   141   124   101   103   105    95   101    93   102
N_H2_08A1810    90   101    78    83    72    80    81    70    61    40
N_H2_08A1820    35    17    22    23    15    30    18    23    19    29
N_H2_08A1830    29    25    27    24    21    19    22    21    34    23
N_H2_08A1840    19    23    19    20    15    12    17    12    20    11
N_H2_08A1850    12    10    11    13    14     9     9    17     6     5
N_H2_08A1860     3     8     6     6     7     7     8    10    10    11
N_H2_08A1870    11     9     8     6     3    12     7     6     4     7
N_H2_08A1880     5    10     9     8     7     7     7     7     7     9
N_H2_08A1890    10     8    10     6     8    11     8    11    14    11
N_H2_08A1900    13    12    16    16    23    15    13    18    14    16
N_H2_08A1910    11    13    18    14    11     9     7     6     5     7
N_H2_08A1920     6    16    10    11    13     6    15    13    14    12
N_H2_08A1930    10    10    10     9     8     8     7    10    14    24
N_H2_08A1940    18    15    14    16    15    13    14    17    16    13
N_H2_08A1950    15    12    13    13    12    12     7    10     9    12
N_H2_08A1960     9     8     7    14    10    12    12    11    11    11
N_H2_08A1970    15    25    12    11    14    13    17    16    21    15
N_H2_08A1980    17    21    14    14    15     7    11    11    16    11
N_H2_08A1990    15    10    12    12    19    11    10     9    17    10
N_H2_08A2000    13    14    14    16    15    15    14    15    14   999
