# Supplementary material for: Data on beetle-killed and surviving lodgepole pine (Pinus contorta) radial growth from the Beaverhead-Deerlodge National Forest, MT prior to a severe mountain pine beetle outbreak
Source: Data Brief. 2018 Aug 14;20:558–61. doi: 10.1016/j.dib.2018.08.019 (PMC6126402; doi:10.1016/j.dib.2018.08.019)
Supplement: Supplementary file 2 — Supplementary material [file mmc2.zip › Raw_DTP_RWL/RWL/North_High_rwl/N_H2_08B.rwl]

N_H2_08B1796   154   118   149   182
N_H2_08B1800   185   175   153   126    89   106   107    75   122   141
N_H2_08B1810   184   141   144   127   137   120   135   153    90    85
N_H2_08B1820    84   131    82    68   104    90    87   104   108   103
N_H2_08B1830    86    78    80    66    69    37    46    49    50    46
N_H2_08B1840    52    50    41    26    33    26    26    20    29    32
N_H2_08B1850    29    33    21    33    12     4    11     9    10    11
N_H2_08B1860    11    15    11    14    13    19    29    43    44    51
N_H2_08B1870    50    40    60    48    46    58    55    58    54    69
N_H2_08B1880    43    38    47    43    43    46    53    52    52    57
N_H2_08B1890    45    35    46    51    44    49    52    57    50    55
N_H2_08B1900    45    52    47    44    34    32    28    25    27    30
N_H2_08B1910  -999    16    10     9    10     9    12     9    11     9
N_H2_08B1920    10    12    13    14    12    14    15    36    55    50
N_H2_08B1930    55    37    36    41    40    33    34    45    49    51
N_H2_08B1940    54    54    46    56    65    68    72    80    68    92
N_H2_08B1950    80    63    64    60    56    46    38    49    43    34
N_H2_08B1960    28    28    25    30    22    29    26    27    25    25
N_H2_08B1970    31    31    30    33    42    48    62    52    71    66
N_H2_08B1980    65    54    47    42    35    22    33    32    43    35
N_H2_08B1990    43    47    39    27    29    31    27    32    35    28
N_H2_08B2000    34    53    33    61    73    62    59    57    53   999
