# Supplementary material for: Data on beetle-killed and surviving lodgepole pine (Pinus contorta) radial growth from the Beaverhead-Deerlodge National Forest, MT prior to a severe mountain pine beetle outbreak
Source: Data Brief. 2018 Aug 14;20:558–61. doi: 10.1016/j.dib.2018.08.019 (PMC6126402; doi:10.1016/j.dib.2018.08.019)
Supplement: Supplementary file 2 — Supplementary material [file mmc2.zip › Raw_DTP_RWL/RWL/North_High_rwl/N_H2_09A.rwl]

N_H2_09A1804    88    72    70    63    60    66
N_H2_09A1810    48    46    61    83   100    85    81    73    68    89
N_H2_09A1820    75    85    71    55    49    55    46    47    62    59
N_H2_09A1830    50    63    60    54    57    48    42    34    29    38
N_H2_09A1840    31    28    34    37    35    38    33    34    40    26
N_H2_09A1850    27    37    36    53    72    89    79   103    77    73
N_H2_09A1860    72    55    50    59    65    47    84    75    67    76
N_H2_09A1870    50    56    38    44    31    40    45    40    34    36
N_H2_09A1880    24    36    32    32    32    59    57    42    56    41
N_H2_09A1890    44    49    44    43    44    44    36    30    32    21
N_H2_09A1900    35    48    38    35    35    32    32    38    34    32
N_H2_09A1910  -999     9    12    13    21    21    22    21    25    28
N_H2_09A1920    26    24    24    31    36    31    37    43    52    49
N_H2_09A1930    41    45    56    55    70    57    44    62    66    76
N_H2_09A1940    73    75    66    83    79    75    86    82    83    91
N_H2_09A1950    83    73    68    65    61    76    63    57    42    43
N_H2_09A1960    46    45    30    50    42    48    43    36    34    38
N_H2_09A1970    38    29    28    33    32    44    47    36    37    31
N_H2_09A1980    29    26    28    34    41    28    30    28    30    36
N_H2_09A1990    28    40    32    30    33    28    33    30    37    30
N_H2_09A2000    30    30    38    36    35    36    32    31   999
