# Supplementary material for: Data on beetle-killed and surviving lodgepole pine (Pinus contorta) radial growth from the Beaverhead-Deerlodge National Forest, MT prior to a severe mountain pine beetle outbreak
Source: Data Brief. 2018 Aug 14;20:558–61. doi: 10.1016/j.dib.2018.08.019 (PMC6126402; doi:10.1016/j.dib.2018.08.019)
Supplement: Supplementary file 2 — Supplementary material [file mmc2.zip › Raw_DTP_RWL/RWL/North_High_rwl/N_H2_09B.rwl]

N_H2_09B1800    61    82   107    85    65    59    51    50    47    49
N_H2_09B1810    37    46    51    56    56    50    45    39    34    41
N_H2_09B1820    45    42    41    41    42    43    37    36    29    31
N_H2_09B1830    29    29    27    18    22    22    26    22    21    31
N_H2_09B1840    24    21    28    21    29    22    21    19    25    18
N_H2_09B1850    16    15    19    25    23    29    29    33    14    28
N_H2_09B1860    26    28    26    29    27    33    39    37    37    27
N_H2_09B1870    20    24    30    28    27    32    30    41    31    37
N_H2_09B1880    33    41    48    40    38    56    58    50    54    50
N_H2_09B1890    34    38    43    41    49    43    37    27    35    26
N_H2_09B1900    47    35    32    30    30    26    19    20    28    26
N_H2_09B1910  -999  -999  -999  -999     8     9    11    16    17    16
N_H2_09B1920    20    17    22    21    20    19    14    18    27    13
N_H2_09B1930    24    20    19    14    15    14    20    14    11    15
N_H2_09B1940    15    14     7    16    13    12    14    14    12    15
N_H2_09B1950    17    13     5    14    12    16     8    13     6    14
N_H2_09B1960    12    16    12    19    16    17    14    17    16    12
N_H2_09B1970    19    21    14    18    19    20    16    14    19    18
N_H2_09B1980    15    16    16    18    20    14    13    16    14    17
N_H2_09B1990    11    13    14    14    16    14    13    10    10    10
N_H2_09B2000     7    12    14    13    15     8    10   999
