# Supplementary material for: Data on beetle-killed and surviving lodgepole pine (Pinus contorta) radial growth from the Beaverhead-Deerlodge National Forest, MT prior to a severe mountain pine beetle outbreak
Source: Data Brief. 2018 Aug 14;20:558–61. doi: 10.1016/j.dib.2018.08.019 (PMC6126402; doi:10.1016/j.dib.2018.08.019)
Supplement: Supplementary file 2 — Supplementary material [file mmc2.zip › Raw_DTP_RWL/RWL/North_High_rwl/N_H2_10B.rwl]

N_H2_10B1785   124   144   141   130   136
N_H2_10B1790   191   162   167   170   149   161   116   148   167   170
N_H2_10B1800   124   105    90    66    84    64    75    80    72    83
N_H2_10B1810    71    82    59    47    44    52    40    36    25    38
N_H2_10B1820    43    37    44    40    44    37    28    24    26    35
N_H2_10B1830    29    35    30    30    37    41    29    29    26    23
N_H2_10B1840    23    29    20    19    23    23    24    18    23    27
N_H2_10B1850    22    22    25    24    23    10     8     5     9     7
N_H2_10B1860    11    17    18    18    23    28    26    29    27    31
N_H2_10B1870    29    29    31    30    30    27    31    35    38    44
N_H2_10B1880    34    23    34    29    21    24    40    39    37    44
N_H2_10B1890    44    42    43    35    30    28    29    25    20    25
N_H2_10B1900    16    28    38    37    40    29    31    24    29    34
N_H2_10B1910    35    11     7     6    12    18    22    19    27    33
N_H2_10B1920    18    17    20    23    25    24    29    35    49    54
N_H2_10B1930    51    64    54    39    55    41    25    38    38    53
N_H2_10B1940    49    54    45    57    53    64    71    64    60    66
N_H2_10B1950    53    47    46    50    42    50    41    43    39    40
N_H2_10B1960    48    45    37    54    41    43    39    42    35    52
N_H2_10B1970    41    32    28    41    35    36    40    38    50    38
N_H2_10B1980    59    51    47    42    47    40    45    44    41    48
N_H2_10B1990    43    43    47    43    53    40    28    26    31    27
N_H2_10B2000    34    33    36    31    29    33    41    30   999
