# Supplementary material for: Data on beetle-killed and surviving lodgepole pine (Pinus contorta) radial growth from the Beaverhead-Deerlodge National Forest, MT prior to a severe mountain pine beetle outbreak
Source: Data Brief. 2018 Aug 14;20:558–61. doi: 10.1016/j.dib.2018.08.019 (PMC6126402; doi:10.1016/j.dib.2018.08.019)
Supplement: Supplementary file 2 — Supplementary material [file mmc2.zip › Raw_DTP_RWL/RWL/North_High_rwl/N_H2_11A.rwl]

N_H2_11A1777    52   113   128
N_H2_11A1780   153   151   122   108   165   143   102   138   129   124
N_H2_11A1790   133   132   119   151   134   127   120   145   113   101
N_H2_11A1800    89    76   113   102    82    99    83    85    77    84
N_H2_11A1810    93    76    91    90    36    84    83    78    76    77
N_H2_11A1820    81    61    47    46    51    52    36    50    44    53
N_H2_11A1830    51    47    50    43    37    47    41    38    36    39
N_H2_11A1840    41    32    25    40    37    36    39    46    36    39
N_H2_11A1850    32    24    34    13    13    15    18    21    18    15
N_H2_11A1860    17    20    19    23    23    24    24    31    34    25
N_H2_11A1870    34    28    34    31    41    35    37    43    49    45
N_H2_11A1880    33    24    37    25    20    27    44    37    32    33
N_H2_11A1890    31    36    43    36    35    27    28    28    23    26
N_H2_11A1900    29    27    29    23    23    27    17    16    18    17
N_H2_11A1910    16     5     4     5     4     4     3     4     3     5
N_H2_11A1920     9     7     8     9    10     7     6    12    10    13
N_H2_11A1930    10    11    15    17    11    17    11    15    18    19
N_H2_11A1940    21    23    21    24    20    22    22    26    28    18
N_H2_11A1950    19    23    22    21    25    26    16    25    20    19
N_H2_11A1960    18    24    17    21    17    20    19    18    18    19
N_H2_11A1970    15    14    12    13    18    18    16    16    22    22
N_H2_11A1980    20    25    18    11    19    12    20    15    20    19
N_H2_11A1990    19    17    15    17    18    17    16    17    20    14
N_H2_11A2000    15    16    17    18    19    18    17    20    13    14
N_H2_11A2010    16    25    32    31    40    34    18   999
