# Supplementary material for: Data on beetle-killed and surviving lodgepole pine (Pinus contorta) radial growth from the Beaverhead-Deerlodge National Forest, MT prior to a severe mountain pine beetle outbreak
Source: Data Brief. 2018 Aug 14;20:558–61. doi: 10.1016/j.dib.2018.08.019 (PMC6126402; doi:10.1016/j.dib.2018.08.019)
Supplement: Supplementary file 2 — Supplementary material [file mmc2.zip › Raw_DTP_RWL/RWL/North_High_rwl/N_H2_11B.rwl]

N_H2_11B1777   199   119   116
N_H2_11B1780   191   159   104   164   131   125   128   145   133   129
N_H2_11B1790   109   146   136   159   121   100    83    86   116   128
N_H2_11B1800   100   111    87    88    75    76    68    49    53    64
N_H2_11B1810    36    50    60    59    72    66    75    63    69    74
N_H2_11B1820    75    58    52    69    55    61    61    51    60    51
N_H2_11B1830    40    47    48    43    33    40    43    44    27    36
N_H2_11B1840    35    41    52    51    46    43    38    33    35     7
N_H2_11B1850     8    13    18    22    24    42    29    30    30    28
N_H2_11B1860    28    30    30    32    31    31    34    36    41    33
N_H2_11B1870    50    41    51    51    38    43    46    51    38    25
N_H2_11B1880    21    28    23    21    20    33    26    25    30    29
N_H2_11B1890    34    38    38    25    27    23    22    29    26    22
N_H2_11B1900    31    30    29    24    32    23    16    22    28    25
N_H2_11B1910    12     9     4     7  -999  -999  -999  -999  -999  -999
N_H2_11B1920     7     6    10    11     6     5     6  -999  -999  -999
N_H2_11B1930  -999  -999     8    10    10     9    12    12    17    14
N_H2_11B1940    15    14    13    19    14    17    17    18    21    20
N_H2_11B1950    18    21    16    19    15    15    19    20    13    14
N_H2_11B1960    14    12    10    19    13    13    13    15    12    13
N_H2_11B1970    14    14    11    16    12    13    18    13    20    15
N_H2_11B1980    15    12    11    12    16    10    15    12    15    15
N_H2_11B1990    16    10    13    14    16    12    12    14    17    11
N_H2_11B2000    13    11    12    11    17    14    15    15    11    10
N_H2_11B2010    13    13    30    32    46    39    19   999
