# Supplementary material for: Data on beetle-killed and surviving lodgepole pine (Pinus contorta) radial growth from the Beaverhead-Deerlodge National Forest, MT prior to a severe mountain pine beetle outbreak
Source: Data Brief. 2018 Aug 14;20:558–61. doi: 10.1016/j.dib.2018.08.019 (PMC6126402; doi:10.1016/j.dib.2018.08.019)
Supplement: Supplementary file 2 — Supplementary material [file mmc2.zip › Raw_DTP_RWL/RWL/North_High_rwl/N_H2_12A.rwl]

N_H2_12A1778   113   150
N_H2_12A1780   243   125   165   195   151   145   144   123   103    72
N_H2_12A1790    77   103   101   130   143   166   133   150   132    97
N_H2_12A1800   126   107    96   100   104   124   100    78    88    75
N_H2_12A1810    78    83    57    69    72    61    83    58    61    47
N_H2_12A1820    40    50    47    44    44    47    43    43    39    34
N_H2_12A1830    36    39    30    37    35    29    25    33    28    23
N_H2_12A1840    25    29    25    22    15    26    22    22    22    23
N_H2_12A1850    27    13    18    24    36    52    55    56    69    57
N_H2_12A1860    69    66    73    77    72    89    92    78    79    70
N_H2_12A1870    55    68    77    76    73    85    81    83    77    60
N_H2_12A1880    69    66    65    52    42    30    39    48    45    47
N_H2_12A1890    44    53    52    57    52    45    50    33    45    45
N_H2_12A1900    49    46    35    38    39    42    32    37    40    46
N_H2_12A1910  -999  -999    10     3    10    14    20    14    19    27
N_H2_12A1920    20    19    23    24    24    21    26    31    36    40
N_H2_12A1930    39    44    42    40    40    35    34    39    37    39
N_H2_12A1940    56    57    45    52    52    55    52    59    62    56
N_H2_12A1950    56    56    46    78    67    72    45    50    34    50
N_H2_12A1960    50    55    37    48    48    50    43    39    43    38
N_H2_12A1970    51    36    29    39    36    43    39    31    41    50
N_H2_12A1980    48    38    32    29    42    24    38    36    37    48
N_H2_12A1990    64    49    47    41    62    48    52    45    64    61
N_H2_12A2000    57    58    48    47    51    60    66    46    44    46
N_H2_12A2010    72   111   131   159   164   201    34   999
