# Supplementary material for: Data on beetle-killed and surviving lodgepole pine (Pinus contorta) radial growth from the Beaverhead-Deerlodge National Forest, MT prior to a severe mountain pine beetle outbreak
Source: Data Brief. 2018 Aug 14;20:558–61. doi: 10.1016/j.dib.2018.08.019 (PMC6126402; doi:10.1016/j.dib.2018.08.019)
Supplement: Supplementary file 2 — Supplementary material [file mmc2.zip › Raw_DTP_RWL/RWL/North_High_rwl/N_H2_12B.rwl]

N_H2_12B1781   110    95   131   133   105    81   120   100    80
N_H2_12B1790    80    99    77    77   116   101    89    92   158   180
N_H2_12B1800   146    95    90    82    64   106    68    80    83    74
N_H2_12B1810    93    91    93    83    80    89    83    59    72    74
N_H2_12B1820    67    52    50    57    48    48    60    55    34    43
N_H2_12B1830    40    45    46    38    40    37    47    38    36    36
N_H2_12B1840    43    40    34    29    20    19    32    22    35    32
N_H2_12B1850    33    35    36    36    39    39    20    29    52    60
N_H2_12B1860    68    65    52    53    32    55    48    47    61    56
N_H2_12B1870    66    69    68    58    53    50    59    25    36    55
N_H2_12B1880    60    55    57    58    49    50    55    59    47    45
N_H2_12B1890    90    93    84    75    66    57    61    51    66    54
N_H2_12B1900    46    50    32    39    32    40    44    34    35    38
N_H2_12B1910    34    30    37    40    40    62    20    16    38    48
N_H2_12B1920    37    41    44    34    33    18    32    30    20    45
N_H2_12B1930    35    41    51    41    44    37    40    40    46    48
N_H2_12B1940    58    56    53    68    49    47    43    43    41    46
N_H2_12B1950    48    49    41    53    51    56    43    51    34    54
N_H2_12B1960    56    47    49    64    53    47    65    57    43    37
N_H2_12B1970    54    39    39    53    46    47    54    49    46    57
N_H2_12B1980    46    49    36    32    52    29    49    41    45    51
N_H2_12B1990    66    59    58    56    67    67    56    48    50    50
N_H2_12B2000    49    51    45    58    47    47    55    45    38    54
N_H2_12B2010    69    79   113   109   111   139    25   999
