# Supplementary material for: Data on beetle-killed and surviving lodgepole pine (Pinus contorta) radial growth from the Beaverhead-Deerlodge National Forest, MT prior to a severe mountain pine beetle outbreak
Source: Data Brief. 2018 Aug 14;20:558–61. doi: 10.1016/j.dib.2018.08.019 (PMC6126402; doi:10.1016/j.dib.2018.08.019)
Supplement: Supplementary file 2 — Supplementary material [file mmc2.zip › Raw_DTP_RWL/RWL/North_High_rwl/N_H2_13A.rwl]

N_H2_13A1784    70    97   100   129    74    99
N_H2_13A1790   108   158   152   135   171   180   166   201   191   162
N_H2_13A1800   146   173   161   154   110   113    98    95   115    90
N_H2_13A1810    77    75    87   101    77    61    69    59    52    65
N_H2_13A1820    61    59    57    51    66    59    50    38    52    46
N_H2_13A1830    42    36    32    47    43    50    48    46    37    40
N_H2_13A1840    36    38    38    39    30    31    32    27    18    26
N_H2_13A1850    28    29    21    26    23    24    23    25    26    19
N_H2_13A1860    12    15    24    20    18    20    23    28    22    23
N_H2_13A1870    32    22    38    45    37    52    30    30    43    52
N_H2_13A1880    60    66    56    53    72    57    42    27    35    30
N_H2_13A1890    27    21    28    26    39    39    29    26    32    32
N_H2_13A1900    31    28    14    27    13    17    19    23    22    19
N_H2_13A1910    17    21    19    12    12    19    28    17     3     2
N_H2_13A1920     4     9     9    12     5     6     6    16     8    18
N_H2_13A1930    19    21    22    18    22    18    17    23    22    29
N_H2_13A1940    34    40    28    39    54    53    51    48    51    54
N_H2_13A1950    55    43    33    44    40    45    35    39    43    46
N_H2_13A1960    50    50    46    41    34    35    34    37    32    25
N_H2_13A1970    36    37    21    26    23    27    31    23    38    50
N_H2_13A1980    39    47    48    38    38    30    42    39    40    37
N_H2_13A1990    47    36    36    18    31    26    30    32    43    30
N_H2_13A2000    36    32    29    26    25    34    35    24    23    24
N_H2_13A2010    27    43    42    55    53    59    32   999
