# Supplementary material for: Data on beetle-killed and surviving lodgepole pine (Pinus contorta) radial growth from the Beaverhead-Deerlodge National Forest, MT prior to a severe mountain pine beetle outbreak
Source: Data Brief. 2018 Aug 14;20:558–61. doi: 10.1016/j.dib.2018.08.019 (PMC6126402; doi:10.1016/j.dib.2018.08.019)
Supplement: Supplementary file 2 — Supplementary material [file mmc2.zip › Raw_DTP_RWL/RWL/North_High_rwl/N_H2_13B.rwl]

N_H2_13B1779   113
N_H2_13B1780   163    86    65   114   101   107   176   198   188   202
N_H2_13B1790   149   162   136   133   130   122   108    87   102    72
N_H2_13B1800   103    88    83    84    91    91    76    85    68    66
N_H2_13B1810    73    64    56    55    48    31    42    28    45    33
N_H2_13B1820    26    38    36    31    19    25    29    24    23    24
N_H2_13B1830    24    21    23    48    29    32    21    21    21    15
N_H2_13B1840     8    20    20    16    13    27    18    19    14    19
N_H2_13B1850    20    12    16    13    13    19    21    15    15    14
N_H2_13B1860    17    18    15    13    22    24    28    30    26    19
N_H2_13B1870    20    19    23    34    20    32    32    51    27    31
N_H2_13B1880    23    22    17    16    21    28    30    31    34    26
N_H2_13B1890    25    29    29    24    21    19    22    14    16    12
N_H2_13B1900    21    20    19    17    22    21    21    25    29    22
N_H2_13B1910  -999  -999  -999  -999  -999     6    10    10    10    13
N_H2_13B1920    12    12     6     8    12    14    14    13    11    16
N_H2_13B1930    17    17    19    15    25    20    14    20    19    22
N_H2_13B1940     4    14    12    20    18    19    20    28    42    32
N_H2_13B1950    29    25    12    27    24    24    18    21    17    20
N_H2_13B1960    39    42    25    31    25    21    19    21    23    19
N_H2_13B1970    29    14    15    20    14    22    19    22    20    18
N_H2_13B1980    15    22    18    17    22    18    29    22    31    23
N_H2_13B1990    33    35    28    19    26    20    23    27    26    24
N_H2_13B2000    31    23    25    30    27    30    30    25    26    28
N_H2_13B2010    28    31    31    33    38    40    17   999
