# Supplementary material for: Data on beetle-killed and surviving lodgepole pine (Pinus contorta) radial growth from the Beaverhead-Deerlodge National Forest, MT prior to a severe mountain pine beetle outbreak
Source: Data Brief. 2018 Aug 14;20:558–61. doi: 10.1016/j.dib.2018.08.019 (PMC6126402; doi:10.1016/j.dib.2018.08.019)
Supplement: Supplementary file 2 — Supplementary material [file mmc2.zip › Raw_DTP_RWL/RWL/North_High_rwl/N_H2_14A.rwl]

N_H2_14A1783   158    95   127    99   115   126   157
N_H2_14A1790   146   172   184   207   159   141   114   166   156   171
N_H2_14A1800   190   164   123    83    96    72    95   108    98   121
N_H2_14A1810   106    94   100    91    82    93    85   114    95    78
N_H2_14A1820    89    93   112   106    94    88    89    83    53    75
N_H2_14A1830    72    91    74    52    62    61    40    54    71    54
N_H2_14A1840    40    34    32    28    26    35    35    22    21    31
N_H2_14A1850    29    23    24    25    24    18    15    10    12    12
N_H2_14A1860    14    14    11    12    19    12    23    18    13    21
N_H2_14A1870    28    29    36    32    34    30    39    39    31    30
N_H2_14A1880    26    35    30    32    26    39    36    25    28    22
N_H2_14A1890    25    36    33    32    24    32    28    24    27    15
N_H2_14A1900    21    20    29    21    19    17    13    21    22    30
N_H2_14A1910    27    42    26    26    26    18    31    39    34    40
N_H2_14A1920    30    38    39    37    31    21    37    43    43    42
N_H2_14A1930    26    38    35    25    36    30    19    29    29    40
N_H2_14A1940    32    37    33    37    35    34    36    41    49    37
N_H2_14A1950    34    36    28    37    33    48    28    30    27    23
N_H2_14A1960    23    28    24    31    27    29    24    20    15    14
N_H2_14A1970    17    14    12    18    17    24    23    22    25    19
N_H2_14A1980    19    21    25    20    28    19    32    23    22    22
N_H2_14A1990    27    24    22    24    23    20    16    14    20    14
N_H2_14A2000    16    20    17    15    15    19    15    17    18    30
N_H2_14A2010    14    26    24    25    25    24    18   999
