# Supplementary material for: Data on beetle-killed and surviving lodgepole pine (Pinus contorta) radial growth from the Beaverhead-Deerlodge National Forest, MT prior to a severe mountain pine beetle outbreak
Source: Data Brief. 2018 Aug 14;20:558–61. doi: 10.1016/j.dib.2018.08.019 (PMC6126402; doi:10.1016/j.dib.2018.08.019)
Supplement: Supplementary file 2 — Supplementary material [file mmc2.zip › Raw_DTP_RWL/RWL/North_High_rwl/N_H2_15A.rwl]

N_H2_15A1790   113   100   143   100    75   108   115    75    70   112
N_H2_15A1800    90    90    77    87    82    84    72    62    60    42
N_H2_15A1810    64    49    48    60    60    51    51    47    43    36
N_H2_15A1820    41    45    21    21    24    36    46    40    41    39
N_H2_15A1830    29    37    44    32    34    32    27    35    32    28
N_H2_15A1840    25    35    22    20    23    24    21    20    11    14
N_H2_15A1850    15    18    13    18    12    14    16    17    13    11
N_H2_15A1860    13    12     6    10    12     7    11     7     8     8
N_H2_15A1870    19    21    36    40    33    35    31    30    25    22
N_H2_15A1880    29    20    20    30    24    21    19    17    31    22
N_H2_15A1890    18    19    13    22    28    24    29    21    32    34
N_H2_15A1900    53    56    55    49    57    50    49    56    55    56
N_H2_15A1910  -999  -999  -999  -999  -999  -999  -999    11     5     6
N_H2_15A1920     8     6    12    13    16     5    15    21    21    30
N_H2_15A1930    19    28    24    21    36    29    14    33    40    40
N_H2_15A1940    33    39    35    42    42    41    39    29    36    32
N_H2_15A1950    32    27    19    27    20    31    19    27    19    23
N_H2_15A1960    21    27    20    31    32    30    19    29    21    20
N_H2_15A1970    18    15    21    22    22    28    32    32    21    25
N_H2_15A1980    30    29    22    15    23     7    30     9    33    20
N_H2_15A1990    38    24    18    12    23    15    14    13    19    16
N_H2_15A2000    21    22    17    18    18    19    21    19    15    17
N_H2_15A2010    23    44    54    52    53    76    57   999
