# Supplementary material for: Data on beetle-killed and surviving lodgepole pine (Pinus contorta) radial growth from the Beaverhead-Deerlodge National Forest, MT prior to a severe mountain pine beetle outbreak
Source: Data Brief. 2018 Aug 14;20:558–61. doi: 10.1016/j.dib.2018.08.019 (PMC6126402; doi:10.1016/j.dib.2018.08.019)
Supplement: Supplementary file 2 — Supplementary material [file mmc2.zip › Raw_DTP_RWL/RWL/North_High_rwl/N_H2_15B.rwl]

N_H2_15B1794    93   103    93    89   110   106
N_H2_15B1800   114    83   112   103   101    76    73    80    61    78
N_H2_15B1810    59    54    69    67    69    67    69    58    60    59
N_H2_15B1820    53    30    37    28    26    40    52    62    42    41
N_H2_15B1830    48    46    37    39    44    44    45    37    36    33
N_H2_15B1840    33    30    41    36    40    34    33    30    27    12
N_H2_15B1850    28    17    26    29    34    34    31    26    21    21
N_H2_15B1860    14    10     8    14    16    11     5     9     8    19
N_H2_15B1870    12     6    14    11    14    13    26    40    47    53
N_H2_15B1880    55    56    64    53    48    60    59    47    50    47
N_H2_15B1890    36    57    52    48    44    54    49    29    43    33
N_H2_15B1900    44    43    40    37    40    33    19    30    37    25
N_H2_15B1910  -999  -999  -999  -999  -999  -999  -999  -999    11     9
N_H2_15B1920     8     7     9     5     9     7    13    10    14    15
N_H2_15B1930    18    12    11    13    12    15    18    23    21    27
N_H2_15B1940    32    25    18    19    24    25    35    35    35    37
N_H2_15B1950    38    39    46    61    37    54    56    78    60    81
N_H2_15B1960    57    73    52    71    75    77    53    62    64    58
N_H2_15B1970    52    35    36    55    38    33    33    32    44    51
N_H2_15B1980    45    37    29    24    26    13    20    13    23    18
N_H2_15B1990    29    19    20    17    26    20    25    18    22    17
N_H2_15B2000    18    25    27    31    22    28    28    19    14     9
N_H2_15B2010    21    31    38    69    69    44   999
