# Supplementary material for: Data on beetle-killed and surviving lodgepole pine (Pinus contorta) radial growth from the Beaverhead-Deerlodge National Forest, MT prior to a severe mountain pine beetle outbreak
Source: Data Brief. 2018 Aug 14;20:558–61. doi: 10.1016/j.dib.2018.08.019 (PMC6126402; doi:10.1016/j.dib.2018.08.019)
Supplement: Supplementary file 2 — Supplementary material [file mmc2.zip › Raw_DTP_RWL/RWL/North_High_rwl/N_H2_16A.rwl]

N_H2_16A1797   122    57    74
N_H2_16A1800    72    52    62    48    63    64    75    70    50    50
N_H2_16A1810    45    44    47    53    45    39    47    50    57    49
N_H2_16A1820    53    49    44    51    47    41    32    41    30    29
N_H2_16A1830    33    36    33    39    27    28    35    44    52    46
N_H2_16A1840    39    29    20    35    32    32    26    27    29    19
N_H2_16A1850    18    22    25    16    11    18    15    11    14    15
N_H2_16A1860    20    18    19    20    33    32    32    23    24    19
N_H2_16A1870    14    19    26    25    21    29    34    41    44    40
N_H2_16A1880    32    34    38    27    38    43    32    33    31    32
N_H2_16A1890    41    59    59    45    42    43    29    24    29    28
N_H2_16A1900    32    37    42    41    40    28    37    47    46    39
N_H2_16A1910  -999  -999    16    10    16    13    19    15    23    21
N_H2_16A1920    27    25    52    53    61    65    65    78    92   109
N_H2_16A1930    63    72    77    47    57    48    38    60    56    80
N_H2_16A1940    76    67    88    73   107    72   109    65    85    68
N_H2_16A1950    68    53    56    63    56    59    63    55    50    59
N_H2_16A1960    59    76    73    56    41    52    36    50    46    42
N_H2_16A1970    50    41    37    42    35    42    47    49    47    46
N_H2_16A1980    45    43    31    34    56    30    47    42    47    42
N_H2_16A1990    53    47    52    41    43    41    35    41    41    46
N_H2_16A2000    43    44    42    40    42    41    42    33    33    28
N_H2_16A2010    33    36    29    49    74   109    46   999
