# Supplementary material for: Data on beetle-killed and surviving lodgepole pine (Pinus contorta) radial growth from the Beaverhead-Deerlodge National Forest, MT prior to a severe mountain pine beetle outbreak
Source: Data Brief. 2018 Aug 14;20:558–61. doi: 10.1016/j.dib.2018.08.019 (PMC6126402; doi:10.1016/j.dib.2018.08.019)
Supplement: Supplementary file 2 — Supplementary material [file mmc2.zip › Raw_DTP_RWL/RWL/North_High_rwl/N_H2_16B.rwl]

N_H2_16B1806    85    63    58    60
N_H2_16B1810    46    61    68    48    64    46    53    64    61    64
N_H2_16B1820    38    47    55    62    61    45    57    44    52    42
N_H2_16B1830    34    43    45    30    33    45    47    47    30    35
N_H2_16B1840    32    29    29    28    25    31    32    29    23    20
N_H2_16B1850    20    20    14    15    14    23    23    27    24    23
N_H2_16B1860    28    22    22    21    25    21    32    35    22    14
N_H2_16B1870    16    58    89    87    63    42    76    96    82    60
N_H2_16B1880    49    56    58    33    40    61    73    62    56    43
N_H2_16B1890    45    55    59    54    51    50    43    35    45    43
N_H2_16B1900    57    45    46    50    46    43    39    49    56    46
N_H2_16B1910    11     9     7    10    33    55    52    73   120   124
N_H2_16B1920    95   106   115   113   111    68   111   135   170   185
N_H2_16B1930   140   131   138   103   111    77    61    90    89   102
N_H2_16B1940   102   102    85    95   123   106    86   107   100   121
N_H2_16B1950    78    71    74    74    58    64    48    41    38    48
N_H2_16B1960    56    65    45    65    53    62    56    29    34    61
N_H2_16B1970    45    38    26    49    40    45    47    42    41    58
N_H2_16B1980    62    56    44    50    58    39    54    45    49    52
N_H2_16B1990    66    47    34    31    33    27    33    36    46    35
N_H2_16B2000    38    38    31    32    24    30    35    31    30   999
