# Supplementary material for: Data on beetle-killed and surviving lodgepole pine (Pinus contorta) radial growth from the Beaverhead-Deerlodge National Forest, MT prior to a severe mountain pine beetle outbreak
Source: Data Brief. 2018 Aug 14;20:558–61. doi: 10.1016/j.dib.2018.08.019 (PMC6126402; doi:10.1016/j.dib.2018.08.019)
Supplement: Supplementary file 2 — Supplementary material [file mmc2.zip › Raw_DTP_RWL/RWL/North_High_rwl/N_H2_17B.rwl]

N_H2_17B1781   116   158   121   123   106   135   142   157   117
N_H2_17B1790   166   159   143   116   127    90    94   115   101    97
N_H2_17B1800   105    82    95    75    82    57    59    75    68    57
N_H2_17B1810    67    60    64    67    65    76    50    74    77    72
N_H2_17B1820    54    61    69    61    57    63    44    80    80    37
N_H2_17B1830    49    49    47    51    52    51    46    41    41    36
N_H2_17B1840    46    42    45    46    48    34    35    34  -999  -999
N_H2_17B1850     7    12    23    36    49    64    59    56    56    56
N_H2_17B1860    55    52    52    65    65    59    68    57    48    43
N_H2_17B1870    53    59    60    53    54    52    50    54    54    45
N_H2_17B1880    38    37    42    29    31    43    49    52    58    38
N_H2_17B1890    40    47    47    53    33    42    38    28    33    23
N_H2_17B1900    39    37    33    38    40    35    34    29    38    38
N_H2_17B1910  -999  -999  -999  -999    12     5     7     8     8     8
N_H2_17B1920    10     6     6    13    13     5     8    15    14    22
N_H2_17B1930    30    20    23    24    16    21    11    14    13    15
N_H2_17B1940    32    31    22    25    26    38    46    41    46    43
N_H2_17B1950    38    29    34    39    37    36    26    36    23    26
N_H2_17B1960    23    21    19    23    19    22    19    23    16    13
N_H2_17B1970    23    19    15    15    17    18    20    16    17    28
N_H2_17B1980    17    20    15    14    15     3    11    12    18     9
N_H2_17B1990    19    12    12    12    14    14    13    14    15    10
N_H2_17B2000    13    12    12    14    12    17    14    13    11    14
N_H2_17B2010    29    41    43    45    52    60    28   999
