# Supplementary material for: Data on beetle-killed and surviving lodgepole pine (Pinus contorta) radial growth from the Beaverhead-Deerlodge National Forest, MT prior to a severe mountain pine beetle outbreak
Source: Data Brief. 2018 Aug 14;20:558–61. doi: 10.1016/j.dib.2018.08.019 (PMC6126402; doi:10.1016/j.dib.2018.08.019)
Supplement: Supplementary file 2 — Supplementary material [file mmc2.zip › Raw_DTP_RWL/RWL/North_High_rwl/N_H2_18A.rwl]

N_H2_18A1824    41    40    37    42    43    36
N_H2_18A1830    35    24    23    23    22    17    20    23    22    13
N_H2_18A1840    12    24    22    17    19    20    20    17    18    17
N_H2_18A1850    16    12    12    10    12    13    14    19    17    16
N_H2_18A1860    15    17    13    15    19    18    18    20    17    11
N_H2_18A1870    10    14    19    16    15    11    13    19    19    19
N_H2_18A1880    18    15    21    20    19    22    28    25    21    30
N_H2_18A1890    18    23    26    24    21    16    14    14    15    16
N_H2_18A1900    13    18    18    18    21    15    11    12    13    20
N_H2_18A1910    18    11    11    10    25    23    32    24    31    36
N_H2_18A1920    38    38    44    35    31    26    36    34    40    34
N_H2_18A1930    29    31    33    21    28    24    19    22    30    28
N_H2_18A1940    30    30    26    30    24    28    30    28    28    30
N_H2_18A1950    35    44    39    37    35    31    26    32    21    25
N_H2_18A1960    26    25    29    27    20    22    21    26    27    31
N_H2_18A1970    33    37    28    35    31    28    36    32    31    32
N_H2_18A1980    31    31    33    24    30    20    28    17    38    25
N_H2_18A1990    33    28    34    28    42    31    30    36    43    30
N_H2_18A2000    38    31    26    27    29    33    30    27    21    20
N_H2_18A2010    28    34    45    52    92    72    21   999
