# Supplementary material for: Data on beetle-killed and surviving lodgepole pine (Pinus contorta) radial growth from the Beaverhead-Deerlodge National Forest, MT prior to a severe mountain pine beetle outbreak
Source: Data Brief. 2018 Aug 14;20:558–61. doi: 10.1016/j.dib.2018.08.019 (PMC6126402; doi:10.1016/j.dib.2018.08.019)
Supplement: Supplementary file 2 — Supplementary material [file mmc2.zip › Raw_DTP_RWL/RWL/North_High_rwl/N_H2_18B.rwl]

N_H2_18B1829    45
N_H2_18B1830    35    31    25    28    28    26    21    29    22    19
N_H2_18B1840    25    20    19    21    19    23    17    21    15    15
N_H2_18B1850  -999  -999  -999     9    10     9    12     9    16    15
N_H2_18B1860    10    12    11    19    10    12    13    11     9    14
N_H2_18B1870    10    14    11    16    16    22    20    20    22    19
N_H2_18B1880    25    20    19    18    21    17    17    20    20    28
N_H2_18B1890    23    20    17    20    22    19    23    18    16    19
N_H2_18B1900    15    15    16    16    19    20    17    22    15    14
N_H2_18B1910    17    17    16     9    16    24    21    22    21    25
N_H2_18B1920    24    19    21    31    28    33    35    38    39    42
N_H2_18B1930    33    36    35    20    35    26    23    28    36    37
N_H2_18B1940    30    37    28    40    60    52    67    73    72    68
N_H2_18B1950    79    74    72    77    68    68    68    63    53    47
N_H2_18B1960    55    50    61    68    55    65    50    36    28    34
N_H2_18B1970    34    32    25    37    40    37    42    42    45    74
N_H2_18B1980    69    60    62    58    55    45    50    45    50    42
N_H2_18B1990    57    48    57    34    47    50    63    63    85    76
N_H2_18B2000    85    76    73    61    55    54    60    56    42    34
N_H2_18B2010    44    54    50    63   104   101    61   999
