# Supplementary material for: Data on beetle-killed and surviving lodgepole pine (Pinus contorta) radial growth from the Beaverhead-Deerlodge National Forest, MT prior to a severe mountain pine beetle outbreak
Source: Data Brief. 2018 Aug 14;20:558–61. doi: 10.1016/j.dib.2018.08.019 (PMC6126402; doi:10.1016/j.dib.2018.08.019)
Supplement: Supplementary file 2 — Supplementary material [file mmc2.zip › Raw_DTP_RWL/RWL/North_High_rwl/N_H2_19A.rwl]

N_H2_19A1808    82   111
N_H2_19A1810    77    71    83   100    88    76    88    79    79    99
N_H2_19A1820    82    87    78   102    84    96    90    88   113   103
N_H2_19A1830    76    79    86    66    89    86    74    68    51    68
N_H2_19A1840    52    65    66    79    82    82    91    71    78    54
N_H2_19A1850    64    39    35    35    25    23    23    13    14    31
N_H2_19A1860    68    59    57    93    79    76   102    77    49    49
N_H2_19A1870    52    55    55    53    52    51    44    54    62    36
N_H2_19A1880    26    56    53    36    45    62    49    54    53    47
N_H2_19A1890    46    47    51    51    43    42    50    33    31    27
N_H2_19A1900    32    37    36    40    40    43    32    34    53    40
N_H2_19A1910    15    10     7     7     6     7    15    13    17    18
N_H2_19A1920    17    15    23    35    31    22    18    35    36    41
N_H2_19A1930    34    38    38    32    33    33    16    29    21    22
N_H2_19A1940    32    41    41    39    34    47    34    38    45    34
N_H2_19A1950    40    36    30    43    33    54    38    40    36    49
N_H2_19A1960    51    55    40    40    48    41    20    27    24    14
N_H2_19A1970    25    28    20    28    26    26    24    24    32    29
N_H2_19A1980    21    30    25    28    34    30    29    26    33    29
N_H2_19A1990    51    34    41    32    43    37    30    33    40    35
N_H2_19A2000    34    41    41    37    37    60    49    44    37    32
N_H2_19A2010    61    70    81   100    90    97    56   999
