# Supplementary material for: Data on beetle-killed and surviving lodgepole pine (Pinus contorta) radial growth from the Beaverhead-Deerlodge National Forest, MT prior to a severe mountain pine beetle outbreak
Source: Data Brief. 2018 Aug 14;20:558–61. doi: 10.1016/j.dib.2018.08.019 (PMC6126402; doi:10.1016/j.dib.2018.08.019)
Supplement: Supplementary file 2 — Supplementary material [file mmc2.zip › Raw_DTP_RWL/RWL/North_High_rwl/N_H2_19B.rwl]

N_H2_19B1812    91    81   106    74    82    77    94    93
N_H2_19B1820    89   100    79   103   109    90    89    86   104   106
N_H2_19B1830   102    73    89   116    95    68    91    93    65    78
N_H2_19B1840    87    75    69    49    79    59    79    84   111    91
N_H2_19B1850    76    93    60    59    13     9    11    17    23    23
N_H2_19B1860    32    28    29    21    33    39    35    34    49    50
N_H2_19B1870    57    73    59    48    38    39    35    34    39    54
N_H2_19B1880    54    51    68    54    51    42    56    57    44    45
N_H2_19B1890    57    58    73    79    62    56    58    70    65    69
N_H2_19B1900    62    57    28    43    38    54    55    54    62    68
N_H2_19B1910    64    43    50    78    56    11    14     8    15    27
N_H2_19B1920    26    23    23    28    26    23    18    33    33    45
N_H2_19B1930    37    40    36    48    50    52    36    61    52    74
N_H2_19B1940    76    58    51    55    60    67    45    49    49    46
N_H2_19B1950    49    48    32    64    36    55    41    47    32    49
N_H2_19B1960    64    55    29    37    51    52    25    26    22    15
N_H2_19B1970    19    15    15    23    31    28    34    27    38    44
N_H2_19B1980    36    36    34    26    33    28    36    37    52    43
N_H2_19B1990    52    44    43    29    35    44    44    49    53    42
N_H2_19B2000    44    39    48    44    39    50    57    47    40    34
N_H2_19B2010    44    70    89    97    91   100    35   999
