# Supplementary material for: Data on beetle-killed and surviving lodgepole pine (Pinus contorta) radial growth from the Beaverhead-Deerlodge National Forest, MT prior to a severe mountain pine beetle outbreak
Source: Data Brief. 2018 Aug 14;20:558–61. doi: 10.1016/j.dib.2018.08.019 (PMC6126402; doi:10.1016/j.dib.2018.08.019)
Supplement: Supplementary file 2 — Supplementary material [file mmc2.zip › Raw_DTP_RWL/RWL/North_High_rwl/N_H2_20A.rwl]

N_H2_20A1809    86
N_H2_20A1810    92    86    76    62    80    61    67    83    81    95
N_H2_20A1820    62    62    75    80    66    72    66    69    69    55
N_H2_20A1830    55    56    65    41    46    47    49    48    54    39
N_H2_20A1840    43    23    38    29    32    37    45    40    42    39
N_H2_20A1850    27    22  -999    12     8    13     5    10    14    16
N_H2_20A1860    21    23    23    43    36    38    55    53    35    28
N_H2_20A1870    38    34    21    27    36    36    46    58    64    59
N_H2_20A1880    44    52    46    34    38    86    63    61    57    56
N_H2_20A1890    48    57    60    47    42    64    53    43    50    32
N_H2_20A1900    49    47    41    35    37    35    31    32    46    34
N_H2_20A1910    11  -999     9    13    19    30    24    23    39    29
N_H2_20A1920    26    22    30    40    42    34    46    48    29    51
N_H2_20A1930    32    50    45    34    43    34    17    28    29    36
N_H2_20A1940    42    42    42    36    36    49    43    42    38    43
N_H2_20A1950    32    41    32    44    37    49    24    43    22    31
N_H2_20A1960    31    33    28    26    26    27    23    23    15    19
N_H2_20A1970    28    19    14    27    22    28    36    40    34    36
N_H2_20A1980    29    36    18    18    32    19    26    24    36    30
N_H2_20A1990    34    26    21    23    37    22    16    16    29    30
N_H2_20A2000    26    22    30    23    28    33    23    24    22    19
N_H2_20A2010    19    17    28    30    36    29    19   999
