# Supplementary material for: Data on beetle-killed and surviving lodgepole pine (Pinus contorta) radial growth from the Beaverhead-Deerlodge National Forest, MT prior to a severe mountain pine beetle outbreak
Source: Data Brief. 2018 Aug 14;20:558–61. doi: 10.1016/j.dib.2018.08.019 (PMC6126402; doi:10.1016/j.dib.2018.08.019)
Supplement: Supplementary file 2 — Supplementary material [file mmc2.zip › Raw_DTP_RWL/RWL/North_High_rwl/N_H2_20B.rwl]

N_H2_20B1810   117    95    92    87    80    51    76    63    78   109
N_H2_20B1820    91    97    72    73    79    71    84    74    70    64
N_H2_20B1830    85    53    56    75    91    77    75    76    66    53
N_H2_20B1840    50    44    38    26    36    41    38    42    59    59
N_H2_20B1850    53    41    37    27  -999    10     8     6     6     8
N_H2_20B1860     9    16    12    14    30    18    34    42    50    63
N_H2_20B1870    47    65    83    68    71    61    65    44    58    53
N_H2_20B1880    40    39    60    63    41    35    58    59    86    62
N_H2_20B1890    41    32    44    47    17    20    19    27    29    25
N_H2_20B1900    42    35    29    36    49    40    34    31    51    39
N_H2_20B1910     3     7     6    16    20    18    21    27   252    40
N_H2_20B1920    29    17    30    41    35    31    22    29    17    47
N_H2_20B1930    46    52    58    35    44    42    16    43    39    44
N_H2_20B1940    50    39    40    55    59    73    55    59    41    40
N_H2_20B1950    36    35    37    46    30    40    22    32    16    34
N_H2_20B1960    37    36    30    33    34    56    38    29    26    20
N_H2_20B1970    22    21    12    33    27    38    35    39    42    45
N_H2_20B1980    33    37    17    15    33    29    37    31    37    43
N_H2_20B1990    46    21    20    19    42    29    29    40    40    24
N_H2_20B2000    27    32    34    42    30    44    50    35    29    28
N_H2_20B2010    39    49    45    46    42    35    27   999
