# Supplementary material for: Data on beetle-killed and surviving lodgepole pine (Pinus contorta) radial growth from the Beaverhead-Deerlodge National Forest, MT prior to a severe mountain pine beetle outbreak
Source: Data Brief. 2018 Aug 14;20:558–61. doi: 10.1016/j.dib.2018.08.019 (PMC6126402; doi:10.1016/j.dib.2018.08.019)
Supplement: Supplementary file 2 — Supplementary material [file mmc2.zip › Raw_DTP_RWL/RWL/North_Low_rwl/N_L1_01A.rwl]

N_L1_01A1909   319
N_L1_01A1910   343   419   373   356   323   345   358   220   217   142
N_L1_01A1920   222   220   226   201   143   155   122   169   199   127
N_L1_01A1930    94   108   113    68    83    44   115    79    76   120
N_L1_01A1940   118   152    95    87    94    85    64    82    90    75
N_L1_01A1950    55    64    54    38    43    47    50    55    44    71
N_L1_01A1960    56    47    49    75    54    69    47    59    54    26
N_L1_01A1970    24    37    31    36    49    42    38    43    35    43
N_L1_01A1980    34    35    24    30    25    35    40    34    43    25
N_L1_01A1990    35    25    26    18    24    23    25    30    26    14
N_L1_01A2000    17     7    14     6    10     8    12   999
