# Supplementary material for: Data on beetle-killed and surviving lodgepole pine (Pinus contorta) radial growth from the Beaverhead-Deerlodge National Forest, MT prior to a severe mountain pine beetle outbreak
Source: Data Brief. 2018 Aug 14;20:558–61. doi: 10.1016/j.dib.2018.08.019 (PMC6126402; doi:10.1016/j.dib.2018.08.019)
Supplement: Supplementary file 2 — Supplementary material [file mmc2.zip › Raw_DTP_RWL/RWL/North_Low_rwl/N_L1_01B.rwl]

N_L1_01B1911   339   336   383   319   401   384   242   214   196
N_L1_01B1920   211   204   243   214   164   175   137   149   184   130
N_L1_01B1930   124    83    84    77   108    30    87    65    94   115
N_L1_01B1940    98   119    90    74    74    60    45    84    93    79
N_L1_01B1950    57    66    62    45    37    50    49    56    65    73
N_L1_01B1960    51    44    53    75    55    72    59    56    57    61
N_L1_01B1970    56    42    32     5    24    34    46    35    47    38
N_L1_01B1980    53    58    50    57    51    33    75    54    35    47
N_L1_01B1990    33    28    30    31    25    29    37    55    19    16
N_L1_01B2000     9    18     8    14    30    21    16   999
