# Supplementary material for: Data on beetle-killed and surviving lodgepole pine (Pinus contorta) radial growth from the Beaverhead-Deerlodge National Forest, MT prior to a severe mountain pine beetle outbreak
Source: Data Brief. 2018 Aug 14;20:558–61. doi: 10.1016/j.dib.2018.08.019 (PMC6126402; doi:10.1016/j.dib.2018.08.019)
Supplement: Supplementary file 2 — Supplementary material [file mmc2.zip › Raw_DTP_RWL/RWL/North_Low_rwl/N_L1_02A.rwl]

N_L1_02A1910   239   346   305   277   222   257   215   151   132    99
N_L1_02A1920   170   145   182   167   118   155   119   167   122   123
N_L1_02A1930    84   110   134    88   122    37   105    98   125   141
N_L1_02A1940   108   147   130   137   126   101    58   114   121   101
N_L1_02A1950    60    65    83    65    56    97    74    83    92    82
N_L1_02A1960    83    65    96   107   101    95   125   111    86   114
N_L1_02A1970    93    81    92    51    53    76    82    68   101    88
N_L1_02A1980    89    86    97    96   100    60    75    69    51    56
N_L1_02A1990    46    50    35    34    25    24    35    32    17    20
N_L1_02A2000    13    16    17    18    38    24    28   999
