# Supplementary material for: Data on beetle-killed and surviving lodgepole pine (Pinus contorta) radial growth from the Beaverhead-Deerlodge National Forest, MT prior to a severe mountain pine beetle outbreak
Source: Data Brief. 2018 Aug 14;20:558–61. doi: 10.1016/j.dib.2018.08.019 (PMC6126402; doi:10.1016/j.dib.2018.08.019)
Supplement: Supplementary file 2 — Supplementary material [file mmc2.zip › Raw_DTP_RWL/RWL/North_Low_rwl/N_L1_02B.rwl]

N_L1_02B1906   101   177   174   223
N_L1_02B1910   108   283   294   303   222   259   212   131   134   107
N_L1_02B1920   216   193   217   164    98   159   123   156   128   101
N_L1_02B1930    85    96   130    86   145    27    50    74   125   116
N_L1_02B1940   109   108    90   120   105    77    59   113    91   115
N_L1_02B1950    56    75    73    53    49    72    64    61    55    58
N_L1_02B1960    54    45    50    65    67    89    69    66    62    72
N_L1_02B1970    60    53    57    32    36    36    53    45    59    41
N_L1_02B1980    53    59    55    56    53    28    57    46    40    34
N_L1_02B1990    33    27    23    22    16    19    22    16    10     8
N_L1_02B2000    12     8     6     4     5    12    14    13   999
