# Supplementary material for: Data on beetle-killed and surviving lodgepole pine (Pinus contorta) radial growth from the Beaverhead-Deerlodge National Forest, MT prior to a severe mountain pine beetle outbreak
Source: Data Brief. 2018 Aug 14;20:558–61. doi: 10.1016/j.dib.2018.08.019 (PMC6126402; doi:10.1016/j.dib.2018.08.019)
Supplement: Supplementary file 2 — Supplementary material [file mmc2.zip › Raw_DTP_RWL/RWL/North_Low_rwl/N_L1_03A.rwl]

N_L1_03A1912   407   435   314   355   324   167   179   213
N_L1_03A1920   247   233   219   186   121   146   133   117   156   131
N_L1_03A1930    87    99   142    91    78    37    58    64    97   103
N_L1_03A1940   112   111    92   123   105    99    50    84   102   103
N_L1_03A1950    54    68    67    54    52    81    79    67    81    69
N_L1_03A1960    73    53    59    71    76   103    69    78    84   143
N_L1_03A1970   113    89    71    33    28    51    75    73   102    55
N_L1_03A1980    56    91    81    71    60    22    36    49    30    31
N_L1_03A1990    39    38    33    25    29    37    43    33    32    24
N_L1_03A2000    21    20    24    32    13    20    23    18   999
