# Supplementary material for: Data on beetle-killed and surviving lodgepole pine (Pinus contorta) radial growth from the Beaverhead-Deerlodge National Forest, MT prior to a severe mountain pine beetle outbreak
Source: Data Brief. 2018 Aug 14;20:558–61. doi: 10.1016/j.dib.2018.08.019 (PMC6126402; doi:10.1016/j.dib.2018.08.019)
Supplement: Supplementary file 2 — Supplementary material [file mmc2.zip › Raw_DTP_RWL/RWL/North_Low_rwl/N_L1_03B.rwl]

N_L1_03B1910   384   403   360   346   310   396   351   197   247   276
N_L1_03B1920   295   290   243   200   183   215   182   179   235   137
N_L1_03B1930   115   109   147   104   126    43    75    68   118   160
N_L1_03B1940   106   147   126   128   127    95    64   116   108   116
N_L1_03B1950    78    88    72    53    66    96    76    70    80    68
N_L1_03B1960    64    48    55    70    73   116    57    55    64    69
N_L1_03B1970    50    57    46    20    26    45    76    65    69    38
N_L1_03B1980    47    51    45    50    67    42    74    80    62    69
N_L1_03B1990    74    59    59    40    52    47    70    65    71    46
N_L1_03B2000    42    39    52    59    54    65    61    48   999
