# Supplementary material for: Data on beetle-killed and surviving lodgepole pine (Pinus contorta) radial growth from the Beaverhead-Deerlodge National Forest, MT prior to a severe mountain pine beetle outbreak
Source: Data Brief. 2018 Aug 14;20:558–61. doi: 10.1016/j.dib.2018.08.019 (PMC6126402; doi:10.1016/j.dib.2018.08.019)
Supplement: Supplementary file 2 — Supplementary material [file mmc2.zip › Raw_DTP_RWL/RWL/North_Low_rwl/N_L1_04A.rwl]

N_L1_04A1909   352
N_L1_04A1910   418   417   408   381   289   402   380   200   277   322
N_L1_04A1920   350   302   348   266   183   176   138   171   202   145
N_L1_04A1930   118   144   185   107   183    63    84    96   111   139
N_L1_04A1940   121   136   126   145   116   116    96   109   131   116
N_L1_04A1950    92   107    82    74    81   104    88    92    96    91
N_L1_04A1960    75    70    84    73    78   100    77    38    44    63
N_L1_04A1970    71    80    72    46    49    62    67    56    64    50
N_L1_04A1980    50    63    67    54    64    49    69    68    40    56
N_L1_04A1990    50    43    38    26    23    34    45    47    35    22
N_L1_04A2000    25    28    26    41    23    24    35   999
