# Supplementary material for: Data on beetle-killed and surviving lodgepole pine (Pinus contorta) radial growth from the Beaverhead-Deerlodge National Forest, MT prior to a severe mountain pine beetle outbreak
Source: Data Brief. 2018 Aug 14;20:558–61. doi: 10.1016/j.dib.2018.08.019 (PMC6126402; doi:10.1016/j.dib.2018.08.019)
Supplement: Supplementary file 2 — Supplementary material [file mmc2.zip › Raw_DTP_RWL/RWL/North_Low_rwl/N_L1_04B.rwl]

N_L1_04B1912   424   470   341   455   403   246   319   346
N_L1_04B1920   408   365   361   257   174   214   165   222   230   161
N_L1_04B1930   150   131   202   119   175    70   116   120   126   165
N_L1_04B1940   142   123   112   125   123   128    90   122   158   156
N_L1_04B1950   109   107   116    95    89   114   100    90   101    89
N_L1_04B1960    66    62    81    81    86   100    88    65    71    92
N_L1_04B1970   101    84    77    40    63    78   105    84    82    57
N_L1_04B1980    65    73    55    73    57    32    43    41    49   102
N_L1_04B1990    93    73    54    45    52    53    67    53    59    17
N_L1_04B2000    22    30    19    28    26    41    37    46   999
