# Supplementary material for: Data on beetle-killed and surviving lodgepole pine (Pinus contorta) radial growth from the Beaverhead-Deerlodge National Forest, MT prior to a severe mountain pine beetle outbreak
Source: Data Brief. 2018 Aug 14;20:558–61. doi: 10.1016/j.dib.2018.08.019 (PMC6126402; doi:10.1016/j.dib.2018.08.019)
Supplement: Supplementary file 2 — Supplementary material [file mmc2.zip › Raw_DTP_RWL/RWL/North_Low_rwl/N_L1_05A.rwl]

N_L1_05A1917   256   282   230
N_L1_05A1920   268   236   247   236   151   216   155   205   189   160
N_L1_05A1930   128   123   170   105   136    45    95    79   159   164
N_L1_05A1940   124   159   128   153   146   124    81   137   167   152
N_L1_05A1950   109   107   120    93    97   109    94   104   118    94
N_L1_05A1960    95    84    99   131   114   136   100    85   100   119
N_L1_05A1970    82    74    77    48    59    92    93    60    99    93
N_L1_05A1980    80   112    84    97    83    49    84    65    75    89
N_L1_05A1990    84    81    68    74    61    53    77    57    35    25
N_L1_05A2000    20    24    28    39    34    45    47    43    16   999
