# Supplementary material for: Data on beetle-killed and surviving lodgepole pine (Pinus contorta) radial growth from the Beaverhead-Deerlodge National Forest, MT prior to a severe mountain pine beetle outbreak
Source: Data Brief. 2018 Aug 14;20:558–61. doi: 10.1016/j.dib.2018.08.019 (PMC6126402; doi:10.1016/j.dib.2018.08.019)
Supplement: Supplementary file 2 — Supplementary material [file mmc2.zip › Raw_DTP_RWL/RWL/North_Low_rwl/N_L1_05B.rwl]

N_L1_05B1910   352   356   352   354   233   329   300   180   201   182
N_L1_05B1920   204   201   242   170   111   155   114   119   146   106
N_L1_05B1930    89    83   108    72    73    23    49    41    97   109
N_L1_05B1940    70    89   101   116   134   103    56   104   112   107
N_L1_05B1950    75    99   106    75    67   103    81    83   100    99
N_L1_05B1960    66    50    54    87    94   113    50    32    50    75
N_L1_05B1970    71    64    67    39    54    79    99    76   106    77
N_L1_05B1980    91   121    62    63    70    52    98    71    66    75
N_L1_05B1990    52    54    35    32    36    35    55    54    34    28
N_L1_05B2000    17    29    29    36    29    39    37    29    20   999
