# Supplementary material for: Data on beetle-killed and surviving lodgepole pine (Pinus contorta) radial growth from the Beaverhead-Deerlodge National Forest, MT prior to a severe mountain pine beetle outbreak
Source: Data Brief. 2018 Aug 14;20:558–61. doi: 10.1016/j.dib.2018.08.019 (PMC6126402; doi:10.1016/j.dib.2018.08.019)
Supplement: Supplementary file 2 — Supplementary material [file mmc2.zip › Raw_DTP_RWL/RWL/North_Low_rwl/N_L1_06A.rwl]

N_L1_06A1907   275   227   217
N_L1_06A1910   353   344   340   405   266   367   297   162   188   190
N_L1_06A1920   222   217   187   161   132   149   135   129   140   127
N_L1_06A1930   109    95   125    73   123    48    58    97   103   114
N_L1_06A1940   103    92    86   102    98    81    55    99   117   123
N_L1_06A1950    60    67    81    64    73    81    80    78    93    85
N_L1_06A1960    61    51    39   101    66    63    37    35    42    60
N_L1_06A1970    46    42    27    17    23    29    35    27    31    23
N_L1_06A1980    33    39    36    31    34    14    32    25    24    26
N_L1_06A1990    28    26    10    21    21    25    25    24    26    18
N_L1_06A2000    11    14    17    15    13    15    11     8   999
