# Supplementary material for: Data on beetle-killed and surviving lodgepole pine (Pinus contorta) radial growth from the Beaverhead-Deerlodge National Forest, MT prior to a severe mountain pine beetle outbreak
Source: Data Brief. 2018 Aug 14;20:558–61. doi: 10.1016/j.dib.2018.08.019 (PMC6126402; doi:10.1016/j.dib.2018.08.019)
Supplement: Supplementary file 2 — Supplementary material [file mmc2.zip › Raw_DTP_RWL/RWL/North_Low_rwl/N_L1_06B.rwl]

N_L1_06B1900   311   237   239   205   163   155   164   200   199   218
N_L1_06B1910   241   256   249   301   229   310   277   158   162   153
N_L1_06B1920   213   232   196   150   132   165   118   113   126    87
N_L1_06B1930   110    56   151    69    95    40    51    43    83    90
N_L1_06B1940    71   103    74    78    82    55    38    56    74    72
N_L1_06B1950    47    50    69    37    40    33    51    43    52    57
N_L1_06B1960    41    42    48    84    50    51    46    35    36    58
N_L1_06B1970    43    26    21    14    20    19    33    30    46    24
N_L1_06B1980    28    32    31    36    37    12    30    15    14    16
N_L1_06B1990    24    26    13    21    24    20    20    15    20    13
N_L1_06B2000    12     8    10    10     7    10    14    11   999
