# Supplementary material for: Data on beetle-killed and surviving lodgepole pine (Pinus contorta) radial growth from the Beaverhead-Deerlodge National Forest, MT prior to a severe mountain pine beetle outbreak
Source: Data Brief. 2018 Aug 14;20:558–61. doi: 10.1016/j.dib.2018.08.019 (PMC6126402; doi:10.1016/j.dib.2018.08.019)
Supplement: Supplementary file 2 — Supplementary material [file mmc2.zip › Raw_DTP_RWL/RWL/North_Low_rwl/N_L1_07A.rwl]

N_L1_07A1912   197   228   205   267   267   224   194   145
N_L1_07A1920   259   212   201   203   147   161   111   153   158   150
N_L1_07A1930   132   113   147   102   126    58    78    81   125   114
N_L1_07A1940   107   140   105   115   124   118    90   116   159   154
N_L1_07A1950   117   122   127   117   119   120    98   115   102    93
N_L1_07A1960    84    76    91   105    76    85    96   108    98    93
N_L1_07A1970    80    76    80    45    51    66    71   104    93    90
N_L1_07A1980    83   123   105   119   104    58   133   106   102   125
N_L1_07A1990    92    86    73    59    64    56    73    47    34    24
N_L1_07A2000    23    31    32    42    48    73    61    39    44   999
