# Supplementary material for: Data on beetle-killed and surviving lodgepole pine (Pinus contorta) radial growth from the Beaverhead-Deerlodge National Forest, MT prior to a severe mountain pine beetle outbreak
Source: Data Brief. 2018 Aug 14;20:558–61. doi: 10.1016/j.dib.2018.08.019 (PMC6126402; doi:10.1016/j.dib.2018.08.019)
Supplement: Supplementary file 2 — Supplementary material [file mmc2.zip › Raw_DTP_RWL/RWL/North_Low_rwl/N_L1_07B.rwl]

N_L1_07B1914   218   287   252   163   166   113
N_L1_07B1920   222   193   121   151    89   115   100   136   118   125
N_L1_07B1930    72    62   102    71    62    22    47    27    74    82
N_L1_07B1940    88    92   103   165   180   146    89   118   129   101
N_L1_07B1950    88    73    96    65    61    89    84    91    83    71
N_L1_07B1960    63    70    78    81    76    90    75    71    76    70
N_L1_07B1970    81    66    63    35    57    87    84    61    83    82
N_L1_07B1980   110   131   119   103    93    50    91    69    64    64
N_L1_07B1990    59    51    34    27    29    28    25    24    14     9
N_L1_07B2000     7    20    16    19    17    27    22    21    22   999
