# Supplementary material for: Data on beetle-killed and surviving lodgepole pine (Pinus contorta) radial growth from the Beaverhead-Deerlodge National Forest, MT prior to a severe mountain pine beetle outbreak
Source: Data Brief. 2018 Aug 14;20:558–61. doi: 10.1016/j.dib.2018.08.019 (PMC6126402; doi:10.1016/j.dib.2018.08.019)
Supplement: Supplementary file 2 — Supplementary material [file mmc2.zip › Raw_DTP_RWL/RWL/North_Low_rwl/N_L1_08A.rwl]

N_L1_08A1913   356   294   341   290   204   240   240
N_L1_08A1920   226   254   287   244   228   271   225   187   215   165
N_L1_08A1930   138   125   145   103   139    70    87   104   130   142
N_L1_08A1940   122   144   117   153   145   117    93   152   142   110
N_L1_08A1950    90   100    91    76    75    76    88    96    82    77
N_L1_08A1960    76    82    78    93    90   104   100    88    71    68
N_L1_08A1970    70    76    80    56    45    25    62    70    76    60
N_L1_08A1980    46    61    62    61    88    45    39    77   114   109
N_L1_08A1990   125    97    92    69    86    86   114    95    94    56
N_L1_08A2000    75    76    61    84    73    85    73    68   999
