# Supplementary material for: Data on beetle-killed and surviving lodgepole pine (Pinus contorta) radial growth from the Beaverhead-Deerlodge National Forest, MT prior to a severe mountain pine beetle outbreak
Source: Data Brief. 2018 Aug 14;20:558–61. doi: 10.1016/j.dib.2018.08.019 (PMC6126402; doi:10.1016/j.dib.2018.08.019)
Supplement: Supplementary file 2 — Supplementary material [file mmc2.zip › Raw_DTP_RWL/RWL/North_Low_rwl/N_L1_08B.rwl]

N_L1_08B1913   340   290   253   267   172   171   148
N_L1_08B1920   165   190   215   200   133   163   127   112   138   104
N_L1_08B1930    95   110    98    86    76    25    43    61   100   107
N_L1_08B1940   158    99   118   103   114   109    97   107   107    93
N_L1_08B1950    59    82    82    57    44    63    54    69    62    58
N_L1_08B1960    55    59    60    71    82    96    72    78    85    72
N_L1_08B1970    66    79    60    51    55    63    92    76    79    62
N_L1_08B1980    68    74    62    71    65    49    72    73    76    63
N_L1_08B1990    63    54    60    41    58    50    59    47    42    30
N_L1_08B2000    38    42    29    38    26    35    48    42    32   999
