# Supplementary material for: Data on beetle-killed and surviving lodgepole pine (Pinus contorta) radial growth from the Beaverhead-Deerlodge National Forest, MT prior to a severe mountain pine beetle outbreak
Source: Data Brief. 2018 Aug 14;20:558–61. doi: 10.1016/j.dib.2018.08.019 (PMC6126402; doi:10.1016/j.dib.2018.08.019)
Supplement: Supplementary file 2 — Supplementary material [file mmc2.zip › Raw_DTP_RWL/RWL/North_Low_rwl/N_L1_09A.rwl]

N_L1_09A1899   138
N_L1_09A1900   195   160   144   131   188   207   184   216   192   220
N_L1_09A1910   250   300   309   299   197   267   243   120   147   113
N_L1_09A1920   196   204   212   185   156   183   142   149   137   136
N_L1_09A1930   100   100   128    68    97    38    81    65    71    91
N_L1_09A1940    97    96   103   125   129    95    56   109   110    86
N_L1_09A1950    75    78    80    66    69    86    72    68    77    75
N_L1_09A1960    62    49    67    90    65    92    80    80    74    76
N_L1_09A1970    64    50    60    26    47    51    78    54    94    59
N_L1_09A1980    51    69    48    38    48    18    50    50    37    36
N_L1_09A1990    38    35    42    24    23    21    29    22    19    14
N_L1_09A2000     7    15    10     8    13    14    12     7   999
