# Supplementary material for: Data on beetle-killed and surviving lodgepole pine (Pinus contorta) radial growth from the Beaverhead-Deerlodge National Forest, MT prior to a severe mountain pine beetle outbreak
Source: Data Brief. 2018 Aug 14;20:558–61. doi: 10.1016/j.dib.2018.08.019 (PMC6126402; doi:10.1016/j.dib.2018.08.019)
Supplement: Supplementary file 2 — Supplementary material [file mmc2.zip › Raw_DTP_RWL/RWL/North_Low_rwl/N_L1_09B.rwl]

N_L1_09B1901   110   120    91   121   121   123   182   174   175
N_L1_09B1910   203   236   233   250   203   278   285   158   166   153
N_L1_09B1920   165   174   198   177   113   164   116   163   151   129
N_L1_09B1930   102    91   143    90   101    41    89    84   104   150
N_L1_09B1940   121   123   105   118   102    82    56   131   128   100
N_L1_09B1950    85    88    93    69    70    85    85    75   108    85
N_L1_09B1960    78    62    79   106    82   112    94    75    77   104
N_L1_09B1970    86    57    66    28    48    66   108    66    97    67
N_L1_09B1980    78   103    66    64    78    28    89    61    47    57
N_L1_09B1990    51    75    37    50    51    40    47    50    36    21
N_L1_09B2000     5    21     6    14    14    15    15    11   999
