# Supplementary material for: Data on beetle-killed and surviving lodgepole pine (Pinus contorta) radial growth from the Beaverhead-Deerlodge National Forest, MT prior to a severe mountain pine beetle outbreak
Source: Data Brief. 2018 Aug 14;20:558–61. doi: 10.1016/j.dib.2018.08.019 (PMC6126402; doi:10.1016/j.dib.2018.08.019)
Supplement: Supplementary file 2 — Supplementary material [file mmc2.zip › Raw_DTP_RWL/RWL/North_Low_rwl/N_L1_10A.rwl]

N_L1_10A1908   341   378
N_L1_10A1910   356   471   418   358   301   379   343   199   162   123
N_L1_10A1920   156   159   138   120   111   126   107   126   123    86
N_L1_10A1930    54    72   109    77    85    54    43    51    70    92
N_L1_10A1940    52    49    56    61    58    49    38    43    41    52
N_L1_10A1950    36    38    46    22    22    38    39    35    52    45
N_L1_10A1960    38    29    42    56    43    45    35    30    24    27
N_L1_10A1970    28    34    30    14    26    31    36    18    30    35
N_L1_10A1980    30    40    45    40    37    18    35    27    16    19
N_L1_10A1990    26    32    20    23    23    18    19    24    31    22
N_L1_10A2000    11    16    18    18    13    20    18    30   999
