# Supplementary material for: Data on beetle-killed and surviving lodgepole pine (Pinus contorta) radial growth from the Beaverhead-Deerlodge National Forest, MT prior to a severe mountain pine beetle outbreak
Source: Data Brief. 2018 Aug 14;20:558–61. doi: 10.1016/j.dib.2018.08.019 (PMC6126402; doi:10.1016/j.dib.2018.08.019)
Supplement: Supplementary file 2 — Supplementary material [file mmc2.zip › Raw_DTP_RWL/RWL/North_Low_rwl/N_L1_10B.rwl]

N_L1_10B1914   436   282   492   434   392   217
N_L1_10B1920   234   240   201   176   114   140   128   149   179   129
N_L1_10B1930    82    81   146    80   102    35    50    76   110   126
N_L1_10B1940    89   110    93    80    86    63    60    87   112    96
N_L1_10B1950    86    67    65    51    73    68    58    62    62    45
N_L1_10B1960    38    29    36    54    44    60    46    49    40    34
N_L1_10B1970    40    34    35    19    28    34    43    34    55    26
N_L1_10B1980    31    42    37    35    38    17    31    23    19    26
N_L1_10B1990    33    29    20    14    14    20    22    21    13    15
N_L1_10B2000    13    13    15    15    12    21    17    20   999
