# Supplementary material for: Data on beetle-killed and surviving lodgepole pine (Pinus contorta) radial growth from the Beaverhead-Deerlodge National Forest, MT prior to a severe mountain pine beetle outbreak
Source: Data Brief. 2018 Aug 14;20:558–61. doi: 10.1016/j.dib.2018.08.019 (PMC6126402; doi:10.1016/j.dib.2018.08.019)
Supplement: Supplementary file 2 — Supplementary material [file mmc2.zip › Raw_DTP_RWL/RWL/North_Low_rwl/N_L1_11A.rwl]

N_L1_11A1919   152
N_L1_11A1920   201   145   134   120   103   126   123   117   105   107
N_L1_11A1930    79    70   105    56    77    21    63    41    55    60
N_L1_11A1940   135   118    73    71    82    52    40    64    72    56
N_L1_11A1950    50    38    50    25    29    59    56    34    40    36
N_L1_11A1960    43    26    25    34    28    51    46    32    33    47
N_L1_11A1970    34    25    32    15    32    30    48    35    59    41
N_L1_11A1980    32    55    44    55    49    20    55    50    22    19
N_L1_11A1990    32    17    24    21    20    30    33    33    32    38
N_L1_11A2000    21    10    12    10    19     7    15    21    16    39
N_L1_11A2010    74   105   140   123    94   134    77   999
