# Supplementary material for: Data on beetle-killed and surviving lodgepole pine (Pinus contorta) radial growth from the Beaverhead-Deerlodge National Forest, MT prior to a severe mountain pine beetle outbreak
Source: Data Brief. 2018 Aug 14;20:558–61. doi: 10.1016/j.dib.2018.08.019 (PMC6126402; doi:10.1016/j.dib.2018.08.019)
Supplement: Supplementary file 2 — Supplementary material [file mmc2.zip › Raw_DTP_RWL/RWL/North_Low_rwl/N_L1_11B.rwl]

N_L1_11B1915   330   295   157   166   134
N_L1_11B1920   163   187   187   185   130   141   108   135   140   102
N_L1_11B1930   109    91   130    87    88    28    76    70    86    67
N_L1_11B1940    70    82    62    57    68    57    32    68    86    77
N_L1_11B1950    59    69    65    39    37    57    59    56    81    42
N_L1_11B1960    31    25    36    49    38    46    43    43    29    32
N_L1_11B1970    22    32    38    14    25    27    36    29    49    34
N_L1_11B1980    31    38    38    44    38    18    34    28    26    26
N_L1_11B1990    27    21    17    18    16    13    17    17    20     7
N_L1_11B2000     4    11    19    16    13    28    25    18    24    52
N_L1_11B2010    76   129   187   170   134   140    81   999
