# Supplementary material for: Data on beetle-killed and surviving lodgepole pine (Pinus contorta) radial growth from the Beaverhead-Deerlodge National Forest, MT prior to a severe mountain pine beetle outbreak
Source: Data Brief. 2018 Aug 14;20:558–61. doi: 10.1016/j.dib.2018.08.019 (PMC6126402; doi:10.1016/j.dib.2018.08.019)
Supplement: Supplementary file 2 — Supplementary material [file mmc2.zip › Raw_DTP_RWL/RWL/North_Low_rwl/N_L1_12A.rwl]

N_L1_12A1920   138   124   141   107    87   136    85   120    97   132
N_L1_12A1930    90   102   136    98    90    41    69    87   113   117
N_L1_12A1940    93   115   110   161   130    81    68    96    76    82
N_L1_12A1950    60    66    64    47    48    62    67    55    56    68
N_L1_12A1960    51    51    56    56    56    64    72    54    58    71
N_L1_12A1970    61    66    73    43    49    49    57    53    67    71
N_L1_12A1980    49    65    63    77    74    39    52    56    39    45
N_L1_12A1990    56    45    39    27    20    21    25    20    10     2
N_L1_12A2000  -999     8    10    12    13    17    15    18    23    69
N_L1_12A2010   158   194   252   219   192   159   110   999
