# Supplementary material for: Data on beetle-killed and surviving lodgepole pine (Pinus contorta) radial growth from the Beaverhead-Deerlodge National Forest, MT prior to a severe mountain pine beetle outbreak
Source: Data Brief. 2018 Aug 14;20:558–61. doi: 10.1016/j.dib.2018.08.019 (PMC6126402; doi:10.1016/j.dib.2018.08.019)
Supplement: Supplementary file 2 — Supplementary material [file mmc2.zip › Raw_DTP_RWL/RWL/North_Low_rwl/N_L1_12B.rwl]

N_L1_12B1912   251   268   251   273   215   133   132   130
N_L1_12B1920   136   164   181   144   114   161   103   136   106   129
N_L1_12B1930    96    68    91    74    91    45    50    73    81    97
N_L1_12B1940    90   107   113    94    90    88    87    86    87    88
N_L1_12B1950    66    64    84    50    50    71    65    62    65    68
N_L1_12B1960    70    54    65    74    68    84    89    79    71    73
N_L1_12B1970    66    67    69    39    37    43    54    45    52    55
N_L1_12B1980    37    53    42    42    58    29    36    50    39    58
N_L1_12B1990    57    32    29    14    16    13    16    17    13  -999
N_L1_12B2000     7     5     7     3     8     8    14    18    32    83
N_L1_12B2010   179   193   228   192   165    91   999
