# Supplementary material for: Data on beetle-killed and surviving lodgepole pine (Pinus contorta) radial growth from the Beaverhead-Deerlodge National Forest, MT prior to a severe mountain pine beetle outbreak
Source: Data Brief. 2018 Aug 14;20:558–61. doi: 10.1016/j.dib.2018.08.019 (PMC6126402; doi:10.1016/j.dib.2018.08.019)
Supplement: Supplementary file 2 — Supplementary material [file mmc2.zip › Raw_DTP_RWL/RWL/North_Low_rwl/N_L1_13A.rwl]

N_L1_13A1900   342   293   197   138   131   113   140   147   155   123
N_L1_13A1910   146   210   176   200   177   254   226   167   181   136
N_L1_13A1920   143   144   163   142   131   118    99   119   137    99
N_L1_13A1930   114    67   128    47    81    24    47    51   114    86
N_L1_13A1940    70    81    67    82    67    62    36    98    77    64
N_L1_13A1950    71    65    69    46    42    49    48    52    59    52
N_L1_13A1960    46    47    57    53    50    72    50    39    50    44
N_L1_13A1970    34    29    30    14    30    26    33    33    37    31
N_L1_13A1980    29    39    31    36    38    24    52    31    30    39
N_L1_13A1990    34    35    27    22    27    28    46    38    36    22
N_L1_13A2000    20    25    21    32    32    26    24    27    36   110
N_L1_13A2010   190   198   275   261   250   245   107   999
