# Supplementary material for: Data on beetle-killed and surviving lodgepole pine (Pinus contorta) radial growth from the Beaverhead-Deerlodge National Forest, MT prior to a severe mountain pine beetle outbreak
Source: Data Brief. 2018 Aug 14;20:558–61. doi: 10.1016/j.dib.2018.08.019 (PMC6126402; doi:10.1016/j.dib.2018.08.019)
Supplement: Supplementary file 2 — Supplementary material [file mmc2.zip › Raw_DTP_RWL/RWL/North_Low_rwl/N_L1_13B.rwl]

N_L1_13B1897   112   175   129
N_L1_13B1900   210   193   240   157   164   138   197   180   206   169
N_L1_13B1910   194   231   203   221   195   234   179   112   112   102
N_L1_13B1920   112   115   119    96    95   102    88    80    81    61
N_L1_13B1930    69    46    51    29    37    13    30    22    40    49
N_L1_13B1940    50    61    28    51    35    70    21    40    49    32
N_L1_13B1950    32    29    24    22    19    21    24    28    15    22
N_L1_13B1960    23    16    22    28    21    32    19    28    31    28
N_L1_13B1970    33    25    18    14    19    33    24    19    24    19
N_L1_13B1980    19    27    22    21    25    13    20    19    16    18
N_L1_13B1990    15    14     8    10    18    18    23    21    19    16
N_L1_13B2000    17    20    19    20     4    15    19     9    13    28
N_L1_13B2010    37    66    90   113   125   110    83   999
