# Supplementary material for: Data on beetle-killed and surviving lodgepole pine (Pinus contorta) radial growth from the Beaverhead-Deerlodge National Forest, MT prior to a severe mountain pine beetle outbreak
Source: Data Brief. 2018 Aug 14;20:558–61. doi: 10.1016/j.dib.2018.08.019 (PMC6126402; doi:10.1016/j.dib.2018.08.019)
Supplement: Supplementary file 2 — Supplementary material [file mmc2.zip › Raw_DTP_RWL/RWL/North_Low_rwl/N_L1_14B.rwl]

N_L1_14B1912   323   373   224   328   323   164   207   140
N_L1_14B1920   239   188   210   186    96   149    86   124   139    83
N_L1_14B1930    82    66   108    70    82    18    70    44    91    89
N_L1_14B1940    72   100    90   138   143    73    56    91   177   121
N_L1_14B1950    97    76    98    57    44    70    83    58    52    47
N_L1_14B1960    41    34    54    89    70    82    72    57    55    74
N_L1_14B1970    59    52    60    26    38    41    61    54    99    83
N_L1_14B1980   100   112    83    62    66    40    59    52    50    48
N_L1_14B1990    68    46    23    26    25    22    24    24    15    10
N_L1_14B2000     4     3     6     9     5     6     7    10    12    41
N_L1_14B2010    88   251   293   336   286   251   148   999
