# Supplementary material for: Data on beetle-killed and surviving lodgepole pine (Pinus contorta) radial growth from the Beaverhead-Deerlodge National Forest, MT prior to a severe mountain pine beetle outbreak
Source: Data Brief. 2018 Aug 14;20:558–61. doi: 10.1016/j.dib.2018.08.019 (PMC6126402; doi:10.1016/j.dib.2018.08.019)
Supplement: Supplementary file 2 — Supplementary material [file mmc2.zip › Raw_DTP_RWL/RWL/North_Low_rwl/N_L1_15A.rwl]

N_L1_15A1904   191   192   198   240   228   251
N_L1_15A1910   295   364   346   292   230   273   243   136   187   172
N_L1_15A1920   221   200   154   113   108   128    92    97    98    79
N_L1_15A1930    92    69   109    55   110    30    63    53    83    86
N_L1_15A1940    68    72    76    82    91    71    45    59    77    69
N_L1_15A1950    40    39    44    39    36    40    36    41    43    37
N_L1_15A1960    39    54    49    41    50    46    42    44    45    53
N_L1_15A1970    46    35    29    18    28    32    40    27    37    28
N_L1_15A1980    46    60    32    22    37    19    26    15    23    36
N_L1_15A1990    25    29    22    30    32    31    31    32    24    18
N_L1_15A2000    17    15    18    23    18    16    19    16   999
