# Supplementary material for: Data on beetle-killed and surviving lodgepole pine (Pinus contorta) radial growth from the Beaverhead-Deerlodge National Forest, MT prior to a severe mountain pine beetle outbreak
Source: Data Brief. 2018 Aug 14;20:558–61. doi: 10.1016/j.dib.2018.08.019 (PMC6126402; doi:10.1016/j.dib.2018.08.019)
Supplement: Supplementary file 2 — Supplementary material [file mmc2.zip › Raw_DTP_RWL/RWL/North_Low_rwl/N_L1_15B.rwl]

N_L1_15B1901   196   230   183   264   214   215   263   274   291
N_L1_15B1910   274   342   324   308   272   242   214   116   149   104
N_L1_15B1920   162   165   119   123    96   102    68    88    58    51
N_L1_15B1930    50    47    50    44    47    22    79    67    79    75
N_L1_15B1940    57    97    63    79    71    49    20    54    52    48
N_L1_15B1950    34    53    46    41    44    59    47    41    49    39
N_L1_15B1960    41    25    31    46    24    41    31    33    31    25
N_L1_15B1970    24    35    36    18    24    37    31    17    30    27
N_L1_15B1980    22    31    23    24    36    16    55    18    18    23
N_L1_15B1990    21    24    28    31    25    20    30    28    17    12
N_L1_15B2000    11    16    18    28    20    31    28    29   184   349
N_L1_15B2010   339   490   320   362   306   220   157   999
