# Supplementary material for: Data on beetle-killed and surviving lodgepole pine (Pinus contorta) radial growth from the Beaverhead-Deerlodge National Forest, MT prior to a severe mountain pine beetle outbreak
Source: Data Brief. 2018 Aug 14;20:558–61. doi: 10.1016/j.dib.2018.08.019 (PMC6126402; doi:10.1016/j.dib.2018.08.019)
Supplement: Supplementary file 2 — Supplementary material [file mmc2.zip › Raw_DTP_RWL/RWL/North_Low_rwl/N_L1_16A.rwl]

N_L1_16A1908   220   196
N_L1_16A1910   220   272   207   203   160   156   169   116   117    91
N_L1_16A1920    85    89   117   110   117   103   106    93   112    95
N_L1_16A1930    81   104    93    56    65    24    47    37    59    66
N_L1_16A1940    57    53    63    72    85    57    43    52    74    82
N_L1_16A1950    55    47    52    54    52    54    43    47    48    49
N_L1_16A1960    28    33    43    37    37    64    50    41    56    53
N_L1_16A1970    55    40    42    23    35    42    50    42    47    35
N_L1_16A1980    41    39    44    53    57    29    46    43    37    56
N_L1_16A1990    41    34    19    20    13    18    23    16     5  -999
N_L1_16A2000  -999  -999  -999     4     7     7    10    10     8    37
N_L1_16A2010    23    56   131   124   129   106   116   999
