# Supplementary material for: Data on beetle-killed and surviving lodgepole pine (Pinus contorta) radial growth from the Beaverhead-Deerlodge National Forest, MT prior to a severe mountain pine beetle outbreak
Source: Data Brief. 2018 Aug 14;20:558–61. doi: 10.1016/j.dib.2018.08.019 (PMC6126402; doi:10.1016/j.dib.2018.08.019)
Supplement: Supplementary file 2 — Supplementary material [file mmc2.zip › Raw_DTP_RWL/RWL/North_Low_rwl/N_L1_16B.rwl]

N_L1_16B1912   204   286   199   182   192   101   113   104
N_L1_16B1920   110   131   180   124   111   116    91   110   111   100
N_L1_16B1930    90    81   106    65    80    31    47    42    76    91
N_L1_16B1940    61    90    86    86    75    63    59    77    85    79
N_L1_16B1950    62    58    52    48    52    56    55    48    49    41
N_L1_16B1960    28    34    33    55    54    77    72    65    55    55
N_L1_16B1970    61    55    51    32    41    50    73    68    92    54
N_L1_16B1980    53    62    61    84    81    49    60    47    47    60
N_L1_16B1990    51    44    30    22    17    22    29    14     6     9
N_L1_16B2000     9    10  -999  -999  -999  -999     5     7     4    12
N_L1_16B2010    33    90   136   149   139   125   121   999
