# Supplementary material for: Data on beetle-killed and surviving lodgepole pine (Pinus contorta) radial growth from the Beaverhead-Deerlodge National Forest, MT prior to a severe mountain pine beetle outbreak
Source: Data Brief. 2018 Aug 14;20:558–61. doi: 10.1016/j.dib.2018.08.019 (PMC6126402; doi:10.1016/j.dib.2018.08.019)
Supplement: Supplementary file 2 — Supplementary material [file mmc2.zip › Raw_DTP_RWL/RWL/North_Low_rwl/N_L1_17A.rwl]

N_L1_17A1913   220   245   343   305   171   117   152
N_L1_17A1920   222   227   268   196   164   208   157   168   169   181
N_L1_17A1930   162   129   183   105   161    67   102   126   160   163
N_L1_17A1940   110   161   162   217   180   151   116   157   215   179
N_L1_17A1950   111   115   132   110    93   117   116   119   124   114
N_L1_17A1960   106    96   103   110   145   128   119   108   109   102
N_L1_17A1970    77    70    67    59    79    86   117    90   112    73
N_L1_17A1980    80    91    76    70    79    47    72    59    50    75
N_L1_17A1990    81    61    55    52    53    44    54    54    40    21
N_L1_17A2000    21    34    33    35    29    38    39    34    43   107
N_L1_17A2010   211   281   267   217   210   244   154   999
