# Supplementary material for: Data on beetle-killed and surviving lodgepole pine (Pinus contorta) radial growth from the Beaverhead-Deerlodge National Forest, MT prior to a severe mountain pine beetle outbreak
Source: Data Brief. 2018 Aug 14;20:558–61. doi: 10.1016/j.dib.2018.08.019 (PMC6126402; doi:10.1016/j.dib.2018.08.019)
Supplement: Supplementary file 2 — Supplementary material [file mmc2.zip › Raw_DTP_RWL/RWL/North_Low_rwl/N_L1_17B.rwl]

N_L1_17B1911   280   257   287   221   324   279   173   148   136
N_L1_17B1920   176   157   176   173   141   162   136   128   138   112
N_L1_17B1930    90    87   129    78   119    52    93    76    96   137
N_L1_17B1940   124   140   129   171   193   135   102   157   149   128
N_L1_17B1950   108   111   118    98    88   123   116   117   127   126
N_L1_17B1960   116   114   115    97    98    58    77    86   121   106
N_L1_17B1970   119    84    78    99    85    77    66    26    63    51
N_L1_17B1980    48    37    55    51    48    39    41    33    45    39
N_L1_17B1990    35    23    23    28    31   144    91   117   113   148
N_L1_17B2000   107   106   103    49    27    26    27    15   999
