# Supplementary material for: Data on beetle-killed and surviving lodgepole pine (Pinus contorta) radial growth from the Beaverhead-Deerlodge National Forest, MT prior to a severe mountain pine beetle outbreak
Source: Data Brief. 2018 Aug 14;20:558–61. doi: 10.1016/j.dib.2018.08.019 (PMC6126402; doi:10.1016/j.dib.2018.08.019)
Supplement: Supplementary file 2 — Supplementary material [file mmc2.zip › Raw_DTP_RWL/RWL/North_Low_rwl/N_L1_18A.rwl]

N_L1_18A1897   293   264   238
N_L1_18A1900   286   232   176   145   162   144   146   179   165   153
N_L1_18A1910   191   172   176   192   120   173   143    83    93    73
N_L1_18A1920    94   109   103    92    56    76    72    86    97    66
N_L1_18A1930    75    70    77    48    71    21    38    27    46    68
N_L1_18A1940    56    56    57    74    83    51    33    76    60    53
N_L1_18A1950    53    50    44    46    32    43    41    48    59    56
N_L1_18A1960    32    45    53    78    66    81    44    57    47    51
N_L1_18A1970    52    38    20    14    23    37    44    32    51    47
N_L1_18A1980    46    51    39    40    39     7    12    18    16    19
N_L1_18A1990    16    20    13    11    19    21    19    26    14    13
N_L1_18A2000     4    15    12    17    14    18    17     8    18    22
N_L1_18A2010    27    38    38    26    25    26    32   999
