# Supplementary material for: Data on beetle-killed and surviving lodgepole pine (Pinus contorta) radial growth from the Beaverhead-Deerlodge National Forest, MT prior to a severe mountain pine beetle outbreak
Source: Data Brief. 2018 Aug 14;20:558–61. doi: 10.1016/j.dib.2018.08.019 (PMC6126402; doi:10.1016/j.dib.2018.08.019)
Supplement: Supplementary file 2 — Supplementary material [file mmc2.zip › Raw_DTP_RWL/RWL/North_Low_rwl/N_L1_18B.rwl]

N_L1_18B1899   185
N_L1_18B1900   230   204   239   165   197   136   122   123   170   128
N_L1_18B1910   183   137   149   164   114   118   110    53    55    46
N_L1_18B1920    69    76    94    73    60    81    71    56    77    55
N_L1_18B1930    39    41    33    25    31     7    23    17    28    33
N_L1_18B1940    34    39    30    48    50    40    24    37    51    53
N_L1_18B1950    36    38    39    37    25    51    32    38    50    43
N_L1_18B1960    29    25    33    38    35    46    32    32    22    32
N_L1_18B1970    32    23    26     8    23    24    39    20    32    33
N_L1_18B1980    25    37    41    41    31     9    25    18    15    13
N_L1_18B1990    10    16     7     8    16    13    15    19    15    15
N_L1_18B2000    14     9     9    11    11    13     5    13    18    24
N_L1_18B2010    38    38    41    39    34    32   999
