# Supplementary material for: Data on beetle-killed and surviving lodgepole pine (Pinus contorta) radial growth from the Beaverhead-Deerlodge National Forest, MT prior to a severe mountain pine beetle outbreak
Source: Data Brief. 2018 Aug 14;20:558–61. doi: 10.1016/j.dib.2018.08.019 (PMC6126402; doi:10.1016/j.dib.2018.08.019)
Supplement: Supplementary file 2 — Supplementary material [file mmc2.zip › Raw_DTP_RWL/RWL/North_Low_rwl/N_L1_19A.rwl]

N_L1_19A1927   299   213   164
N_L1_19A1930   176   159    67   147   178    83   104   135   149   142
N_L1_19A1940   119   125   114   124   153   128    98   163   187   151
N_L1_19A1950   106    81   115    94    83   127   107   105   134   113
N_L1_19A1960    91    83    80   113   105   116    89    91    88   102
N_L1_19A1970    92    91    87    53    62    95   121    89   124    86
N_L1_19A1980    87    91    91   104   116    67    76    82    79    86
N_L1_19A1990    76    56    47    47    52    55    60    60    54    34
N_L1_19A2000    33    42    41    47    23    35    48    41    57    67
N_L1_19A2010   107   131   158   188   120   141    99   999
