# Supplementary material for: Data on beetle-killed and surviving lodgepole pine (Pinus contorta) radial growth from the Beaverhead-Deerlodge National Forest, MT prior to a severe mountain pine beetle outbreak
Source: Data Brief. 2018 Aug 14;20:558–61. doi: 10.1016/j.dib.2018.08.019 (PMC6126402; doi:10.1016/j.dib.2018.08.019)
Supplement: Supplementary file 2 — Supplementary material [file mmc2.zip › Raw_DTP_RWL/RWL/North_Low_rwl/N_L1_19B.rwl]

N_L1_19B1922   218   212   213   202   150   139   124   110
N_L1_19B1930   103   128   188   104   163    80    97   110   140   127
N_L1_19B1940    88    99    87   117   161   126   105   143   153   107
N_L1_19B1950    99   112   122    93    86   136   109   111   104   126
N_L1_19B1960    98   105   127   148   138   154   100    84   105   146
N_L1_19B1970   139   116    97    59    72    71    96    97   105    96
N_L1_19B1980    76   121    79   110   104    60    80    92    75    62
N_L1_19B1990    93    85    57    64    64    76    72    55    54    47
N_L1_19B2000    32    56    46    48    21    36    55    52    56    70
N_L1_19B2010    92   128   164   153   171   123   107   999
