# Supplementary material for: Data on beetle-killed and surviving lodgepole pine (Pinus contorta) radial growth from the Beaverhead-Deerlodge National Forest, MT prior to a severe mountain pine beetle outbreak
Source: Data Brief. 2018 Aug 14;20:558–61. doi: 10.1016/j.dib.2018.08.019 (PMC6126402; doi:10.1016/j.dib.2018.08.019)
Supplement: Supplementary file 2 — Supplementary material [file mmc2.zip › Raw_DTP_RWL/RWL/North_Low_rwl/N_L1_20A.rwl]

N_L1_20A1926    38    64    69    58
N_L1_20A1930    32    32    29    21    43    31    33    26    27    12
N_L1_20A1940    15    37    39    46    57    64    59    69    75    81
N_L1_20A1950    76    88    83    62    54    66    58    58   105   142
N_L1_20A1960   129   127   165   204   163   220   124   127   115   152
N_L1_20A1970   136   142   125    79    96   125   195   143   176   123
N_L1_20A1980   130   171   120   148   132    88   134   125   126   119
N_L1_20A1990   120   106   108    97   132   100   111   102   108    62
N_L1_20A2000    55    71    22    38    58    83    84    70    75   133
N_L1_20A2010   230   457   467   320   241   261   177   999
