# Supplementary material for: Data on beetle-killed and surviving lodgepole pine (Pinus contorta) radial growth from the Beaverhead-Deerlodge National Forest, MT prior to a severe mountain pine beetle outbreak
Source: Data Brief. 2018 Aug 14;20:558–61. doi: 10.1016/j.dib.2018.08.019 (PMC6126402; doi:10.1016/j.dib.2018.08.019)
Supplement: Supplementary file 2 — Supplementary material [file mmc2.zip › Raw_DTP_RWL/RWL/North_Low_rwl/N_L1_20B.rwl]

N_L1_20B1923    46    39    55    44    55    66    55
N_L1_20B1930    52    37    51    19    33    33    22    28    17     8
N_L1_20B1940    19    31    28    47    52    55    50    59    67    72
N_L1_20B1950    77    83    73    52    50    55    45    48    66    15
N_L1_20B1960    16    24    36    50    59    68    92    76    80   113
N_L1_20B1970    74    95    60    44    53    74   109   103   112    98
N_L1_20B1980    99   140    89   145   152    61   101   110    87    72
N_L1_20B1990    77    99    86    82   135    81   107    99    91    58
N_L1_20B2000    61    62    55    49    40    47    53    43    51   132
N_L1_20B2010   160   254   318   284   298   258   217   999
