# Supplementary material for: Data on beetle-killed and surviving lodgepole pine (Pinus contorta) radial growth from the Beaverhead-Deerlodge National Forest, MT prior to a severe mountain pine beetle outbreak
Source: Data Brief. 2018 Aug 14;20:558–61. doi: 10.1016/j.dib.2018.08.019 (PMC6126402; doi:10.1016/j.dib.2018.08.019)
Supplement: Supplementary file 2 — Supplementary material [file mmc2.zip › Raw_DTP_RWL/RWL/North_Low_rwl/N_L1_21A.rwl]

N_L1_21A1908   381   397
N_L1_21A1910   304   385   379   417   310   413   401   309   301   241
N_L1_21A1920   271   311   299   235   151   198   140   228   209   159
N_L1_21A1930   141   114   170   116   121    31    77    62   101    99
N_L1_21A1940    65   120   117   137   149   110    83   128   163   139
N_L1_21A1950   101   100   109    86    78   114   118    96   100    93
N_L1_21A1960    55    51    56    69    63    93    98    89   101   116
N_L1_21A1970   124    95    80    41    66    83   107    96   122   107
N_L1_21A1980    86   128   116   129   141    60   105    82    66    63
N_L1_21A1990    65    63    39    36    37    38    49    29    32    32
N_L1_21A2000     7    24     5    21    33    30    18   999
