# Supplementary material for: Data on beetle-killed and surviving lodgepole pine (Pinus contorta) radial growth from the Beaverhead-Deerlodge National Forest, MT prior to a severe mountain pine beetle outbreak
Source: Data Brief. 2018 Aug 14;20:558–61. doi: 10.1016/j.dib.2018.08.019 (PMC6126402; doi:10.1016/j.dib.2018.08.019)
Supplement: Supplementary file 2 — Supplementary material [file mmc2.zip › Raw_DTP_RWL/RWL/North_Low_rwl/N_L2_01A.rwl]

N_L2_01A1886   104   128   150    94
N_L2_01A1890    85   127    95   182   329   382   288   371   219   215
N_L2_01A1900   255   276   311   256   268   209   226   240   263   212
N_L2_01A1910   232   220   218   225   198   220   209   165   101    84
N_L2_01A1920   153   157   162   161   117   155   106   113   140   117
N_L2_01A1930    79    60   107    65    81    32    52    59    82    94
N_L2_01A1940    81    77    66    75    76    64    69    87    71    70
N_L2_01A1950    45    48    52    33    34    42    36    52    55    64
N_L2_01A1960    44    29    37    55    58    67    56    40    42    56
N_L2_01A1970    48    43    32    30    46    41    53    75    57    58
N_L2_01A1980    41    43    49    45    50    23    46    38    31    29
N_L2_01A1990    47    36    13    31    33    17    23    31    38    30
N_L2_01A2000    11     3    16    23    18    15   999
