# Supplementary material for: Data on beetle-killed and surviving lodgepole pine (Pinus contorta) radial growth from the Beaverhead-Deerlodge National Forest, MT prior to a severe mountain pine beetle outbreak
Source: Data Brief. 2018 Aug 14;20:558–61. doi: 10.1016/j.dib.2018.08.019 (PMC6126402; doi:10.1016/j.dib.2018.08.019)
Supplement: Supplementary file 2 — Supplementary material [file mmc2.zip › Raw_DTP_RWL/RWL/North_Low_rwl/N_L2_01B.rwl]

N_L2_01B1894   370   299   218   461   298   287
N_L2_01B1900   381   308   251   273   269   206   234   257   254   192
N_L2_01B1910   217   213   202   261   229   183   227   154   146   126
N_L2_01B1920   118   130   130    99   124   120    75    75    81    81
N_L2_01B1930    77    52    96    52    75    30    33    48    58    82
N_L2_01B1940    72    81    70    86    89    72    63    78    81    69
N_L2_01B1950    58    45    60    37    49    47    42    54    59    56
N_L2_01B1960    46    38    61    60    56    60    50    47    48    64
N_L2_01B1970    59    50    49    26    42    48    53    61    50    34
N_L2_01B1980    37    56    42    52    55    25    50    22    30    46
N_L2_01B1990    60    41    49    44    31    45    43    42    44    59
N_L2_01B2000    46    17    16    22    37    14    22    17   999
