# Supplementary material for: Data on beetle-killed and surviving lodgepole pine (Pinus contorta) radial growth from the Beaverhead-Deerlodge National Forest, MT prior to a severe mountain pine beetle outbreak
Source: Data Brief. 2018 Aug 14;20:558–61. doi: 10.1016/j.dib.2018.08.019 (PMC6126402; doi:10.1016/j.dib.2018.08.019)
Supplement: Supplementary file 2 — Supplementary material [file mmc2.zip › Raw_DTP_RWL/RWL/North_Low_rwl/N_L2_02A.rwl]

N_L2_02A1853   140   153   148   166   121   114   107
N_L2_02A1860    90   105   114   120   160   123   101    65    39    32
N_L2_02A1870    22    47    82    79    76    71   123   120   123   128
N_L2_02A1880    99   101   111   105   111   135    51    63    57    29
N_L2_02A1890    17    35    50    31    60    78    68   125   154   111
N_L2_02A1900   120   111    85    80    88    68   121    84   101   104
N_L2_02A1910    94    98    93    99    95   124   131   112    81    60
N_L2_02A1920    75    89    92    89    55    72    60    52    45    57
N_L2_02A1930    37    35    42    33    38    17    20    25    28    34
N_L2_02A1940    37    41    33    33    36    35    21    48    53    63
N_L2_02A1950    41    37    36    28    25    38    36    28    35    37
N_L2_02A1960    28    19    32    34    28    33    31    34    32    37
N_L2_02A1970    37    33    29    17    28    28    37    28    39    41
N_L2_02A1980    38    38    31    29    36    17    24    34    23    17
N_L2_02A1990    11     6     6     5     5     7    10     4     4     5
N_L2_02A2000     6     7    10    11    10   999
