# Supplementary material for: Data on beetle-killed and surviving lodgepole pine (Pinus contorta) radial growth from the Beaverhead-Deerlodge National Forest, MT prior to a severe mountain pine beetle outbreak
Source: Data Brief. 2018 Aug 14;20:558–61. doi: 10.1016/j.dib.2018.08.019 (PMC6126402; doi:10.1016/j.dib.2018.08.019)
Supplement: Supplementary file 2 — Supplementary material [file mmc2.zip › Raw_DTP_RWL/RWL/North_Low_rwl/N_L2_02B.rwl]

N_L2_02B1865   158   139    74    86    45
N_L2_02B1870    41    75   105   114   135   129   172   188   195   192
N_L2_02B1880   149   162   158   169   170   198    89   124   100    54
N_L2_02B1890    36    75    87    61   161   250   195   301   270   188
N_L2_02B1900   230   182   156   149   162   106   130   133   177   172
N_L2_02B1910   169   221   164   151   145   216   172   119   121    71
N_L2_02B1920   123   104   100    92    59    94    73    64    85    70
N_L2_02B1930    49    42    70    52    62    24    37    48    69   100
N_L2_02B1940    74    80    57    74    90    53    49    79    73    95
N_L2_02B1950    50    62    74    47    47    54    66    56    64    68
N_L2_02B1960    49    40    43    61    45    59    57    51    65    75
N_L2_02B1970    72    52    57    32    37    36    60    56    67    64
N_L2_02B1980    50    64    46    42    41    20    38    40    30    19
N_L2_02B1990    29    21    10    18    20    15    14    12    10     6
N_L2_02B2000     9    14   999
