# Supplementary material for: Data on beetle-killed and surviving lodgepole pine (Pinus contorta) radial growth from the Beaverhead-Deerlodge National Forest, MT prior to a severe mountain pine beetle outbreak
Source: Data Brief. 2018 Aug 14;20:558–61. doi: 10.1016/j.dib.2018.08.019 (PMC6126402; doi:10.1016/j.dib.2018.08.019)
Supplement: Supplementary file 2 — Supplementary material [file mmc2.zip › Raw_DTP_RWL/RWL/North_Low_rwl/N_L2_03A.rwl]

N_L2_03A1903   143   162   155   178   210   198   178
N_L2_03A1910   199   234   184   223   147   220   206   113   103    90
N_L2_03A1920   124   132   134   113    97   117   113   114   136    91
N_L2_03A1930    73    55    91    56    78    25    50    38    74   111
N_L2_03A1940    96   108    91    86    85    68    51   101    93    67
N_L2_03A1950    59    58    66    40    47    55    47    45    53    52
N_L2_03A1960    42    32    57    64    50    71    66    57    56    57
N_L2_03A1970    51    33    45    18    45    57    65    30    43    30
N_L2_03A1980    27    35    50    49    49    28    49    52    41    43
N_L2_03A1990    48    35    38    44    39    33    47    53    61    29
N_L2_03A2000    13    18    26    29    35    57    47   999
