# Supplementary material for: Data on beetle-killed and surviving lodgepole pine (Pinus contorta) radial growth from the Beaverhead-Deerlodge National Forest, MT prior to a severe mountain pine beetle outbreak
Source: Data Brief. 2018 Aug 14;20:558–61. doi: 10.1016/j.dib.2018.08.019 (PMC6126402; doi:10.1016/j.dib.2018.08.019)
Supplement: Supplementary file 2 — Supplementary material [file mmc2.zip › Raw_DTP_RWL/RWL/North_Low_rwl/N_L2_03B.rwl]

N_L2_03B1871    32    36    34    34    25    32    44    44    50
N_L2_03B1880    32    55    33    36    40    59    20    40    36    17
N_L2_03B1890    13    31    78    52   110   105    78   125   105    59
N_L2_03B1900   110   101    96    96   121    84   104   114   114   105
N_L2_03B1910   118   146   146   144    96    93    97    58    33    43
N_L2_03B1920    67    70    76    71    55    77    72    81    80    85
N_L2_03B1930    65    37    64    48    42    19    32    36    46    53
N_L2_03B1940    66    54    52    66    59    38    39    65    61    74
N_L2_03B1950    43    47    51    42    36    48    46    49    61    49
N_L2_03B1960    37    34    43    47    56    70    45    47    39    69
N_L2_03B1970    55    68    43    17    39    36    58    37    56    38
N_L2_03B1980    44    43    48    47    44    17    51    38    24    27
N_L2_03B1990    27    21    20    29    25    19    22    21    17    15
N_L2_03B2000    12    11    16    12    23    22    11   999
