# Supplementary material for: Data on beetle-killed and surviving lodgepole pine (Pinus contorta) radial growth from the Beaverhead-Deerlodge National Forest, MT prior to a severe mountain pine beetle outbreak
Source: Data Brief. 2018 Aug 14;20:558–61. doi: 10.1016/j.dib.2018.08.019 (PMC6126402; doi:10.1016/j.dib.2018.08.019)
Supplement: Supplementary file 2 — Supplementary material [file mmc2.zip › Raw_DTP_RWL/RWL/North_Low_rwl/N_L2_04A.rwl]

N_L2_04A1860   125   135   106    82    67    42    43    49    50    52
N_L2_04A1870    67    81    79   109   106   147   150    89   110   107
N_L2_04A1880    90   113   126    51   104    76    55  -999  -999  -999
N_L2_04A1890    32    88   108   109   284   329   219   353   275   220
N_L2_04A1900   270   275   225   199   222   195   185   237   262   217
N_L2_04A1910   243   222   224   273   222   286   267   176   144    84
N_L2_04A1920   127   161   144   119    97   121   102   113   135    92
N_L2_04A1930    86    68    88    61    80    35    52    53    51    69
N_L2_04A1940    74    64    64    75    72    67    58    79    83    85
N_L2_04A1950    61    50    68    32    32    55    44    47    47    45
N_L2_04A1960    35    36    45    51    51    51    51    50    52    61
N_L2_04A1970    67    54    66    28    42    55    54    46    56    46
N_L2_04A1980    36    38    39    47    52    18    52    39    23    22
N_L2_04A1990    20    16    15    20    18    16    13     6     3  -999
N_L2_04A2000  -999  -999  -999     5     7     9     8   999
