# Supplementary material for: Data on beetle-killed and surviving lodgepole pine (Pinus contorta) radial growth from the Beaverhead-Deerlodge National Forest, MT prior to a severe mountain pine beetle outbreak
Source: Data Brief. 2018 Aug 14;20:558–61. doi: 10.1016/j.dib.2018.08.019 (PMC6126402; doi:10.1016/j.dib.2018.08.019)
Supplement: Supplementary file 2 — Supplementary material [file mmc2.zip › Raw_DTP_RWL/RWL/North_Low_rwl/N_L2_04B.rwl]

N_L2_04B1875    76    97    96   139   136
N_L2_04B1880   109   140   130   104   108   138    57   119    86    42
N_L2_04B1890    22    61   146   118   320   341   176   330   287   205
N_L2_04B1900   272   248   251   213   235   214   207   259   304   250
N_L2_04B1910   268   258   221   276   215   278   247   153   142    97
N_L2_04B1920   137   184   191   163   136   189   159   175   155   132
N_L2_04B1930   102    83   122    90   111    44    84    75    79    97
N_L2_04B1940    79    79    64    68    85    65    56    82    77    83
N_L2_04B1950    58    62    76    53    53    96    78    77    82    75
N_L2_04B1960    62    59    72    99    94   148   106    83    93   101
N_L2_04B1970    73    50    72    29    57    74    85    55    93    68
N_L2_04B1980    75    80    69    70    66    21    61    49    45    42
N_L2_04B1990    37    29    34    28    23    21    24    11    11    12
N_L2_04B2000     7    12     9     5   999
