# Supplementary material for: Data on beetle-killed and surviving lodgepole pine (Pinus contorta) radial growth from the Beaverhead-Deerlodge National Forest, MT prior to a severe mountain pine beetle outbreak
Source: Data Brief. 2018 Aug 14;20:558–61. doi: 10.1016/j.dib.2018.08.019 (PMC6126402; doi:10.1016/j.dib.2018.08.019)
Supplement: Supplementary file 2 — Supplementary material [file mmc2.zip › Raw_DTP_RWL/RWL/North_Low_rwl/N_L2_05A.rwl]

N_L2_05A1903   200   157   162   181   191   174   177
N_L2_05A1910   186   230   232   212   147   196   149   116   104    60
N_L2_05A1920    90    76    93    67    49    53    25    25    25    50
N_L2_05A1930    26    25    17    25    22    27    15    11    17    33
N_L2_05A1940    27    43    39    39    38    27    14    40    50    46
N_L2_05A1950    37    36    34    25    24    29    34    23    29    25
N_L2_05A1960    18    13    20    31    27    33    32    26    36    41
N_L2_05A1970    42    48    33    11    24    30    39    34    42    33
N_L2_05A1980    39    40    47    48    50    21    43    50    29    30
N_L2_05A1990    25    25    24    27    32    21    35    31    35    17
N_L2_05A2000     6    10    16    19    12    12    21    23   999
