# Supplementary material for: Data on beetle-killed and surviving lodgepole pine (Pinus contorta) radial growth from the Beaverhead-Deerlodge National Forest, MT prior to a severe mountain pine beetle outbreak
Source: Data Brief. 2018 Aug 14;20:558–61. doi: 10.1016/j.dib.2018.08.019 (PMC6126402; doi:10.1016/j.dib.2018.08.019)
Supplement: Supplementary file 2 — Supplementary material [file mmc2.zip › Raw_DTP_RWL/RWL/North_Low_rwl/N_L2_05B.rwl]

N_L2_05B1914   242   333   230   156   184   116
N_L2_05B1920   160   165   162   131   114   123   109   133   121    80
N_L2_05B1930    80    60    88    62   108    33    64    51    98   129
N_L2_05B1940    88    89    88   117   121    84    71   119   123    84
N_L2_05B1950    63    89    88    59    53    69    71    61    65    63
N_L2_05B1960    52    52    62    77    67    71    65    57    61    75
N_L2_05B1970    54    54    59    28    47    62    73    53    48    40
N_L2_05B1980    31    60    68    82    67    38    75    57    43    62
N_L2_05B1990    55    42    54    38    43    38    56    58    44    28
N_L2_05B2000    20    19    27    16    26    38    17    31    34   999
