# Supplementary material for: Data on beetle-killed and surviving lodgepole pine (Pinus contorta) radial growth from the Beaverhead-Deerlodge National Forest, MT prior to a severe mountain pine beetle outbreak
Source: Data Brief. 2018 Aug 14;20:558–61. doi: 10.1016/j.dib.2018.08.019 (PMC6126402; doi:10.1016/j.dib.2018.08.019)
Supplement: Supplementary file 2 — Supplementary material [file mmc2.zip › Raw_DTP_RWL/RWL/North_Low_rwl/N_L2_06A.rwl]

N_L2_06A1907   126   189   209
N_L2_06A1910   259   331   251   304   249   288   240   149   161   166
N_L2_06A1920   170   195   213   179   134   173   175   164   193   159
N_L2_06A1930   129    99   155    92   121    56    46    67   121   142
N_L2_06A1940   105   106    83    92    97    78    66   113   133   131
N_L2_06A1950   106    95   119    89    62   101   103   107   113   104
N_L2_06A1960    85    82    78    93    95   116    91   100    89   123
N_L2_06A1970   118    92   103    65    76   132   120    90   116    98
N_L2_06A1980   115   108   102    87    80    41    66    65    54    63
N_L2_06A1990    47    34    40    35    32    29    40    37    34    26
N_L2_06A2000    16    15    14    17    17    26    31    31    35   999
