# Supplementary material for: Data on beetle-killed and surviving lodgepole pine (Pinus contorta) radial growth from the Beaverhead-Deerlodge National Forest, MT prior to a severe mountain pine beetle outbreak
Source: Data Brief. 2018 Aug 14;20:558–61. doi: 10.1016/j.dib.2018.08.019 (PMC6126402; doi:10.1016/j.dib.2018.08.019)
Supplement: Supplementary file 2 — Supplementary material [file mmc2.zip › Raw_DTP_RWL/RWL/North_Low_rwl/N_L2_06B.rwl]

N_L2_06B1907   115   186   209
N_L2_06B1910   230   310   241   263   186   270   207   134   166   128
N_L2_06B1920   153   189   205   169   118   141   115   115   158   132
N_L2_06B1930   152   118   145    89    90    45    22    51    54    83
N_L2_06B1940    73   127    99   104   109   106    66    90    97   106
N_L2_06B1950   104    80   113    81    92    99    71    80    91    87
N_L2_06B1960    64    48    51    61    69   117    77    67    82   102
N_L2_06B1970    83    78    82    44    62    80    94    74   100    73
N_L2_06B1980    64    92    91    89    89    44   105    69    72    67
N_L2_06B1990    59    72    59    54    57    51    67    74    75    29
N_L2_06B2000    13    23    26    34    40    50    47    44    72   999
