# Supplementary material for: Data on beetle-killed and surviving lodgepole pine (Pinus contorta) radial growth from the Beaverhead-Deerlodge National Forest, MT prior to a severe mountain pine beetle outbreak
Source: Data Brief. 2018 Aug 14;20:558–61. doi: 10.1016/j.dib.2018.08.019 (PMC6126402; doi:10.1016/j.dib.2018.08.019)
Supplement: Supplementary file 2 — Supplementary material [file mmc2.zip › Raw_DTP_RWL/RWL/North_Low_rwl/N_L2_07A.rwl]

N_L2_07A1906   272   354   327   254
N_L2_07A1910   245   314   293   255   230   200   169   110    92   100
N_L2_07A1920   147   150   135   103    94   101    97    79   141    65
N_L2_07A1930    74    56    66    46    62    13    46    41    48    80
N_L2_07A1940    71    62    70    59    53    62    25    43    32    38
N_L2_07A1950    34    41    42    30    31    37    37    35    37    44
N_L2_07A1960    39    34    45    39    46    63    47    45    55   103
N_L2_07A1970    59    53    53    35    43    53    63    50    49    39
N_L2_07A1980    32    57    50    60    49    22    48    44    33    30
N_L2_07A1990    35    29    21    24    22    22    30    22    21    20
N_L2_07A2000   999
