# Supplementary material for: Data on beetle-killed and surviving lodgepole pine (Pinus contorta) radial growth from the Beaverhead-Deerlodge National Forest, MT prior to a severe mountain pine beetle outbreak
Source: Data Brief. 2018 Aug 14;20:558–61. doi: 10.1016/j.dib.2018.08.019 (PMC6126402; doi:10.1016/j.dib.2018.08.019)
Supplement: Supplementary file 2 — Supplementary material [file mmc2.zip › Raw_DTP_RWL/RWL/North_Low_rwl/N_L2_07B.rwl]

N_L2_07B1904   268   220   244   330   347   360
N_L2_07B1910   335   383   405   405   186   350   308    80   165   135
N_L2_07B1920   113   139   174   121    94   148    79    81   116   102
N_L2_07B1930   103    80    85    52    93    36    69    68    79   146
N_L2_07B1940   144   112    86   103    63    61    42    59    46    56
N_L2_07B1950    70    64    70    49    43    56    65    68    58    71
N_L2_07B1960    71    68    83    86    60    88    81    79    85   101
N_L2_07B1970    86    70    92    47   101    97   134    93   121   111
N_L2_07B1980    79   128    84    83    88    40    66    73    65    59
N_L2_07B1990    55    39    39    40    39    42    54    34    18    16
N_L2_07B2000     8    14    12    15    10     6     4   999
