# Supplementary material for: Data on beetle-killed and surviving lodgepole pine (Pinus contorta) radial growth from the Beaverhead-Deerlodge National Forest, MT prior to a severe mountain pine beetle outbreak
Source: Data Brief. 2018 Aug 14;20:558–61. doi: 10.1016/j.dib.2018.08.019 (PMC6126402; doi:10.1016/j.dib.2018.08.019)
Supplement: Supplementary file 2 — Supplementary material [file mmc2.zip › Raw_DTP_RWL/RWL/North_Low_rwl/N_L2_08A.rwl]

N_L2_08A1896   382   483   379   284
N_L2_08A1900   286   268   245   189   201   123   161   148   179   144
N_L2_08A1910   196   185   188   193   152   175   166   124   107    74
N_L2_08A1920   104   145   149   100   102    97    73    71    79    73
N_L2_08A1930    52    46    45    43    46    35    28    22    22    37
N_L2_08A1940    42    35    32    42    42    35    23    43    57    51
N_L2_08A1950    50    43    54    39    32    38    37    35    30    42
N_L2_08A1960    39    31    38    63    60    76    72    54    52    54
N_L2_08A1970    63    47    48    32    36    59    58    30    63    46
N_L2_08A1980    55    53    51    49    44    21    40    28    28    27
N_L2_08A1990    31    32    35    35    26    25    36    28    31    27
N_L2_08A2000    17    15    23    24    10    23    26    20    26   999
