# Supplementary material for: Data on beetle-killed and surviving lodgepole pine (Pinus contorta) radial growth from the Beaverhead-Deerlodge National Forest, MT prior to a severe mountain pine beetle outbreak
Source: Data Brief. 2018 Aug 14;20:558–61. doi: 10.1016/j.dib.2018.08.019 (PMC6126402; doi:10.1016/j.dib.2018.08.019)
Supplement: Supplementary file 2 — Supplementary material [file mmc2.zip › Raw_DTP_RWL/RWL/North_Low_rwl/N_L2_08B.rwl]

N_L2_08B1897   581   452   393
N_L2_08B1900   455   315   327   290   280   149   216   208   227   173
N_L2_08B1910   232   204   225   226   170   197   187   139   145    94
N_L2_08B1920   137   144   149   128    93    93    70    65    76    60
N_L2_08B1930    39    38    48    43    38    18    22    15    17    32
N_L2_08B1940    28    29    34    42    34    47    20    32    42    37
N_L2_08B1950    26    43    36    38    20    24    21    23    23    30
N_L2_08B1960    32    17    26    32    32    51    45    37    46    46
N_L2_08B1970    46    38    46    38    35    41    56    46    54    42
N_L2_08B1980    38    69    42    46    43    28    56    72    47    47
N_L2_08B1990    51    41    36    35    43    54    40    44    34    26
N_L2_08B2000    15    14    20    18    22    18    20   999
