# Supplementary material for: Data on beetle-killed and surviving lodgepole pine (Pinus contorta) radial growth from the Beaverhead-Deerlodge National Forest, MT prior to a severe mountain pine beetle outbreak
Source: Data Brief. 2018 Aug 14;20:558–61. doi: 10.1016/j.dib.2018.08.019 (PMC6126402; doi:10.1016/j.dib.2018.08.019)
Supplement: Supplementary file 2 — Supplementary material [file mmc2.zip › Raw_DTP_RWL/RWL/North_Low_rwl/N_L2_10B.rwl]

N_L2_10B1862    58   125   173   131   109   113   104   105
N_L2_10B1870    97   117   160   188   185   193   246   290   300   328
N_L2_10B1880   163   215   214   173   199   217   110   161   163    99
N_L2_10B1890   101   129   220   286   465   510   261   301   257   158
N_L2_10B1900   231   162   166   144   162   100   142   193   233   187
N_L2_10B1910   190   225   171   143   128   175   157   123    86    42
N_L2_10B1920    83    94    95    77    49    91    69    82    75    70
N_L2_10B1930    55    36    68    44    52    10    31    41    53    63
N_L2_10B1940    50    53    49    71    87    50    31    82    66    51
N_L2_10B1950    29    33    43    29    21    35    33    38    40    27
N_L2_10B1960    22    16    21    24    30    33    30    34    32    34
N_L2_10B1970    36    25    20     9    22    31    29    16    32    18
N_L2_10B1980    19    25    24    28    29     6    35    21    26    34
N_L2_10B1990    23    22    11    11    17    11    10    13    13    13
N_L2_10B2000   999
