# Supplementary material for: Data on beetle-killed and surviving lodgepole pine (Pinus contorta) radial growth from the Beaverhead-Deerlodge National Forest, MT prior to a severe mountain pine beetle outbreak
Source: Data Brief. 2018 Aug 14;20:558–61. doi: 10.1016/j.dib.2018.08.019 (PMC6126402; doi:10.1016/j.dib.2018.08.019)
Supplement: Supplementary file 2 — Supplementary material [file mmc2.zip › Raw_DTP_RWL/RWL/North_Low_rwl/N_L2_11A.rwl]

N_L2_11A1903    87   118   113   139   201   214   174
N_L2_11A1910   149   187   157   143    98   161   133    79    75    36
N_L2_11A1920    56    73    73    61    31    58    44    50    56    43
N_L2_11A1930    40    25    48    38    46    12    23    38    52    66
N_L2_11A1940    55    46    42    46    43    38    27    48    61    48
N_L2_11A1950    32    46    58    44    43    58    50    41    43    42
N_L2_11A1960    47    37    53    68    52    65    54    51    60    71
N_L2_11A1970    65    58    71    36    57    78    94    79    80    60
N_L2_11A1980    59    74    59    95    71    46    63    66    58    44
N_L2_11A1990    55    39    29    20    19    16    25    16  -999  -999
N_L2_11A2000  -999  -999     6     6     7    13     7    10    21    31
N_L2_11A2010    79    97    73    87    99    69   999
