# Supplementary material for: Data on beetle-killed and surviving lodgepole pine (Pinus contorta) radial growth from the Beaverhead-Deerlodge National Forest, MT prior to a severe mountain pine beetle outbreak
Source: Data Brief. 2018 Aug 14;20:558–61. doi: 10.1016/j.dib.2018.08.019 (PMC6126402; doi:10.1016/j.dib.2018.08.019)
Supplement: Supplementary file 2 — Supplementary material [file mmc2.zip › Raw_DTP_RWL/RWL/North_Low_rwl/N_L2_11B.rwl]

N_L2_11B1900    72   108   105    95   102   105   123   166   201   162
N_L2_11B1910   142   215   193   160   107   156   131    69    96    57
N_L2_11B1920    77    93    92    61    42    60    58    63    54    47
N_L2_11B1930    39    25    54    47    51    12    23    28    52    85
N_L2_11B1940    57    54    55    54    55    55    36    73    84    70
N_L2_11B1950    51    71    77    50    50    52    60    56    63    51
N_L2_11B1960    42    30    44    67    56    66    55    43    56    75
N_L2_11B1970    54    49    55    25    43    58    71    52    51    48
N_L2_11B1980    35    44    45    51    51    29    51    40    27    19
N_L2_11B1990    19    11    13    12    10    13    16     5  -999  -999
N_L2_11B2000  -999  -999  -999  -999     3     4    12    11    11    15
N_L2_11B2010    22    49    64    67    51    71    73   999
