# Supplementary material for: Data on beetle-killed and surviving lodgepole pine (Pinus contorta) radial growth from the Beaverhead-Deerlodge National Forest, MT prior to a severe mountain pine beetle outbreak
Source: Data Brief. 2018 Aug 14;20:558–61. doi: 10.1016/j.dib.2018.08.019 (PMC6126402; doi:10.1016/j.dib.2018.08.019)
Supplement: Supplementary file 2 — Supplementary material [file mmc2.zip › Raw_DTP_RWL/RWL/North_Low_rwl/N_L2_12A.rwl]

N_L2_12A1863   170   188   139   132   119   119    87
N_L2_12A1870    89    99   112   100   115    94   122   125   122   117
N_L2_12A1880    76   105   102    92    94    91    46    63    68    34
N_L2_12A1890    18    41    41    24    52    94    98   124   144    82
N_L2_12A1900    76    58    65    43    49    59    51    59    68    61
N_L2_12A1910    53    61    61    65    60    67    75    51    45    27
N_L2_12A1920    70    58    55    56    38    47    32    35    32    36
N_L2_12A1930    31    28    36    23    29     6    28    28    23    41
N_L2_12A1940    42    36    31    34    39    35    28    44    42    38
N_L2_12A1950    30    37    34    31    29    29    28    23    25    32
N_L2_12A1960    23    21    33    32    26    33    31    36    43    37
N_L2_12A1970    47    30    34    22    39    39    41    27    37    29
N_L2_12A1980    32    29    32    33    30    14    29    18    19    22
N_L2_12A1990    15    20    10     7     8    11    15    10  -999  -999
N_L2_12A2000  -999     5     6    10    11    11    12    11    14    16
N_L2_12A2010    23    30    41    41    37    34    30   999
