# Supplementary material for: Data on beetle-killed and surviving lodgepole pine (Pinus contorta) radial growth from the Beaverhead-Deerlodge National Forest, MT prior to a severe mountain pine beetle outbreak
Source: Data Brief. 2018 Aug 14;20:558–61. doi: 10.1016/j.dib.2018.08.019 (PMC6126402; doi:10.1016/j.dib.2018.08.019)
Supplement: Supplementary file 2 — Supplementary material [file mmc2.zip › Raw_DTP_RWL/RWL/North_Low_rwl/N_L2_12B.rwl]

N_L2_12B1874    83    90   104   104    96    62
N_L2_12B1880    93   111    89   111   111    57    72    69    34    29
N_L2_12B1890    78    94    51   103   223   120   159   196   136   155
N_L2_12B1900   128   106    78   103   114   119   114   128   133   123
N_L2_12B1910   130   155   166   128  -999   170   204   115   104    59
N_L2_12B1920   127   144   138   124    84    97    82    73    72    79
N_L2_12B1930    73    55    68    60    69    23    45    53    57    77
N_L2_12B1940    69    71    66    74    89    56    51    87    90    67
N_L2_12B1950    64    74    91    60    64    79    81    65    73    66
N_L2_12B1960    62    37    52    67    46    71    63    54    53    71
N_L2_12B1970    67    57    64    34    57    62    76    53    50    59
N_L2_12B1980    50    54    50    42    39    20    57    41    37    45
N_L2_12B1990    45    49    36    24    25    30    31    27    20    15
N_L2_12B2000    11    11    15    17    15    22    15    17    19    29
N_L2_12B2010    43    84   100   101   143   124    79   999
