# Supplementary material for: Data on beetle-killed and surviving lodgepole pine (Pinus contorta) radial growth from the Beaverhead-Deerlodge National Forest, MT prior to a severe mountain pine beetle outbreak
Source: Data Brief. 2018 Aug 14;20:558–61. doi: 10.1016/j.dib.2018.08.019 (PMC6126402; doi:10.1016/j.dib.2018.08.019)
Supplement: Supplementary file 2 — Supplementary material [file mmc2.zip › Raw_DTP_RWL/RWL/North_Low_rwl/N_L2_13A.rwl]

N_L2_13A1877    86    83    63
N_L2_13A1880    19    35    47    67    60    64    31    40    45    22
N_L2_13A1890    12    32    67    48   121   169   135   227   144    95
N_L2_13A1900   126   112   121    72   126    84   101   134   126   105
N_L2_13A1910   108   108   112   126    78    50    52    30    30    24
N_L2_13A1920    38    46    55    42    24    40    35    42    48    41
N_L2_13A1930    35    31    42    27    32    14    11    11    22    25
N_L2_13A1940    24    15    28    37    42    34    20    39    40    37
N_L2_13A1950    26    32    46    26    21    40    33    32    43    38
N_L2_13A1960    35    31    33    41    41    72    32    44    39    76
N_L2_13A1970    50    41    58    24    34    41    59    43    47    31
N_L2_13A1980    31    40    46    34    37    18    45    25    38    31
N_L2_13A1990    25    23    15    22    24    21    24    34    45    23
N_L2_13A2000    16    16    24    30    35    39    33    30    28    47
N_L2_13A2010    68    77    87    69    86    81    67   999
