# Supplementary material for: Data on beetle-killed and surviving lodgepole pine (Pinus contorta) radial growth from the Beaverhead-Deerlodge National Forest, MT prior to a severe mountain pine beetle outbreak
Source: Data Brief. 2018 Aug 14;20:558–61. doi: 10.1016/j.dib.2018.08.019 (PMC6126402; doi:10.1016/j.dib.2018.08.019)
Supplement: Supplementary file 2 — Supplementary material [file mmc2.zip › Raw_DTP_RWL/RWL/North_Low_rwl/N_L2_13B.rwl]

N_L2_13B1870    52    57    74    85    64    46    56    46    52    43
N_L2_13B1880    30    34    34    47    48    61    28    36    38    24
N_L2_13B1890    12    28    97    86   187   196   153   241   175   133
N_L2_13B1900   129   103   118    90   125    98   117   136   146   121
N_L2_13B1910   125   146   147   134    79   111    89    34    59    43
N_L2_13B1920    64    71    75    47    36    73    51    55    51    44
N_L2_13B1930    36    24    32    30    44    15    15    18    30    43
N_L2_13B1940    34    30    32    48    44    37    30    52    47    41
N_L2_13B1950    34    39    50    34    36    49    37    33    44    40
N_L2_13B1960    31    28    38    45    44    63    47    47    58    61
N_L2_13B1970    39    49    45    15    38    44    65    45    59    29
N_L2_13B1980    35    49    41    44    46    25    52    29    30    38
N_L2_13B1990    36    36    29    23    26    33    41    43    49    21
N_L2_13B2000    18    30    23    26    32    42    29    33    33    35
N_L2_13B2010    59    81    89    70    65    70    59   999
