# Supplementary material for: Data on beetle-killed and surviving lodgepole pine (Pinus contorta) radial growth from the Beaverhead-Deerlodge National Forest, MT prior to a severe mountain pine beetle outbreak
Source: Data Brief. 2018 Aug 14;20:558–61. doi: 10.1016/j.dib.2018.08.019 (PMC6126402; doi:10.1016/j.dib.2018.08.019)
Supplement: Supplementary file 2 — Supplementary material [file mmc2.zip › Raw_DTP_RWL/RWL/North_Low_rwl/N_L2_14A.rwl]

N_L2_14A1864   158   147   131   145   146   156
N_L2_14A1870   152   125   105    76    70    66    70    80    76    68
N_L2_14A1880    69    88    84    97   102    53    68    55    58    43
N_L2_14A1890    58    34    44    41    24    14    29    40    34    51
N_L2_14A1900    83    77    97   113    70    84    69    52    51    71
N_L2_14A1910    61    75    72    68    59    55    73    77    71    57
N_L2_14A1920    63    57    33    31    11    34    44    50    34    20
N_L2_14A1930    26    28    29    28    27    29    18    27    16    19
N_L2_14A1940    16    20    11     8    17    17    18     7    18    17
N_L2_14A1950    17    12    17    20    13    12    15    15    14    20
N_L2_14A1960    21    19    18    19    21    22    25    21    20    23
N_L2_14A1970    25    29    23    17    18    17    18    12    19    18
N_L2_14A1980    18    22    25    17    25     7    20    14    15    20
N_L2_14A1990    20    17     8    15    14    18    18    32    28    19
N_L2_14A2000     7    19    15    16    16    22    22    17    25    32
N_L2_14A2010    47    77    82    58    45    56    45   999
