# Supplementary material for: Data on beetle-killed and surviving lodgepole pine (Pinus contorta) radial growth from the Beaverhead-Deerlodge National Forest, MT prior to a severe mountain pine beetle outbreak
Source: Data Brief. 2018 Aug 14;20:558–61. doi: 10.1016/j.dib.2018.08.019 (PMC6126402; doi:10.1016/j.dib.2018.08.019)
Supplement: Supplementary file 2 — Supplementary material [file mmc2.zip › Raw_DTP_RWL/RWL/North_Low_rwl/N_L2_14B.rwl]

N_L2_14B1865   122   121   102    92    69
N_L2_14B1870    80   103   117   108   102   111   128   127   138   153
N_L2_14B1880    91   108   132   110   135   129    51    93    63    32
N_L2_14B1890    25    49    62    46    66    91    74   140   148    97
N_L2_14B1900   108   102    53    43    47    42    34    37    53    61
N_L2_14B1910    59    77    81    92    73    92   107    68    50    23
N_L2_14B1920    54    65    77    42    27    36    29    38    33    34
N_L2_14B1930    38    21    32    21    30  -999     6     8    12    14
N_L2_14B1940    12    16    18    20    24    23     8    24    36    24
N_L2_14B1950    18    22    28    20    15    17    17    18    22    31
N_L2_14B1960    28    20    18    26    23    43    37    35    32    36
N_L2_14B1970    42    35    30    12    34    32    55    30    38    32
N_L2_14B1980    21    43    37    41    41    18    42    37    32    40
N_L2_14B1990    29    33    20    20    21    23    33    43    43    28
N_L2_14B2000    14    22    21    27    23    25    35    25    28    52
N_L2_14B2010    66   144   168   144   120   119    76   999
