# Supplementary material for: Data on beetle-killed and surviving lodgepole pine (Pinus contorta) radial growth from the Beaverhead-Deerlodge National Forest, MT prior to a severe mountain pine beetle outbreak
Source: Data Brief. 2018 Aug 14;20:558–61. doi: 10.1016/j.dib.2018.08.019 (PMC6126402; doi:10.1016/j.dib.2018.08.019)
Supplement: Supplementary file 2 — Supplementary material [file mmc2.zip › Raw_DTP_RWL/RWL/North_Low_rwl/N_L2_15A.rwl]

N_L2_15A1884   101   128   108    59   115    41
N_L2_15A1890    14    37   152   120   205   240   113   195   208   111
N_L2_15A1900   132   142   168   124   166    87   110   112   156   113
N_L2_15A1910   126   188   158   207   111   165   166    95    90    41
N_L2_15A1920    75   104   103    62    47    96    91    76    90    61
N_L2_15A1930    54    30    39    37    42    13    32    18    19    35
N_L2_15A1940    29    26    22    40    52    49    10    69    85    55
N_L2_15A1950    40    56    67    41    31    60    54    56    58    75
N_L2_15A1960    61    40    50    54    47    65    65    54    56    62
N_L2_15A1970    60    48    57    18    53    70    99    40    59    53
N_L2_15A1980    43    66    54    47    50    12    33    22    29    19
N_L2_15A1990    27    25    12    15    12     6     4     5     9    11
N_L2_15A2000    11    13    22    19    22    29    19   999
