# Supplementary material for: Data on beetle-killed and surviving lodgepole pine (Pinus contorta) radial growth from the Beaverhead-Deerlodge National Forest, MT prior to a severe mountain pine beetle outbreak
Source: Data Brief. 2018 Aug 14;20:558–61. doi: 10.1016/j.dib.2018.08.019 (PMC6126402; doi:10.1016/j.dib.2018.08.019)
Supplement: Supplementary file 2 — Supplementary material [file mmc2.zip › Raw_DTP_RWL/RWL/North_Low_rwl/N_L2_15B.rwl]

N_L2_15B1886   108    61    98    35
N_L2_15B1890     9    72    88    73   192   230   168   271   171   131
N_L2_15B1900   123   111   139   102   130    90   105   116   148   108
N_L2_15B1910   106   104   127   130   120   186   195   109    90    62
N_L2_15B1920   112   108    91    64    57    95    67    79    85    56
N_L2_15B1930    58    47    56    54    47    13    53    28    54    43
N_L2_15B1940    64    41    30    44    46    40    16    60    66    50
N_L2_15B1950    44    68    71    41    27    48    55    61    83    72
N_L2_15B1960    56    43    56    69    71    75    62    52    61    96
N_L2_15B1970    87    86    85    22    57    74    90    30    65    51
N_L2_15B1980    57    71    82    68    65    19    67    43    55    49
N_L2_15B1990    55    38    12    11    12     7    11     5    12     7
N_L2_15B2000     9    13    11    12    20    27    18   999
