# Supplementary material for: Data on beetle-killed and surviving lodgepole pine (Pinus contorta) radial growth from the Beaverhead-Deerlodge National Forest, MT prior to a severe mountain pine beetle outbreak
Source: Data Brief. 2018 Aug 14;20:558–61. doi: 10.1016/j.dib.2018.08.019 (PMC6126402; doi:10.1016/j.dib.2018.08.019)
Supplement: Supplementary file 2 — Supplementary material [file mmc2.zip › Raw_DTP_RWL/RWL/North_Low_rwl/N_L2_16A.rwl]

N_L2_16A1910   177   244   218   219   152   221   185    94    85    84
N_L2_16A1920    97    83    90    88    49    84    87    90   113   100
N_L2_16A1930    57    60    86    36    50    17    15    18    44    46
N_L2_16A1940    55    69    66    77    77    62    37    67    83    60
N_L2_16A1950    37    53    61    36    35    38    26    30    46    45
N_L2_16A1960    36    22    32    52    52    59    66    54    67    99
N_L2_16A1970    64    62    64    33    35    48    80    78    77    58
N_L2_16A1980    55    57    57    54    73    38    67    46    38    32
N_L2_16A1990    47    38    23    29    31    28    33    26    15    10
N_L2_16A2000  -999  -999  -999  -999  -999  -999  -999  -999     5     8
N_L2_16A2010     6    11    15    29    47    91    82   999
