# Supplementary material for: Data on beetle-killed and surviving lodgepole pine (Pinus contorta) radial growth from the Beaverhead-Deerlodge National Forest, MT prior to a severe mountain pine beetle outbreak
Source: Data Brief. 2018 Aug 14;20:558–61. doi: 10.1016/j.dib.2018.08.019 (PMC6126402; doi:10.1016/j.dib.2018.08.019)
Supplement: Supplementary file 2 — Supplementary material [file mmc2.zip › Raw_DTP_RWL/RWL/North_Low_rwl/N_L2_16B.rwl]

N_L2_16B1899    92
N_L2_16B1900   167   195   177   162   183   193   151   209   179   185
N_L2_16B1910   207   219   190   216   151   220   214   119    91    70
N_L2_16B1920    87    90   112   106    47    77    58    65    84    61
N_L2_16B1930    39    30    33    22    40    11     4     8    20    36
N_L2_16B1940    38    40    38    39    45    38    20    48    60    35
N_L2_16B1950    21    25    34    24    24    24    20    25    24    29
N_L2_16B1960    30    22    22    41    39    50    37    35    29    59
N_L2_16B1970    46    43    43    24    29    40    68    43    61    45
N_L2_16B1980    51    54    51    52    53    25    59    56    39    33
N_L2_16B1990    33    22    19    19    21    17    17    18    12     6
N_L2_16B2000  -999  -999  -999  -999  -999  -999  -999     4     5     9
N_L2_16B2010     6    23    43    87    91    95    74   999
