# Supplementary material for: Data on beetle-killed and surviving lodgepole pine (Pinus contorta) radial growth from the Beaverhead-Deerlodge National Forest, MT prior to a severe mountain pine beetle outbreak
Source: Data Brief. 2018 Aug 14;20:558–61. doi: 10.1016/j.dib.2018.08.019 (PMC6126402; doi:10.1016/j.dib.2018.08.019)
Supplement: Supplementary file 2 — Supplementary material [file mmc2.zip › Raw_DTP_RWL/RWL/North_Low_rwl/N_L2_17B.rwl]

N_L2_17B1912   198   228   209   256   226   119   144   137
N_L2_17B1920   166   160   171   149   148   142   124   119   141   114
N_L2_17B1930    92    91   118    72    72    35    61    87   122   124
N_L2_17B1940    87    91    87    21    80    69    57    85    90    58
N_L2_17B1950    38    50    38    23    24    26    22    18    20    22
N_L2_17B1960    27    17    16    34    26    33    46    28    23    36
N_L2_17B1970    37    30    31    14    21    18    21    18    21    23
N_L2_17B1980    28    41    48    44    68    28    35    51    31    31
N_L2_17B1990    37    32    35    43    43    33    16  -999  -999  -999
N_L2_17B2000  -999  -999  -999  -999     6    10    12    11    13    16
N_L2_17B2010    12    20    38    38    44    49    54   999
