# Supplementary material for: Data on beetle-killed and surviving lodgepole pine (Pinus contorta) radial growth from the Beaverhead-Deerlodge National Forest, MT prior to a severe mountain pine beetle outbreak
Source: Data Brief. 2018 Aug 14;20:558–61. doi: 10.1016/j.dib.2018.08.019 (PMC6126402; doi:10.1016/j.dib.2018.08.019)
Supplement: Supplementary file 2 — Supplementary material [file mmc2.zip › Raw_DTP_RWL/RWL/North_Low_rwl/N_L2_18A.rwl]

N_L2_18A1915   228   200   117   113    95
N_L2_18A1920   102    98   106   108    96   113    82   107   127    94
N_L2_18A1930    79    77    87    57    64    28    31    36    64    79
N_L2_18A1940    77    79    70    83    76    70    66    83    90    78
N_L2_18A1950    65    66    59    50    54    13    26    39    59    52
N_L2_18A1960    42    31    56    66    83   100    93    95   105   129
N_L2_18A1970    92    59    61    47    62    65    79    81    97    71
N_L2_18A1980    68    74    82    80    65    34    43    39    31    21
N_L2_18A1990    20    26    21    19    17    17    22    19    15     9
N_L2_18A2000    12  -999    13    17    15    22    28    23    43    56
N_L2_18A2010   121   159   171   153   154   106   999
