# Supplementary material for: Data on beetle-killed and surviving lodgepole pine (Pinus contorta) radial growth from the Beaverhead-Deerlodge National Forest, MT prior to a severe mountain pine beetle outbreak
Source: Data Brief. 2018 Aug 14;20:558–61. doi: 10.1016/j.dib.2018.08.019 (PMC6126402; doi:10.1016/j.dib.2018.08.019)
Supplement: Supplementary file 2 — Supplementary material [file mmc2.zip › Raw_DTP_RWL/RWL/North_Low_rwl/N_L2_18B.rwl]

N_L2_18B1912   166   194   155   221   158   108   116   109
N_L2_18B1920   122   118   142   166   117   166   102   112   153   110
N_L2_18B1930    89    80    98    70    89    33    39    24    57    77
N_L2_18B1940    72    85    76    93    86    70    68    79    80    67
N_L2_18B1950    60    63    53    38    45    28    25    28    33    32
N_L2_18B1960    28    23    32    44    42    53    60    53    61    75
N_L2_18B1970    70    56    50    43    39    44    66    48    70    40
N_L2_18B1980    41    52    58    42    35    15    29    24    22    27
N_L2_18B1990    21    18    12    14    10    13    18    20    11     6
N_L2_18B2000     6  -999  -999    16    21    30    20    12    20    31
N_L2_18B2010    58   124   193   220   183   237   143   999
