# Supplementary material for: Data on beetle-killed and surviving lodgepole pine (Pinus contorta) radial growth from the Beaverhead-Deerlodge National Forest, MT prior to a severe mountain pine beetle outbreak
Source: Data Brief. 2018 Aug 14;20:558–61. doi: 10.1016/j.dib.2018.08.019 (PMC6126402; doi:10.1016/j.dib.2018.08.019)
Supplement: Supplementary file 2 — Supplementary material [file mmc2.zip › Raw_DTP_RWL/RWL/North_Low_rwl/N_L2_20B.rwl]

N_L2_20B1887    39    73    77
N_L2_20B1890    45    82   108   162   358   418   373   437   339   250
N_L2_20B1900   337   319   310   290   274   239   248   265   271   217
N_L2_20B1910   203   247   239   246   244   272   231   146   129    60
N_L2_20B1920   184   158   147   116    77   104    59    54    53    50
N_L2_20B1930    51    30    40    34    40    14    15    14    21    36
N_L2_20B1940    35    32    30    49    50    44    23    53    49    53
N_L2_20B1950    56    37    37    29    34    38    41    32    30    34
N_L2_20B1960    24    23    28    35    31    55    33    32    35    31
N_L2_20B1970    35    33    29    18    30    29    42    22    45    31
N_L2_20B1980    30    52    31    23    27     9    27     9    18    16
N_L2_20B1990     9     6     3     4     3     4     3     6    10     7
N_L2_20B2000     7    12     7    10    10    12    11    12    17    24
N_L2_20B2010    52   108   135   119   160   114    74   999
