# Supplementary material for: Data on beetle-killed and surviving lodgepole pine (Pinus contorta) radial growth from the Beaverhead-Deerlodge National Forest, MT prior to a severe mountain pine beetle outbreak
Source: Data Brief. 2018 Aug 14;20:558–61. doi: 10.1016/j.dib.2018.08.019 (PMC6126402; doi:10.1016/j.dib.2018.08.019)
Supplement: Supplementary file 2 — Supplementary material [file mmc2.zip › Raw_DTP_RWL/RWL/North_Mid_rwl/N_M1_01A.rwl]

N_M1_01A1840   355   294   281   253   212   211   159   203   214   135
N_M1_01A1850   171   170   165   200   138   144   157   126   147   144
N_M1_01A1860   178   129   119   121   119   108   115   105    97    82
N_M1_01A1870    65    57    86   125   129   135   133   136   114   116
N_M1_01A1880    82   115    94    86   129   141   119   117   136   102
N_M1_01A1890   128   139   146   138   119   123    92   103    97    91
N_M1_01A1900   105    96    81    61    52    65    62    72    84    79
N_M1_01A1910    74    75    86    84    83    85    80    65    57    64
N_M1_01A1920    53    73    65    64    64    56    55    56    67    61
N_M1_01A1930    52    52    60    58    55    50    32    32    55    55
N_M1_01A1940    53    49    53    48    46    45    49    54    47    32
N_M1_01A1950    31    33    30    27    16    24    25    30    30    32
N_M1_01A1960    22    28    31    37    33    39    29    33    19    18
N_M1_01A1970    19    18    24    18    22    30    32    29    40    35
N_M1_01A1980    20    33    15    20    22    24    24    29    35    24
N_M1_01A1990    25    26    26    29    31    24    33    29    24    20
N_M1_01A2000    13    20    20    12   999
