# Supplementary material for: Data on beetle-killed and surviving lodgepole pine (Pinus contorta) radial growth from the Beaverhead-Deerlodge National Forest, MT prior to a severe mountain pine beetle outbreak
Source: Data Brief. 2018 Aug 14;20:558–61. doi: 10.1016/j.dib.2018.08.019 (PMC6126402; doi:10.1016/j.dib.2018.08.019)
Supplement: Supplementary file 2 — Supplementary material [file mmc2.zip › Raw_DTP_RWL/RWL/North_Mid_rwl/N_M1_03A.rwl]

N_M1_03A1840   195   229   187   190   175   195   142   168   153    91
N_M1_03A1850   124   139   127   117    92   107   144   110   139    92
N_M1_03A1860   109    91    90    96   119    88   101    62    73    69
N_M1_03A1870    75    53    48    49    68    79    80    82    86   109
N_M1_03A1880    96    98    97    70   106   117    99   104    98    62
N_M1_03A1890    75    89    82    84    79    73    64    62    64    50
N_M1_03A1900    77    67    56    54    57    57    51    68    63    50
N_M1_03A1910    50    59    49    51    44    41    41    35    17    25
N_M1_03A1920    26    29    33    42    36    31    24    22    24    27
N_M1_03A1930    23    28    31    23    24    18    17    21    20    21
N_M1_03A1940    22    17    19    24    25    26    17    19    22    18
N_M1_03A1950    18    16    14    20    20    21    17    17    15    14
N_M1_03A1960    12    15    16    17    18    18    24    19    13    10
N_M1_03A1970    12    10     7     8    10    14    14    12    15    13
N_M1_03A1980    14    13    13    12    13    11    11    13    14     8
N_M1_03A1990    15    10    12    11    11    11     8     9    11     6
N_M1_03A2000     7     5     9    13    10     7    13   999
