# Supplementary material for: Data on beetle-killed and surviving lodgepole pine (Pinus contorta) radial growth from the Beaverhead-Deerlodge National Forest, MT prior to a severe mountain pine beetle outbreak
Source: Data Brief. 2018 Aug 14;20:558–61. doi: 10.1016/j.dib.2018.08.019 (PMC6126402; doi:10.1016/j.dib.2018.08.019)
Supplement: Supplementary file 2 — Supplementary material [file mmc2.zip › Raw_DTP_RWL/RWL/North_Mid_rwl/N_M1_04A.rwl]

N_M1_04A1844   158   179   140   122   151    73
N_M1_04A1850    95   113   127   136   121   118   115   116   120    90
N_M1_04A1860   119   121   116   122   114   109   115    98   128    87
N_M1_04A1870    72    66    91    98   151   162   206   160   199   235
N_M1_04A1880   185   208   221   166   229   218   187   192   173   191
N_M1_04A1890   177   207   201   233   204   173   161   147   160   124
N_M1_04A1900   163   169   137   144   140   132   136   152   150   162
N_M1_04A1910   157   156   127   113    88    91   106    66    63    78
N_M1_04A1920    62    57    62    73    56    49    35    40    41    32
N_M1_04A1930    30    44    46    42    38    34    20    26    33    43
N_M1_04A1940    37    48    41    57    49    41    40    42    52    54
N_M1_04A1950    44    54    45    60    57    61    66    68    68    59
N_M1_04A1960    47    51    47    64    64    58    69    60    47    38
N_M1_04A1970    47    35    39    25    29    39    53    51    49    38
N_M1_04A1980    38    43    46    43    47    36    38    33    48    33
N_M1_04A1990    32    37    33    30    38    46    31    33    44    32
N_M1_04A2000    32    39    44    42    32    37    39    31   999
