# Supplementary material for: Data on beetle-killed and surviving lodgepole pine (Pinus contorta) radial growth from the Beaverhead-Deerlodge National Forest, MT prior to a severe mountain pine beetle outbreak
Source: Data Brief. 2018 Aug 14;20:558–61. doi: 10.1016/j.dib.2018.08.019 (PMC6126402; doi:10.1016/j.dib.2018.08.019)
Supplement: Supplementary file 2 — Supplementary material [file mmc2.zip › Raw_DTP_RWL/RWL/North_Mid_rwl/N_M1_04B.rwl]

N_M1_04B1858   131    76
N_M1_04B1860   123   122   112   120   107   102   120    89    97    86
N_M1_04B1870    76    61    56    56    65   106   153   158   160   199
N_M1_04B1880   150   161   142   137   147   157   120   145   170   139
N_M1_04B1890   131   172   162   165   160   172   120   178   158   104
N_M1_04B1900   125   125   108   102   109   100   119   137   131   129
N_M1_04B1910   123   121   117   129   101    73    79    58    55    70
N_M1_04B1920    78    59    74    77    65    72    57    79    77    73
N_M1_04B1930    69    67    77    49    43    19    25    38    48    50
N_M1_04B1940    59    52    40    25    30    42    37    55    54    42
N_M1_04B1950    43    33    23    24    30    31    28    37    30    36
N_M1_04B1960    41    38    46    42    40    64    48    43    50    41
N_M1_04B1970    36    37    35    27    50    34    49    55    56    40
N_M1_04B1980    47    50    35    39    36    36    53    46    57    42
N_M1_04B1990    49    40    32    32    40    34    33    39    53    42
N_M1_04B2000    64    56    57    57    51    47    42    40   999
