# Supplementary material for: Data on beetle-killed and surviving lodgepole pine (Pinus contorta) radial growth from the Beaverhead-Deerlodge National Forest, MT prior to a severe mountain pine beetle outbreak
Source: Data Brief. 2018 Aug 14;20:558–61. doi: 10.1016/j.dib.2018.08.019 (PMC6126402; doi:10.1016/j.dib.2018.08.019)
Supplement: Supplementary file 2 — Supplementary material [file mmc2.zip › Raw_DTP_RWL/RWL/North_Mid_rwl/N_M1_05A.rwl]

N_M1_05A1846   139   206   182   116
N_M1_05A1850   106   115   117    89    96   113   145   165   144    98
N_M1_05A1860   119   121   106   117    96    98    83    59    71    62
N_M1_05A1870    54    62    78   123   124   139   142   144   178   216
N_M1_05A1880   185   214   199   138   177   148   108   137   122    96
N_M1_05A1890    90   107   146   122   126    68   100    52    53    44
N_M1_05A1900    58    64    44    40    50    53    41    51    52    53
N_M1_05A1910    52    48    43    46    43    31    15    28    26    34
N_M1_05A1920    33    34    36    46    35    29    24    23    36    27
N_M1_05A1930     6    25    17    17    19    18    17    26    29    32
N_M1_05A1940    25    33    31    26    25    28    23    25    26    25
N_M1_05A1950    22    30    27    21    27    32    24    24    18    20
N_M1_05A1960    18    21    18    24    18    19    15    13    16    12
N_M1_05A1970    16    10    15     9    12    14    15    18    15    15
N_M1_05A1980    15    21    16    34    27    16    20    21    24    25
N_M1_05A1990    23    17    14    13    19    20    18    13    15    15
N_M1_05A2000    13    12    14    13    12    14    13    13    18   999
