# Supplementary material for: Data on beetle-killed and surviving lodgepole pine (Pinus contorta) radial growth from the Beaverhead-Deerlodge National Forest, MT prior to a severe mountain pine beetle outbreak
Source: Data Brief. 2018 Aug 14;20:558–61. doi: 10.1016/j.dib.2018.08.019 (PMC6126402; doi:10.1016/j.dib.2018.08.019)
Supplement: Supplementary file 2 — Supplementary material [file mmc2.zip › Raw_DTP_RWL/RWL/North_Mid_rwl/N_M1_05B.rwl]

N_M1_05B1850   114   180   174   154   118   134   206   173   134   110
N_M1_05B1860   141   138   117   137   160   135   122   101   103   112
N_M1_05B1870    89    92   110   152   191   173   155   180   223   231
N_M1_05B1880   160   207   195   153   199   213   161   186   204   182
N_M1_05B1890   158   182   156   153   168   124   151   155   109   137
N_M1_05B1900   108   126   125    98   127   118   142   131   117   120
N_M1_05B1910   122   122   101    99    85    89    65    47    50    48
N_M1_05B1920    40    54    51    59    54    43    41    41    47    33
N_M1_05B1930    25    30    35    28    33    19    20    29    32    35
N_M1_05B1940    41    45    37    37    35    42    42    43    40    40
N_M1_05B1950    40    41    34    25    34    39    37    32    28    32
N_M1_05B1960    36    35    32    31    28    26    18    15    15    16
N_M1_05B1970    16    16    19    14    16    21    30    23    29    29
N_M1_05B1980    24    29    24    32    23    22    23    23    18    19
N_M1_05B1990    27    32    12    13    17    18    14    18     8    16
N_M1_05B2000    17    19    16    27    22    24    15    12    17   999
