# Supplementary material for: Data on beetle-killed and surviving lodgepole pine (Pinus contorta) radial growth from the Beaverhead-Deerlodge National Forest, MT prior to a severe mountain pine beetle outbreak
Source: Data Brief. 2018 Aug 14;20:558–61. doi: 10.1016/j.dib.2018.08.019 (PMC6126402; doi:10.1016/j.dib.2018.08.019)
Supplement: Supplementary file 2 — Supplementary material [file mmc2.zip › Raw_DTP_RWL/RWL/North_Mid_rwl/N_M1_06A.rwl]

N_M1_06A1842   144   209   159   169   186   190   169    94
N_M1_06A1850    95   127   124   146   128   132   143   110   152   131
N_M1_06A1860   192   138   153   128   132   111   133   106   109    84
N_M1_06A1870    91   146   127   165   181   196   158   150   159   163
N_M1_06A1880   141   144   144   110   143   155   142   157   149   104
N_M1_06A1890   114   120   106   117   123    91    89    71   103    89
N_M1_06A1900   110   108    95    83    93    80    82    83    96    93
N_M1_06A1910   101    93    72    76    58    59    59    47    18    19
N_M1_06A1920    26    29    38    45    39    29    24    32    31    30
N_M1_06A1930    21    23    30    19    23    28    19    23    35    29
N_M1_06A1940    29    46    40    32    30    32    22    22    21    25
N_M1_06A1950    17    25    20    29    23    30    20    21    19    19
N_M1_06A1960    20    18    18    21    22    14    13    21    15    11
N_M1_06A1970    15    15    12    12    13    17    17    15    12    13
N_M1_06A1980    12    17    17    15    21    14    16    18    15    17
N_M1_06A1990    18    14    13    10    16    12     8     9    12     5
N_M1_06A2000    11     7     7     5     6     4   999
