# Supplementary material for: Data on beetle-killed and surviving lodgepole pine (Pinus contorta) radial growth from the Beaverhead-Deerlodge National Forest, MT prior to a severe mountain pine beetle outbreak
Source: Data Brief. 2018 Aug 14;20:558–61. doi: 10.1016/j.dib.2018.08.019 (PMC6126402; doi:10.1016/j.dib.2018.08.019)
Supplement: Supplementary file 2 — Supplementary material [file mmc2.zip › Raw_DTP_RWL/RWL/North_Mid_rwl/N_M1_06B.rwl]

N_M1_06B1835   199   158   185   164   194
N_M1_06B1840   220   147   143   166   144   154   149   159   133    92
N_M1_06B1850    95    83    88   100    93   104   123    96   121    98
N_M1_06B1860   153   120   131   124   123   117   121   102   112    76
N_M1_06B1870    90   124   156   158   166   190   165   156   139   174
N_M1_06B1880   152   150   134    28    46    87    98    64    83    60
N_M1_06B1890    48    56    68    81    74    74    60    52    61    40
N_M1_06B1900    50    60    30    36    46    41    37    49    53    45
N_M1_06B1910    45    20    34    32    36    39    35    30    32    32
N_M1_06B1920    23    29    32    31    29    22    27    25    21    28
N_M1_06B1930    21    34    30    23    24    21    13    13    16    16
N_M1_06B1940    18    25    20    28    21    16    15    17    14    13
N_M1_06B1950    18    12    14    16    10    15    12    12     9    11
N_M1_06B1960    15    12    12    18    15    10     5    13     4     5
N_M1_06B1970    15     7     7     4     8    10    11     7    14     9
N_M1_06B1980     7    11    11    11    16     4    14    15    15    14
N_M1_06B1990    18    14     7     7    13     9     5     5    10     9
N_M1_06B2000     4     4     6     4     5    10   999
