# Supplementary material for: Data on beetle-killed and surviving lodgepole pine (Pinus contorta) radial growth from the Beaverhead-Deerlodge National Forest, MT prior to a severe mountain pine beetle outbreak
Source: Data Brief. 2018 Aug 14;20:558–61. doi: 10.1016/j.dib.2018.08.019 (PMC6126402; doi:10.1016/j.dib.2018.08.019)
Supplement: Supplementary file 2 — Supplementary material [file mmc2.zip › Raw_DTP_RWL/RWL/North_Mid_rwl/N_M1_07A.rwl]

N_M1_07A1839   280
N_M1_07A1840   333   283   233   254   201   191   149   185   156    65
N_M1_07A1850    71   109   106   124    86   107   107    99   114    93
N_M1_07A1860   121   102    92    82    93    87    97    84    90    73
N_M1_07A1870    58    47    85   134   143   156   154   186   171   203
N_M1_07A1880   163   171   206   128   146   157   142    65   140   160
N_M1_07A1890   173   200   151   141   112   145   147   146   179   100
N_M1_07A1900   140   155   162   131   148   144   123   141   123   106
N_M1_07A1910    90   140   152   133   106    87    71    54    56    73
N_M1_07A1920    74    81    74    89    85    70    61    84    81    92
N_M1_07A1930    53    37    60    53    68    58    42    49    85    84
N_M1_07A1940    74    98    74    64   102   103    77    63    67    87
N_M1_07A1950    86    55    48    41    21    47    55    60    47    48
N_M1_07A1960    25    29    31    37    45    50    25    14    14    21
N_M1_07A1970    17  -999    18    14    15    30    25    34    36    39
N_M1_07A1980    32    39    38    32    34     8    25    19    13    24
N_M1_07A1990    26    27    26    19    17    13    18    16    23    22
N_M1_07A2000    21    21    25    22    23    23    20    16   999
