# Supplementary material for: Data on beetle-killed and surviving lodgepole pine (Pinus contorta) radial growth from the Beaverhead-Deerlodge National Forest, MT prior to a severe mountain pine beetle outbreak
Source: Data Brief. 2018 Aug 14;20:558–61. doi: 10.1016/j.dib.2018.08.019 (PMC6126402; doi:10.1016/j.dib.2018.08.019)
Supplement: Supplementary file 2 — Supplementary material [file mmc2.zip › Raw_DTP_RWL/RWL/North_Mid_rwl/N_M1_07B.rwl]

N_M1_07B1837   248   252   242
N_M1_07B1840   223   177   134   159   148   204   148   187   190   106
N_M1_07B1850   117   145   131   154   105    98   129   126   131    89
N_M1_07B1860   129   106   122   112   109   115   137   113   116    98
N_M1_07B1870    98   108   126   138   158   166   178   225   214   210
N_M1_07B1880   176   186   176   140   152   184   144   140   171   138
N_M1_07B1890   135   175   161   168   139   139   118    91    90    79
N_M1_07B1900   104    95    96    94   100    91   101   108   110    91
N_M1_07B1910   107   115   109    99    77    73    61    50    51    58
N_M1_07B1920    53    58    58    69    64    56    52    59    67    55
N_M1_07B1930    48    50    60    55    66    48    47    56    65    60
N_M1_07B1940    71    73    67    61    46    46    48    60    62    57
N_M1_07B1950    54    51    67    43    56    59    50    53    41    39
N_M1_07B1960    38    36    32    59    60    61    36    35    24    19
N_M1_07B1970    33    19    22    14    15    24    17    16    24    21
N_M1_07B1980    11     8    15    24    17    15    20    22    12    20
N_M1_07B1990    21    19    12    14    16     7    19    23    17    17
N_M1_07B2000     4    11    16    11    14    13    13    11   999
