# Supplementary material for: Data on beetle-killed and surviving lodgepole pine (Pinus contorta) radial growth from the Beaverhead-Deerlodge National Forest, MT prior to a severe mountain pine beetle outbreak
Source: Data Brief. 2018 Aug 14;20:558–61. doi: 10.1016/j.dib.2018.08.019 (PMC6126402; doi:10.1016/j.dib.2018.08.019)
Supplement: Supplementary file 2 — Supplementary material [file mmc2.zip › Raw_DTP_RWL/RWL/North_Mid_rwl/N_M1_09A.rwl]

N_M1_09A1864    64    62    62    52    65    44
N_M1_09A1870    45    29    39    67    97   105   158   183   254   210
N_M1_09A1880   166   177   181   132   171   185   171   159   158   133
N_M1_09A1890   116   149   129   139   136   124   104    94   101    92
N_M1_09A1900   110   106    94   102   101    88    92   107   108    99
N_M1_09A1910    99    80    95    82    60    66    69    62    61    75
N_M1_09A1920    67    73    82    82    65    66    65    67    94    74
N_M1_09A1930    63    55    71    55    69    45    44    52    70    59
N_M1_09A1940    53    64    57    55    42    44    49    51    59    55
N_M1_09A1950    43    58    56    42    43    52    62    52    47    36
N_M1_09A1960    31    33    28    41    45    52    24    21    16    19
N_M1_09A1970    20    12    12    13    12    17    17    17    16    11
N_M1_09A1980    11    17    17    13    18     5    13    14    14    14
N_M1_09A1990    15    13     5    10    11    11     7     7    14    12
N_M1_09A2000     7    10     3     8     7    12    11    10     9   999
