# Supplementary material for: Data on beetle-killed and surviving lodgepole pine (Pinus contorta) radial growth from the Beaverhead-Deerlodge National Forest, MT prior to a severe mountain pine beetle outbreak
Source: Data Brief. 2018 Aug 14;20:558–61. doi: 10.1016/j.dib.2018.08.019 (PMC6126402; doi:10.1016/j.dib.2018.08.019)
Supplement: Supplementary file 2 — Supplementary material [file mmc2.zip › Raw_DTP_RWL/RWL/North_Mid_rwl/N_M1_09B.rwl]

N_M1_09B1834   136    99   125   133   149   179
N_M1_09B1840   190   158   105   123    98    81    77    99   104    83
N_M1_09B1850    94   109   104    91    77    65    67    65    68    60
N_M1_09B1860    79    63    51    53    51    47    58    39    54    40
N_M1_09B1870    41    35    32    62    93   102   155   192   198   180
N_M1_09B1880   157   193   219   150   194   223   195   175   166   146
N_M1_09B1890   176   181   156   148   194   181   169   168   177   152
N_M1_09B1900   189   176   187   156   171   151   148   184   169   151
N_M1_09B1910   144   118   137   144   127   120   115    91   119   104
N_M1_09B1920    92   104   120   130   115   102   128   108   142   116
N_M1_09B1930    95    96   118   115   120    69    75   110   115   104
N_M1_09B1940    80   109    92    90    84    97   107   114   120   114
N_M1_09B1950    91    71    77    57    61    76    70    68    59    68
N_M1_09B1960    37    44    45    53    51    68    32    17    17    18
N_M1_09B1970    23    18    22    20    24    29    34    25    42    34
N_M1_09B1980    22    24    23    18    24    14    19    21    18    23
N_M1_09B1990    22    11    19    24    14    27    17    25    26    28
N_M1_09B2000    20    26    24    18    14    16    16    15    12   999
