# Supplementary material for: Data on beetle-killed and surviving lodgepole pine (Pinus contorta) radial growth from the Beaverhead-Deerlodge National Forest, MT prior to a severe mountain pine beetle outbreak
Source: Data Brief. 2018 Aug 14;20:558–61. doi: 10.1016/j.dib.2018.08.019 (PMC6126402; doi:10.1016/j.dib.2018.08.019)
Supplement: Supplementary file 2 — Supplementary material [file mmc2.zip › Raw_DTP_RWL/RWL/North_Mid_rwl/N_M1_10A.rwl]

N_M1_10A1890   121   155   127   129   162   198   152   168   132    96
N_M1_10A1900   123   135   112   103    99    92   104   129   101   123
N_M1_10A1910   106    93    84    66    56    82    60    39    66    64
N_M1_10A1920    49    59    71    68    51    57    61    47    66    57
N_M1_10A1930    46    69    62    31    60    32    32    38    46    39
N_M1_10A1940    39    44    31    44    42    43    39    49    54    57
N_M1_10A1950    58    38    60    54    71    77    64    63    58    56
N_M1_10A1960    40    51    57    74    62    66    38    49    38    38
N_M1_10A1970    38    27    28    26    19    29    44    40    47    36
N_M1_10A1980    53    48    59    51    46    32    40    57    62    39
N_M1_10A1990    53    44    53    40    50    46    42    39    53    47
N_M1_10A2000    43    42    53    45    46    71    83    74    56   999
