# Supplementary material for: Data on beetle-killed and surviving lodgepole pine (Pinus contorta) radial growth from the Beaverhead-Deerlodge National Forest, MT prior to a severe mountain pine beetle outbreak
Source: Data Brief. 2018 Aug 14;20:558–61. doi: 10.1016/j.dib.2018.08.019 (PMC6126402; doi:10.1016/j.dib.2018.08.019)
Supplement: Supplementary file 2 — Supplementary material [file mmc2.zip › Raw_DTP_RWL/RWL/North_Mid_rwl/N_M1_10B.rwl]

N_M1_10B1898   133    81
N_M1_10B1900   119   117   116   116    91   104   101   125   100   118
N_M1_10B1910   104   107    76    70    62   108    63    50    81    66
N_M1_10B1920    56    64    58    53    54    61    83    63    91    65
N_M1_10B1930    52    82    92    60    78    48    43    49    60    60
N_M1_10B1940    43    54    47    59    61    60    57    64    63    62
N_M1_10B1950    64    46    70    47    63    66    60    55    69    62
N_M1_10B1960    48    58    63    72    53    56    17    30    34    40
N_M1_10B1970    42    35    34    31    30    29    39    29    45    40
N_M1_10B1980    51    44    43    54    56    35    41    75    52    56
N_M1_10B1990    55    56    75    48    47    42    55    57    70    63
N_M1_10B2000    97    60    69    69    56    73    62    70    33   999
