# Supplementary material for: Data on beetle-killed and surviving lodgepole pine (Pinus contorta) radial growth from the Beaverhead-Deerlodge National Forest, MT prior to a severe mountain pine beetle outbreak
Source: Data Brief. 2018 Aug 14;20:558–61. doi: 10.1016/j.dib.2018.08.019 (PMC6126402; doi:10.1016/j.dib.2018.08.019)
Supplement: Supplementary file 2 — Supplementary material [file mmc2.zip › Raw_DTP_RWL/RWL/North_Mid_rwl/N_M1_11A.rwl]

N_M1_11A1887    68   132   127
N_M1_11A1890   165   151   131   120   162   155   120   140   124    54
N_M1_11A1900   118   128   106    85    54    69    82   112   104   112
N_M1_11A1910   122    94    60    65    57    70    49    38    52    64
N_M1_11A1920    45    59    57    59    52    51    72    59    67    62
N_M1_11A1930    49    76    73    53    64    47    33    46    48    62
N_M1_11A1940    45    46    50    53    52    52    51    55    55    50
N_M1_11A1950    35    35    37    32    33    49    51    55    61    57
N_M1_11A1960    55    44    59    56    51    49    36    44    43    53
N_M1_11A1970    50    41    36    31    37    43    43    35    47    44
N_M1_11A1980    39    44    43    46    49    22    29    37    37    44
N_M1_11A1990    48    51    48    50    49    44    48    49    59    48
N_M1_11A2000    52    49    32    46    31    34    31    20    23    21
N_M1_11A2010    23    35    25    28    43    51    49   999
