# Supplementary material for: Data on beetle-killed and surviving lodgepole pine (Pinus contorta) radial growth from the Beaverhead-Deerlodge National Forest, MT prior to a severe mountain pine beetle outbreak
Source: Data Brief. 2018 Aug 14;20:558–61. doi: 10.1016/j.dib.2018.08.019 (PMC6126402; doi:10.1016/j.dib.2018.08.019)
Supplement: Supplementary file 2 — Supplementary material [file mmc2.zip › Raw_DTP_RWL/RWL/North_Mid_rwl/N_M1_11B.rwl]

N_M1_11B1887   167   170   185
N_M1_11B1890   173   175   125    94    95    97    90   110    98    72
N_M1_11B1900   103   103    75    63    45    50    59    88    69    77
N_M1_11B1910    82    82    69    79    48    70    61    43    54    60
N_M1_11B1920    32    61    62    56    47    38    43    42    54    64
N_M1_11B1930    40    47    64    49    67    47    33    45    39    46
N_M1_11B1940    38    38    47    54    48    51    47    47    49    50
N_M1_11B1950    36    41    48    42    47    57    48    49    41    51
N_M1_11B1960    39    36    38    46    40    40    29    32    36    30
N_M1_11B1970    31    28    26    23    27    33    41    27    31    30
N_M1_11B1980    32    37    34    33    46    24    36    34    38    38
N_M1_11B1990    55    41    35    30    29    30    28    28    33    31
N_M1_11B2000    29    37    31    26    17    22    21    13     7    20
N_M1_11B2010    15    26    31    32    21    34    23   999
