# Supplementary material for: Data on beetle-killed and surviving lodgepole pine (Pinus contorta) radial growth from the Beaverhead-Deerlodge National Forest, MT prior to a severe mountain pine beetle outbreak
Source: Data Brief. 2018 Aug 14;20:558–61. doi: 10.1016/j.dib.2018.08.019 (PMC6126402; doi:10.1016/j.dib.2018.08.019)
Supplement: Supplementary file 2 — Supplementary material [file mmc2.zip › Raw_DTP_RWL/RWL/North_Mid_rwl/N_M1_12A.rwl]

N_M1_12A1882    43    88   113   186   157   114   139   106
N_M1_12A1890   116   103    97    99    92   102    98   124   105    61
N_M1_12A1900    80    71    90    60    59    59    63    78    89    96
N_M1_12A1910    88    91    75    77    71    66    48    40    59    55
N_M1_12A1920    39    68    55    45    52    40    53    48    69    63
N_M1_12A1930    53    67    57    40    74    50    37    38    45    49
N_M1_12A1940    47    42    44    42    44    54    44    52    46    47
N_M1_12A1950    55    53    56    42    55    52    49    43    55    65
N_M1_12A1960    48    47    43    60    52    53    39    46    59    64
N_M1_12A1970    54    51    48    33    44    39    57    52    66    56
N_M1_12A1980    38    56    37    42    43    38    39    39    33    42
N_M1_12A1990    41    34    19    25    38    35    27    19    28    28
N_M1_12A2000    25    23    18    19    13    20    23    19    14    20
N_M1_12A2010    15    24    32    35    23    22    28   999
