# Supplementary material for: Data on beetle-killed and surviving lodgepole pine (Pinus contorta) radial growth from the Beaverhead-Deerlodge National Forest, MT prior to a severe mountain pine beetle outbreak
Source: Data Brief. 2018 Aug 14;20:558–61. doi: 10.1016/j.dib.2018.08.019 (PMC6126402; doi:10.1016/j.dib.2018.08.019)
Supplement: Supplementary file 2 — Supplementary material [file mmc2.zip › Raw_DTP_RWL/RWL/North_Mid_rwl/N_M1_12B.rwl]

N_M1_12B1893    64    75    63    65    71    82    70
N_M1_12B1900   106    84   101    98    83    79    73   109    98    88
N_M1_12B1910    78    85    70    66    60    71    54    44    55    62
N_M1_12B1920    42    52    51    56    58    50    54    58    62    69
N_M1_12B1930    53    74    62    38    55    41    31    32    46    38
N_M1_12B1940    35    51    38    51    40    47    41    43    42    48
N_M1_12B1950    46    48    52    45    46    50    52    62    41    53
N_M1_12B1960    39    43    37    48    44    52    49    56    50    52
N_M1_12B1970    43    40    37    29    28    41    55    59    65    52
N_M1_12B1980    61    65    69    66    62    41    51    52    50    55
N_M1_12B1990    49    48    38    35    39    31    28    28    40    36
N_M1_12B2000    36    49    32    30    21    29    29    33    23    35
N_M1_12B2010    36    41    50    58    41    40    28   999
