# Supplementary material for: Data on beetle-killed and surviving lodgepole pine (Pinus contorta) radial growth from the Beaverhead-Deerlodge National Forest, MT prior to a severe mountain pine beetle outbreak
Source: Data Brief. 2018 Aug 14;20:558–61. doi: 10.1016/j.dib.2018.08.019 (PMC6126402; doi:10.1016/j.dib.2018.08.019)
Supplement: Supplementary file 2 — Supplementary material [file mmc2.zip › Raw_DTP_RWL/RWL/North_Mid_rwl/N_M1_13A.rwl]

N_M1_13A1844   164   148   175   201   193   131
N_M1_13A1850   146   195   205   199   139   158   162   129   115   108
N_M1_13A1860   165   139   134   121   125   114   122    82   114    93
N_M1_13A1870    77    44    36    51    73    97    90    82    48    53
N_M1_13A1880    42    47    46    34    62    53    58    56    57    28
N_M1_13A1890    37    40    37    32    24    37    36    45    31    26
N_M1_13A1900    26    19    18    16    17    20    20    18    20    25
N_M1_13A1910    19    19    18    16    25    18    21    21    15    33
N_M1_13A1920    33    34    39    35    28    24    37    50    42    43
N_M1_13A1930    21    32    40    39    49    35    30    41    46    52
N_M1_13A1940    42    31    44    43    42    52    40    39    42    32
N_M1_13A1950    34    30    29    32    29    31    23    31    31    32
N_M1_13A1960    18    29    20    38    32    28    21    28    19    17
N_M1_13A1970    25    14    15    16    27    27    28    22    26    27
N_M1_13A1980    25    31    29    25    27    25    23    25    31    25
N_M1_13A1990    25    14    17    13    15    17    12    14    17    13
N_M1_13A2000    12    17    11    14     9    12    11    11    13    12
N_M1_13A2010    16    25    18    24    30    38    31   999
