# Supplementary material for: Data on beetle-killed and surviving lodgepole pine (Pinus contorta) radial growth from the Beaverhead-Deerlodge National Forest, MT prior to a severe mountain pine beetle outbreak
Source: Data Brief. 2018 Aug 14;20:558–61. doi: 10.1016/j.dib.2018.08.019 (PMC6126402; doi:10.1016/j.dib.2018.08.019)
Supplement: Supplementary file 2 — Supplementary material [file mmc2.zip › Raw_DTP_RWL/RWL/North_Mid_rwl/N_M1_13B.rwl]

N_M1_13B1874    68    74    69    95   112   111
N_M1_13B1880    66    69    60    40    81    86    68    57    63    64
N_M1_13B1890    63    87    55    54    66    60    50    65    63    35
N_M1_13B1900    68    68    83    66    64    69    58    71    65    71
N_M1_13B1910    64    90    82    63    57    70    56    47    52    61
N_M1_13B1920    44    53    54    59    64    51    65    45    54    54
N_M1_13B1930    43    50    49    35    51    36    29    50    46    40
N_M1_13B1940    38    48    45    48    43    39    33    37    39    32
N_M1_13B1950    30    31    27    33    40    47    43    42    32    32
N_M1_13B1960    31    32    25    27    41    32    23    26    28    26
N_M1_13B1970    28    21    23    21    26    32    44    36    31    29
N_M1_13B1980    29    33    22    18    28    23    35    36    35    34
N_M1_13B1990    40    33    26    29    24    27    22    24    30    31
N_M1_13B2000    32    36    28    22    23    27    23    24    29    25
N_M1_13B2010    41    69    81    90    91    93    56   999
