# Supplementary material for: Data on beetle-killed and surviving lodgepole pine (Pinus contorta) radial growth from the Beaverhead-Deerlodge National Forest, MT prior to a severe mountain pine beetle outbreak
Source: Data Brief. 2018 Aug 14;20:558–61. doi: 10.1016/j.dib.2018.08.019 (PMC6126402; doi:10.1016/j.dib.2018.08.019)
Supplement: Supplementary file 2 — Supplementary material [file mmc2.zip › Raw_DTP_RWL/RWL/North_Mid_rwl/N_M1_14A.rwl]

N_M1_14A1858   152   100
N_M1_14A1860   113    75    74    88    78    74    85    62    60    48
N_M1_14A1870    38    46    65    74   101   108   102    96    92   103
N_M1_14A1880   103   132   114    97   108   118   103    93   103    65
N_M1_14A1890    64    98    89    78    74    77    59    50    52    49
N_M1_14A1900    62    56    49    46    57    48    53    61    71    61
N_M1_14A1910    56    63    62    66    49    59    53    39    44    47
N_M1_14A1920    32    45    45    54    35    42    38    40    50    57
N_M1_14A1930    52    46    56    47    50    44    34    44    44    48
N_M1_14A1940    55    64    50    61    55    57    37    47    55    53
N_M1_14A1950    51    41    60    58    64    57    40    50    34    36
N_M1_14A1960    33    31    31    35    33    39    34    22    28    36
N_M1_14A1970    29    18    24    22    31    31    34    23    28    31
N_M1_14A1980    30    28    22    24    31    25    29    28    30    24
N_M1_14A1990    31    24    20    16    30    24    28    16    24    20
N_M1_14A2000    20    22    22    21    18    19    20    15    22    29
N_M1_14A2010    50    48    72    65    59    57    21   999
