# Supplementary material for: Data on beetle-killed and surviving lodgepole pine (Pinus contorta) radial growth from the Beaverhead-Deerlodge National Forest, MT prior to a severe mountain pine beetle outbreak
Source: Data Brief. 2018 Aug 14;20:558–61. doi: 10.1016/j.dib.2018.08.019 (PMC6126402; doi:10.1016/j.dib.2018.08.019)
Supplement: Supplementary file 2 — Supplementary material [file mmc2.zip › Raw_DTP_RWL/RWL/North_Mid_rwl/N_M1_14B.rwl]

N_M1_14B1850    70    87   138   103   107    74    81    85    69    61
N_M1_14B1860    49    79    54    54    61    57    55    63    57    49
N_M1_14B1870    43    50    79    49    70    62    67    93    89    82
N_M1_14B1880    66    68    86    65    64    94    81    81    72    72
N_M1_14B1890    75   137   117   110   126   110   103   125   122   103
N_M1_14B1900   116    88    86   103    99    70    77    68    64    60
N_M1_14B1910    50    52    69    62    42    61    53    43    61    73
N_M1_14B1920    56    68    76    58    57    37    54    56    60    56
N_M1_14B1930    35    42    41    32    37    25    18    29    36    36
N_M1_14B1940    36    54    46    67    53    55    45    41    40    27
N_M1_14B1950    25    35    39    23    33    20    12    14    15    15
N_M1_14B1960    20    31    15    29    21    32    24    20    19    24
N_M1_14B1970    29    17    26    21    29    31    34    29    32    33
N_M1_14B1980    34    38    31    30    37    25    36    34    35    33
N_M1_14B1990    36    37    21    19    30    22    18    17    24    18
N_M1_14B2000    17    19    14    16    11    14    17    15    14    30
N_M1_14B2010    41    52    58    46    51    62    45   999
