# Supplementary material for: Data on beetle-killed and surviving lodgepole pine (Pinus contorta) radial growth from the Beaverhead-Deerlodge National Forest, MT prior to a severe mountain pine beetle outbreak
Source: Data Brief. 2018 Aug 14;20:558–61. doi: 10.1016/j.dib.2018.08.019 (PMC6126402; doi:10.1016/j.dib.2018.08.019)
Supplement: Supplementary file 2 — Supplementary material [file mmc2.zip › Raw_DTP_RWL/RWL/North_Mid_rwl/N_M1_15B.rwl]

N_M1_15B1843   106   158   197   180   183   157   175
N_M1_15B1850   157   181   158   132   167   148   162   144    96   101
N_M1_15B1860   107    87   103    89   119    89    84    66    83    68
N_M1_15B1870    82    70    72    59    61    58    67    64    62    72
N_M1_15B1880    66    73    64    90    70    77    70    62    78    68
N_M1_15B1890    59    66    72    69    67    90    70    73    68    64
N_M1_15B1900    59    59    71    67    84    67    57    63    43    31
N_M1_15B1910    21    16    11    12    11    12    11     7    13    12
N_M1_15B1920    10    10     9    12     7    12    13     7     8    17
N_M1_15B1930    16    15    15    11    13    11    14    13    14    14
N_M1_15B1940    17    10    16    15    15    18    18    19    18    17
N_M1_15B1950    18    20    18    15    18    26    21    19    18    19
N_M1_15B1960    23    13    21    24    19    25    19    23    18    22
N_M1_15B1970    23    14    24     4    16    19    22    17    17    24
N_M1_15B1980    18    24    23    17    18    17    22    20    20    17
N_M1_15B1990    25    24    18    20    22    23    21    15    26    19
N_M1_15B2000    15    16    13    20    17    11    23    22    20    41
N_M1_15B2010    38    57    52    60    55    47    37   999
