# Supplementary material for: Data on beetle-killed and surviving lodgepole pine (Pinus contorta) radial growth from the Beaverhead-Deerlodge National Forest, MT prior to a severe mountain pine beetle outbreak
Source: Data Brief. 2018 Aug 14;20:558–61. doi: 10.1016/j.dib.2018.08.019 (PMC6126402; doi:10.1016/j.dib.2018.08.019)
Supplement: Supplementary file 2 — Supplementary material [file mmc2.zip › Raw_DTP_RWL/RWL/North_Mid_rwl/N_M1_16A.rwl]

N_M1_16A1838    76   127
N_M1_16A1840   172   223   232   193   145   150   141   100    88    91
N_M1_16A1850    88    40    75    97   103    90    66    77    80    73
N_M1_16A1860   107    79    89    69    56    51    50    42    47    32
N_M1_16A1870    32    20    24    12    12    17    21    18    25    32
N_M1_16A1880    38    53    69    52    51    66    53    53    60    48
N_M1_16A1890    52    58    72    66    69    77    55    59    78    44
N_M1_16A1900    54    59    55    54    65    65    60    57    60    67
N_M1_16A1910    71    69    60    52    49    49    52    41    43    50
N_M1_16A1920    42    46    47    42    50    37    32    33    36    36
N_M1_16A1930    34    39    30    27    30    20    23    24    32    40
N_M1_16A1940    42    38    39    49    50    49    42    49    50    55
N_M1_16A1950    44    33    30    24    31    33    31    33    30    25
N_M1_16A1960    41    28    27    30    36    40    26    21    25    25
N_M1_16A1970    24    20    23    21    21    22    21    18    27    25
N_M1_16A1980    24    31    33    34    42    27    39    33    45    43
N_M1_16A1990    36    39    37    26    34    33    19     9    12     4
N_M1_16A2000     8     6    10     6     5     5     4     4    10    10
N_M1_16A2010    18    12    17    16    14    16   999
