# Supplementary material for: Data on beetle-killed and surviving lodgepole pine (Pinus contorta) radial growth from the Beaverhead-Deerlodge National Forest, MT prior to a severe mountain pine beetle outbreak
Source: Data Brief. 2018 Aug 14;20:558–61. doi: 10.1016/j.dib.2018.08.019 (PMC6126402; doi:10.1016/j.dib.2018.08.019)
Supplement: Supplementary file 2 — Supplementary material [file mmc2.zip › Raw_DTP_RWL/RWL/North_Mid_rwl/N_M1_16B.rwl]

N_M1_16B1837   139   116   128
N_M1_16B1840   116   139   142   142   114   117   125   141   131    98
N_M1_16B1850    98   106   113   119   101    82   124    89   131    90
N_M1_16B1860   106    86    76    72    80    61    66    53    56    43
N_M1_16B1870    48    13    17    27    48    62    78    77    86    68
N_M1_16B1880    91    76    47    62    65    76    70    73    58    58
N_M1_16B1890    88    73    75    85    83    61    53    51    55    49
N_M1_16B1900    43    34    32    30    34    28    40    34    30    34
N_M1_16B1910    25    35    29    32    28    28    23    18    23    16
N_M1_16B1920    28    32    39    50    38    34    29    39    30    20
N_M1_16B1930    29    40    32    25    23    16    34    37    41    35
N_M1_16B1940    41    41    31    29    28    26    27    28    37    36
N_M1_16B1950    31    33    25    27    28    24    23    21    21    16
N_M1_16B1960    22    19    32    24    31    31    25    24    16    15
N_M1_16B1970    14    15    12    13    15    21    16    21    14    21
N_M1_16B1980    29    22    29    33    21    24    18    22    24    28
N_M1_16B1990    21    19    15    19    16    15    13    16    13    15
N_M1_16B2000    14    14    13    15    15    17    14    15    12    16
N_M1_16B2010    19    28    24    22    28    24   999
