# Supplementary material for: Data on beetle-killed and surviving lodgepole pine (Pinus contorta) radial growth from the Beaverhead-Deerlodge National Forest, MT prior to a severe mountain pine beetle outbreak
Source: Data Brief. 2018 Aug 14;20:558–61. doi: 10.1016/j.dib.2018.08.019 (PMC6126402; doi:10.1016/j.dib.2018.08.019)
Supplement: Supplementary file 2 — Supplementary material [file mmc2.zip › Raw_DTP_RWL/RWL/North_Mid_rwl/N_M1_17A.rwl]

N_M1_17A1885   178   158   100   131   123
N_M1_17A1890   108   115   102   116   132   129    90   104   100    52
N_M1_17A1900    67    75    68    43    50    42    76   105    99    86
N_M1_17A1910    81    78    55    59    61    63    50    41    52    63
N_M1_17A1920    37    44    53    56    40    43    54    49    73    75
N_M1_17A1930    69    82    77    47    60    29    37    52    59    54
N_M1_17A1940    46    43    50    46    50    50    37    34    49    57
N_M1_17A1950    56    59    70    52    54    67    68    45    52    54
N_M1_17A1960    50    44    42    61    50    65    46    31    20    24
N_M1_17A1970    22    19    17    14    21    25    43    32    38    31
N_M1_17A1980    29    38    34    56    60    43    41    67    65    40
N_M1_17A1990    48    39    32    29    36    39    25    36    47    49
N_M1_17A2000    51    47    47    54    34    58    53    27    50    57
N_M1_17A2010    52    47    62    53    46    50    40   999
