# Supplementary material for: Data on beetle-killed and surviving lodgepole pine (Pinus contorta) radial growth from the Beaverhead-Deerlodge National Forest, MT prior to a severe mountain pine beetle outbreak
Source: Data Brief. 2018 Aug 14;20:558–61. doi: 10.1016/j.dib.2018.08.019 (PMC6126402; doi:10.1016/j.dib.2018.08.019)
Supplement: Supplementary file 2 — Supplementary material [file mmc2.zip › Raw_DTP_RWL/RWL/North_Mid_rwl/N_M1_17B.rwl]

N_M1_17B1884   143   144   172   125   126    88
N_M1_17B1890    97    95    90   106   109   137    98   119    94    70
N_M1_17B1900   100    99   103    94   114   103    81    99    90    86
N_M1_17B1910    92    98    88    79    57    78    68    47    70    91
N_M1_17B1920    50    72    61    61    60    49    67    47    68    52
N_M1_17B1930    45    43    42    35    57    45    40    53    70    50
N_M1_17B1940    44    23    33    49    54    55    47    37    47    47
N_M1_17B1950    49    56    61    43    51    68    57    54    69    65
N_M1_17B1960    53    42    48    58    63    83    35    31    33    53
N_M1_17B1970    43    40    42    20    43    29    54    47    71    56
N_M1_17B1980    45    64    40    54    66    49    67    60    46    70
N_M1_17B1990    62    43    55    51    75    60    61    74    87    72
N_M1_17B2000   101    76    59    78    55    70    85    67    47    68
N_M1_17B2010    52    50    60    52    68    52    55   999
