# Supplementary material for: Data on beetle-killed and surviving lodgepole pine (Pinus contorta) radial growth from the Beaverhead-Deerlodge National Forest, MT prior to a severe mountain pine beetle outbreak
Source: Data Brief. 2018 Aug 14;20:558–61. doi: 10.1016/j.dib.2018.08.019 (PMC6126402; doi:10.1016/j.dib.2018.08.019)
Supplement: Supplementary file 2 — Supplementary material [file mmc2.zip › Raw_DTP_RWL/RWL/North_Mid_rwl/N_M1_18A.rwl]

N_M1_18A1887   132   157   136
N_M1_18A1890   120   128   121   107   121   134    85   121    99    50
N_M1_18A1900    87    92    88    69    51    60    76    86    98    93
N_M1_18A1910    95    73    56    63    60    67    47    40    49    58
N_M1_18A1920    44    55    41    49    47    39    60    54    81    56
N_M1_18A1930    52    73    72    48    73    41    32    50    46    51
N_M1_18A1940    38    46    38    37    44    42    43    48    49    50
N_M1_18A1950    24    39    36    32    40    65    62    59    67    59
N_M1_18A1960    53    47    54    55    46    49    33    35    40    50
N_M1_18A1970    45    39    31    25    29    36    39    31    48    46
N_M1_18A1980    42    45    46    51    55    31    26    40    43    41
N_M1_18A1990    57    42    48    42    50    41    48    46    64    52
N_M1_18A2000    53    51    37    44    35    33    31    22    19    25
N_M1_18A2010    27    31    23    32    42    49    47   999
