# Supplementary material for: Data on beetle-killed and surviving lodgepole pine (Pinus contorta) radial growth from the Beaverhead-Deerlodge National Forest, MT prior to a severe mountain pine beetle outbreak
Source: Data Brief. 2018 Aug 14;20:558–61. doi: 10.1016/j.dib.2018.08.019 (PMC6126402; doi:10.1016/j.dib.2018.08.019)
Supplement: Supplementary file 2 — Supplementary material [file mmc2.zip › Raw_DTP_RWL/RWL/North_Mid_rwl/N_M1_18B.rwl]

N_M1_18B1883    52    97   119   156    97   134   130
N_M1_18B1890   129   108    88    82   110   121   101   131   102    69
N_M1_18B1900   103   104    69    58    40    48    63    91    83    77
N_M1_18B1910    87    83    75    73    55    67    55    42    51    58
N_M1_18B1920    34    53    55    58    46    41    60    49    64    60
N_M1_18B1930    56    54    77    49    74    47    30    44    44    39
N_M1_18B1940    38    38    47    52    40    48    43    48    46    57
N_M1_18B1950    47    53    61    53    50    67    56    49    44    51
N_M1_18B1960    34    34    37    40    34    39    31    35    30    29
N_M1_18B1970    35    30    27    21    28    36    37    25    31    26
N_M1_18B1980    38    36    36    40    39    29    39    35    39    36
N_M1_18B1990    50    37    34    27    25    29    27    27    35    35
N_M1_18B2000    33    33    25    27    13    17    17    10     7    10
N_M1_18B2010    15    23    30    32    27    38    18   999
