# Supplementary material for: Data on beetle-killed and surviving lodgepole pine (Pinus contorta) radial growth from the Beaverhead-Deerlodge National Forest, MT prior to a severe mountain pine beetle outbreak
Source: Data Brief. 2018 Aug 14;20:558–61. doi: 10.1016/j.dib.2018.08.019 (PMC6126402; doi:10.1016/j.dib.2018.08.019)
Supplement: Supplementary file 2 — Supplementary material [file mmc2.zip › Raw_DTP_RWL/RWL/North_Mid_rwl/N_M1_19A.rwl]

N_M1_19A1838   129   165
N_M1_19A1840   173   141   130   119   113    78    44    94    70    47
N_M1_19A1850    38    60    56    53    48    42    57    50    70    26
N_M1_19A1860    60    51    54    40    42    50    51    35    34    28
N_M1_19A1870    39    14    24    22    31    58    89    90    93   110
N_M1_19A1880    83    70    72    57    54    55    59    51    76    31
N_M1_19A1890    61    62    48    29    41    46    38    29    52    31
N_M1_19A1900    54    56    48    71    66    46    30    40    36    52
N_M1_19A1910    42    58    31    32    24    32    13    17    25    25
N_M1_19A1920    24    32    28    22    24    18    18    20    19    21
N_M1_19A1930    17    23    35    36    31    22    15    18    28    29
N_M1_19A1940    25    37    22    18    21    22    20    21    25    25
N_M1_19A1950    33    15    27    22    30    29    31    29    41    32
N_M1_19A1960    28    22    31    28    22    23     8    14    12    12
N_M1_19A1970    15    12    14     8    12    16    14    14    29    29
N_M1_19A1980    22    38    36    54    65    29    30    34    30    32
N_M1_19A1990    31    32    21    21    23    19    21    28    42    33
N_M1_19A2000    41    36    28    34    37    35    42    35    26    24
N_M1_19A2010    46    32    50    73    85    75    38   999
