# Supplementary material for: Data on beetle-killed and surviving lodgepole pine (Pinus contorta) radial growth from the Beaverhead-Deerlodge National Forest, MT prior to a severe mountain pine beetle outbreak
Source: Data Brief. 2018 Aug 14;20:558–61. doi: 10.1016/j.dib.2018.08.019 (PMC6126402; doi:10.1016/j.dib.2018.08.019)
Supplement: Supplementary file 2 — Supplementary material [file mmc2.zip › Raw_DTP_RWL/RWL/North_Mid_rwl/N_M1_19B.rwl]

N_M1_19B1841   125   122   114   102    76    51    76    68    52
N_M1_19B1850    44    45    41    41    31    30    41    36    42    20
N_M1_19B1860    46    43    39    40    40    40    53    38    43    36
N_M1_19B1870    36    18    15    24    21    47   106   110   121   119
N_M1_19B1880    79   106   100    73    97    98    77    62    75    37
N_M1_19B1890    67    71    86    60    78    55    48    48    66    41
N_M1_19B1900    55    69    58    58    46    49    44    67    60    40
N_M1_19B1910    35    60    55    44    34    39    27    25    25    18
N_M1_19B1920    15    20    18    17    15     9    11    16    17    19
N_M1_19B1930    13    19    23    18    27    19    12    22    20    25
N_M1_19B1940    30    45    46    38    40    46    39    45    55    47
N_M1_19B1950    36    30    29    24    30    47    27    22    22    22
N_M1_19B1960    17    16    13    17    16    17    11    12    15    11
N_M1_19B1970    17    15    11    11    16    20    28    30    37    40
N_M1_19B1980    46    41    40    31    31    18    25    26    26    22
N_M1_19B1990    26    25    18    18    23    19    20    23    41    53
N_M1_19B2000    47    26    21    25    25    34    25    25    18    21
N_M1_19B2010    21    27    30    44    28    22    15   999
