# Supplementary material for: Data on beetle-killed and surviving lodgepole pine (Pinus contorta) radial growth from the Beaverhead-Deerlodge National Forest, MT prior to a severe mountain pine beetle outbreak
Source: Data Brief. 2018 Aug 14;20:558–61. doi: 10.1016/j.dib.2018.08.019 (PMC6126402; doi:10.1016/j.dib.2018.08.019)
Supplement: Supplementary file 2 — Supplementary material [file mmc2.zip › Raw_DTP_RWL/RWL/North_Mid_rwl/N_M1_20A.rwl]

N_M1_20A1885   244   226   207   268   182
N_M1_20A1890   200   215   189   155   150   182   131   151   136    63
N_M1_20A1900   109   129   106   113    80    80    96   106    95    89
N_M1_20A1910   100    86    70    93    85    76    68    57    70    79
N_M1_20A1920    56    72    68    72    62    64    78    62    93    86
N_M1_20A1930    69    79    73    67    74    55    58    65    69    66
N_M1_20A1940    55    24    34    46    39    46    52    44    51    53
N_M1_20A1950    44    40    34    32    22    39    32    38    21    31
N_M1_20A1960    28    28    24    39    41    38    19    23    15    19
N_M1_20A1970    29    20    18    15    22    20    20    15    23    22
N_M1_20A1980    14    16    14    17    17    16    12    15    17    16
N_M1_20A1990    15    12     8    13    14     8  -999  -999     4     4
N_M1_20A2000     8    15    15    12    12     6    12    13     6     5
N_M1_20A2010     3     9    12    15    16    19    13   999
