# Supplementary material for: Data on beetle-killed and surviving lodgepole pine (Pinus contorta) radial growth from the Beaverhead-Deerlodge National Forest, MT prior to a severe mountain pine beetle outbreak
Source: Data Brief. 2018 Aug 14;20:558–61. doi: 10.1016/j.dib.2018.08.019 (PMC6126402; doi:10.1016/j.dib.2018.08.019)
Supplement: Supplementary file 2 — Supplementary material [file mmc2.zip › Raw_DTP_RWL/RWL/North_Mid_rwl/N_M1_20B.rwl]

N_M1_20B1882   175   275   199   185   142   120   138    99
N_M1_20B1890   128   121   110    92   115   108    97   122   105    62
N_M1_20B1900    99    99    87    87    67    67    71    83    72    84
N_M1_20B1910    73    82    67    62    66    71    70    52    64    70
N_M1_20B1920    49    71    61    53    53    64    46    47    78    63
N_M1_20B1930    57    62    65    51    63    46    48    55    56    55
N_M1_20B1940    47    58    52    51    47    47    46    52    47    55
N_M1_20B1950    15    30    39    47    46    45    50    42    34    35
N_M1_20B1960    33    31    24    38    36    37    34    30    22    17
N_M1_20B1970    19    10    10    14     9    14    10    13    16    14
N_M1_20B1980    11    13    12    11    16     6    15    11    18    13
N_M1_20B1990    11    11    10     9    11     9     9  -999  -999  -999
N_M1_20B2000     5     5     6    10     7     7     9    12    11    11
N_M1_20B2010    11    11    10     8     9     8     5   999
