# Supplementary material for: Data on beetle-killed and surviving lodgepole pine (Pinus contorta) radial growth from the Beaverhead-Deerlodge National Forest, MT prior to a severe mountain pine beetle outbreak
Source: Data Brief. 2018 Aug 14;20:558–61. doi: 10.1016/j.dib.2018.08.019 (PMC6126402; doi:10.1016/j.dib.2018.08.019)
Supplement: Supplementary file 2 — Supplementary material [file mmc2.zip › Raw_DTP_RWL/RWL/North_Mid_rwl/N_M2_01B.rwl]

N_M2_01B1900    74   212   251   270   280   273   309   295   302   304
N_M2_01B1910   260   318   252   205   243   242   169   229   169   203
N_M2_01B1920   202   177   155   157   133   140   213   172   178   173
N_M2_01B1930   140   150   154   122   135   122    83   130   128   112
N_M2_01B1940   126   124   117    92    91    98    93   115   107    81
N_M2_01B1950   102   105    80   106    65    64    84    80    63    58
N_M2_01B1960    70    55    54    52    45    33    29    40    44    33
N_M2_01B1970    35    27    12    14    21    24    23    31    34    22
N_M2_01B1980    19    18    26    28    38    13     5    12    11    13
N_M2_01B1990    11     3    10    11    12    11     3     2     4     3
N_M2_01B2000     3     6     5     4     1     6     4   999
