# Supplementary material for: Data on beetle-killed and surviving lodgepole pine (Pinus contorta) radial growth from the Beaverhead-Deerlodge National Forest, MT prior to a severe mountain pine beetle outbreak
Source: Data Brief. 2018 Aug 14;20:558–61. doi: 10.1016/j.dib.2018.08.019 (PMC6126402; doi:10.1016/j.dib.2018.08.019)
Supplement: Supplementary file 2 — Supplementary material [file mmc2.zip › Raw_DTP_RWL/RWL/North_Mid_rwl/N_M2_02A.rwl]

N_M2_02A1881   296   324   337   383   372   276   205   168   162
N_M2_02A1890   131   137   150   191   204   174   156   147   174   124
N_M2_02A1900   166   153   137   147   132   113   128   162   119   111
N_M2_02A1910   128   117    94   110    95    97    58    41    57    56
N_M2_02A1920    40    54    46    54    49    54    58    47    58    57
N_M2_02A1930    56    45    59    37    57    33    30    41    44    39
N_M2_02A1940    36    39    42    47    45    45    41    46    45    73
N_M2_02A1950    65    52    57    38    38    47    48    43    51    41
N_M2_02A1960    43    40    36    47    48    47    48    42    39    35
N_M2_02A1970    30    27    33    25    28    33    48    43    45    38
N_M2_02A1980    42    39    33    44    34    27    45    41    43    38
N_M2_02A1990    48    35    30    20    35    37    25    24    45    36
N_M2_02A2000    34    24    20    21    20    31    41    28    18   999
