# Supplementary material for: Data on beetle-killed and surviving lodgepole pine (Pinus contorta) radial growth from the Beaverhead-Deerlodge National Forest, MT prior to a severe mountain pine beetle outbreak
Source: Data Brief. 2018 Aug 14;20:558–61. doi: 10.1016/j.dib.2018.08.019 (PMC6126402; doi:10.1016/j.dib.2018.08.019)
Supplement: Supplementary file 2 — Supplementary material [file mmc2.zip › Raw_DTP_RWL/RWL/North_Mid_rwl/N_M2_02B.rwl]

N_M2_02B1879    84
N_M2_02B1880   141   221   267   267   296   332   316   383   390   340
N_M2_02B1890   351   345   346   247   260   298   262   256   263   149
N_M2_02B1900   254   245   275   196   190   151   184   234   173   193
N_M2_02B1910   206   187   166   181   141   154   113    83   115    96
N_M2_02B1920    62    76    91    85    62    58    66    51    79    63
N_M2_02B1930    52    67    60    42    72    53    54    52    61    55
N_M2_02B1940    50    50    46    53    50    51    48    52    67    52
N_M2_02B1950    63    71    48    19    10    22    17    17    25    38
N_M2_02B1960    41    33    37    47    46    45    33    12    17    17
N_M2_02B1970    17    19    15    12    31    43    52    46    49    52
N_M2_02B1980    37    37    33    35    52    43    34    38    34    27
N_M2_02B1990    27    17    21    16    16    13    14    14    13    19
N_M2_02B2000    15    13     9    14    13    15    21    15    12   999
