# Supplementary material for: Data on beetle-killed and surviving lodgepole pine (Pinus contorta) radial growth from the Beaverhead-Deerlodge National Forest, MT prior to a severe mountain pine beetle outbreak
Source: Data Brief. 2018 Aug 14;20:558–61. doi: 10.1016/j.dib.2018.08.019 (PMC6126402; doi:10.1016/j.dib.2018.08.019)
Supplement: Supplementary file 2 — Supplementary material [file mmc2.zip › Raw_DTP_RWL/RWL/North_Mid_rwl/N_M2_03A.rwl]

N_M2_03A1882   136   248   315   312   318   303   292   272
N_M2_03A1890   248   258   243   258   274   275   208   238   236   192
N_M2_03A1900   261   228   185   159   115   139   114   153   140   152
N_M2_03A1910   144   118   119   122    87   118    77    67    80    84
N_M2_03A1920    56    67    57    48    54    55    61    51    90    58
N_M2_03A1930    48    52    65    40    56    40    36    43    42    44
N_M2_03A1940    45    46    42    40    38    41    44    46    38    48
N_M2_03A1950    39    39    38    35    40    38    35    27    32    34
N_M2_03A1960    31    34    39    48    42    48    28    39    32    31
N_M2_03A1970    35    17    30    17    19    22    20    14    29    29
N_M2_03A1980    29    25    23    18    33    22    23    27    26    36
N_M2_03A1990    28    23    19    21    21    18    12    17    12    13
N_M2_03A2000    17     9    20    19    21    21    18    17    21   999
