# Supplementary material for: Data on beetle-killed and surviving lodgepole pine (Pinus contorta) radial growth from the Beaverhead-Deerlodge National Forest, MT prior to a severe mountain pine beetle outbreak
Source: Data Brief. 2018 Aug 14;20:558–61. doi: 10.1016/j.dib.2018.08.019 (PMC6126402; doi:10.1016/j.dib.2018.08.019)
Supplement: Supplementary file 2 — Supplementary material [file mmc2.zip › Raw_DTP_RWL/RWL/North_Mid_rwl/N_M2_03B.rwl]

N_M2_03B1882   290   221   302   332   339   295   286   267
N_M2_03B1890   220   225   219   227   203   232   173   173   179   128
N_M2_03B1900   191   196   194   146   103   112    97   120   124   109
N_M2_03B1910   128   100   104   126    93    96    82    63    69    77
N_M2_03B1920    47    70    60    59    55    60    49    48    60    48
N_M2_03B1930    36    32    49    32    44    22    30    34    42    36
N_M2_03B1940    38    46    46    41    40    44    37    35    38    42
N_M2_03B1950    27    29    22    28    24    24    25    23    34    24
N_M2_03B1960    24    22    18    31    35    45    31    19    14    22
N_M2_03B1970    21    14    17    15    19    23    20    27    28    28
N_M2_03B1980    22    21    16    29    14    19    16    27    18    19
N_M2_03B1990    22    22    16    24    24    20    18     8    14    17
N_M2_03B2000    16    10     7    11    13   999
