# Supplementary material for: Data on beetle-killed and surviving lodgepole pine (Pinus contorta) radial growth from the Beaverhead-Deerlodge National Forest, MT prior to a severe mountain pine beetle outbreak
Source: Data Brief. 2018 Aug 14;20:558–61. doi: 10.1016/j.dib.2018.08.019 (PMC6126402; doi:10.1016/j.dib.2018.08.019)
Supplement: Supplementary file 2 — Supplementary material [file mmc2.zip › Raw_DTP_RWL/RWL/North_Mid_rwl/N_M2_04A.rwl]

N_M2_04A1881    60   175   178   264   248   283   247   244   215
N_M2_04A1890   252   249   231   225   242   215   186   192   211   149
N_M2_04A1900   192   223   196   178   161   156   161   207   159   171
N_M2_04A1910   155   151   141   127   117   122    92    56    67    66
N_M2_04A1920    52    67    61    59    56    63    66    64    80    74
N_M2_04A1930    51    60    64    50    67    58    46    60    57    55
N_M2_04A1940    53    58    42    50    47    49    54    53    55    40
N_M2_04A1950    47    48    36    36    32    29    21    23    32    31
N_M2_04A1960    30    33    30    35    36    36    29    30    16    17
N_M2_04A1970    24    21    16    13    23    23    20    15    24    28
N_M2_04A1980    23    21    18    15    22    18    23    21    22    19
N_M2_04A1990    25    23    25    34    19    19    16    16    16    20
N_M2_04A2000    15    15    13    32    24    23    29    17    14   999
