# Supplementary material for: Data on beetle-killed and surviving lodgepole pine (Pinus contorta) radial growth from the Beaverhead-Deerlodge National Forest, MT prior to a severe mountain pine beetle outbreak
Source: Data Brief. 2018 Aug 14;20:558–61. doi: 10.1016/j.dib.2018.08.019 (PMC6126402; doi:10.1016/j.dib.2018.08.019)
Supplement: Supplementary file 2 — Supplementary material [file mmc2.zip › Raw_DTP_RWL/RWL/North_Mid_rwl/N_M2_04B.rwl]

N_M2_04B1882   227   211   222   253   311   249   218   176
N_M2_04B1890   250   278   226   182   238   187   177   178   186   128
N_M2_04B1900   162   196   162   173   165   147   118   157   141   144
N_M2_04B1910   127   122   122   126   113    97    97    68    77    76
N_M2_04B1920    71    84    79    83    72    70    72    63    82    66
N_M2_04B1930    56    67    66    46    58    52    36    41    49    38
N_M2_04B1940    41    44    41    35    36    41    38    34    43    37
N_M2_04B1950    34    37    22    29    36    36    23    27    31    28
N_M2_04B1960    23    22    16    18    20    22    23    30    25    15
N_M2_04B1970    20    13    13    12    17    18    20    13    19    17
N_M2_04B1980    18    14    15    13    18     8    11     9    19    13
N_M2_04B1990    16    15    14    16    16    15    16    10    15    11
N_M2_04B2000    12    12    12    11    10    11    15    11    10   999
