# Supplementary material for: Data on beetle-killed and surviving lodgepole pine (Pinus contorta) radial growth from the Beaverhead-Deerlodge National Forest, MT prior to a severe mountain pine beetle outbreak
Source: Data Brief. 2018 Aug 14;20:558–61. doi: 10.1016/j.dib.2018.08.019 (PMC6126402; doi:10.1016/j.dib.2018.08.019)
Supplement: Supplementary file 2 — Supplementary material [file mmc2.zip › Raw_DTP_RWL/RWL/North_Mid_rwl/N_M2_05A.rwl]

N_M2_05A1883   247   276   258   319   277   296   251
N_M2_05A1890   243   296   252   252   250   254   197   224   251   191
N_M2_05A1900   222   213   207   192   187   203   216   220   194   195
N_M2_05A1910   214   175   166   154   110   128   101    70    70    72
N_M2_05A1920    52    72    71    73    75    76    82    78   103    94
N_M2_05A1930    55    66    65    54    70    46    47    61    67    65
N_M2_05A1940    74    58    43    51    57    56    47    47    61    67
N_M2_05A1950    71    58    66    48    46    57    47    42    41    56
N_M2_05A1960    46    50    47    53    53    60    54    51    36    34
N_M2_05A1970    38    35    35    20    37    40    45    37    48    49
N_M2_05A1980    46    47    38    50    61    43    55    43    42    48
N_M2_05A1990    51    48    37    29    36    33    35    40    47    43
N_M2_05A2000    44    43    37    43    45    40    37    33    34   999
