# Supplementary material for: Data on beetle-killed and surviving lodgepole pine (Pinus contorta) radial growth from the Beaverhead-Deerlodge National Forest, MT prior to a severe mountain pine beetle outbreak
Source: Data Brief. 2018 Aug 14;20:558–61. doi: 10.1016/j.dib.2018.08.019 (PMC6126402; doi:10.1016/j.dib.2018.08.019)
Supplement: Supplementary file 2 — Supplementary material [file mmc2.zip › Raw_DTP_RWL/RWL/North_Mid_rwl/N_M2_05B.rwl]

N_M2_05B1882   307   253   281   280   307   240   262   215
N_M2_05B1890   227   264   294   250   237   224   225   223   279   198
N_M2_05B1900   252   271   219   190   188   191   187   212   193   197
N_M2_05B1910   169   150   148   133   107   104    89    63    68    76
N_M2_05B1920    53    76    71    76    63    54    60    50    63    68
N_M2_05B1930    43    63    78    50    67    48    37    57    66    45
N_M2_05B1940    43    51    44    43    38    36    33    38    45    53
N_M2_05B1950    47    33    33    46    31    40    48    46    48    38
N_M2_05B1960    28    32    29    40    52    38    44    61    36    22
N_M2_05B1970    30    29    23    25    21    27    38    42    40    39
N_M2_05B1980    34    46    33    41    42    24    35    38    40    50
N_M2_05B1990    47    32    34    24    25    27    31    24    36    34
N_M2_05B2000    43    53    40    35    44    30    21    31    25   999
