# Supplementary material for: Data on beetle-killed and surviving lodgepole pine (Pinus contorta) radial growth from the Beaverhead-Deerlodge National Forest, MT prior to a severe mountain pine beetle outbreak
Source: Data Brief. 2018 Aug 14;20:558–61. doi: 10.1016/j.dib.2018.08.019 (PMC6126402; doi:10.1016/j.dib.2018.08.019)
Supplement: Supplementary file 2 — Supplementary material [file mmc2.zip › Raw_DTP_RWL/RWL/North_Mid_rwl/N_M2_06A.rwl]

N_M2_06A1882   293   285   371   321   389   280   300   273
N_M2_06A1890   230   220   216   211   197   176   168   169   187   157
N_M2_06A1900   201   141   155   148   127   101   103   100   105   108
N_M2_06A1910    93   105   112   120   113    84    85    64    81   101
N_M2_06A1920    82    94    82    74    73    65    70    65    86    60
N_M2_06A1930    59    51    55    48    40    37    37    30    41    44
N_M2_06A1940    36    38    35    42    24    36    29    35    45    52
N_M2_06A1950    40    43    37    36    40    35    28    25    25    28
N_M2_06A1960    32    38    24    40    51    43    41    26    16    14
N_M2_06A1970    21    10    10    12    10    11    17    26    23    31
N_M2_06A1980    21    19    18    15    45    33    19    19    28    17
N_M2_06A1990    20    22    15    11    18    10    11     6     7    13
N_M2_06A2000    12     7     5     9     6     5     6     6   999
