# Supplementary material for: Data on beetle-killed and surviving lodgepole pine (Pinus contorta) radial growth from the Beaverhead-Deerlodge National Forest, MT prior to a severe mountain pine beetle outbreak
Source: Data Brief. 2018 Aug 14;20:558–61. doi: 10.1016/j.dib.2018.08.019 (PMC6126402; doi:10.1016/j.dib.2018.08.019)
Supplement: Supplementary file 2 — Supplementary material [file mmc2.zip › Raw_DTP_RWL/RWL/North_Mid_rwl/N_M2_06B.rwl]

N_M2_06B1878   183   219
N_M2_06B1880   215   352   357   258   317   295   329   292   312   299
N_M2_06B1890   265   316   284   258   267   248   185   218   211   158
N_M2_06B1900   225   172   160   139   140   144   167   137   134   142
N_M2_06B1910   177   166   174   201   186   159   135   101   123   131
N_M2_06B1920    92   123   104    93    95    82    80    75   100    82
N_M2_06B1930    55    60    56    43    50    44    40    48    60    58
N_M2_06B1940    63    79    82    84    85    85    87    76    68    67
N_M2_06B1950    74    69    57    58    54    49    43    36    46    39
N_M2_06B1960    59    48    34    64    59    79    49    31    18    14
N_M2_06B1970    24    19    23    25    25    22    24    22    38    39
N_M2_06B1980    15    21    20    20    19    21    28    25    36    21
N_M2_06B1990    20    24    16    17    33    24    17    15    15    18
N_M2_06B2000    14    16    17    15    12    11     8   999
