# Supplementary material for: Data on beetle-killed and surviving lodgepole pine (Pinus contorta) radial growth from the Beaverhead-Deerlodge National Forest, MT prior to a severe mountain pine beetle outbreak
Source: Data Brief. 2018 Aug 14;20:558–61. doi: 10.1016/j.dib.2018.08.019 (PMC6126402; doi:10.1016/j.dib.2018.08.019)
Supplement: Supplementary file 2 — Supplementary material [file mmc2.zip › Raw_DTP_RWL/RWL/North_Mid_rwl/N_M2_07A.rwl]

N_M2_07A1881   368   300   226   300   323   298   286   287   260
N_M2_07A1890   241   231   245   203   214   207   168   158   171   122
N_M2_07A1900   181   175   148   138   160   142   138   179   167   140
N_M2_07A1910   132   115   121   118   116   108    88    67    82    95
N_M2_07A1920    52    69    71    68    66    51    43    39    48    51
N_M2_07A1930    46    40    40    32    41    40    30    47    44    48
N_M2_07A1940    50    57    52    48    49    44    49    46    52    42
N_M2_07A1950    54    35    41    39    41    47    32    48    42    44
N_M2_07A1960    39    31    26    28    21    27    21    32    21    24
N_M2_07A1970    28    22    14    27    24    23    23    19    31    36
N_M2_07A1980    34    34    26    20    31    27    27    28    23    11
N_M2_07A1990    27    22    24    31    32    30    25    23    34    27
N_M2_07A2000    34    24    25    31    31    29    29    22    19   999
