# Supplementary material for: Data on beetle-killed and surviving lodgepole pine (Pinus contorta) radial growth from the Beaverhead-Deerlodge National Forest, MT prior to a severe mountain pine beetle outbreak
Source: Data Brief. 2018 Aug 14;20:558–61. doi: 10.1016/j.dib.2018.08.019 (PMC6126402; doi:10.1016/j.dib.2018.08.019)
Supplement: Supplementary file 2 — Supplementary material [file mmc2.zip › Raw_DTP_RWL/RWL/North_Mid_rwl/N_M2_07B.rwl]

N_M2_07B1882   282   219   249   282   318   282   289   265
N_M2_07B1890   263   263   275   225   247   210   169   173   195   123
N_M2_07B1900   179   192   134   128   124   102    98   121   105    92
N_M2_07B1910    76    44    47    42    30    38    44    39    47    48
N_M2_07B1920    39    47    42    54    50    30    23    30    48    54
N_M2_07B1930    48    48    52    43    50    48    34    52    53    47
N_M2_07B1940    49    48    45    42    40    40    39    46    54    46
N_M2_07B1950    41    35    34    31    25    29    21    35    29    30
N_M2_07B1960    35    26    16    30    36    38    42    41    11    11
N_M2_07B1970    24    21    13    25    16    24    29    27    31    30
N_M2_07B1980    24    25    16    18    24    13    18    27    34    24
N_M2_07B1990    29    29    22    25    17    15    20    13    22    15
N_M2_07B2000    14    16    14    11    11    15    15    13    11   999
