# Supplementary material for: Data on beetle-killed and surviving lodgepole pine (Pinus contorta) radial growth from the Beaverhead-Deerlodge National Forest, MT prior to a severe mountain pine beetle outbreak
Source: Data Brief. 2018 Aug 14;20:558–61. doi: 10.1016/j.dib.2018.08.019 (PMC6126402; doi:10.1016/j.dib.2018.08.019)
Supplement: Supplementary file 3 — Supplementary material [file mmc3.zip › BAI_calculations.R]

#### BAI calculations - detrended ####
# Written by C. Reed
# Edited by A. Cooper
# Last edited March 30, 2017

################## Notes: ###############
# DO NOT cut dataframes before calculating BAI 
# (it treats the first year as the nearest pith year).
# NA's do not matter in pre-BAI dataframes (it starts at first value).

# This script will calculate either detrended or raw BAI. Raw is better because trends are not strong.
# The other version is found in G:/Helena_NF/Code/BAI_calculations.R

########### Read in Libraries (and set directory) #########

library(dplR)
library(plotrix)
library(ggplot2)

######################### Load distance to pith data ####################

# North-facing
N_Low_DTP <- read.csv("F:/test/Helena_NF/Data/For_Paper/Raw_DTP_RWL/DTP/North_Low_dtp_distToPith.txt", sep = "", skip = 3)
N_Mid_DTP <- read.csv("F:/test/Helena_NF/Data/For_Paper/Raw_DTP_RWL/DTP/North_Mid_dtp_distToPith.txt", sep = "", skip = 3)
N_High_DTP <- read.csv("F:/test/Helena_NF/Data/For_Paper/Raw_DTP_RWL/DTP/North_High_dtp_distToPith.txt", sep = "", skip = 3)

# South-facing
S_Low_DTP <- read.csv("F:/test/Helena_NF/Data/For_Paper/Raw_DTP_RWL/DTP/South_Low_dtp_distToPith.txt", sep = "", skip = 3)
S_Mid_DTP <- read.csv("F:/test/Helena_NF/Data/For_Paper/Raw_DTP_RWL/DTP/South_Mid_dtp_distToPith.txt", sep = "", skip = 3)
S_High_DTP <- read.csv("F:/test/Helena_NF/Data/For_Paper/Raw_DTP_RWL/DTP/South_High_dtp_distToPith.txt", sep = "", skip = 3)

################### Load rwl files #####################################

### Function to load and name files
read_rwl_files <- function(path, startyear, endyear) {
  
  # get file names
  files <- list.files(path, full.names = T)
  
  # initiate data frame
  temp_data <- data.frame(year = seq(startyear, endyear))
  
  # fill dataframe from each .rwl file
  for (i in 1:length(files)) {
    obj = read.rwl(files[i], header = FALSE)
    obj <- data.frame("year" = rownames(obj), obj)
    names(obj)[2] = 'data'
  
    first_year = obj[1, 1]
    last_year = obj[nrow(obj), 1]
    num_zeros = as.numeric(as.character(first_year)) - startyear
    num_zeros_end = endyear - as.numeric(as.character(last_year))
    temp_data[, i + 1] = rbind(data.frame(data = rep(NA, num_zeros)), data.frame(data = obj$data),
                               data.frame(data = rep(NA, num_zeros_end)))
  }
  
  # rename columns based on .rwl names
  data_names <- gsub("\\.rwl$","", list.files(path = path, pattern = "\\.rwl$"))
  colnames(temp_data) <- c("year", data_names)
  
  return(temp_data)
}

### import north-facing data
N_Low <- read_rwl_files("F:/test/Helena_NF/Data/For_Paper/Raw_DTP_RWL/RWL/North_Low_rwl/", 1770, 2016)
N_Mid <- read_rwl_files("F:/test/Helena_NF/Data/For_Paper/Raw_DTP_RWL/RWL/North_Mid_rwl/", 1770, 2016)
N_High <- read_rwl_files("F:/test/Helena_NF/Data/For_Paper/Raw_DTP_RWL/RWL/North_High_rwl/", 1770, 2016)

### import south-facing data
S_Low <- read_rwl_files("F:/test/Helena_NF/Data/For_Paper/Raw_DTP_RWL/RWL/South_Low_rwl/", 1770, 2016)
S_Mid <- read_rwl_files("F:/test/Helena_NF/Data/For_Paper/Raw_DTP_RWL/RWL/South_Mid_rwl/", 1770, 2016)
S_High <- read_rwl_files("F:/test/Helena_NF/Data/For_Paper/Raw_DTP_RWL/RWL/South_High_rwl/", 1770, 2016)

#################### Detrend and Calculate BAI ############################

#### function to detrend and calculate bai
calc_bai <- function(growth_data, dtp_data, startyear, endyear, detrend = FALSE, detrend_method) {
  
  # create detrended growth data (ring width) if desired
  if (detrend == TRUE) {
    dt <- detrend(rwl = rev(rev(growth_data)[, 2:ncol(growth_data)]), method = detrend_method)
  }
  if (detrend == FALSE) {
    dt <- rev(rev(growth_data)[, 2:ncol(growth_data)])
  }
  
  # calculate bai
  bai <- bai.in(rwl = dt, d2pith = dtp_data) # names need to be the same across these datasets
  
  # add year to bai dataframe
  bai$year <- seq(startyear, endyear)
  
  return(bai)
}

# calculate bai for north-facing plots
N_Low_BAI <- calc_bai(rev(N_Low), N_Low_DTP, 1770, 2016, FALSE, 'Spline')
N_Mid_BAI <- calc_bai(rev(N_Mid), N_Mid_DTP, 1770, 2016, FALSE, 'Spline')
N_High_BAI <- calc_bai(rev(N_High), N_High_DTP, 1770, 2016, FALSE, 'Spline')

# calculate bai for north-facing plots
S_Low_BAI <- calc_bai(rev(S_Low), S_Low_DTP, 1770, 2016, FALSE, 'Spline')
S_Mid_BAI <- calc_bai(rev(S_Mid), S_Mid_DTP, 1770, 2016, FALSE, 'Spline')
S_High_BAI <- calc_bai(rev(S_High), S_High_DTP, 1770, 2016, FALSE, 'Spline')

####################### Calculate average BAI for each elevation/aspect (and SEs) #######################
# This is the average across all cores for each year.

### function to add mean/se to dataframes
add_stats <- function(data) {
  
  # calculate mean and se
  data$mean <- apply(data[, 1:(ncol(data) - 1)], 1, FUN = mean, na.rm = T)
  data$se <- apply(data[, 1:(ncol(data) - 1)], 1, FUN = std.error, na.rm = T)
  
  return(data)
}

# calculate mean/se for north-facing plots
N_Low_BAI <- add_stats(N_Low_BAI)
N_Mid_BAI <- add_stats(N_Mid_BAI)
N_High_BAI <- add_stats(N_High_BAI)

# calculate mean/se for south-facing plots
S_Low_BAI <- add_stats(S_Low_BAI)
S_Mid_BAI <- add_stats(S_Mid_BAI)
S_High_BAI <- add_stats(S_High_BAI)

####### Create single dataframe for easy plotting #############

bai_data_north <- data.frame(rev(rev(N_High_BAI)[, 1:3]), aspect = 'N', elev = 'H')
bai_data_north <- rbind(data.frame(rev(rev(N_Mid_BAI)[, 1:3]), aspect = 'N', elev = 'M'), bai_data_north)
bai_data_north <- rbind(data.frame(rev(rev(N_Low_BAI)[, 1:3]), aspect = 'N', elev = 'L'), bai_data_north)
bai_data_north$elev <- factor(bai_data_north$elev, levels = c('H', 'M', 'L'))

bai_data_south <- data.frame(rev(rev(S_High_BAI)[, 1:3]), aspect = 'S', elev = 'H')
bai_data_south <- rbind(data.frame(rev(rev(S_Mid_BAI)[, 1:3]), aspect = 'S', elev = 'M'), bai_data_south)
bai_data_south <- rbind(data.frame(rev(rev(S_Low_BAI)[, 1:3]), aspect = 'S', elev = 'L'), bai_data_south)
bai_data_south$elev <- factor(bai_data_south$elev, levels = c('H', 'M', 'L'))

####################### Create plots ##############################

# mean growth plots
mean_plots <- function(data, col_high, col_mid, col_low, xmin, xmax, ymin, ymax) {
  ggplot(data, aes(year, mean, group = elev, colour = elev)) +
    geom_point(size = 2) +
    geom_line(show.legend = FALSE) +
    theme_bw() +
    theme(panel.grid.minor = element_blank(),
          panel.grid.major = element_blank(),
          axis.title.x = element_text(face = 'bold', size = 14),
          axis.title.y = element_text(face = 'bold', size = 14),
          axis.text.x = element_text(size = 12),
          axis.text.y = element_text(size = 12),
          legend.title = element_blank(),
          legend.text = element_text(size = 12),
          legend.justification = c(0, 1),
          legend.position = c(0, 1),
          legend.box.margin = margin(c(10, 10, 10, 10)),
          legend.background = element_rect(color = 'black', fill = 'white', size = 0.5, linetype = 'solid'),
          aspect.ratio = 0.75) +
    xlab('Year') +
    ylab(expression('BAI ('*mm^2*'/yr)')) +
    scale_x_continuous(breaks = seq(1950, 2015, 10)) +
    coord_fixed(xlim = c(xmin, xmax), ylim = c(ymin, ymax)) +
    scale_colour_manual(values = c(col_high, col_mid, col_low),
                      breaks = c('H', 'M', 'L'),
                      labels = c('High', 'Mid', 'Low'))
}

# plot north
mean_plots(bai_data_north, "#191970", "#3CB371", "#FFA500", 1950, 2016, 0, 900)

# plot south
mean_plots(bai_data_south, '#191970', '#3CB371', '#FFA500', 1950, 2016, 0, 900)

######################## Now separate Live/Dead cores and do the same thing ##########

# North-facing
N_Low_Dead <- N_Low[, 2:21]
N_Low_Live <- N_Low[, 22:41]
N_Low_Dead <- cbind(N_Low_Dead,N_Low[42:58], N_Low[29], N_Low[34], year = seq(1770, 2016))
N_Low_Live <- cbind(N_Low_Live, N_Low[59:ncol(N_Low)], year = seq(1770,2016))[, -8][, -12]
N_Mid_Dead <- N_Mid[, 2:15]
N_Mid_Live <- N_Mid[, 16:34]
N_Mid_Dead <- cbind(N_Mid_Dead, N_Mid[35:53],N_Mid[66], year = seq(1770, 2016))
N_Mid_Live <- cbind(N_Mid_Live, N_Mid[54:ncol(N_Mid)], year = seq(1770,2016))[, -32]
N_High_Dead <- N_High[, 2:21]
N_High_Live <- N_High[, 22:40]
N_High_Dead <- cbind(N_High_Dead, N_High[41:58], N_High[29], year = seq(1770, 2016))
N_High_Live <- cbind(N_High_Live, N_High[59:ncol(N_High)], year = seq(1770, 2016))[, -8]

# South-facing
S_Low_Dead <- S_Low[, 2:19]
S_Low_Live <- S_Low[, 20:37]
S_Low_Dead <- cbind(S_Low_Dead, S_Low[38:57], S_Low[61], S_Low[69], S_Low[74], year = seq(1770, 2016))
S_Low_Live <- cbind(S_Low_Live, S_Low[58:ncol(S_Low)], year = seq(1770, 2016))[, -22][, -29][, -33]
S_Mid_Dead <- S_Mid[, 2:19]
S_Mid_Live <- S_Mid[, 20:38] 
S_Mid_Dead <- cbind(S_Mid_Dead, S_Mid[39:57], year = seq(1770, 2016))
S_Mid_Live <- cbind(S_Mid_Live, S_Mid[58:ncol(S_Mid)], year = seq(1770, 2016))
S_High_Dead <- S_High[, 2:19]
S_High_Live <- S_High[, 20:38]
S_High_Dead <- cbind(S_High_Dead, S_High[39:57], year = seq(1770, 2016))
S_High_Live <- cbind(S_High_Live, S_High[58:ncol(S_High)], year = seq(1770, 2016))

############ Separate dtp files into live/dead ############
 # North-facing
N_Low_Dead_DTP <- N_Low_DTP[1:20,]
N_Low_Dead_DTP <- rbind(N_Low_Dead_DTP, N_Low_DTP[41:57,], N_Low_DTP[28,], N_Low_DTP[33,])
N_Mid_Dead_DTP <- N_Mid_DTP[1:14,]
N_Mid_Dead_DTP <- rbind(N_Mid_Dead_DTP, N_Mid_DTP[34:52,], N_Mid_DTP[65,])
N_High_Dead_DTP <- N_High_DTP[1:20,]
N_High_Dead_DTP <- rbind(N_High_Dead_DTP, N_High_DTP[40:57,], N_High_DTP[28,])

N_Low_Live_DTP <- N_Low_DTP[21:40,]
N_Low_Live_DTP <- rbind(N_Low_Live_DTP, N_Low_DTP[58:nrow(N_Low_DTP),])[-8,][-12,]
N_Mid_Live_DTP <- N_Mid_DTP[15:33,]
N_Mid_Live_DTP <- rbind(N_Mid_Live_DTP, N_Mid_DTP[53:nrow(N_Mid_DTP),])[-32,]
N_High_Live_DTP <- N_High_DTP[21:39,]
N_High_Live_DTP <- rbind(N_High_Live_DTP, N_High_DTP[58:nrow(N_High_DTP),])[-8,]

# South-facing
S_Low_Dead_DTP <- S_Low_DTP[1:18,]
S_Low_Dead_DTP <- rbind(S_Low_Dead_DTP, S_Low_DTP[37:56,], S_Low_DTP[60,], S_Low_DTP[68,], S_Low_DTP[73,])
S_Mid_Dead_DTP <- S_Mid_DTP[1:18,]
S_Mid_Dead_DTP <- rbind(S_Mid_Dead_DTP, S_Mid_DTP[38:56,])
S_High_Dead_DTP <- S_High_DTP[1:18,]
S_High_Dead_DTP <- rbind(S_High_Dead_DTP, S_High_DTP[38:56,])

S_Low_Live_DTP <- S_Low_DTP[19:36,]
S_Low_Live_DTP <- rbind(S_Low_Live_DTP, S_Low_DTP[57:nrow(S_Low_DTP),])[-22,][-29,][-33,]
S_Mid_Live_DTP <- S_Mid_DTP[19:37,]
S_Mid_Live_DTP <- rbind(S_Mid_Live_DTP, S_Mid_DTP[57:nrow(S_Mid_DTP),])
S_High_Live_DTP <- S_High_DTP[19:37,]
S_High_Live_DTP <- rbind(S_High_Live_DTP, S_High_DTP[57:nrow(S_High_DTP),])

# List of dead and live trees, as well as overlapping trees (strip-killed)
num_trees <- function(dead_data, live_data) {
  
  dead_names <- colnames(dead_data)[-ncol(dead_data)]
  dead_cores <- substr(dead_names, 3, 8)
  dead_names <- substr(dead_names, 3, 7)
  dead_trees <- unique(dead_names)
  n_dead <- length(dead_trees)
  n_dead_cores <- length(dead_cores)
  
  live_names <- colnames(live_data)[-ncol(live_data)]
  live_cores <- substr(live_names, 3, 8)
  live_names <- substr(live_names, 3, 7)
  live_trees <- unique(live_names)
  n_live <- length(live_trees)
  n_live_cores <- length(live_cores)
  
  n_strip_trees <- sum(dead_trees %in% live_trees)
  n_strip_cores <- sum(dead_names %in% live_names) +
    sum(live_names %in% dead_names)
  n_live_strip <- sum(live_names %in% dead_names)
  n_dead_strip <- sum(dead_names %in% live_names)

  n_dead_nostrip <- n_dead - n_strip_trees
  n_live_nostrip <- n_live - n_strip_trees
  n_dead_cores_nostrip <- n_dead_cores - n_dead_strip
  n_live_cores_nostrip <- n_live_cores - n_live_strip
  
  cat("Dead: ", n_dead, "\nLive: ", n_live, "\nStrip-attacked: ", n_strip_trees,
              "\nDead, No Strip-attacked: ", n_dead_nostrip, "\nLive, No Strip-attacked: ", n_live_nostrip,
      "\n\nDead Cores: ", n_dead_cores, "\nLive Cores: ", n_live_cores, "\nStrip-attacked: ", n_strip_cores,
      "\nDead Cores, No Strip-attacked: ", n_dead_cores_nostrip, 
      "\nLive Cores, No Strip-attacked: ", n_live_cores_nostrip)
}

num_trees(N_Low_Dead, N_Low_Live)
num_trees(N_Mid_Dead, N_Mid_Live)
num_trees(N_High_Dead, N_High_Live)
num_trees(S_Low_Dead, S_Low_Live)
num_trees(S_Mid_Dead, S_Mid_Live)
num_trees(S_High_Dead, S_High_Live)

############# Calculate BAI - Live/Dead ##############

# previously (for the analysis currently in the paper), detrending was not done

# North-facing, Dead
N_Low_Dead_BAI <- calc_bai(N_Low_Dead, N_Low_Dead_DTP, 1770, 2016, FALSE, 'Spline')
N_Mid_Dead_BAI <- calc_bai(N_Mid_Dead, N_Mid_Dead_DTP, 1770, 2016, FALSE, 'Spline')
N_High_Dead_BAI <- calc_bai(N_High_Dead, N_High_Dead_DTP, 1770, 2016, FALSE, 'Spline')

# South-facing, Dead
S_Low_Dead_BAI <- calc_bai(S_Low_Dead, S_Low_Dead_DTP, 1770, 2016, FALSE, 'Spline')
S_Mid_Dead_BAI <- calc_bai(S_Mid_Dead, S_Mid_Dead_DTP, 1770, 2016, FALSE, 'Spline')
S_High_Dead_BAI <- calc_bai(S_High_Dead, S_High_Dead_DTP, 1770, 2016, FALSE, 'Spline')

# North-facing, Live
N_Low_Live_BAI <- calc_bai(N_Low_Live, N_Low_Live_DTP, 1770, 2016, FALSE, 'Spline')
N_Mid_Live_BAI <- calc_bai(N_Mid_Live, N_Mid_Live_DTP, 1770, 2016, FALSE, 'Spline')
N_High_Live_BAI <- calc_bai(N_High_Live, N_High_Live_DTP, 1770, 2016, FALSE, 'Spline')

# South-facing, Live
S_Low_Live_BAI <- calc_bai(S_Low_Live, S_Low_Live_DTP, 1770, 2016, FALSE, 'Spline')
S_Mid_Live_BAI <- calc_bai(S_Mid_Live, S_Mid_Live_DTP, 1770, 2016, FALSE, 'Spline')
S_High_Live_BAI <- calc_bai(S_High_Live, S_High_Live_DTP, 1770, 2016, FALSE, 'Spline')

################## Average BAI Live/Dead ###############

# North-facing, Dead
N_Low_Dead_BAI <- add_stats(N_Low_Dead_BAI)
N_Mid_Dead_BAI <- add_stats(N_Mid_Dead_BAI)
N_High_Dead_BAI <- add_stats(N_High_Dead_BAI)

# South-facing, Dead
S_Low_Dead_BAI <- add_stats(S_Low_Dead_BAI)
S_Mid_Dead_BAI <- add_stats(S_Mid_Dead_BAI)
S_High_Dead_BAI <- add_stats(S_High_Dead_BAI)

# North-facing, Live
N_Low_Live_BAI <- add_stats(N_Low_Live_BAI)
N_Mid_Live_BAI <- add_stats(N_Mid_Live_BAI)
N_High_Live_BAI <- add_stats(N_High_Live_BAI)

# South-facing, Live
S_Low_Live_BAI <- add_stats(S_Low_Live_BAI)
S_Mid_Live_BAI <- add_stats(S_Mid_Live_BAI)
S_High_Live_BAI <- add_stats(S_High_Live_BAI)

####### Create single dataframe for easy plotting #############

diff_data_north <- data.frame(rev(rev(N_High_Dead_BAI)[, 1:3]), aspect = 'N', elevmort = 'H-Dead')
diff_data_north <- rbind(data.frame(rev(rev(N_Mid_Dead_BAI)[, 1:3]), aspect = 'N', elevmort = 'M-Dead'), diff_data_north)
diff_data_north <- rbind(data.frame(rev(rev(N_Low_Dead_BAI)[, 1:3]), aspect = 'N', elevmort = 'L-Dead'), diff_data_north)
diff_data_north <- rbind(data.frame(rev(rev(N_High_Live_BAI)[, 1:3]), aspect = 'N', elevmort = 'H-Live'), diff_data_north)
diff_data_north <- rbind(data.frame(rev(rev(N_Mid_Live_BAI)[, 1:3]), aspect = 'N', elevmort = 'M-Live'), diff_data_north)
diff_data_north <- rbind(data.frame(rev(rev(N_Low_Live_BAI)[, 1:3]), aspect = 'N', elevmort = 'L-Live'), diff_data_north)
diff_data_north$elevmort <- factor(diff_data_north$elevmort, levels = c('H-Dead', 'M-Dead', 'L-Dead',
                                                                        'H-Live', 'M-Live', 'L-Live'))

diff_data_south <- data.frame(rev(rev(S_High_Dead_BAI)[, 1:3]), aspect = 'S', elevmort = 'H-Dead')
diff_data_south <- rbind(data.frame(rev(rev(S_Mid_Dead_BAI)[, 1:3]), aspect = 'S', elevmort = 'M-Dead'), diff_data_south)
diff_data_south <- rbind(data.frame(rev(rev(S_Low_Dead_BAI)[, 1:3]), aspect = 'S', elevmort = 'L-Dead'), diff_data_south)
diff_data_south <- rbind(data.frame(rev(rev(S_High_Live_BAI)[, 1:3]), aspect = 'S', elevmort = 'H-Live'), diff_data_south)
diff_data_south <- rbind(data.frame(rev(rev(S_Mid_Live_BAI)[, 1:3]), aspect = 'S', elevmort = 'M-Live'), diff_data_south)
diff_data_south <- rbind(data.frame(rev(rev(S_Low_Live_BAI)[, 1:3]), aspect = 'S', elevmort = 'L-Live'), diff_data_south)
diff_data_south$elevmort <- factor(diff_data_south$elevmort, levels = c('H-Dead', 'M-Dead', 'L-Dead',
                                                                        'H-Live', 'M-Live', 'L-Live'))

####################### Create live/dead plots ##############################

live_dead_plots <- function(data, col_high, col_mid, col_low, xmin, xmax, ymin, ymax, aspect = 'North') {
  if (aspect == 'North') {
    shapeval = 24
  }
  if (aspect == 'South') {
    shapeval = 25
  }
  
  ggplot(data, aes(year, mean, group = elevmort, colour = elevmort)) +
    geom_point(size = 2, shape = shapeval, mapping = aes(fill = elevmort)) +
    geom_line(show.legend = FALSE) +
    geom_errorbar(aes(ymin = mean - se, ymax = mean + se), width = 0.1, alpha = 0.3, position = position_dodge(0.1)) +
    theme_bw() +
    theme(panel.grid.minor = element_blank(),
          panel.grid.major = element_blank(),
          axis.title.x = element_text(face = 'bold', size = 14),
          axis.title.y = element_text(face = 'bold', size = 14),
          axis.text.x = element_text(size = 14),
          axis.text.y = element_text(size = 14),
          legend.title = element_blank(),
          legend.text = element_text(size = 12),
          legend.justification = c(1, 1),
          legend.position = c(1, 1),
          legend.box.margin = margin(c(10, 10, 10, 10)),
          legend.background = element_rect(color = 'black', fill = 'white', size = 0.5, linetype = 'solid'),
          aspect.ratio = 0.75) +
    xlab('Year') +
    ylab(expression('BAI ('*mm^2*'/yr)')) +
    scale_x_continuous(breaks = seq(xmin, floor(xmax/10) * 10, 10)) +
    coord_fixed(xlim = c(xmin, xmax), ylim = c(ymin, ymax), expand = TRUE) +
    scale_colour_manual(values = rep(c(col_high, col_mid, col_low),2),
                      breaks = c('H-Dead', 'M-Dead', 'L-Dead', 'H-Live', 'M-Live', 'L-Live'),
                      labels = c('High - BK', 'Mid - BK', 'Low - BK', 'High - S', 'Mid - S', 'Low - S')) +
    scale_fill_manual(values = c(col_high, col_mid, col_low, NA, NA, NA),
                      breaks = c('H-Dead', 'M-Dead', 'L-Dead', 'H-Live', 'M-Live', 'L-Live'),
                      labels = c('High - BK', 'Mid - BK', 'Low - BK', 'High - S', 'Mid - S', 'Low - S'))
}

# create plots
north_plot <- live_dead_plots(diff_data_north, '#191970', '#3CB371', '#FFA500', 1950, 2005, 0, 600, 'North')
south_plot <- live_dead_plots(diff_data_south, '#191970', '#3CB371', '#FFA500', 1950, 2005, 0, 600, 'South')
ggsave('F:/test/Helena_NF/Figures/Revised_Paper/North_live_vs_dead.png', plot = north_plot)
ggsave('F:/test/Helena_NF/Figures/Revised_Paper/South_live_vs_dead.png', plot = south_plot)

####################### Write out data files ########################

write.csv(N_Low_Dead_BAI, 'F:/test/Helena_NF/Data/For_Paper/BAI/N_Low_Dead_BAI.csv')
write.csv(N_Mid_Dead_BAI, 'F:/test/Helena_NF/Data/For_Paper/BAI/N_Mid_Dead_BAI.csv')
write.csv(N_High_Dead_BAI, 'F:/test/Helena_NF/Data/For_Paper/BAI/N_High_Dead_BAI.csv')
write.csv(N_Low_Live_BAI, 'F:/test/Helena_NF/Data/For_Paper/BAI/N_Low_Live_BAI.csv')
write.csv(N_Mid_Live_BAI, 'F:/test/Helena_NF/Data/For_Paper/BAI/N_Mid_Live_BAI.csv')
write.csv(N_High_Live_BAI, 'F:/test/Helena_NF/Data/For_Paper/BAI/N_High_Live_BAI.csv')

write.csv(S_Low_Dead_BAI, 'F:/test/Helena_NF/Data/For_Paper/BAI/S_Low_Dead_BAI.csv')
write.csv(S_Mid_Dead_BAI, 'F:/test/Helena_NF/Data/For_Paper/BAI/S_Mid_Dead_BAI.csv')
write.csv(S_High_Dead_BAI, 'F:/test/Helena_NF/Data/For_Paper/BAI/S_High_Dead_BAI.csv')
write.csv(S_Low_Live_BAI, 'F:/test/Helena_NF/Data/For_Paper/BAI/S_Low_Live_BAI.csv')
write.csv(S_Mid_Live_BAI, 'F:/test/Helena_NF/Data/For_Paper/BAI/S_Mid_Live_BAI.csv')
write.csv(S_High_Live_BAI, 'F:/test/Helena_NF/Data/For_Paper/BAI/S_High_Live_BAI.csv')

# note that these were rewritten on 12/1/2017 (make sure rest of code runs ok, if not, replace with those from F folder)
