# Supplementary material for: Data on beetle-killed and surviving lodgepole pine (Pinus contorta) radial growth from the Beaverhead-Deerlodge National Forest, MT prior to a severe mountain pine beetle outbreak
Source: Data Brief. 2018 Aug 14;20:558–61. doi: 10.1016/j.dib.2018.08.019 (PMC6126402; doi:10.1016/j.dib.2018.08.019)
Supplement: Supplementary file 4 — Supplementary material [file mmc4.zip › mmc4.csv]

	N_H1_01A	N_H1_01B	N_H1_02A	N_H1_02B	N_H1_03A	N_H1_03B	N_H1_04A	N_H1_04B	N_H1_05A	N_H1_05B	N_H1_06A	N_H1_06B	N_H1_07A	N_H1_07B	N_H1_08A	N_H1_08B	N_H1_09A	N_H1_09B	N_H1_10A	N_H1_10B	N_H2_01A	N_H2_01B	N_H2_02A	N_H2_02B	N_H2_03A	N_H2_03B	N_H2_04A	N_H2_05A	N_H2_05B	N_H2_06A	N_H2_06B	N_H2_07A	N_H2_07B	N_H2_08A	N_H2_08B	N_H2_09A	N_H2_09B	N_H2_10B	N_H1_14B	year	mean	se
1	NA	NA	NA	NA	NA	NA	NA	NA	NA	NA	NA	NA	NA	NA	3.55502624680221	NA	NA	2.76114578324007	NA	NA	NA	NA	NA	NA	NA	NA	NA	NA	NA	NA	NA	NA	NA	NA	NA	NA	NA	NA	NA	1770	3.15808601502114	588.947349250126
2	NA	NA	NA	NA	NA	NA	NA	NA	NA	NA	NA	NA	NA	NA	10.0672336584285	NA	NA	8.2658444308601	NA	NA	NA	NA	NA	NA	NA	NA	NA	NA	NA	NA	NA	NA	NA	NA	NA	NA	NA	NA	NA	1771	9.1665390446443	587.278050547542
3	NA	NA	NA	NA	NA	NA	NA	NA	NA	NA	NA	NA	NA	NA	15.6074323030341	NA	NA	14.5882996462096	NA	NA	NA	NA	NA	NA	NA	NA	NA	NA	NA	NA	NA	NA	NA	NA	NA	NA	NA	NA	NA	1772	15.0978659746218	585.634118571623
4	NA	NA	NA	NA	NA	NA	NA	NA	NA	NA	17.8835161805599	NA	NA	NA	26.5301216410351	NA	NA	27.999444525119	NA	NA	NA	NA	NA	NA	NA	NA	NA	NA	NA	NA	NA	NA	NA	NA	NA	NA	NA	NA	NA	1773	24.1376941155713	437.221270761431
5	NA	NA	NA	NA	NA	NA	NA	NA	NA	NA	26.9875375313978	NA	NA	NA	24.4214846519456	NA	NA	27.8455064850931	NA	NA	NA	NA	NA	NA	NA	NA	NA	NA	NA	NA	NA	NA	NA	NA	NA	NA	NA	NA	NA	1774	26.4181762228122	436.896061372964
6	NA	NA	NA	NA	NA	NA	NA	98.6463234819849	NA	NA	35.7362447531146	NA	NA	NA	29.7744443743973	NA	NA	50.5507390703826	50.5636196002624	NA	NA	NA	NA	NA	NA	NA	NA	NA	NA	NA	NA	NA	NA	NA	NA	NA	NA	NA	NA	1775	53.0542742560284	287.161232641571
7	NA	NA	NA	NA	NA	79.064148153629	NA	135.090997378484	NA	NA	37.5366915028869	NA	NA	91.134147128721	24.581077558748	NA	NA	44.580770550766	74.9480334588956	NA	NA	NA	NA	10.3559460232934	NA	NA	NA	NA	NA	NA	NA	NA	NA	NA	NA	NA	NA	NA	NA	1776	62.161476469428	190.849748067423
8	NA	NA	NA	16.8087773337668	NA	62.2459460419014	NA	175.460148817847	NA	NA	64.6011980542976	NA	NA	109.616450869055	41.4002221482717	NA	NA	52.0646725701476	73.4190203143935	NA	NA	NA	NA	19.4291797661261	NA	NA	NA	NA	NA	NA	NA	NA	NA	NA	NA	NA	NA	NA	NA	1777	68.338401768423	171.492331183912
9	NA	NA	NA	24.4642103120344	NA	100.566150752594	NA	172.782569399193	NA	NA	66.0689501420548	NA	53.5720087253399	59.8787559774215	35.7839969614492	NA	NA	53.3329335244018	100.298487058508	NA	NA	NA	NA	35.7660898833237	NA	NA	NA	NA	NA	NA	NA	NA	NA	NA	NA	NA	NA	NA	NA	1778	70.2514152736319	155.76133139247
10	NA	NA	NA	22.3508609339646	NA	166.979733608747	NA	246.332594127241	NA	NA	61.5890390180357	NA	56.6338049255286	89.37422692418	44.7211997423814	NA	NA	44.6055891327293	120.710357006677	96.7660802788114	NA	NA	NA	43.3049697741431	NA	NA	NA	NA	NA	NA	NA	NA	NA	NA	NA	NA	NA	NA	NA	1779	90.3062232247672	141.907681282235
11	NA	NA	NA	32.1070769196877	NA	168.331246768321	8.76158775159657	276.736613669418	NA	NA	41.305974368664	NA	81.1850373540674	92.5466071857749	48.946013542929	NA	NA	36.945129606216	116.502821965724	96.5954917977215	NA	NA	NA	38.3616737337196	NA	NA	NA	NA	NA	NA	NA	NA	NA	NA	NA	NA	NA	NA	39.7411470679109	1780	82.9281862870577	122.643414216319
12	NA	NA	NA	31.4206389248783	NA	109.322711955944	34.9470766785329	305.315053720593	NA	NA	74.3850600553723	NA	63.123392870049	97.7186111713798	45.1258368761638	NA	NA	40.3418195832772	101.195411761108	80.7816568573465	NA	NA	NA	61.1639815320051	NA	NA	NA	NA	NA	NA	NA	NA	NA	NA	NA	NA	NA	NA	69.8906976051468	1781	85.7486115070613	122.441133145535
13	NA	NA	NA	29.8639797650246	NA	148.924058150771	47.9001773485489	271.232543340328	11.1036450748478	NA	83.7372672258438	NA	36.4462446928259	73.9753963733442	34.8160722648782	106.040061792208	NA	34.9847757903759	114.454503555583	121.064100339471	37.0045057073688	NA	NA	74.3124892650744	NA	NA	NA	NA	NA	NA	NA	NA	NA	NA	NA	NA	NA	NA	102.843177107915	1782	83.0439373621506	101.062238666441
14	NA	NA	NA	24.1776970620271	NA	182.863311906032	44.8245581406845	347.275107679735	31.9047583527965	NA	81.4555284815415	NA	44.4811820636472	109.649437591918	63.1639194152803	80.9714090536233	NA	41.0882619977702	119.239777485531	88.1405234891152	59.2353578019663	NA	NA	74.3426485545489	NA	NA	NA	NA	33.1441166546377	NA	NA	101.511455982059	NA	NA	NA	NA	NA	NA	112.291517013587	1783	91.0978093736944	90.6127839174906
15	NA	NA	NA	39.4521205437806	NA	151.929934001725	68.162507486407	301.36073104752	45.5722571922389	NA	131.826254292874	88.9937800538302	70.1571046621712	69.7782285881483	55.8700837514409	108.629990775828	NA	38.0610233167711	123.15043202072	55.6768758032451	56.6375748367129	NA	NA	82.7973027038897	NA	NA	102.580854121341	NA	53.9474290474439	NA	NA	127.199316632666	NA	NA	NA	NA	NA	NA	146.001120345871	1784	95.8892460612312	81.4017154391645
16	NA	NA	NA	32.9490237508498	NA	114.055835447843	83.7281566071484	235.129360565275	69.3412330500339	NA	183.104586221827	77.6177588959162	102.836579763343	53.4978671387152	44.0401024550832	113.719370874643	NA	39.5086692115452	162.577419823272	72.1812328088791	115.044180496662	NA	84.8493910252146	117.069879439697	NA	NA	91.9230010440373	NA	51.5120664223811	NA	NA	177.353900869431	NA	NA	NA	NA	NA	47.6818366591244	123.15043202072	1785	99.6759947541655	74.0506134061478
17	NA	NA	NA	20.8551486715905	NA	187.822001750458	94.5782751548514	221.356304212671	113.210432864762	NA	149.529757214383	122.899104608433	105.430592817412	49.6547568455788	38.9607754527592	137.74752812636	NA	33.1667361217435	151.098040267055	85.4736254854828	118.489251000589	NA	101.183473709024	99.2224915746532	NA	NA	74.7271794953483	NA	43.9948635208715	NA	NA	125.021564605198	NA	NA	NA	NA	NA	67.496489843846	92.5478638228364	1786	101.566648052996	73.9437661009664
18	NA	NA	NA	37.1967711777685	NA	149.981204078703	139.079877570747	218.431481452179	147.963987435834	132.027316222703	205.937681628118	142.811775483946	122.366604653649	64.5031803635056	36.7340145798947	117.629082932036	NA	20.0078611329173	178.038139749383	67.8382951245566	128.113205935596	NA	60.770968291041	93.5230141825106	NA	NA	126.932909575642	73.8930866458202	68.9516755609888	NA	NA	254.6147748399	NA	NA	NA	NA	NA	78.7148030505498	89.0754614628236	1787	114.797382213784	67.9012839350495
19	NA	NA	NA	43.5496998418578	NA	147.339124657035	175.482768284953	283.807396254852	155.156663816227	145.306514210162	192.715032308424	184.86105067445	106.193371513704	79.489519798925	42.4212397606883	130.963887109463	NA	30.1856788527522	183.301564081208	87.5687536261619	145.141580595848	NA	104.73284508905	138.516590007958	NA	NA	148.963956377471	93.6295141734673	81.9852010029367	NA	NA	276.409888033444	187.881063692345	NA	NA	NA	NA	83.6417628091747	127.078679474769	1788	135.052933841893	64.7490387985829
20	NA	NA	NA	38.5636781413454	NA	138.782997064983	187.108231899562	262.048097217559	156.363663713737	126.211599902378	200.499270585489	209.023982251005	104.446645998308	89.7945720212303	46.6526509058084	179.111307799849	NA	15.3652155094423	140.153988099009	102.525562090638	186.553740796204	NA	116.756976811399	126.196206098375	NA	NA	186.053913405018	84.6219397170947	77.4242367884551	NA	NA	249.637235439552	255.172721695177	NA	NA	NA	NA	98.8671774455322	182.643086261015	1789	142.423147906327	64.6272415466718
21	NA	NA	NA	26.5605950897749	NA	115.519189305885	189.474793645512	338.574152666352	259.181393921158	166.57949470468	303.542881304703	202.937146484675	89.0754614628236	78.1587411508644	38.4530940799391	199.345363603825	NA	31.2751831850171	194.975094063417	77.7682411840232	141.202337567512	NA	111.883424127885	114.098875267197	NA	NA	197.336000942589	99.1156774244312	130.557050860823	NA	NA	248.995093901158	246.059589725644	NA	NA	NA	NA	158.471672384295	152.619827748454	1790	156.470415032106	64.7964655893766
22	NA	NA	NA	97.7107571897458	48.6770932117817	139.059143059233	162.563282656331	409.780863434088	180.413812114028	151.761544635493	273.182844059677	226.631980755845	122.514259508368	84.5553379528386	63.6159945981319	161.942818107247	NA	21.5686043632207	224.9691357643	109.325853548598	195.640483387447	106.696340497543	157.434004330815	115.111724738714	NA	NA	202.117819120618	130.54574112727	140.817178308182	NA	NA	246.90530646799	305.589000599986	NA	NA	NA	NA	152.376040158535	185.283909045623	1791	163.58484713858	60.107036860747
23	NA	NA	NA	71.9211089371618	62.8821185542533	143.387629417349	210.191398081079	484.140476588966	227.1311798285	190.90453246216	289.132395802687	217.335379775342	136.471099031206	84.6068600723574	74.6442414492935	218.841773452738	NA	43.1607706713434	199.704761803396	82.7608602291081	289.931302814495	112.868313424786	172.400237573251	183.077254365741	NA	NA	222.995273100049	163.885579004227	133.468993091436	NA	NA	266.95903485365	302.267708846611	NA	NA	NA	NA	174.339856877577	197.423651377624	1792	183.586436721718	60.048484479726
24	NA	NA	NA	42.1626866852979	71.7828788604039	191.235970487114	225.231144591609	372.708499325402	225.7699277317	171.515879241265	284.036104200034	268.215043596555	122.692701971092	78.897957902254	51.57238500133	216.09130908452	NA	42.4312928571798	263.369765246924	119.116941212776	303.437637950808	155.929809768276	169.535419232443	165.649897438483	NA	NA	293.18693528141	193.247218103942	121.624874628137	NA	NA	250.477611474387	298.828293209461	80.8155860580053	NA	NA	NA	195.469894906357	198.71955834723	1793	184.776900871228	57.7734777050244
25	NA	NA	NA	71.6019231235571	110.466251681851	207.877929250975	257.056106491004	434.413148953089	231.966090922375	172.51270659025	338.828621671293	461.50404488279	115.530499039438	90.9318285618298	73.2757636893898	277.042290634612	NA	83.0841301131625	232.274595320957	137.187067996959	321.901406294486	183.810816250354	157.876654735705	161.281512853666	NA	NA	219.207768996881	201.381115643352	168.885423712415	47.5351242822018	NA	240.515621169854	334.068166323309	85.576983883786	NA	NA	NA	186.255917812643	180.431719192153	1794	199.457973450839	56.3848670010016
26	NA	NA	NA	75.4246130644452	95.5546821515871	204.001203916445	235.66374547565	412.961097677317	170.155255462996	183.828409169215	260.013287655828	191.813081057578	119.451834989649	87.7506518408047	66.6532863756225	186.263457635012	NA	72.9327017716178	265.877698662285	148.717969672695	317.044504052036	215.337326847659	140.976771214984	165.909078832404	NA	NA	327.580149175115	203.279580083916	210.938154654837	59.7201055484152	NA	207.872902702729	315.531827189333	72.0483434396322	NA	NA	NA	216.936083349071	292.867121149274	1795	190.451893959247	55.8891856830979
27	NA	NA	NA	65.7739545918827	114.859140689366	178.750338803952	261.448367179988	390.349484553104	164.33011436471	151.434504840254	270.307658463112	170.301653680653	115.448503471179	82.616346967043	91.7536692000089	163.292760470494	NA	43.1400361598297	223.027003185851	91.2368772084934	437.008104484955	157.32467690647	222.721640379922	194.550036577386	NA	NA	237.849979803283	218.152193865275	212.039597039186	67.5480119633649	NA	203.389221667526	273.300967943452	122.011604683794	26.8028118833667	NA	NA	166.396339852976	295.588682865079	1796	180.425142791532	54.7747195313882
28	NA	NA	NA	55.5958227127825	60.7304417458096	250.43143006238	204.955933923871	323.35784864869	115.950215817957	155.970022154242	262.76280954625	187.2593425062	81.5686258170707	70.8595647795139	86.6451253860065	159.050982069617	NA	57.855884467775	243.396461633196	84.8050945687989	401.936934896605	207.455699198333	200.016407794632	181.729511117351	NA	NA	308.374022487394	187.597377875726	151.918624268172	69.6820958529484	NA	239.887930957667	308.948933943001	135.11361684559	30.620475276009	NA	NA	224.573609249213	314.840048487012	1797	178.796363136327	54.9179670288124
29	NA	NA	NA	57.3607694655692	75.5141484550725	227.338524943637	149.34785899974	343.215227493501	118.941640342706	175.495648814833	207.578849630353	172.983317169757	122.922666553335	59.8520524398659	41.9148150249297	92.5588593971239	NA	50.0502833606658	312.00664607274	89.8624304225478	499.762046058941	237.695413444727	196.864762044551	178.586033508169	NA	NA	345.755833472459	217.008339980103	165.115826687372	71.7737682417085	NA	230.958896317634	235.418387089405	179.782351990656	51.1630354785673	NA	NA	269.930353185415	233.027006761492	1798	180.326193094919	55.4496623929183
30	NA	NA	NA	51.2155000758822	99.6924738356303	285.884931476671	242.461523659488	342.468470919742	188.549594609029	128.436161660385	323.71190614075	200.550478545742	105.986340557832	59.2366144390277	45.2028058961767	173.573308270101	NA	71.7791089492196	218.111981479309	81.1658736388805	484.373268604597	229.788653054172	167.484587548179	154.217013453539	NA	37.7182755582644	375.709348628111	207.817610672026	163.101437477891	92.878359369994	NA	290.524435507493	261.00351766024	178.512834399341	81.420028484556	NA	NA	292.777585758647	216.788742653617	1799	188.778799128533	53.7379367426216
31	NA	NA	NA	54.8597475540464	75.899621873668	165.190910751793	236.385055148914	328.546503075359	178.72677685905	80.5227896226907	380.231042934422	225.859463122327	132.925497562365	33.1252670987161	45.9724960963062	153.322287865796	NA	59.0518887909966	252.297536098612	128.818179327061	455.163996748581	259.153747905806	160.924627928218	166.366180563501	NA	34.9354527857146	301.830399149231	179.891365255736	123.487210753185	96.2015360789613	NA	245.697678251951	237.409214353985	213.628300444106	104.091960187717	NA	81.6565904113713	225.00840567247	155.527685908616	1800	174.147169255665	52.2833241599184
32	NA	NA	NA	73.0030734470582	111.396163107314	180.205524521095	215.96407458205	419.003008668701	144.163916962051	121.469051632519	454.990580834103	224.211383616254	127.664272345398	59.0377516240555	81.9632098543616	183.521789726224	NA	68.1637641234685	189.192050306688	88.3450411708639	457.933624831985	294.461479420971	276.617233148581	194.700833024758	NA	33.5035148542083	260.665796449979	250.230682291815	174.863560372931	115.285454812458	NA	262.064119340092	231.20079895196	201.593173147469	118.257401462754	NA	113.451707180557	198.08527079047	163.312552504212	1801	190.266308097106	52.159752422981
33	NA	NA	8.17945063288639	74.1827414884811	113.60250362793	162.599096812582	205.665305545052	403.581558650759	195.21856749407	115.130260135371	296.034474862624	239.97778050756	175.285790425573	48.4999073861192	67.5326181593623	173.865790546151	NA	67.3708261377024	136.485864516678	93.5531734719851	362.67802230102	251.260810522927	217.721481512468	167.244255710179	NA	56.8775925154471	402.962979057267	224.696445521968	172.770317187844	111.413441866908	NA	265.332318177621	240.208687567599	187.610886724137	119.156525280211	NA	154.393885119936	175.30087007031	229.361396453284	1802	179.265321999697	50.4425595089461
34	8.38051256271613	NA	11.2984238193703	81.6201479365896	109.407534957591	100.437973772327	231.507732554216	349.296408393054	246.675341885748	113.851631925359	342.286886864365	249.515341644593	181.07637400467	57.2979376124974	87.6114792862507	191.662284610206	NA	70.4147152597655	208.423309735638	106.493393612121	437.776852207288	273.954733374664	280.870949601542	223.172458925712	NA	42.7159211515951	371.107857868398	157.503119369194	144.111138205471	98.4220137665185	NA	237.367745330957	234.973851728922	159.951362524136	109.172857986368	NA	127.776427203131	131.78855518103	231.551714851366	1803	176.749264403334	49.6331321034211
35	11.4605300002956	NA	12.3530564731804	75.0714980501817	106.148446738757	206.658677142117	234.000900484105	301.494562894563	243.217076692676	143.185939168989	434.316387899359	383.123507290582	175.018126731487	61.409025758985	79.7414755297429	246.732833031308	NA	68.0468968767549	295.111160781734	118.152786427389	341.39844446193	388.883931580205	265.442902239028	192.491665070754	NA	48.8505091262599	294.819620983481	195.785624968043	182.016338526624	110.468764955974	NA	230.42168397387	226.342640072449	169.719830721208	83.1255991361899	109.69938891511	100.774438345527	171.689295155744	197.95332389902	1804	185.860768288675	48.334923459044
36	12.9826316409598	NA	14.8609898885412	66.4132686968882	122.168684316473	163.595295843035	212.665716455046	323.836627369097	179.214980357418	172.511135793923	359.044770397143	302.940009674479	174.021927701034	70.7499231959036	90.6635365492132	203.673535802676	NA	68.2099455354762	367.428110393248	126.46324147393	350.904275513162	387.07280341541	229.309874333765	180.397789991495	NA	53.997380370636	279.441839103424	187.462603550887	203.668195095165	85.4723688484214	132.163347184604	246.233319799388	282.331476026196	179.876599770264	105.497194581668	93.3731602129344	93.7705716836135	133.786608108714	362.853637330356	1805	183.862704889016	47.0705997888154
37	15.5882685878472	NA	17.3466179960614	90.0707180154808	178.692533499126	194.320386154408	189.249541452249	449.896174187041	116.702941417758	163.089185266542	327.061472228007	283.750847587088	180.860232430103	66.688786372608	80.6713869552055	160.005083758512	NA	58.2328755862058	272.720087461803	121.095516266007	354.47375308617	409.516969651186	261.302911440127	160.37484921384	NA	65.4962378013054	483.560538585114	243.945926188309	247.213182548042	98.9139871760707	110.563955213378	241.844829021588	259.139610738865	168.714521072059	113.652454951122	93.9022044157989	82.8183513746688	160.056291718766	377.179928149256	1806	191.630921043548	47.7606990425068
38	17.137073766067	NA	24.8258076264626	95.6627529388707	125.402325634813	151.415655284333	212.819026176541	402.103753466511	159.103760826198	154.684168281127	283.024825524843	312.799898217771	166.507866392178	69.3914985324914	69.8800161901246	185.647705474908	NA	68.0541225398582	284.721599717047	123.433489518808	375.852291093849	408.543704247104	328.691016337424	204.607845457854	NA	48.8027569179253	475.022318071187	228.103188595521	227.388476266829	78.3120508723596	147.340695453361	203.758672963588	260.228486752599	185.589271851552	83.9512096855533	87.1443244586619	82.7809664220911	174.622286057135	402.072023380709	1807	191.928525860952	47.7933095468045
39	25.6589579981946	NA	23.0394980436315	67.8178747723082	141.341824281332	193.003116354758	225.191560524174	391.514387109055	148.435540493137	145.430921279244	276.183693362386	305.26447407887	163.885579004227	86.3746342585324	66.369286399738	165.514180635848	NA	53.0652698303159	294.249107757589	121.610737461196	335.756144056082	399.308050164081	370.788357895528	223.827480993985	NA	44.3187617234566	460.33505825639	223.681396935593	221.977397080286	127.881984716291	159.899526245352	197.485226593635	231.055343212099	176.557192972481	144.111138205471	85.3130901008844	79.2463605275372	160.59821645151	329.805967570183	1808	190.719370481816	47.4003035355035
40	22.266352091583	NA	35.1930633833089	60.2937603669607	122.94528602044	239.370510647621	238.078687748465	391.189546428674	162.822464050252	152.769053399499	268.663977186753	304.866434289661	169.743078506845	69.8253524779521	83.7071079363693	218.48426020876	NA	64.4507157661907	233.882462441065	87.9030190845038	320.955158587225	437.239011544993	248.75130631124	191.437032416944	NA	39.1882267608791	424.049977266693	257.982562164548	184.250639221857	118.720472219893	158.525707777937	197.040691233152	177.718325617248	199.89200072555	178.204644160023	96.4569475616981	84.0963512661491	189.17571402489	291.848930970246	1809	186.72191199628	47.1106137122444
41	31.4775017519083	NA	29.7232364141437	58.3327782325899	108.707902273637	219.784879567346	235.769302988811	329.376197695172	158.728026344828	140.421651793095	228.501856703261	286.617865042754	132.583692281654	67.1279810255799	70.5026798540661	193.034532281294	NA	73.3172327124172	246.899023282683	93.2776557962653	333.978945091947	472.473229792064	332.770060238845	166.327538973862	NA	34.4720678693101	348.858470377144	220.207109619988	170.523135962731	78.0739181492175	120.837277349882	259.370203639639	219.56999462984	181.803966863241	251.337465383675	71.869586817643	64.5009812486481	165.260025790172	273.255414849975	1810	179.713149685815	47.3689393493068
42	26.1078915883926	NA	23.6134670214423	56.2247695620312	122.40650288035	184.912572793968	386.426891965832	380.592326089585	139.684005838032	120.482591539291	115.472379575346	234.493188052923	155.521402723309	84.6558689177534	59.9189683633874	73.2276973217898	NA	35.6441960883644	278.523865730045	109.639384495426	377.215742305507	432.02899428828	231.286564431403	156.9489424251	NA	35.2863686851206	356.881469695881	220.731755593138	157.960221100291	95.1007220131434	105.258433539995	142.431956932127	220.637821972795	210.084898090122	206.997340830174	70.2334453636534	81.3898691950815	194.805133900857	247.211925910981	1811	170.278877133914	47.8730289226448
43	18.8382461879858	NA	24.3866129734908	71.1005249360442	138.805930691354	162.351225152213	352.099651517853	355.269204346059	178.813484816289	163.493508241059	243.182833332752	289.218789600661	167.836445925381	89.7540454759989	77.7481349910402	178.167573366711	NA	15.6011491177269	39.3663550643376	49.9799116852254	412.653535756531	399.265010344727	263.295623660299	167.063299973333	NA	37.1150897687752	335.547228144619	243.529979320974	163.306269318905	89.7578153871833	107.673689972075	153.329827688165	262.242247643551	166.630074346403	224.294635821574	95.1861733333211	91.7907399933212	142.778160442553	257.771447138227	1812	173.034568763242	47.7618060554343
44	24.0181041552247	NA	32.7162317352187	48.6654693189634	63.5958884051489	121.72823302644	316.53179613097	161.76657475938	141.949408300536	103.837491182777	190.484815683641	237.538647971313	219.19771590039	47.3202393446963	39.3726382496448	211.685539547126	NA	14.0947554403306	54.6825617283839	89.9189790903124	349.41044820638	370.758198606053	249.892018603758	154.55536298233	NA	39.0135542093395	299.178580790336	193.014426088311	147.213775110156	95.0771600682415	99.3296198841407	193.698036649732	184.600298484202	181.5095996316	208.627827417387	133.270444435729	102.67227446756	115.303676049849	280.721409791231	1813	153.248661151301	47.4489757680481
45	31.6059928914401	NA	21.7146884216126	42.8780273325203	125.047953983488	151.635566770084	377.286428140213	306.659969535595	223.158635918036	69.9318524689088	159.241048425159	318.688185328394	128.691258983856	70.754635584884	69.2658348263478	235.328851698777	NA	33.0856830312809	143.742001068674	97.6733722371681	370.039402206912	317.830216374699	195.765204615794	143.945262113361	NA	38.8586736915175	230.318011416302	180.987152773308	147.196496350562	89.1411207492836	119.596662410979	215.680388765431	229.009223916816	160.960127925204	236.417727712512	166.315915081044	104.642681379892	109.201760638781	224.899078248125	1814	163.533197028249	47.2259081697838
46	23.9964271659149	NA	34.7475855450299	56.2643536294664	123.313794838707	150.48982792932	291.435497377034	229.407577865291	194.03261626734	96.4880493289687	258.472964777773	344.469351280814	160.238504092674	73.5622769393972	59.6663843140388	257.149725952081	NA	52.551619431454	138.925939530721	103.413690333807	173.441989697181	417.443207916194	84.8418512028459	49.2862480273128	45.7632660255772	17.0701578425455	219.702569839822	157.582287504064	102.70746030528	107.799039518953	146.752275149344	231.742723684705	299.914341789807	182.664763250325	216.769893097696	146.308682266657	95.096009624163	130.624909262141	265.692030536457	1815	155.130537652457	46.2985168010572
47	31.9537671981925	NA	31.8783689745063	71.8243478834313	155.202216909704	116.917512195998	263.779743088217	288.608378148068	200.22500954683	143.105828556322	207.408889467794	310.067340927679	190.722320088252	90.2629834858805	56.8201013698864	164.353047991081	NA	46.7465845261508	133.940231989474	116.208454734083	315.275159069534	387.999259088954	174.255662194461	125.522962792711	40.2727045448983	38.9959612904794	294.763072315716	154.479650599379	101.331128563743	122.507033845265	92.9939699796461	211.200791800677	396.89624948392	189.0450237705	254.681062444891	143.647753289067	86.9294395211564	101.636805528937	235.501639294725	1816	164.539471797303	46.1950867038194
48	31.6650548333276	NA	39.0210940317081	73.0407725589013	152.144504779965	144.594000996328	169.210892711327	238.115130223246	239.087453149532	167.368034460731	227.042901074934	348.890514622211	142.854501144035	91.5925054968797	117.39660507567	169.311423676242	NA	55.4792696253343	128.792418267302	106.217247617871	309.146854280177	443.164369448929	211.608570527113	105.708309607989	35.7664040425891	47.6457083436082	302.9189610037	153.875522332093	127.520073242598	95.7761644336652	119.827883630283	234.176515513441	368.579189941523	166.692906199474	302.481651306321	132.992099326621	76.3680333383182	92.3326647260655	277.60966226785	1817	168.811239671835	46.3021608274787
49	35.2536961215232	NA	43.2430803988674	81.0681701073539	117.836113887907	119.154326165354	130.495475644813	240.228793760581	147.490235263672	157.914039688283	159.860570496447	248.837700109214	202.259504949295	70.5805913518751	84.6847715701665	117.020870594301	NA	46.2341907643503	174.429078108939	119.316746505544	321.12197715713	348.52703235219	211.989645715994	112.075689598285	42.7856645085048	32.789116684782	215.227685264049	147.659881266966	111.330503820854	99.4703632350215	130.21273230599	181.906068624483	311.424823113295	147.771407806168	184.801046254766	126.895210463799	67.3570031300266	64.5989989394401	357.808553687956	1818	148.963820524816	46.0597835559056
50	44.9872926401405	NA	61.326716031461	98.1486952056562	124.135635476886	135.250276126021	131.603829532999	284.339267891105	166.026888556913	165.544339925322	185.835572715593	279.500272726781	152.876181708987	93.9336203423348	78.4820110349188	148.380876780965	NA	36.6724393638844	160.221225333079	94.7253016910394	314.561389218639	484.780419012502	221.272423688821	94.2430672187134	40.815885914704	37.9545233258144	203.227429645866	163.426592317537	140.873726975947	83.1818336446891	112.629866542378	145.40547437875	343.911404425536	98.1684872393739	179.207440535049	170.473184639539	82.1906611624815	98.9425756692184	291.72075398998	1819	155.377772503503	46.4000166178209
51	60.7207028085835	NA	50.8762080692945	66.5665784183834	94.3948061438818	151.770341094923	180.377997957777	181.302254516463	173.937418858653	114.440366388642	205.389787869332	259.724261131698	157.680619354121	66.1292687210037	58.6381410385189	137.597045838253	NA	57.2737473490648	165.043884215605	83.7093070512268	235.02003314093	494.307298734513	181.935913754692	86.8386474934676	30.6729398733239	32.7404219986514	281.408790263836	100.792345423652	114.067459340661	51.2833584771998	135.271953115331	160.525331501947	245.458603051012	86.7220944060194	181.558922636261	147.521337030943	91.4250586084434	113.05555234694	286.39544028288	1820	143.853357792058	46.4760684353513
52	48.1794649354531	NA	42.788491941893	81.7945063288639	109.236946476501	144.096372719999	175.984166472466	173.951556025594	202.153004958338	133.826820494679	214.696441946326	221.530034286415	135.339811516648	66.7726668964589	88.1241872073166	104.806044197878	NA	64.8713750225064	248.980014256421	99.0383942451529	245.134704848427	435.452073643632	218.212826603489	109.453088051068	41.8676911351258	32.0376477220434	197.060797426135	138.498054611302	110.017318091653	48.0613410516781	87.5071784101515	183.064373835862	245.375979164223	42.3998769306439	291.993758391577	171.463414643951	86.4779926568355	98.2102704216666	232.384865223099	1821	145.157933859229	46.2278738950908
53	40.1721735799834	NA	43.4567086993115	72.2063655501078	85.1915104651905	164.156698450231	151.892549049148	217.852800085388	202.406531485483	135.525793801741	140.765656188663	210.021752077785	125.899953911142	92.8629655659914	93.3731602129344	121.113109184867	NA	60.5526276016165	232.534405033409	92.7347885857249	208.834230054728	310.109124109971	139.943815550484	91.0556073123812	46.6136951569039	36.1345987015898	280.448719548899	148.627491804272	119.105631479223	44.7413059353644	86.4927581423074	152.663495886338	374.171224864913	55.1399776187466	188.26182472196	146.702009666886	85.4880768116894	117.910255474532	305.046133389446	1822	141.086743939442	46.1817114588785
54	44.2691245595299	NA	44.0325626327145	80.5881347498854	83.7146477587379	131.339935750098	159.833866958892	228.127693018219	155.29866380417	116.002680415272	108.931583670572	166.096946073088	127.229475922141	98.3846288139408	82.8890372093745	90.6779878754197	49.4866816386118	40.2108151696225	249.169766452698	110.990897655001	175.428104572781	318.44345526068	182.24881638299	86.1603776395576	30.5488469635071	42.8717441472131	351.891049765654	144.51326206513	158.088398080557	37.5608817663196	68.240418984216	135.878908816004	370.80375169953	57.9714950774271	159.323986471214	115.819525563568	86.5442802618262	108.24671647209	309.911832091326	1823	134.415025847621	45.4775118960025
55	43.1579432379551	NA	48.3707879280567	68.7088304488663	86.8885988166597	148.289770594011	134.897789430288	212.48067664775	171.972038494567	138.662359907085	157.121415861782	192.548213738518	103.301535476074	84.4544928286583	81.984572684406	106.985052862408	51.7483141899311	38.7735365306052	221.703764360159	99.7267171955544	180.641577581413	293.281183061018	219.566224718656	92.3826160492575	36.4952535382219	37.3598198364898	261.836353872707	116.741583007397	130.227811950727	81.6069532474445	92.711226640823	125.954303464049	233.016639505735	37.986567570881	249.291660247657	104.78562384563	89.7502755648146	120.232520764066	275.164246546296	1824	130.810759269648	44.9188914492635
56	46.4955712731289	36.267802230102	34.1412581628871	58.2291056750215	68.7031755820898	101.757442686835	149.274345731646	227.139662128665	180.126356386224	115.946445906773	154.588978023724	169.079574138407	126.796250295211	65.6153041628764	48.4810578301977	107.711389083918	47.4330225209601	37.2947888685605	259.110708086452	131.147670279698	201.83067755208	274.492574036959	268.07932679392	90.2365941075903	48.3654472205456	39.1992223351667	226.261586981987	123.660626667663	106.876039597329	67.2819190656058	124.686984987591	119.46188808614	250.26084158129	76.3972501499966	221.218388295179	119.413507559275	93.0354390026735	102.0461550517	238.820103614712	1825	127.101653377969	43.9872457733653
57	33.4815237056332	38.1656383521356	39.9610585536622	91.3524878181454	95.6300803752733	92.7734301753641	116.981914845396	228.838635435726	209.941641465118	125.321900862881	178.030285767749	203.268584509628	102.353088653955	68.3965561390995	57.0186500255933	134.058041713984	41.4976115205329	42.9619078563711	245.025377424082	119.999100429904	203.464934050478	243.405572251891	134.021913398467	99.4329782824437	36.0262137550409	46.279429698562	150.763460649447	148.660164367869	113.387304531159	68.0516092657353	90.9494214806898	123.797600107359	268.025291400279	46.1097836952681	218.682180545936	101.332699360069	80.9836612649723	77.7958871993748	212.131645703936	1826	121.239981195877	43.9353893470702
58	38.2146471975316	32.0291654218787	30.6305283725005	85.0114972061398	82.0759930306255	119.133277494575	124.503515976621	212.743627952855	194.298395005833	123.883993905333	194.499771094928	194.194094129734	143.507952415982	66.7651270740903	63.7023883961056	138.398151964918	38.0007047378221	56.0281058619165	294.519598885063	139.584731510179	140.578417266509	242.115948467593	161.557973007182	88.7119791928032	45.217885540914	28.6827409272748	167.334105260072	132.120307365249	111.639636537967	53.0228583294925	71.7187903702707	106.166039657617	237.735625830693	59.2143091311872	267.653640989359	104.908774277651	79.6205242125797	67.0742597912035	262.555778590379	1827	123.060381086683	44.1085439760695
59	34.0950767508793	37.8357711235087	42.776239730544	92.1513948299533	97.4899032261985	87.4779615984732	183.251612758016	254.513301397189	174.803241793982	169.962989992596	165.903738124893	144.024744407497	153.833424990535	78.607360581797	91.4530187830603	139.559912928215	39.8771780298113	40.1281912828331	262.612955576674	175.735352334302	234.65309511899	303.217726465057	230.057887544584	129.8498783545	56.2521014181174	42.2632176502128	188.163807031168	166.860981406442	115.473950371673	37.5869569853444	31.5792893538846	106.694455541951	244.084470424332	49.1668675064763	285.141002336301	140.51338629858	64.7309458308909	73.0721884854372	231.864617479664	1828	133.264620406271	44.1663001405392
60	41.0417664264971	35.5263863638548	53.5955706702419	125.699206140577	78.7157455283459	97.7349474531785	160.988088099821	229.452816799503	227.642316953239	135.38505045086	182.373223452072	174.838113472437	161.504565932071	86.2166121480568	88.4308066503069	173.614148974598	54.4610794463059	53.3608936990187	222.01164044021	130.308550881924	216.272578980632	291.201762883607	195.696089577415	93.1117797041557	37.5027623022282	42.906615825668	209.445898144382	162.591556990213	99.4109871338686	63.8170565279616	36.2414128518119	125.762980471445	185.757032899253	75.4814758914752	278.767653319964	135.957134473079	69.7794852252097	99.0371376080914	272.29314502018	1829	133.434258354199	43.9299770400449
61	50.5771284486728	35.1760987829796	50.6952523324478	111.776295818398	86.8320501488951	108.161579311178	134.639550514163	231.0870732979	172.869277356432	142.565474619905	176.132763804981	149.891668688076	106.74126527249	66.4072996708464	72.3986310205075	162.08136234327	56.8502606593609	37.1084924242026	279.875693048885	158.903955533429	251.102160093921	278.627852446879	245.873607440552	111.40590204454	40.9440628949704	43.5500140011232	175.220445298379	167.474534451688	120.309175624813	48.2850224486137	18.1810250048549	126.489316692955	198.779876926179	76.009891775809	237.863802810959	116.930078566612	65.8242200743401	82.6424221860677	264.004052803684	1830	129.750990684204	44.1169973622639
62	48.7308144461581	42.4539123242857	49.7351816175107	130.370126097935	102.696464730993	132.022289674457	153.048340986403	301.479797409091	155.199703635582	158.636291839343	150.371389886279	113.078485973311	104.556915900449	87.8163111272648	90.4363994003586	126.734360919935	68.0836535108019	31.739824738483	242.246638721982	166.590176119702	274.317587326154	318.149402188304	179.601082094544	118.24954748112	42.944314937511	42.8026291088341	200.590690931708	172.459299515139	121.417529513	36.4512712410717	20.5017194980616	85.9781652656494	235.349586210291	65.9498837804837	219.755662755667	149.568398804022	66.352635958674	100.4445711169	220.346596333808	1831	131.468144951827	44.1542441248605
63	52.2550530849551	43.4095848095077	45.1003899756697	130.735493323547	85.9640280987082	116.344171536718	171.871821688917	276.447587145287	163.20573835399	142.931470164048	163.007189698283	155.455115118318	93.250323940179	93.4183991471461	84.9690857053163	141.130395095745	53.0878892974218	37.5734481369339	135.309652227174	77.2505067147116	230.688719349425	244.252545631299	181.300055401606	107.28413248303	34.0875369285107	49.0512568968242	267.184915365443	145.698270814065	110.808999440358	28.4917320939366	25.1267722026765	97.5929474652362	276.875786223972	71.6669540914864	229.361396453284	144.764589477418	62.2516009086778	86.7079572390783	253.763717390042	1832	125.889159720999	44.2117837782818
64	43.2635007511158	42.0668681093634	38.9083108554442	83.4743159207383	63.6722291066311	130.547311923597	144.970363796228	204.165823371493	171.400268631613	114.839976974179	195.501310832893	183.338320715255	130.346878312298	87.3070589581179	48.3528808499312	142.238748983931	44.8619430932622	41.621076111819	189.280957378785	122.38890996149	253.828120039441	213.515203108577	186.534891240282	138.270289143917	37.533235750968	55.5637784677159	220.64159188398	127.774856406804	102.863597460164	36.8131827147652	20.6148168335909	86.6862802497685	212.702158929828	64.0884901332318	192.250390754958	132.222094967226	41.7555362773927	87.2734439167245	268.317145357797	1833	120.558875853213	44.1647034850033
65	37.1361384395542	57.0340438295959	40.8030053848243	77.9014447125354	115.599614077817	168.766357350844	163.906941834271	233.483166014793	169.754388240398	130.710360582318	173.34051625447	142.311319774229	113.088853229068	90.5620631065022	66.4258350675026	184.50699318239	57.6369154598198	41.9251822806865	179.35635202683	134.902501819269	294.698669666317	157.104765420718	152.636478189518	133.502608132829	39.4819656739897	30.3147983108147	115.128061020513	128.780166055953	115.526100809723	22.597161798006	34.471125391514	98.3934252733709	218.524472594726	56.374309372342	203.915438437002	141.555452581776	51.3110044925514	108.416048316118	223.148582821544	1834	120.641862231463	44.0548380650147
66	47.3249517336766	53.7070972094443	6.06170302510151	91.9142045846073	143.016293165695	139.560541246746	172.450817214974	239.771063710953	164.6367338077	137.952359967374	122.856693107609	143.171487842782	101.588739161337	81.7982762400482	53.5478184619073	117.111034303459	60.0970966668459	40.3031779936381	138.318041352251	119.227211114917	189.485789219799	162.182521626716	117.927534234127	85.5895502544003	31.8683158780149	42.3188238401813	119.75908275117	139.559912928215	119.481051801327	20.608847807549	48.497079952731	79.7816879157089	216.400441801634	51.2440885690299	110.578092380319	120.78795434522	51.6151106614189	121.141383518749	192.83849689971	1835	107.591823289669	44.0485782821743
67	19.2114673952323	54.9794422341482	20.7272858505894	90.7948551221333	123.720002768816	109.659176529144	144.814854959875	222.412507662808	145.719947803374	166.688193810494	151.422252628905	108.917760662897	99.1637437920311	82.5246124615581	78.7393074732478	90.0455852742521	67.3686270228449	54.1685971702567	115.88706980562	108.827282794473	199.399398997467	196.720562941751	115.007423862615	98.419814651661	35.345430627008	44.3341555274592	153.563248022327	124.298998294872	120.486361450476	10.3279858486764	30.1608602707888	80.0587763877555	222.29124218638	59.6186321057042	138.674926277699	106.876982075125	61.3917469993903	86.3231121390135	243.083873164164	1836	107.23528474495	44.1607831894297
68	26.6784048142845	27.3419091827227	20.9088699059669	105.381269812751	95.7029653248366	134.517028400673	123.883051427537	204.699579963338	177.771418533093	143.94871786528	180.489210337714	148.604872337166	87.2960633838303	102.944964709892	72.6637814404705	135.864771649063	57.2951101791092	38.9934480163565	151.498593330387	109.73457475283	196.351111645689	198.108518576107	104.781225615915	95.9577484890427	45.4249164967855	47.9130578784287	166.981932723605	102.073801067051	84.9386122565765	20.7030955871567	32.5996786477706	68.8423481366439	166.944547771027	57.1923800993368	149.1813545891	87.3312492215505	52.278615029857	86.8515280233474	253.562969619478	1837	106.775315303635	44.2177592342999
69	29.4505461718122	21.3361265068551	32.3295016795618	81.6562762521059	72.3116089040031	166.871348662198	120.934038403612	196.260633777265	137.903351121978	132.913559510281	173.656246316156	129.787674819959	59.5171586629933	91.6078993008823	71.0065913157019	119.225954477856	54.8597475540464	31.375714149932	160.298194353092	87.2734439167245	184.408975491598	195.237417049991	87.1151076469835	90.3135631276033	37.6818330834828	28.7527984434499	142.725067526707	102.677615175071	94.613775151837	20.7659274402285	28.0405993888811	80.5733692644135	135.137178790492	93.184664653719	153.78096039322	75.0623874314863	50.1860001633009	78.3161349428092	226.956507276961	1838	99.3873204692116	44.3144750248962
70	21.0797725463222	13.9024899699309	20.1061929829747	73.2669672299597	72.7696531128964	122.589657732054	114.22799472526	240.771660971122	128.455639534837	130.944095075745	105.565052982986	102.738876231816	107.070504182586	74.908135232195	64.6539768108779	95.1968547483433	57.2319641667721	33.5129396321691	114.019392973061	93.714965493645	212.110282873891	187.992904390813	113.059322258124	97.1264209561781	31.3791699018509	35.1094970187234	177.310232731546	103.281429283091	89.0562977476367	20.8287592933003	32.8283865929519	65.4290077185185	94.5911556847312	63.4485477096956	142.865810877588	99.1574606067239	74.5905202149171	69.6337153260831	207.973433667644	1839	94.987157466399	44.4390710645576
71	12.4846892053658	12.7046006911171	16.4547198417073	73.9103654054149	62.3502469180006	116.289507824545	92.5591735563893	198.604890215374	108.287243017321	100.51085872189	138.687492648314	127.030927266434	82.3675328288786	60.3336585936613	65.1465785389608	85.0039573837712	39.689624948392	31.7074663341511	86.8499572270205	70.7084541728762	168.94731308769	241.022988383409	69.5928746215864	85.0859529520299	23.266635192486	43.1906158015525	182.680157054328	60.2469506364222	55.5421014784061	35.5530899014103	23.5242457900804	127.527613064967	169.443370567692	52.6647167669832	163.101437477891	81.563599268825	58.1621897515	69.9660958288329	159.11035817077	1840	88.5095961829858	44.6411421443001
72	32.7542450063272	5.09943319530695	35.8015898803093	41.857323879369	35.3884704463622	106.311495397479	100.404987049464	165.497844354049	112.413724967811	104.325694681145	135.303054882601	91.7008904434286	82.792276155644	50.554508981567	42.1400672181921	71.1130913066586	45.0834253753403	31.8683158780149	162.668211850961	91.8673948540688	183.302820718269	173.365648995699	58.7804551857265	66.4946359466162	23.3897856245067	62.55539291828	93.9135141493518	60.4505258403748	68.1612508493456	37.8423684680812	40.1354169459364	89.2875189669409	124.652113309136	64.0555034103691	158.430517520533	74.1893388330537	51.1887965383267	88.6918729998202	126.254325562467	1841	81.7971243227419	44.5480947021894
73	30.6116788165789	10.2290256800884	32.3819662768768	58.47289326494	57.390300436513	81.8884399492062	115.844658304797	220.158100774592	120.144556169765	76.3030023703889	135.987293762553	80.0100817016248	96.0573369761615	81.4099753880645	56.5034288304046	96.4013413717296	54.025340545253	40.061589518577	139.698771323504	104.446960157573	134.793174394924	196.23801431016	47.8775578814431	76.3331616598634	28.5674444768881	33.2440193010218	77.0645244296191	80.9173736599816	74.7045600282424	14.7714544979139	30.8143115427355	85.7164705976054	158.704464399926	53.1661149544961	131.085152585892	90.7493020286562	68.6827552298415	61.4746850454451	148.011425484903	1842	84.1267361058653	44.5765428941066
74	33.5710590962605	12.8428307678751	32.7746653585755	56.5034288304046	46.6617615245038	82.220820451956	127.749723665575	137.629404242585	113.740733704688	63.8622954621733	165.750428403397	124.512312436051	106.316207786459	61.4797115936908	52.1127389377475	71.7037107255334	34.0925634767564	32.2302273517084	180.743679342655	81.0992718746244	117.27816703263	166.702959295966	59.0719949839796	41.4982398390637	16.8892021056987	27.1147720338681	133.199444441758	74.4921883648597	84.475227340172	33.8789351763123	14.2578040990519	82.1039532052424	155.399823087615	56.2093757580286	83.674435372772	99.5818897742239	51.8353363064355	58.6337428088038	174.363732981745	1843	80.7245845908063	44.6856436908776
75	26.1129181366384	31.0791478034331	27.8341967515402	59.2425834650695	49.6044913631214	75.361467052108	101.965730279768	148.006713095922	153.852274546457	96.2646820912984	166.755738052546	157.502176891397	110.253565859203	54.0916281502437	52.416845106615	86.3762050548592	39.5171515117099	40.513978860694	182.016024367359	87.6168199937618	176.71364428663	167.610251254323	77.7760951656571	73.6800866639068	16.9520339587705	17.6416135462335	194.428456941692	78.2033517665454	107.027778522497	23.3850732355263	14.2804235661578	98.1040845899753	160.495172212472	42.3219654328349	106.813836062788	94.9907662702678	72.03766202461	71.2811665136256	128.25237849015	1844	88.9328251009848	44.6343778500076
76	36.9803154439362	42.0018371414341	40.2438018924852	119.663264175235	63.6797689289998	72.0304363615068	129.052856298284	123.770896569804	151.395863250615	106.54428741311	134.128413389424	129.946325248965	84.80163881688	62.1582956068662	59.9337338488593	97.6058279951159	48.5564560538838	55.0925395696774	211.914247492307	124.77369294483	150.273372195487	164.071247130054	74.3300821839345	70.7876223077467	37.5156428321079	17.7176400884504	165.17488862926	78.5357322692952	98.2171819255045	17.0550781978083	26.239524320578	98.496783671674	182.707174751148	33.9593599482442	84.6382759988933	104.004309752682	55.0017475419887	71.6135470163754	137.425829038632	1845	91.3343471344124	44.4892305863554
77	34.7799439493619	42.6452353168893	33.9684705669396	99.2960048427472	83.5600814001813	57.8053048260522	99.1775667997069	183.901608278043	141.574302137697	100.710349855393	143.216412617729	142.865496718323	81.9405903872558	72.9754274317066	55.4858669699069	98.0638722040093	56.0962784224994	36.9828287180591	160.050636851989	76.5998828761531	160.128548349799	182.81336058284	74.5814095962217	77.5696925283163	30.9208115336922	16.1729189806803	227.499060328236	85.7419174980994	102.018823195614	10.6798442258785	23.9200864644327	98.8894827533727	166.715839825846	48.2639737778346	85.0630193256587	91.0556073123812	52.7853539248811	75.0815511466732	146.719916745012	1846	91.2389071606695	44.6126653118698
78	31.1209309857258	41.9261247584826	30.2170947792881	90.5152533759638	72.8761531038532	83.376926548477	88.0880588918003	159.743703249734	135.197497369441	94.7595450509636	139.698771323504	135.40672744017	69.1335737756316	57.6834110310929	55.8182474726567	91.2082887153457	37.1628419771097	45.4776952533659	144.448859415732	104.806044197878	193.170249083929	125.455104391393	101.08357106264	74.6772281721562	32.8594883602224	32.5343335205759	180.572148383769	79.2293959272078	76.9363474493526	21.4068123415609	21.5817990523658	111.22243303357	163.360304712546	34.1780147969341	65.7221183130985	94.5305229465169	47.9969384022795	56.5486677646163	182.245046471805	1847	87.2814428949424	44.6375750472102
79	31.4533114884756	39.7678506054664	27.7339799458907	88.8945057259768	107.2753360236	91.0040851928623	84.5691609605144	200.584407746401	147.127067152917	108.472596983883	144.647722230704	98.9073898314982	79.3490906073095	57.9875171999604	56.1506279754065	69.5809365695028	49.9814824815522	33.2656962903316	116.113264476679	99.3044871429119	254.63708014774	125.947706119476	71.4074585382999	101.177818842248	40.0807532337639	19.6412372702434	208.296703551699	83.0285239231939	90.2164879146074	23.6200643660149	24.0394669852691	67.7682376083815	168.602680373592	57.1644199247199	95.7434918700679	112.142291362541	63.4994415106837	72.5528832197988	192.1121606782	1848	92.4063954890355	44.7284945076386
80	20.6921000128692	34.7067448405332	22.3681396935593	102.232765655323	91.0408418269093	87.73337308121	53.9750750627955	166.238946061031	203.941199496762	89.2592446330586	153.948093122391	115.849370693777	16.5766136366665	52.9798185101383	61.4102823960465	91.8994390991354	45.0425846708437	37.6161737970228	124.95370620388	93.6822929300476	214.428778252241	135.490607964021	113.210432864762	82.0348381668635	28.0782985007241	24.6787810902746	169.424835171036	72.9468389385589	61.4988753088777	23.6960909082317	48.2674295297536	63.947746782351	143.410248884455	31.5475592680833	106.261229915021	73.4315866850078	45.9627571590801	85.5948909619114	166.893968129304	1849	86.0757076898605	44.8343926359274
81	25.0171306190662	22.4184051760168	28.1863692880076	88.1075367662525	85.9351254462952	106.494021930652	34.7632935082979	126.394126435551	44.748845757733	93.0489478510839	64.385370638996	29.0393116934573	19.9126708755135	50.5636196002624	49.4109692556603	18.4270117096309	58.2275348786947	29.3977674152319	129.712904914804	103.703659335734	220.463463580521	136.056094641667	98.5731243731562	98.9601685880785	38.8702975843358	39.7801028168154	192.811793362155	76.7176926006627	58.4713224686132	34.6027581236994	24.2279625444845	20.0166575923474	113.47181337354	34.5022271587845	96.854987350908	76.7054403893137	41.0266867817598	70.0826489162811	163.373813560957	1850	72.9093251001288	45.0896525057818
82	13.9863704937818	26.8307720579836	14.1874324236115	116.969034315517	86.5006121239414	66.3655164885537	73.5563079133553	106.4745440562	44.8393236261564	123.713091264978	73.1409893645508	12.4548440751567	23.2600378479135	64.1940476463924	54.642349342418	40.5947177918912	58.8709330541499	23.1846396242273	25.1754668888072	25.2433252901247	150.896978337225	104.692632703084	110.44803044446	72.9301884974949	8.87657004271796	35.1044704704777	144.24182845986	73.5142105717972	91.3600276405141	26.0576261059352	14.5669368161652	0	118.285675796636	28.8209710040328	110.857065807958	105.858791896096	38.6086029162918	70.3867550851486	150.885668603672	1851	64.8865996638276	45.1678088046453
83	11.2343353292371	11.3650255836264	9.96858764910577	7.6745966934545	34.7585811193175	92.5120496665854	93.2374434102993	50.799553208547	71.1806355487107	124.573259333531	107.890145705907	12.4604989419332	66.6268969973323	56.4666721963576	52.442292007109	70.2972196945213	12.9637820850383	23.2606661664442	54.6244422642925	25.2835376760907	137.30613435853	91.3072488839337	118.649472225922	66.5640651442605	23.1525953791607	45.5414695842337	140.347824365736	52.6797964117204	49.1455046764319	17.4220162197476	29.2017320336478	36.0695677336605	0	31.775638894734	70.901662121072	103.823354015835	49.1071772460581	80.3540860971929	173.969148944454	1852	59.1522747593275	45.3092976040323
84	24.0064802624064	22.8506883251507	22.9009538076082	25.6228296826784	52.3075176822701	92.9047487482842	167.955512286952	106.883579419697	101.541615271533	115.231105259551	138.672413003576	33.2556431938401	113.842521306664	73.0071575175078	77.921236746253	96.5637617119202	12.9945696930435	29.7144399547137	96.9033678777732	57.034986307392	156.887681368355	132.841931197779	88.4204393945501	96.9643147752529	21.4658742834483	13.5817333599994	59.0352383499326	52.821168081132	78.9268605546671	37.1553021547411	24.4038917330855	28.0892940750117	0	37.6510454754776	111.976729429697	154.332938222456	64.960282094603	77.5093739493674	49.2410090931011	1853	70.4712880936275	45.1116925863631
85	27.0456569954892	20.1262991759577	25.9558385039589	33.4036122078242	72.9870513245249	70.8702461945361	188.857470689081	86.7277492727959	155.068699221927	112.536561240567	165.509154087602	37.4606649606701	121.330821555761	68.007626968585	86.1562935691079	104.466752191291	14.8886359038927	21.2999981913388	105.706738811663	41.3185407392783	42.9063016664026	137.978749345664	46.2643500538247	13.4158572678899	34.172674089423	22.156082189442	27.2828472408352	49.4273055374589	69.3578834910979	30.7348292485997	34.2710059394803	28.1200816830169	35.1355722377482	40.6660319451277	40.8884567050019	212.487273992322	60.110291355991	74.6194228673301	44.8305271667264	1854	66.7833322007496	45.3634052680749
86	31.5993955468676	37.7041383913233	36.3874969102038	36.091873041501	85.156952946001	48.6208587032824	258.051991362192	102.265124059655	171.413149161493	158.010800742014	197.171067328276	29.171258584908	145.990124771583	71.1445072331945	92.0159921865836	123.753931969475	14.9288482898587	19.2237196065813	123.111790431081	60.5796452984373	47.7333587786433	138.54423602331	50.2218143195518	43.6709653182864	45.3096200463988	41.1825097773779	86.544908580357	81.4693514892173	99.5633543775677	28.6497542044121	22.0963919290238	36.1996296695191	26.3780685566013	26.2074800755114	13.6495917613169	267.159468464949	76.2649890992805	32.5468998911903	53.8795706461264	1855	78.4529392198244	45.5139716684409
87	31.9035017157351	44.0325626327145	32.3458379613605	51.7734469311598	85.6853688303348	22.4762104808428	248.615589508605	102.516451471942	172.685494186197	128.060427179015	163.071592347681	45.9027527393965	129.981511086686	66.0488439490718	95.4205361452789	113.097335529233	20.5928256850157	27.8574445371768	110.825335722156	54.3951060005805	47.7961906317151	157.700411387839	65.8349014893624	33.6653068758682	34.6979483811032	36.3315765609699	155.435951403132	88.9306340414931	93.4359920660062	33.1893555888494	12.2977644424772	16.1050605793627	39.6095143357255	26.2583738764996	37.5882136224058	241.311072429743	76.7934049836143	26.0827588471639	80.9890019724834	1856	78.2395284142563	45.4080211685819
88	41.0442797006199	52.086035400192	35.6332005140769	57.2410747854675	77.2706129076946	30.003466478844	214.44103046359	97.623420913976	181.718829702329	128.920595247568	97.3692660683006	54.3467254737152	127.432736966828	63.6364149503802	85.8305104109307	87.0909173835509	20.6688522272326	23.6546218852043	98.3918544770441	35.2935943482238	47.8590224847869	107.091552853365	31.0439619657129	50.615770038312	36.7692004176149	40.109655886177	174.582073671169	67.8499190173748	87.2030722412841	13.315326302975	22.1755600638943	28.2080462773174	22.0272768906448	49.738009050899	30.8105416315512	320.509994908211	88.0283686313821	16.3221446317258	67.6463438134222	1857	74.656509771374	45.602402859145
89	37.0629393307256	49.8146639116466	42.0294831567857	62.7916406858299	83.6895150175092	37.5608817663196	199.826969757621	87.5395368144835	147.936341420482	165.00430014817	111.016030396229	75.4246130644452	124.814219490061	66.7575872517217	94.4136556998033	91.2318506602476	32.0923114342158	21.5701751595475	72.9380424791289	54.6941856212022	38.3324569220412	116.780852915567	38.8615011249057	37.2080809113214	37.0205278299021	49.2777657271481	166.230463760866	60.9000877491035	84.2496609876443	26.6985110072675	14.8119810431452	28.2388338853226	26.4534667802875	17.5979454083486	34.2936254065862	243.958806718189	37.5520853068895	29.4194444045416	72.3119230632684	1858	72.2668452363723	45.4069726633967
90	52.5478495202697	58.2099419598346	53.2295751260987	68.4326844546158	78.1527721248226	45.1559961656383	201.335562549874	139.40660320672	148.843633378839	159.283459925983	124.80416639357	88.2526783468484	111.629583441475	78.341267684038	87.2611917053755	80.1247498334809	18.962653257068	25.9671482375118	77.4264359033126	41.947487588527	38.3726693080072	121.868662218055	66.2087510151395	37.2841074535383	31.6650548333276	47.9843720316652	194.96472680766	57.4836057383246	71.0731930799579	17.8492728206358	12.360596295549	28.2696214933278	48.5567702131492	14.6822332665519	37.7955587375427	234.725665909288	75.4736219098412	22.9169759301415	67.9385119302061	1859	76.0715233793798	45.3670618449423
91	50.2500886534341	41.9110451137454	52.445747759028	55.5826280236374	108.912734114651	56.5722297095182	198.689399057756	119.115056257184	169.522538702563	167.721149474994	143.236518810712	80.0864224031071	112.272981616931	81.6584753669634	112.049300219995	103.424685908095	26.6532720730558	32.5861697993601	94.9087707020091	64.7419414051785	38.4128816939731	145.860062835724	66.390335070517	40.7602797247354	37.4854835426334	68.309534022595	224.173998663676	72.0807018439642	105.423995472839	22.3681396935593	27.2486038809111	40.4385806370078	53.0577300079473	8.81687978229975	37.8715852797596	234.790068558687	70.5237285248451	36.0745942819062	81.7128249198705	1860	84.2087477848556	45.2551808624758
92	55.5986501461707	50.2654824574367	57.8986101278638	55.859716495684	88.3274482520038	68.0732862550451	204.321960526377	150.662301366002	166.701702658904	118.591038602565	125.859741525176	80.3132453926963	123.535277120785	85.0303467620614	69.9192860982944	103.882730116988	19.1134497044403	30.5413071411385	103.883672594784	68.2495296029115	57.6947207646458	136.996373322886	62.6508973349491	47.6680136514487	32.0602671891492	80.2287365503147	211.477880272724	97.7076155970922	88.8857092665467	31.4209530841437	32.3009131864142	40.5014124900796	44.2838900450017	23.5393254348176	51.7655929495258	181.547927061974	76.4236395282868	55.9011855187114	59.1414241816239	1861	83.0468015481452	45.1022301051314
93	65.8942775905152	36.5257269869617	71.5764762230631	80.2802586698336	95.0033326408821	83.4771433541265	231.137967098889	140.746806632742	159.793968732191	159.185756394456	126.352343253259	127.27220158223	131.431356096317	82.7335283730219	89.3553773682584	84.9838511907882	15.3359986977639	30.6644575731593	95.5446290550956	71.7967018680797	43.3304166746372	147.02873530286	70.6745249722174	54.6285263347422	30.3402452113088	68.4066092355909	241.213054738951	101.810221443415	99.6428366717035	20.2642150934502	22.4243742020586	44.6241245293855	44.3467218980735	17.6808834544034	38.0512843795449	166.692906199474	71.4058877419731	59.3874108864	68.3720517164015	1862	86.9081330786724	45.1860474126722
94	96.0573369761615	61.0750744599084	100.700610918167	113.342379756213	89.4207224954531	121.964166634724	284.136006846418	183.131289759383	193.079771215506	182.369453540887	163.176835701577	102.224911673689	182.572086267044	120.757795055746	125.69763534425	100.827531261372	26.9347587748175	48.435818895986	135.147231886983	88.529766818895	48.2045976766818	109.47602167744	39.3515895788657	58.21905257853	47.7286463896629	103.275146097784	295.44039969183	138.958926253584	107.099092675734	18.0553612987113	39.9912178431366	73.1852858209664	57.7446720878379	17.7035029215092	48.5388631350237	198.717987550903	80.1461126635253	59.5909860903526	95.9583768075734	1863	106.588898028791	45.0835171995782
95	101.635548891876	60.3396276197031	89.6748773411285	119.928414595198	111.740167502882	292.243515007537	291.260824825494	199.69973525515	166.068671739206	169.167224573442	109.236946476501	85.4638865482567	173.325436609733	110.212096836176	124.251560245803	120.772560541218	25.1211173359001	37.6359658307404	157.702924661962	85.683798034008	62.7599106000287	100.246650779724	43.3593193270503	44.642974085307	50.0543674311155	107.105690020306	259.286951434319	132.482218838943	118.157812975635	24.891781072188	42.6669123061991	73.388861024919	48.9438144280715	20.6826752349084	45.182071384663	221.458720133179	75.0938033580222	76.4402899693508	87.0582448199535	1864	109.360717171687	45.2035388210617
96	82.033581529802	61.199795688256	77.8348429482793	110.081406581786	74.9458343440381	241.097129970034	229.026816835676	195.316271025596	195.763947978733	163.056198543679	127.900520112948	128.667068720424	167.461968081073	111.119388794532	108.713871299679	121.376374649238	29.117851509797	53.4422609487467	158.517225477772	92.7498682304622	58.0264729488649	129.295701410407	110.712238386627	68.888843707917	95.4877662280657	118.9108527347	212.62550406908	133.296519654753	125.899953911142	31.7904043802058	37.7980720116656	65.4054457736166	62.4020831967848	20.7134628429136	66.2263439339996	161.785424315302	92.4033505607712	93.5063637414466	91.8853019321943	1865	110.422623820795	44.7051756291426
97	121.541622422817	67.1295518219067	119.245118193042	178.221294601088	141.498903914011	271.157459275908	204.575801212787	275.952472143082	234.349931427919	209.285362759783	142.178744564248	107.654526256888	205.661221474602	138.692205037294	126.626604291917	133.816767398188	39.043713498814	51.5551062417353	248.200899278331	119.97365352941	87.2093554265912	23.993913891792	206.915345261915	65.6771935381521	71.1156045807814	119.242290759654	330.995688708098	223.970423459724	147.912465316315	29.6299311123321	45.544297017622	77.8778827676335	89.3594614387081	23.7102280751729	101.519624122958	292.60542648123	110.086118970767	87.2684173684787	142.918903793434	1866	138.818295677824	44.9347695342549
98	96.329084740697	73.2855026266159	106.122999838263	152.376040158535	120.478821628107	282.139838874327	232.356905048482	229.474807948078	161.52090221387	169.603591793025	105.877641452018	125.371223867542	189.012979525434	128.104409476166	116.478631702291	122.642436488634	23.5468652571862	36.0604571149651	214.311911005527	120.78795434522	87.4129306305438	38.4229347904646	172.386414565575	69.378932161877	53.8710883459617	111.292490549745	259.996637214765	241.394952953594	138.339718341561	57.2790880565759	112.187530296753	78.1047057572226	71.6685248878132	29.6943337617307	151.501734923041	265.001194311933	105.324092826455	97.8389341700123	92.5261868335266	1867	129.218087961132	44.738029525714
99	89.2212313619501	60.5086453044662	90.1637091580271	174.332317055209	118.180118283475	224.767131356674	265.175552704207	279.056365684828	191.740196108015	159.444623629112	120.088007502001	134.60185140232	183.140086218813	129.266170439463	114.655565485413	131.218356114404	29.5608160739532	40.7602797247354	247.345443598758	124.991719474989	77.8712854230609	33.6530546645192	254.664097844561	73.1183698974449	36.1685279022486	88.3343597558417	197.392549610354	243.968545655415	99.910186206524	39.1740895939379	77.1889314987012	49.4461550933805	71.829374431677	29.7571656148025	156.227632751836	239.723311502619	106.184260895008	91.5664302778549	120.659777364954	1868	128.078366478604	44.9817129243284
100	67.0349898830336	43.6916998298	67.7324234521306	176.67029030801	93.2289611101346	173.926423284365	352.597593953447	199.593863582724	150.984942931525	133.717178911069	111.227459581816	91.5249612548275	188.432727362316	106.074305152133	121.47030826958	119.883175660987	29.7021877433647	22.7325644413757	226.508830323824	132.679196698323	73.1504141425115	33.6838422725244	179.339701585766	66.3934766631706	54.634495360784	81.1218913417303	198.397859259503	211.716641314397	86.0293732259029	27.7616259612423	85.5609617612527	41.2742442828627	58.4798047687779	32.8054529665807	182.604130512111	275.339233257101	78.0286792150058	105.696685715171	93.1042398817871	1869	117.29581633905	45.3030649112667
101	56.826698714459	58.2743446092332	53.6888759720535	176.054852307172	165.236149686005	166.918786711268	379.215366029517	200.454031651277	139.118205001121	146.050129191267	130.222785402481	113.700521318722	170.932485485494	109.907990667308	96.2185006792907	124.473356687147	35.8292358956609	41.0769522642173	196.053916980659	116.448786572082	83.0747053352017	43.3530361417431	159.977123583896	49.0666507008268	50.9959027493963	105.400433527938	164.435043559339	248.753819585363	104.435022105489	23.2038033394142	65.2744413599619	53.7504511880639	81.1473382422244	32.8814795087976	180.610161654877	183.123435777749	58.0943313501825	99.4241818230137	112.056840042364	1870	117.327183933392	45.1996061588386
102	89.1810189759842	87.7908642267707	99.4863853575548	175.326316970805	160.295681078969	147.433686595908	255.273252660092	195.861965669525	190.809342204756	185.781223162686	168.153118464863	118.523180201248	191.417240383226	101.464332092255	126.402294576451	129.121971336663	32.0191123253872	29.7932939303188	220.223131742522	110.262362318633	83.2562893905792	33.7542139479648	198.206850426164	45.6721598386231	69.9846312254891	158.875367040282	230.354139731818	350.201187077288	119.482622597654	48.9325046945185	68.3019942002264	70.449272778955	94.9291910542574	26.9595773567808	145.619102679194	206.96309747025	70.044949804438	99.9525977073475	98.3466155428324	1871	129.100157406135	44.9425472774227
103	96.3410227927807	61.8026673184799	93.5481469237394	183.569227775293	178.399737063811	177.16854690287	220.373928189894	196.676266485335	183.517705655775	148.103474149653	150.153049196855	136.647028219807	173.618547204313	117.685317440535	124.584254907818	158.237309572337	52.3741194465262	34.5088245033571	184.625117066165	86.5901475145687	83.4378734459567	38.6139436238029	124.614414197293	52.8305928590928	66.5313925806632	157.883880398809	246.83964718153	391.372072961848	120.166861477606	44.5110271938563	87.3026607284028	53.9954954150439	117.915282022778	24.0067944216718	220.313609610945	141.561421607817	88.0651252654291	107.430216541422	103.326982376568	1872	128.954967493345	44.984598493358
104	136.843063601391	62.5290035399898	138.225992687501	198.179518570078	180.231913899385	236.642037427978	272.859574175623	246.990443628903	236.42526753488	180.497064319348	198.052284067608	141.688341951023	190.498324532051	77.9193517906609	98.6651730379064	163.287419762983	54.8380705647366	41.5972000076517	208.904915889434	90.4703286010174	78.6956393353629	48.3239781975182	255.12654028317	38.8322843132274	54.5305086439502	154.361840874869	212.777557153514	413.755292300145	120.851100357558	44.7378501834454	85.3105768267616	58.2677472646606	118.340025349543	18.031485194544	177.879489320377	165.046711648993	82.7043115613435	104.539637140854	155.560672631479	1873	142.128680465935	45.1642605801162
105	118.111317404362	55.7758359718332	121.287153417876	185.291134708726	158.359831685827	352.4565364433	298.456328639276	226.143463098212	225.277326003617	169.927804154876	180.145205942146	133.417156812651	227.437485112225	106.600521921609	123.537162076377	168.412928177315	40.9161027203535	51.1174823850902	280.51909122434	97.9045934564723	64.0586450030227	38.7044214922263	304.141354705212	28.2894135270454	46.4729518060231	164.262570122657	270.086804499564	362.218093136535	147.403527306433	66.3428970214478	112.94653908186	70.9192550399321	109.613937594932	9.02422489743668	171.82626859544	117.013330771932	80.2171126574964	105.1051238185	160.990287214678	1874	147.454646657663	45.4187631077857
106	126.451303421847	50.6817434840373	125.67124596596	156.137154883413	187.077130132292	314.170575092532	301.029921341097	266.095411033178	222.595348355247	207.046035516305	185.829289530286	125.032874338751	277.308383532371	126.342290156767	109.342503989662	177.762936232929	53.5666680178289	56.1113580672366	306.448226190743	130.12948010067	54.2864068947663	58.1320304620255	315.983902372184	53.1510353097589	63.8622954621733	200.471310410872	287.292364985479	379.683777494167	140.964519003635	100.437973772327	122.244082540159	54.3548936146145	109.975849068626	36.1534482575113	218.545521265505	151.877155245145	95.6652662129935	95.0781025460376	137.889213955036	1875	158.484077647594	45.2356270403416
107	147.569403398543	60.6603842296346	155.249654958774	151.369473872325	202.795774815263	291.730807086471	308.367739302087	295.495377563268	303.759651197801	216.807592209539	167.583547716767	170.475383754397	191.933718215476	127.347599805916	153.215473715574	241.613607802284	58.1621897515	47.0359252095464	237.535820537924	113.238078880113	88.9962933279531	43.658398947672	245.738833115713	71.0879585654298	75.2207237012272	234.108971271389	429.432782119354	453.097142941784	171.855171247853	162.516787085058	153.90285418818	79.6327764239287	114.943021213217	21.131294665841	209.193942413564	172.063458840786	90.2705233082491	109.728605726788	147.98315115102	1876	172.21820241739	45.3010524151351
108	169.908954598954	49.7603143587394	165.208817829919	175.223901050298	180.548586438867	373.114393096245	320.634401977293	325.394857325278	311.218734635219	247.116107335046	235.910046339692	180.427949280969	258.163517901395	105.81857951013	161.010393407661	294.417497123821	111.441402041525	44.9169209647001	224.71592339642	138.878815640917	89.1998685319057	33.9917183525762	282.719776878179	57.0513225891906	69.4467905631945	217.837720440651	623.244544423146	425.627685097326	203.439487149984	170.316105006859	206.393840881419	105.125544170748	166.20784429376	18.1370427077046	222.66352091583	154.013438249586	124.2842328094	124.612843400966	249.585713320033	1877	195.326388565014	45.9428415584713
109	163.169295879208	71.5450602965272	164.64961433758	170.650370465201	224.545963233861	338.010550944298	289.529178954835	327.508520862613	391.091528737882	183.797307401944	213.123132345409	131.438895918686	240.274346854058	125.940480456373	140.707222565306	203.665681821042	117.512844003853	52.2924380375328	197.162270868846	78.7634977366804	79.4596746687159	68.0757995291679	298.609638360771	60.7932735988815	52.5073229750384	197.531093846377	632.142163136643	405.44169566095	159.497402385692	208.836429169585	267.137163157109	113.976667312972	111.25761887129	12.1039281757508	209.207451261974	131.701847223791	94.6722087751938	136.165422066012	207.671526613634	1878	186.465808423366	46.2064176544277
110	120.346560577391	76.3435289156202	116.969348474782	152.808009148404	187.900227407532	261.515911422041	199.145872470322	284.031391811053	299.862505511023	156.197473462362	160.640627952334	104.620376072051	217.704516912139	146.50346101118	116.645764431462	123.749533739759	71.4200249089143	47.8024738170223	169.144919265601	97.079925384905	84.6021476833771	63.3235123220827	168.135525546003	53.7919202110912	57.2913402679249	188.586037083811	467.784716915847	317.622557100297	141.42790392004	184.665329452131	187.969342445911	93.2085407578863	92.9911425462579	21.2060645709965	269.98690185318	140.240696056248	113.786286798165	158.798712179534	179.624015720915	1879	156.294234516092	45.2030153002671
111	77.573776598766	69.3270958830928	89.4474260330086	121.272073773139	117.886065211099	268.191481651653	205.098248071079	234.077869504118	247.37780200309	107.394716544436	122.152976353205	173.579277296143	169.623697986008	85.2263821436454	63.4099061200564	85.6523821074721	63.3279105517977	33.6112714822265	150.456841206457	83.0589973719338	84.7837317387546	48.7826507249423	128.924365158753	53.9332918805028	35.4673244219673	92.988629272135	461.624053722157	271.645662774275	115.302733572053	174.767113478466	116.992910419684	84.9989308355254	93.242469958545	15.1660385352047	169.765697973951	93.9461867129492	102.210774506748	123.541246146826	73.0655911408646	1880	125.869117970942	45.7592322427593
112	116.673724606079	110.497667608387	108.663919976487	161.927424303244	190.764103270545	274.980149216796	260.396247800301	292.64406807087	295.561036849728	253.631770498592	196.261576255062	142.276133936509	220.834799832176	122.016002913509	105.175809653206	124.64237437191	92.6531071767316	45.8122748709732	219.479516761417	90.6585100009675	39.9610585536622	29.2997497244398	151.825633125626	32.4278335296192	33.3967007039863	91.1862975667705	593.082427515296	350.756306499178	123.612874459328	97.7220669232988	64.7746139687758	93.7891070802697	102.857000115591	30.3792009602133	150.992482753894	141.597864082599	127.94230329524	83.9838822491506	87.8653199726608	1881	150.076998488541	46.5057765332604
113	95.4767706537781	83.6075194492505	96.2684520024827	136.64954149393	196.178638209007	309.291053382977	227.434971838102	236.447887001986	270.075180606746	175.990763817039	187.379665504833	138.261492684487	218.383415084579	82.9301920731366	83.3477097367987	99.2300313970218	87.0274572119484	72.7969849689827	196.161045290147	87.4016208969909	85.0507671143097	53.7749556107619	211.072614820411	46.9300535371204	40.2626514484068	84.0438866688341	661.975355293662	441.529798791266	112.579915219186	87.8832270507862	79.9117498515675	85.5267184013285	126.649223759023	27.3950020985684	188.008926513346	126.548378634843	151.128199556529	124.758927459358	58.6899773173031	1882	150.616941601303	47.0621384887365
114	55.0557829356304	63.9166450150804	57.8288667709541	107.387176722068	146.498748622199	229.273431858983	163.978884306038	167.881370700327	178.09186098376	113.722198308032	133.689532895718	129.554254485797	186.112975346905	73.3034097047414	61.1765479026194	86.557160791706	51.771876134833	70.9079453063791	113.247817817339	43.8365272511305	50.1146860100644	48.9522967282362	135.452908852178	36.1722978134329	33.7077183766917	87.3441297514302	421.782375689332	294.555727200579	70.14296749523	85.8735502302848	71.417197475526	77.1889314987012	145.976930082438	24.393838636594	173.223963167022	127.191776810298	127.046006911171	106.985995340204	68.5859941761109	1883	113.330828361686	45.8421971789924
115	69.3286666794196	64.5204591231004	67.5734588638589	121.579635693925	199.367983070931	300.403801925236	244.746089837178	203.319164151351	226.254989637414	160.829437670814	154.060247980125	185.932019610058	157.445628223633	97.0918634369886	87.3252801955087	104.200345134266	45.2891996941505	51.6770000366946	172.971379117674	69.5928746215864	70.2661179272508	49.015128581308	167.837388403177	32.608789266466	40.6358726556533	182.139488958645	436.706825749475	325.117140534701	113.436313376555	72.9562637165197	77.7770376434532	94.6184875408174	170.279348372813	21.3775955298825	174.38572413032	127.835174985753	121.624874628137	77.8024845439473	68.7091446081317	1884	133.554839124536	45.8655110779513
116	119.156525280211	94.7331556726734	120.11785263221	228.441223965047	317.531765072608	420.326247494393	332.042467380274	297.642970301262	351.646005538674	281.491728309891	264.791964241204	177.566586692079	330.414808226449	172.029529640127	172.748326039269	183.221453468541	123.536219598581	59.3987206199529	228.504369977384	102.971354088182	95.5581379035061	78.5548959844821	241.914258219232	25.397577489416	52.2198672472349	367.425597119125	716.872173641021	450.881377643207	133.667227587877	81.5997275843413	108.392486371216	164.148216150067	233.077586403215	21.4083831378876	187.838338032257	237.382824975694	180.890391719577	89.2564171996703	142.717841863604	1885	204.808117961837	47.170624072677
117	101.735137378994	78.8448649864084	104.944274274636	210.436756467324	245.881461422186	377.895897115009	299.142766634085	299.277226799659	311.716677070813	215.073433064757	306.945226148541	131.419103884968	290.534802763249	142.898483441185	141.451151705677	193.135063246209	125.368396434154	67.2561580058464	219.813468060493	110.873087930491	151.343084494035	44.2578148259769	206.784340848261	25.4283650974211	70.9092019434406	230.406918488398	679.88745996737	423.177242827526	142.321687029986	109.679282722127	197.771111525111	151.991823377001	229.783626505926	21.4391707458928	218.070826615547	231.413170615343	189.427983914973	149.564943052103	167.997295469245	1886	195.289712484625	46.3735484939601
118	88.4694482399461	53.7605042845553	89.1901295946796	181.234710274411	194.780943637425	338.750710173484	229.630002625166	229.961754809385	324.086383985058	190.563983818511	141.675775580408	131.911705613051	218.65484868985	137.124236143887	112.667565654221	141.225899512414	101.140748048935	65.1981006584797	160.628375740985	81.6663293485974	101.209548928049	44.3087086269651	231.252635230745	65.5285962056373	66.8810518430078	168.394078621393	593.828555770523	423.315787063549	151.11186327473	124.590852252391	225.277011844352	135.264099133697	158.815990939129	21.469958353898	215.671592306001	171.821242047194	164.996446166536	146.793744172371	133.927037300329	1887	168.122588628563	46.1578019575405
119	120.919901236671	69.3864719842456	121.893794959284	232.475343091522	227.373710781357	356.435049379807	256.63670387175	254.655301385131	307.310907533419	209.275309663292	218.532640735625	156.099769930835	268.886087787362	138.129545793036	123.434117837339	164.09449491569	104.695460136472	70.6883479798932	166.321884107086	70.7747417778669	65.9209811280707	64.09131756662	293.614820200829	73.0483123812699	60.4115700914703	161.854853512946	654.035608180245	442.864347350511	115.932622899097	97.7836421393091	260.204610648432	140.260802249231	154.656836425041	21.5007459619032	217.370565613062	230.819095444549	179.960480294115	140.149275710029	129.399688127241	1888	183.125634892607	46.5074664632246
120	90.4920055903272	50.2689382093556	86.2602802859417	181.514626179846	206.115809931577	281.773215011653	232.316064343985	249.854633651181	211.183827200348	153.509212628685	173.615719770925	132.984873663517	235.520488850646	100.772553389934	110.81559678493	106.899601542231	81.7341877499149	63.5308574372196	156.865061901249	82.233072663305	91.4505055089374	74.0834671606277	281.951657474377	65.9583660806484	60.8363134182356	143.2393462441	558.888390595828	363.967331926053	120.486361450476	81.6038116547909	293.477532601867	127.667099778786	130.992161443345	27.6890551709444	240.22345305307	170.241963420235	168.263702526269	167.783667168801	119.822857082038	1889	160.945837706313	46.0201746680553
121	96.3146334144905	55.0171413459912	99.5256552657247	193.973240166187	176.389431924779	244.604404008501	243.999647422685	203.075062402167	182.646227853669	185.227046218593	194.900638317526	114.379105331897	255.265398678458	136.354860103023	118.279392611329	129.653214654385	94.6483326710265	58.7952206711984	121.858609121564	90.0556383707436	86.5568466324406	54.4177254676863	274.703374904014	73.5258344646155	70.7235338176134	141.778819819446	600.917245434083	362.42009754416	112.96413200072	99.1910756481173	262.790141402337	106.055141436946	126.573511376071	30.825307117023	191.09208554358	183.873648103426	115.316556579728	169.000091844271	110.155548168411	1890	158.149836355349	46.1475391595937
122	139.969262450978	82.1460505468006	141.024837582584	290.735550533814	249.082744336194	295.598735961571	276.813582689431	263.881216530928	273.090795394927	266.532720730558	206.138743557948	95.5923812634302	343.529386758859	204.551610949354	187.422705324187	157.181734440731	137.576625486004	35.9511296906202	157.936344996124	120.637157897848	102.064062129825	44.5801422322352	267.236437484962	70.0823347570157	109.541052645369	197.309611564299	736.640645413735	421.174477510862	133.768701030588	85.6335325515506	233.737320860469	155.312486811845	107.432415656279	24.7054846278301	149.506823588011	206.200004614693	129.742750045013	162.45301275419	135.606532732938	1891	189.695414003451	46.8500203432581
123	170.052211223958	80.751497567872	171.315131470701	261.395902582673	191.451169583885	317.798486288898	241.683979477724	234.911648194381	310.126717028831	187.918762804188	170.821273105557	100.642491454076	296.68729781604	160.159964276334	123.705865601875	167.000468120261	139.547032398336	69.6820958529484	143.171173683517	109.883172085345	102.315389542112	44.6310360332234	254.735097838532	62.8975123582559	103.599358459635	209.204623828586	758.193227654422	420.515057212874	138.537952838003	129.510586347912	240.263979598302	151.612004825182	137.171988352222	30.9384044525523	197.665239852686	186.444727531124	147.908381245865	167.469193744176	110.832875544525	1892	185.721871227631	46.8378581113269
124	144.297120490564	86.1211077313877	153.195053363326	208.405716816778	136.487121153739	335.452666205746	232.420051060819	193.461788882182	312.541973460911	180.000692680081	166.298322162184	76.8659757739122	243.879010264787	136.237050378514	117.581016564436	158.765097138141	128.801843045263	62.3241716989757	153.944323211207	68.4691269293974	102.5667169544	39.7147576896207	237.079975443888	77.9476261245431	97.4145050025123	224.589003053215	710.603439660048	409.412354615822	114.63545929243	104.524557496117	206.105756835085	147.847434348385	142.590293201868	18.5932019610058	220.704737896317	183.38261717167	142.11088616293	137.169789237364	131.376378224879	1893	172.92099280473	46.8250917118332
125	112.13695065503	66.3344147212831	107.745632443842	172.664445515418	153.40396927479	302.799266323599	238.960532806327	194.105187057638	274.181870523518	203.702438455089	151.263602199899	120.425100393731	259.601110699678	133.523656803608	125.289228299284	150.39777926457	112.436344434917	60.0669373773715	102.94370807283	87.7845810414635	87.3793155891504	24.8421439082613	214.173680928769	89.4222932917799	61.3945744327785	121.358153411847	789.009738312015	382.286587007666	90.4162932073757	108.276561602299	211.880318291649	139.510275764289	133.231488686824	24.826121785728	191.725116463278	188.849930866713	171.225281920808	118.186715628048	141.95726228217	1894	164.60816948065	47.5529925847899
126	108.003243041437	76.1267590225225	111.468733897612	136.056094641667	178.759135263382	284.653427156464	261.648486632022	219.137397321441	245.255342006325	159.314875852519	125.58328137166	130.500188033793	261.571517612009	148.96332805894	126.103529115094	137.31901488841	111.056242782195	76.210325387108	92.8642222030528	72.768396475835	87.5608996445279	29.8313072014272	362.944429358045	97.2825581110615	111.499835664882	213.884654404639	785.712322662807	385.727259281878	103.114924872451	55.9357430379009	155.296778848577	149.174443085262	94.0300672368	34.201576741836	214.943685288164	190.066355542182	151.501734923041	110.817795899788	142.449864010253	1895	167.675378886641	47.6918966242962
127	122.431635621579	93.1922044760876	120.66071984275	144.498182420393	143.063417055499	276.35333936568	209.329030897668	177.119538057474	210.635305123031	192.193842087193	157.488039724456	145.537421270201	263.541924524341	139.006678461918	130.454949099582	133.279240895159	91.2522710124959	71.429449686875	103.421230156176	80.6921214667192	92.9094611372646	29.8539266685331	267.022809184518	45.042898830109	105.214451242845	191.134497044403	716.44648783646	341.65291346687	95.2125627116112	124.452308016367	237.084687832869	140.756859729233	153.904424984506	24.9216262023971	229.753467216452	156.413615036929	131.291869382498	115.294879590419	112.270468342808	1896	161.954224505189	46.8711994000505
128	131.878718890188	82.367846988144	132.833134738349	114.718397338485	152.075389741586	293.693988335699	188.673059200315	183.783170235003	170.302910317714	174.844710817009	131.672002093582	92.466182413843	232.21553337907	117.761972301283	113.519565581875	106.079960018909	126.39758218747	98.6287305631248	98.4829606639982	57.806875622379	62.0527380937056	84.7089618335991	174.048945397855	105.451955647456	91.065974568138	186.91345315504	591.838356824474	333.673896445283	87.2234925935324	89.5730897391522	169.103136083309	95.6944830246719	124.556294733201	34.3328953147561	253.79701827217	130.966714542851	96.3504475707414	99.8162525861817	102.327955912727	1897	146.505096250433	46.2646831047437
129	169.028994496684	83.1375371882735	175.768339057165	111.431977263565	136.3605149698	280.119480638803	216.568831167866	221.286246696496	217.738760272063	180.38930769133	174.408343597426	126.900237012045	267.236437484962	162.973260497624	135.640147774331	134.226745239481	127.845228082244	75.2097281269397	129.92841817084	96.658951969324	77.6931571196024	104.891181358791	179.82476349148	102.152340883391	97.0086112316685	205.421517955133	643.56876393628	470.258721130549	137.625320172135	44.9986023736934	113.539671774858	114.283286755963	154.995185953833	43.8063679616561	224.309715466311	140.32112082818	125.580453938272	80.1357454077684	107.714844835837	1898	163.871457948017	46.6089670951156
130	149.186695296611	62.2575699347197	139.109722700956	84.8870901370577	112.076632076081	182.537528747855	130.423847332311	123.288662097478	208.400690268533	153.383548922541	100.727314455723	102.806420473868	211.353787362907	123.028224066495	60.9748576542589	111.483813542349	107.643530682601	81.1284886863028	67.7179721259241	58.1838667408098	57.0648314376011	100.153973796443	215.857888750359	45.5480669288063	72.0605956509813	151.565509253909	441.271874034407	236.953997578479	83.7422937740895	75.3118298881813	149.997226201237	133.060586046469	110.362893283548	34.5056829107035	248.554956770391	92.4353948058378	93.7865938061468	100.523110933239	87.4006784191948	1899	125.660467886549	45.8183619377692
131	156.647349530356	74.7852989594397	149.171301492608	108.477937691394	162.697114503374	309.448447174921	190.850182909253	203.975757015951	282.935604293481	229.013622146531	132.881515265214	152.268283530517	295.025395302291	150.042465135449	122.49446747465	158.554924589615	155.129017800876	100.837270198598	104.388840693482	54.4324909531582	77.9382013465824	95.3790671222515	298.067713628027	64.6813086669642	98.5844341067091	219.785822045142	734.75977389203	433.941910055051	134.510431056101	84.8154618245558	122.238113514117	156.674995545707	186.296130198609	40.8774611307143	204.776863142617	154.674743503167	170.615184627481	64.5408794753487	128.860276668619	1900	173.489129697717	47.2263616131664
132	144.375346147638	80.273661325261	156.666513245543	116.772998933933	155.237088588159	258.66208865552	230.036210555275	241.944417508707	253.036438690736	192.782890709742	149.293509446833	103.492544309412	248.455054124006	177.584493770205	101.423177228493	154.586150590335	143.301863937906	65.867888212225	99.4021906744386	77.9743296620987	98.9246685910929	90.5683462918094	330.911808184247	64.8628927223417	99.4917260650659	205.569172809852	578.158291614417	404.976425788953	139.387753650799	112.833127587066	177.444378737855	143.483762152549	161.81464112698	37.827288823344	238.215661188161	213.376973031819	127.955497984385	113.333583296783	149.969894345151	1901	170.263455136132	46.0513397608685
133	137.375563556175	98.2187527218313	138.280342240408	121.259507402524	189.961112188287	297.461072086619	209.083044192892	224.181538486045	259.801230151711	212.806773965192	155.144725764144	103.769632781459	230.415400788563	152.229013622347	123.818962937404	150.555173056514	86.2382891373666	74.5339715471525	99.6290136640277	78.2256570743858	88.7038110519039	95.8207750493462	271.785149488095	91.8802753839485	95.0922397129787	187.353590285808	472.666751899525	369.635707550925	131.563302987768	129.123227973725	178.952971530109	144.087576260569	131.948148087833	50.5771284486728	216.772092212553	169.950109462716	117.661441336368	154.597774483154	114.122751371364	1902	162.955989793395	45.4448670138775
134	127.199316632666	91.7473860147017	119.26082615631	141.575244615493	144.370005440127	213.678565926563	187.843364580502	243.782249211057	293.410616678346	218.850884071434	134.169568253186	118.933158042541	291.20961686524	130.185086290638	131.894112694191	184.359024168406	89.6535145110841	77.7782942805147	115.643282215702	98.1355005165112	109.82599509905	126.425542362087	247.668085164282	119.214330585037	77.1942722062123	144.349899247144	551.764200935283	378.03664046589	140.714762387675	173.888410013257	154.588978023724	111.96636217394	142.573014442273	50.7379779925366	204.193469386845	157.335672480757	110.891937486413	151.401203958126	119.635304000618	1903	164.771427578881	45.7600275626323
135	143.085408204074	100.153973796443	138.012992705588	126.52827244186	183.625776443058	370.958318058087	221.922105049583	295.058696184419	365.389845079599	229.783626505926	113.005915183013	154.157637352386	303.380775123778	138.634713891733	140.104979253613	194.843775490496	95.9618325594924	75.4670245652687	126.503139700631	78.791143752032	115.35299905451	121.737971963666	254.321035926789	104.323809725552	64.2845255148158	135.031621277331	604.60798848352	403.440815299878	128.516272273051	175.858816925588	122.240312628975	126.394754754082	173.78662241128	73.2176442252984	158.619013079749	158.105362680887	111.457424164059	164.644587789334	146.091598214294	1904	177.882131480352	46.3562883985756
136	100.170310078241	63.106742428985	112.599707252904	127.171670617315	120.194821652223	270.679623033297	183.842546336156	201.685221812219	270.522543400617	173.28773749789	91.6839258430992	84.7944131537768	210.244176837659	92.8755319366058	107.532632461929	114.544981424007	96.6881687810024	70.2852816424377	110.987127743816	67.170078367138	94.605921170203	127.195232562217	203.496978295544	97.0045271612188	51.1485841523608	90.5520100100108	525.03081824956	310.378358600384	116.148136155134	190.6067094786	119.189512003074	112.735424055539	164.227384284937	47.9297083194927	149.951987267025	145.227031916026	97.0538501658802	119.99595883725	109.891968544775	1905	142.113778039245	46.1265374742182
137	94.9414432656064	71.1457638702559	98.5200314573106	123.81110895577	120.687423380306	206.767062088666	173.323865813406	195.996111675833	206.647681567829	154.71715500399	70.2337595229188	74.96939628894	140.778536718543	132.193192314813	108.061048346263	100.52373925177	83.0432894086658	56.5109686527732	79.4461658203055	67.3516624225155	57.9149464096625	117.366445786196	172.936193279953	85.6888245822538	45.9567881330383	101.501402885567	274.412777583557	289.503732054341	73.3652990800171	160.566800524974	116.078392798224	127.259949370881	149.386814748644	41.653434516151	131.73577642445	145.870430091481	71.1925736007944	128.855878438904	83.9131964144448	1906	121.405873398718	45.5067735290779
138	143.618536477388	81.9126302126388	147.549611364825	136.487121153739	177.609626511434	229.587591124342	140.217134111346	247.433408193059	218.504052242477	199.171633530082	108.259282842704	95.1641821847459	247.54776216565	164.3002692345	138.638169643652	144.086005464242	89.3547490497277	76.6884757889844	95.5220095879898	79.4697277652074	110.776012717495	92.0838505879011	221.090211314912	89.9089259938209	76.0893740699448	123.205409892158	409.868513869123	308.314646386241	112.556981592815	97.0940625518461	82.7445239473094	108.76790669332	160.273689930394	57.8492871232025	118.037489977002	174.056799379489	75.1845953857109	100.174079989426	89.334014538214	1907	142.782880886899	45.5565612976483
139	166.342618618599	103.295566450032	155.174256735087	137.213457375249	191.780408493981	307.84089421408	208.242039839526	305.845354560519	307.594593350038	214.920123343262	146.548699945391	145.687903558308	305.174310369712	102.265124059655	143.280501107862	202.670425268385	107.439641319383	0	122.352153327443	95.695425502468	105.758575090447	112.82338864984	275.266348307538	90.2413064965707	98.5530181801733	159.537928930924	533.136127295822	373.549503678768	139.114749249202	107.456605919712	94.3970052587393	166.154123059384	176.478338996876	45.1346333355938	127.921568783727	156.504092905352	105.680663592638	121.526542778079	131.703418020118	1908	168.982088101756	46.1360385530461
140	134.442572654783	112.163968351851	144.450744371324	129.805581898085	149.027102389808	265.43190666474	124.22736998237	281.629958386649	237.526081600698	211.210844897169	92.506394799809	90.6927533608916	261.176619415453	102.68986738642	125.163878752406	155.159491249616	78.9447676327925	0	112.003118807987	104.078451339307	127.242042292755	77.0993961080739	239.582568151738	106.359561765079	96.5961201162522	157.222889304493	414.715363015081	318.153800418019	117.878525388731	127.876329849515	155.661203596394	138.253638702853	203.325447336658	51.7332345451938	142.672288770127	147.961474161711	98.5731243731562	143.152324127595	126.804732595376	1909	151.36398816823	45.6047438883651
141	70.7609187701912	42.0319964309086	68.0921358109666	56.9922606473032	0	38.8297710391045	39.5906647798039	0	0	0	49.0474869856399	0	66.8358129087961	59.4373622095921	0	0	0	0	0	0	0	92.7058859333119	0	110.782610062068	16.6366180563501	50.2805621021739	0	0	0	108.949490748698	145.214465545412	0	0	35.6599040516324	0	0	0	148.121381227778	21.1693079369495	1910	31.3112470576072	47.4438088854929
142	86.5923466294262	65.9970076702876	90.2224569406492	65.2848086157188	0	33.307165313359	0	0	0	0	0	0	77.2501925554462	59.5787338790036	22.8305821321677	0	0	48.5203277383676	32.0517848889845	60.2384683362575	0	77.4104137807793	0	115.258437115637	27.7779622430409	57.6142959927139	100.420380853467	0	0	76.3391306859052	61.4143664664962	100.4445711169	20.9079274281708	42.241540660903	76.3231085633719	41.7300893768986	0	46.7113986884306	21.179361033441	1911	38.6576117616878	47.1475839712489
143	68.3824189721583	114.433454884804	75.0664715019359	69.5413525020676	43.9697307796427	22.217343246187	56.6114996176881	0	22.1545113931152	24.6347987931244	0	0	67.0645208539774	163.569848942541	19.0427638697345	24.3017899718438	0	40.0942620821744	69.5231312646768	48.2925622709823	0	108.612083697702	0	0	22.2676087286445	83.1023513505533	107.729924480574	0	0	90.0396162482103	73.1384760904279	47.9281375231659	26.1490464521546	58.6635879390129	47.7836242611008	55.7192873040686	0	29.7650195964365	31.787891106083	1912	43.8868491211484	47.1046459893117
144	68.6865251410258	110.192933120989	53.3910529884932	65.6165607999379	22.0084273347233	16.6696047792128	28.329311753746	0	22.1645644896067	24.6505067563923	49.0983807866281	0	67.1707066856687	84.1887140901646	19.0584718330025	48.6507038334915	0	43.094797225618	69.6293170963681	64.5308263788572	0	82.9380460547706	0	19.9255514053933	41.8601513127572	87.0698687127718	79.0917941689806	0	0	66.9913217451487	57.9011234019867	76.8157102914548	5.23169424602308	45.7679784145575	43.0589830693671	60.464663007316	0	25.5373783625007	37.1144614502445	1913	40.6897469419794	47.0535305093039
145	87.8590367873536	119.43078631887	82.008134629308	102.847889496896	57.2954243383746	38.917735633405	68.0544366991235	0	44.3592882686879	29.6013426191845	49.1492745876162	0	129.472887236069	88.4948951404401	19.0741797962704	38.9658020010049	0	28.8084046334184	118.076131566642	113.315990377922	26.5543119044677	62.3090920542385	0	27.9221613458407	61.6506142340461	167.895507867269	79.1678207111974	0	0	47.043465031915	100.696841006983	125.168591141386	73.3096928900485	36.0469482665546	47.9030047819372	97.8979961118998	30.4156434349949	51.142615126319	63.6964193700638	1914	59.3474965489679	46.8374028370958
146	59.8991763296698	82.1275151501444	57.0236765738391	103.240588578595	97.2033899761911	50.0823276057324	113.625123095036	0	22.1947237790812	39.5036426632995	60.1404506454655	0	98.6620314452528	100.931517978206	15.2706535705693	43.8845936187305	0	60.7021674119273	96.8339386801289	109.735517230626	26.5700198677357	57.1961500105211	0	31.9487406499468	107.203707711098	258.044137380558	115.288910564377	81.2880815931052	0	121.534396759713	128.419197060055	115.917229095095	47.1926906829605	29.5495063404002	43.1664255381198	98.1750845839464	34.2656652319692	76.8835686927723	58.4678667166943	1915	67.7480105849119	46.8410798615681
147	95.0394609563984	115.928538828648	85.9172183681697	87.0255722563562	79.7562410152148	44.5603501985176	113.876450507323	64.1764547275323	66.6444899161924	54.3831679484968	82.1322275391248	0	140.594125229777	105.3853538832	42.0461335978497	39.0512533211826	11.7344768796886	75.5389670370359	134.82930271044	138.837032458624	47.8656198293594	67.6934677032261	90.840094056345	31.9889530359127	119.543883654399	272.382680410808	137.114497206661	63.9556007639849	30.6358690800116	98.4948987160818	121.259507402524	135.694183167973	110.314198597417	23.0181352135871	57.6344021856969	103.147283276783	41.9493725441192	94.2452663335709	85.1798865723722	1916	84.8824260802719	46.3990266113509
148	95.6049476340446	100.249478213112	89.5831428356437	95.6316511716001	75.5122634994804	55.7569864159117	102.703690394096	38.5360321259938	55.6061899685393	64.3690343571974	87.7635323706845	0	182.933369422207	81.3546833573613	22.9662989348028	78.223143800263	11.7445299761801	70.105268383387	113.560092127106	110.770357850719	42.5899432861861	46.9269119444668	37.4575233680165	68.1100428890921	88.9457136862303	245.350532263729	130.107174792829	40.7386027354257	30.6666566880168	105.871986585241	102.167106368863	141.059709261039	115.864450338514	19.7543346057726	43.2851777404255	98.7424562171847	61.1529859577175	81.6383691739804	90.6798728310119	1917	80.1047241941557	46.492152130787
149	131.574612721321	89.7942578619649	119.133277494575	129.42073679802	129.234126194397	66.9913217451487	125.803192857411	44.9872926401405	66.810366008302	99.2366287415944	126.441878643886	0	183.703059622336	89.7804348542891	34.4918599030277	83.2883336356458	14.6947996371663	94.0366645813726	130.122254437566	181.49609078319	58.6268313049659	31.3128822968602	91.0964480168779	76.3378740488437	127.282254678721	294.081032550622	181.042130644746	69.9092330018029	26.3102101552838	116.811954682837	154.047053290979	146.479899066278	142.612912668974	16.4792242644053	52.9732211655657	117.911826270859	65.1512909279412	116.402605160074	80.162448945324	1918	100.155705700085	46.3072606488599
150	197.712049583224	167.24488402871	201.557044831953	138.433966121169	161.163703129156	100.656628621017	189.274988352743	70.7565205404761	100.385195015747	134.368116908893	121.255423332075	35.324381956229	247.897735587259	106.49622104551	80.6789267775741	58.9010923436243	20.5991088703229	139.282824456169	174.059312653612	224.407733157103	32.0103158659571	62.6936229950379	69.7845117734554	80.6007011204997	119.698764172221	356.25409364296	203.233398671908	34.9885457015602	30.7238336743121	127.944188250833	182.924887122042	210.94066792896	185.550316102647	23.0973033484575	43.3982750759548	132.527457773155	61.4847381419366	142.891886096613	69.5884763918714	1919	124.122867722127	46.3413311772684
151	157.22037603037	85.8785767785306	137.910890944346	117.99570679471	130.4185066248	72.8230601880075	120.803976467754	45.066460775011	61.4467248708281	94.829916726404	99.4351773973013	45.4623014493633	158.958305086336	73.976967169671	65.5144590386962	118.073618292519	23.5795378207836	137.663333443243	152.829686137713	196.809155854582	96.1666644005064	73.2569141334682	80.652537399284	80.8520285327869	123.713405424243	322.013246992954	196.441589514112	40.8485584783013	39.5473108011844	160.26520763023	156.129929220309	157.733083951436	175.652414288247	19.8221930070902	48.2799959003679	123.502290397922	77.0821173484792	78.2294269855701	53.6018538555491	1920	107.704807850077	46.2458591969242
152	171.955702212768	109.591318127826	185.605293974085	114.248100918243	112.853862098579	67.3155341069992	132.627046260273	57.9878313592258	67.1194987254152	125.121781410847	94.0979256381176	35.3947536316694	180.836356325936	90.6927533608916	104.425597327529	64.1076538484187	14.7576314902381	145.066182372162	191.729828852258	177.046338948645	53.5138892612485	47.1587614823017	64.6238175214035	89.2275145472573	145.733142492519	338.253710215686	211.503013013952	58.4084906155414	26.3931482013386	161.594729641229	149.00668203756	123.676648790196	197.757288517436	52.9697654136468	58.0189331264963	114.379105331897	65.7174059241181	74.0702724714826	64.4051626727136	1921	111.256217237645	46.3479002392719
153	213.970105724817	113.418720457695	214.53307912834	106.193685672969	99.636239327131	84.2716521362194	144.536824010032	64.4906139928913	72.8148920471081	155.696389434114	105.383154768343	30.3628646784146	202.970761526068	86.8540412974702	120.460914549982	79.047497712565	20.6870734646234	155.71900890122	231.091785686881	178.154692836831	96.4833369399883	31.4674486554168	70.1112374094288	114.002114213466	132.147953380601	326.560074040494	204.711203856157	46.7720314266449	39.6321338028313	155.812942521562	133.623559449992	168.830445840977	284.772493518035	33.1877847925226	62.9559459816127	114.741016805591	85.3156033750073	87.3739748816393	80.6336878433624	1922	121.78023041254	46.3380855025594
154	172.349972090794	111.429778148707	165.991388559928	123.676648790196	122.696471882276	95.678775061404	162.347455241029	83.931731811101	95.3796954407822	176.511954038269	111.174680825236	30.3854841455205	225.391679976208	91.2871426909508	113.235879765256	69.2985073899451	26.642904817299	169.763813018358	226.6586842934	166.42178675347	139.724218223998	15.7422066278731	59.4078312386483	106.300185663926	121.19007820488	301.942239847699	205.20380558424	64.3772024980967	39.6830276038195	174.950582489435	126.148453890041	139.582218236056	302.80931942009	36.5791340620728	67.917463259427	148.742788254658	81.7213072200352	100.790774627325	129.307953621756	1923	125.70192885421	46.1489793899955
155	184.269488777779	79.7251392479443	177.804091096691	102.752699239492	118.585069576523	118.442127110785	168.664883908133	84.0379176427923	101.188186098004	136.692267154019	133.741369174502	45.6206377191042	215.689185224861	124.972555759802	113.76429564959	69.4216578219658	56.4132651212466	206.225451515187	288.988825018418	210.448694519408	167.149379612041	20.9984052965942	81.1332010752832	94.38883711784	131.400568488312	259.770442543706	168.928777691034	82.0445771040896	57.4097783109652	187.311807103515	188.300780470865	135.063665522398	321.162817861627	43.3279034005143	58.3129861988723	173.491312701843	78.0874269976279	109.932180930741	113.441339924801	1924	133.566769121254	46.0189589035752
156	130.769422524206	38.5495409744043	127.548975895011	73.0021309692621	100.672964902816	67.8056225609592	169.193299792467	135.977868984592	107.030605955885	162.598782653316	117.320578533453	76.1474935340362	157.003291978007	92.0059390900921	94.5493725024384	84.4632892880884	38.7292400741896	139.004165187795	229.054462851028	185.922280672832	151.492624304346	36.7713995324725	65.0083484622029	107.10066347206	104.720592877701	203.767783582284	198.731810558579	70.4219409228688	57.5159641426566	196.314355011642	135.904355716498	155.637955810757	323.349994667056	20.0333080334114	68.1461712046084	150.04780584296	74.4158476633775	105.904344989573	108.296981954547	1925	119.511066094217	46.1315977399567
157	250.261784059086	77.4176394438826	250.668934466991	103.370964673719	183.820869346846	124.545299158914	175.583613409134	110.280269396759	129.86684295483	188.806891047358	106.385951143369	61.0197824292053	119.458432334221	113.332012500456	86.9881873037785	29.8539266685331	74.7777591370711	175.465803684624	269.503410743792	252.61923518634	108.510610254991	36.8021871404776	48.815637447805	78.5344756322337	117.900202378041	344.373846864144	191.804284598148	76.3925377610162	53.1859069882138	216.586109927461	136.58859459645	151.192288046662	430.836759876243	50.1822302521166	73.1504141425115	179.879741362918	54.9778714378214	128.450612986591	92.2500408392761	1926	139.857486195437	46.6851650620805
158	246.432810932891	92.8607664511339	253.926137730233	125.389445104933	175.560993942028	119.167835013764	205.562261306014	142.985191398424	130.199223457579	205.083168426342	174.064025042592	71.3041001399968	125.213515916332	134.91255491576	115.130888453901	79.7210551774946	147.703549404851	161.163703129156	237.003006423875	298.865992321304	201.407190862376	31.5692362573931	65.1666847319438	111.991809074434	172.251954400002	382.834480766452	236.649891409612	100.058155220508	102.192553269357	241.143939700572	179.005750286689	207.543977951899	434.659449817131	43.6056201910917	176.137790353227	210.130137024334	70.8667904426171	155.730318634773	152.337084409631	1927	167.116231781863	45.9362491168506
159	375.421892900307	87.4163863824628	365.304393759421	130.269280973754	162.503592395912	125.139688488973	200.42607147666	228.103188595521	147.581969769157	200.924013912254	152.0961242531	51.0068983236839	169.291945801789	131.310090619889	95.6803458577307	114.880817678675	185.983855888843	152.926133032179	249.47764253275	355.32669549162	180.359148401855	31.591855724499	81.5855904174001	95.7617131074587	139.170041279905	374.911069934833	252.145483014178	112.044587831015	80.2086303573317	266.436902154624	142.361899415952	193.300939338319	449.775537029143	47.0786508696352	270.671769051663	255.662810149137	106.681889171337	219.3155256249	92.7307045152753	1928	181.355532705722	46.4051514044407
160	250.477611474387	103.161106284459	261.797712283068	148.322128998343	177.303949546239	153.996159489991	183.374449030771	222.322972272181	199.338766259253	233.022922691043	192.180019079518	76.6281572100354	268.821999297229	161.784481837506	124.122754947006	80.1131259406626	216.304937384964	144.422784196707	387.948993606496	390.982201313537	258.056389591907	52.7033583566224	152.671349867972	154.748885089791	188.523519390005	366.495685693662	409.420208597456	130.019210198529	147.577885698707	307.831155276853	219.134884047318	301.923076132512	636.441432683081	40.4511470076222	247.714580735555	242.467806844795	51.5287168634451	243.442014726673	153.128765758335	1929	212.325828351391	46.5769430896992
161	153.92924356647	64.0800078330671	157.904929069588	122.693016130357	258.231062143447	125.817015865087	136.442196378793	124.555666414671	160.025189951495	176.905595597764	96.3623856228251	30.6908469514494	126.702002515603	102.647141726331	108.598889008557	150.645650924938	235.171772066098	135.670621223071	252.573996252128	286.093847388135	220.715733470604	26.3752411232131	142.207333057396	113.467729303091	174.463949787394	322.102782383581	283.982382965657	130.323316367396	98.7653898435559	288.704510883268	156.957424725265	257.579181667827	551.794360224757	33.7784042113975	274.300308566559	204.040473824615	95.4089122524606	231.599781218966	115.169844202806	1930	172.499439402812	46.5475306137176
162	192.114673952323	132.076010908834	188.788669809968	176.130250530858	440.969338661866	172.058746451806	160.595389018122	131.356272031896	177.745343314069	256.22986762311	113.599990353807	81.9528425986048	232.226528953357	167.573494620276	141.458063209514	85.6168821104866	293.304116687389	163.528379919513	323.217105297809	408.414270629776	210.611114859598	47.5150180892188	87.7233199847185	135.073404459624	189.427983914973	406.213899135202	390.077736788569	112.796685112284	108.090893476472	245.243089794976	166.372777908074	279.949834635509	621.844650736706	33.8412360644692	185.598696629512	225.162657871761	79.7838870305664	292.947231761941	137.468240539455	1931	204.992271678898	47.1252075404411
163	182.58590927472	127.014905143901	182.924572962777	150.501137662873	311.430792139337	161.098358001962	149.107841321006	138.194576760965	201.405934225315	247.18899228461	142.353417115787	71.84068416523	211.064760838777	159.863397929836	117.791189112961	126.237046802872	285.528046551223	137.989116601421	336.837794406713	287.454471166405	278.502188740735	52.8541548039947	137.389700723116	169.746534258764	211.476937794928	466.058097593434	376.676959165416	130.890059682104	135.622554855471	235.883342802136	132.926754199426	271.31296811226	540.421794818762	33.904067917541	181.408126188889	281.979303489728	76.0274846946691	249.176049638005	132.338962213939	1932	200.589974004154	46.357442630922
164	172.78005612507	87.3488421404106	169.320848454202	128.942586396143	149.463469609392	132.699302891306	89.6532003518187	125.271949539689	179.030883027918	137.339121081393	137.028731727218	87.4006784191949	161.686149987448	117.199941375555	118.319604997295	152.002818951289	270.439605354562	122.032025036042	175.05582584333	172.696175601219	274.456131562177	63.5079238108484	165.386003655581	127.969635151327	170.363228896663	329.74659146903	355.508593706263	125.224197331355	104.360252200334	226.184303802708	120.581865867145	288.814466626144	575.552026348999	30.5673823601633	207.595500071417	278.861901099571	56.1653934608783	181.099935949572	127.164444954212	1933	171.66209218551	46.635985279325
165	322.765658433489	116.180808718731	323.299729184599	196.646107195861	261.797712283068	173.58556048145	131.747086158003	151.948469398381	173.83060470843	217.436224899522	143.123107315917	66.9583350222861	201.448974044669	135.127754012531	118.848020881629	132.193192314813	369.419880135624	157.11481851721	281.265533638833	230.029613210702	298.559058719048	63.5984016792718	165.951490333227	171.505826144774	229.693148637503	458.719965473179	387.33481224272	161.409689833933	113.812047857924	163.956264838932	164.434729400074	200.654779421841	551.346997430886	27.2137322024562	203.55007121139	357.664040425891	60.3138665599436	257.021548971815	155.257508940408	1934	207.609363355922	46.5160400314353
166	157.309911420998	69.4882595862219	165.280760301686	134.774324839002	170.662308517285	116.037866252993	114.026304476899	125.773347727202	180.219033369505	186.451953194227	103.291796538848	77.3915642248578	162.870530417852	109.413818142899	86.3922271773925	122.401476332104	239.043785011647	120.434525171692	164.740092206003	212.580579294134	254.878982782067	69.0003702471194	110.948486154177	150.892265948245	187.90651059284	342.192639084757	243.8680146905	119.858042919758	123.358091295122	193.290886241827	152.255717159903	148.431456422688	453.402505747713	27.2539445884222	168.685618419646	293.514917554445	56.4204907843498	192.83441282926	166.893968129304	1935	160.883891943477	46.0811080406611
167	96.4390404835727	47.5527172010619	96.6275360427881	94.678491960501	102.766836406433	110.468764955974	102.215801054994	79.5526658112622	151.617031373428	165.785928400383	40.2240098587676	20.6616265641294	106.994791799634	61.4432691189092	66.0086315631059	86.9200147431956	214.295574723728	114.257525696203	135.690727416054	137.670559106347	187.719899989216	37.1980278148299	77.8134801182349	108.25142886107	158.617756442687	274.266065206635	190.96956343009	144.161403687928	100.852664002601	154.048624087306	144.260363856517	175.569476242192	414.139823240944	23.8801882377321	174.51295863279	227.969042589213	80.8143294209438	118.100321830074	89.2413375549331	1936	126.00662306478	46.6908865082271
168	120.129790684293	82.7596035920466	120.36352517772	153.87646480989	221.147702460473	145.699213291861	126.517276867572	139.434877540603	157.89801756575	166.389742508403	172.737330464981	113.818645202497	163.745149812611	127.667099778786	78.5941658926519	66.5907686818161	178.085891957718	132.416873711748	171.562060653273	195.539324104001	251.357571576658	79.8137321607755	172.739529579839	152.211734862752	222.897255409257	285.947763329743	199.024921153159	126.438108732702	161.074167738529	101.842579847747	250.788629147093	186.957749611455	423.199862294631	34.1679617004426	232.089869672926	323.293760158557	56.7195704049716	180.264586462982	139.761603176576	1937	164.501653378961	45.8298229522587
169	132.449546275346	73.5644760542547	128.792418267302	168.279096330272	202.597854478087	134.390108057468	175.169865656656	139.711966012649	193.608501259105	210.186685692098	138.59701477989	108.928756237184	169.947596188593	83.9304751740396	82.9757451666136	102.6546815487	215.151030403301	179.143352044916	148.322443157608	206.212570985307	287.110152611571	85.2904706337786	173.343343687859	166.129932795951	239.648227438198	370.280362363442	253.220221860971	144.839987701104	110.895707397597	229.552405286622	328.630697758475	236.124617117932	506.82308970715	47.9407038937803	254.167097886763	346.805439578023	44.6517705447371	181.171878421339	151.383611039266	1938	183.400612858819	46.2264103226444
170	298.690063132703	115.811671581934	299.215337424383	210.41130956683	158.859030758483	164.053968370459	163.564194075764	193.391103047477	211.989645715994	238.281006315356	138.958926253584	114.413034532556	250.279376977946	119.659808423316	79.0597499239139	87.4540854943059	303.699332618852	162.982056957054	196.38692580194	250.925288427524	300.260859459498	64.0734104884945	162.706539281334	206.73156209168	242.553572324238	393.536316140906	323.26988405439	175.497847929691	153.072531249836	165.172375355137	408.844040504787	231.933418358778	623.794637296789	82.4705770679164	266.143477400778	402.74212509372	61.0113001290406	254.202283724483	202.557327932856	1939	217.40153849448	46.4580765736448
171	290.31677623309	126.381560064937	282.808998109541	216.358658619341	179.485471484892	176.318746090074	176.190254950542	167.140583152611	230.574365376835	255.87109774207	121.88594097765	109.496127870423	274.41937492813	124.575458448388	100.189159634163	128.938816484959	253.513960774082	182.251643816378	179.127329922383	247.750080732541	296.136890783131	69.5149631237774	174.512016154994	177.035029215092	249.090284158562	412.465982675111	425.005649751915	200.347217501055	158.426747609349	212.052791728331	602.296090449744	233.095179322075	744.159104952306	62.0904372055487	283.580259105998	390.261519958804	61.1526717984521	236.587373715806	175.07687451411	1940	230.422602285569	47.7526545234449
172	297.711142861845	137.171988352222	306.234912049564	287.532382664214	265.724388940789	224.148865922447	237.778665650047	160.824411122569	231.530037862057	257.259053376426	162.945614482273	162.143565877811	258.582920520649	147.453478629625	134.148519582407	150.061000532105	348.979107535042	191.130412973953	137.713913084966	288.651732126688	268.505640917012	53.5453051877844	158.142747633464	151.270199544471	215.362773748153	372.019548056469	403.571505554268	194.92954096994	140.391492503621	217.893326630619	594.499914120595	223.335507584433	643.898631164906	51.8975398409766	285.412435941571	404.440784241516	57.2033756736244	262.476296296243	221.115658215406	1941	238.657393281353	46.7952698629183
173	223.500755358012	125.063033628225	232.05782542786	191.46907666201	125.954303464049	183.530272026389	134.553156716189	161.186322596262	226.512600235008	242.096156433875	105.010876038892	136.456961864265	201.999695236843	76.2279183059681	117.907742200409	166.197791197269	279.515352371518	149.066372297978	126.029073369204	201.876544804823	252.196690974432	32.1573424021451	135.942997306138	156.478017686327	187.923475193169	350.406961396098	264.792278400469	122.157688742186	136.249302589863	270.508720392941	500.112647799082	229.877874285534	566.24568643127	48.5652525133139	244.574244719027	358.831456255965	28.64786924882	220.12982644071	210.659809545729	1942	198.017178783545	46.8310431271899
174	382.243547188312	182.619210156848	378.855967829946	230.214338858733	202.343699632411	178.184852126306	183.971665794218	208.734641567609	251.4116069703	210.061964463751	134.476816014707	142.154868460081	191.161828900489	143.980447951082	92.9873726350736	156.394765481007	245.105488036749	139.102182878587	168.469791004345	227.752901014646	265.170840315227	69.7518392098581	176.128679734531	152.744234817536	200.759080297941	343.343404473767	390.719878326963	202.109650979719	146.230142450317	268.795609918939	483.090556324136	197.920337176157	590.66685692395	55.6539421768739	299.537036512111	455.142948077802	65.5964546069549	280.657635460363	142.824656013826	1943	226.591583096466	46.6268060945324
175	282.929321108174	160.929968635729	275.064029740647	250.705691101038	203.34900928156	208.597039809382	215.348322421946	182.293112839405	222.399941292194	272.208636177799	87.8813420951941	84.4560636249851	232.628652813017	103.883358435519	106.036606040289	183.175272056533	251.592562707146	177.004869925618	120.637157897848	169.193613951732	260.508402658034	42.9769875011084	165.312176228222	139.899833253334	206.360225840026	341.135807316089	392.290674653757	184.329807356728	156.327849557486	236.701727688396	533.429866208933	220.866529917977	740.707437103807	52.3216548492112	350.147780002177	437.228958448502	53.4155574111912	262.793911313521	194.871735665113	1944	224.66516653665	47.7765061482781
176	226.748848002558	121.647494095243	231.310754694836	228.577254926948	188.992873332451	179.410073261206	228.490861128974	182.751157048299	235.352727802945	256.915677299389	117.395034279343	126.985688332222	239.4876920536	145.086288565145	114.960614132077	110.274614529982	265.954981841563	167.256822080794	157.204039748572	179.937860827009	267.687256030752	75.3064891806702	188.756625564901	158.67713254384	208.260889395448	380.054799586556	512.326217558443	209.590725565712	157.012088437438	360.802805646092	665.054744412711	221.871839567126	808.708780887085	45.4597881752404	369.149703167415	418.719322852082	49.4009161591688	319.688468429297	195.598071886623	1945	238.894051872558	48.9500572897455
177	305.181850192081	153.204478141287	292.877802564297	234.83248005951	148.730850202575	161.952557044473	247.984757703764	196.79847443956	242.38015640976	246.989501151107	117.646361691631	106.097867097034	311.146792163452	163.991136517387	106.853420130223	136.914377754627	280.707586783555	179.809683846743	139.419169577335	170.689012054841	239.012369085111	70.0377241413348	235.468966731127	150.314841218515	175.64141871396	414.74049575631	419.707667900901	204.120898596547	119.404082781314	329.749418902419	610.862585297552	172.642140207577	656.391802670437	49.0754471602569	394.031116983846	484.481339391881	57.7487561582876	357.665611222218	202.109650979719	1946	238.138837164732	47.8964756318219
178	308.439053455323	151.030181865737	317.425265081651	226.664967478707	164.730039109512	186.510386817584	217.811331062361	163.26731357	298.285740158186	270.830419480669	117.897689103918	127.64919270066	312.911738916239	132.696161298652	137.3454042667	105.607778643074	272.067892826918	169.886335131848	127.586046688323	151.211137602584	294.160200685492	113.36217178993	207.624088564565	155.585491213442	176.970940724959	397.728143218591	541.077759364832	242.115948467593	163.019756068897	310.954840852318	523.00888921771	229.260551329103	676.007907199452	59.7571763417275	441.632528871039	466.275181645797	57.8719065903083	325.117140534701	162.241897727868	1947	243.68273322223	47.8003791364767
179	359.603345570952	187.017754031139	364.490092943611	232.92019261127	170.551724455879	156.893650394397	224.837503032114	184.108325074649	367.302446687104	277.965918874767	112.235596664353	128.011104174354	308.723053431208	128.621829786212	150.95823939397	121.759648952976	295.107390870549	148.264009534251	176.645785885312	177.127706198373	223.120622646928	113.639260261977	179.439918391415	124.070604508956	197.76105842862	358.938270406187	495.867727805552	211.85518555042	144.444147026752	268.983163000358	431.466335044022	219.057286708774	716.570580746276	56.4079244137355	378.549348386956	476.263875487886	49.7025090539134	307.134664185553	156.914070746646	1948	240.598253112009	47.6439985568145
180	293.439519330759	164.266025874576	302.719155710932	278.472971929057	57.00262790306	169.437401541651	244.492877469299	177.722409687697	381.92216225985	279.474511667021	76.9234669194729	74.8402768308775	412.274659682507	78.3321570653425	147.382164476389	143.359355083467	290.433957639069	172.261379177962	146.589226490623	126.991029039733	296.807934973938	86.7682758180272	156.77835394401	166.139985892443	191.545103204227	351.159686995898	361.416672850604	187.534231863389	164.38697719174	225.880511793106	467.20509307126	208.706995552258	799.693666608343	45.9498766292004	516.779425144907	527.143225149834	62.2553708198621	340.460679054833	192.405899591311	1949	240.188597485347	49.1274170566155
181	251.863053834621	193.988633970189	234.554763268933	216.357716141545	161.052804908485	176.008042576633	207.625031042361	150.712252689194	247.683164809019	246.495956945228	118.551140375864	123.219232899834	282.537564504271	138.676182914761	187.435271694801	149.152766095952	170.924003185329	173.533724202666	171.478180129422	147.801567095643	286.110811988464	92.3675364045203	192.240023499201	176.253400962879	197.009275306616	402.367333090147	298.117979110484	213.222406673262	145.65051860573	236.582033008294	335.331086570052	198.217217681921	675.200203728214	53.1510353097589	453.696244660824	485.338051708515	70.7269895695324	275.381644757924	193.090138471263	1950	223.838589343394	46.9295054061271
182	276.274171230809	213.791663262093	294.554470563518	197.744407987556	109.443349113842	219.227875189864	239.930970777021	164.760198398986	223.77438807814	224.570781815825	142.593120635256	96.6642926768351	302.095549569194	111.348096739714	166.607454879297	117.537034267286	250.220629195324	159.216229843196	202.73168632513	107.35858822892	256.847818898071	114.351773475811	216.355517026687	158.469473269438	170.68429966586	308.162907461072	323.257317683775	188.740603442368	121.80740116131	242.879983800946	269.05950370184	261.684614947538	589.485932245466	42.6226158497834	360.116053492018	430.441233361156	54.2078670784265	245.682912766479	182.010997819113	1951	214.290097074999	46.3342560710051
183	256.12493842848	187.115771721931	247.552788713895	124.100763798431	156.828305267202	189.432067985423	221.791728954459	144.462054104877	262.099305177812	208.144336308	107.182344881054	53.7903494147644	248.890478865794	69.7763436325561	141.004731389601	91.0323595267447	227.613100141561	148.509367920497	154.040141787142	133.304059477122	245.647412769493	87.3111430285675	176.054852307172	140.429191615464	163.827459540135	337.512608508704	251.215885747981	182.986776497318	92.8362620284359	230.74998040617	137.796536971756	194.27357642387	494.624913751791	46.2766022651737	368.385667834062	403.971116139804	20.877453979431	241.799590087376	141.326430477329	1952	187.96663584301	46.6840887375667
184	203.645889787324	170.585653656538	203.95690746003	174.400803775057	146.883279562999	177.757281366152	235.302462320487	144.739142576924	256.927929510738	238.045072707071	143.22646571422	145.547788525958	323.301614140191	158.683101569882	106.175778594844	59.0000525122124	258.860951470492	137.587621060292	203.934287992924	133.728802803887	289.920307240207	125.791568964593	235.619449019234	145.704239840106	197.179235469175	312.424792054932	292.492329145701	196.190890420356	147.045385743924	171.766264175757	314.267650305528	217.988831047289	511.96901847373	46.3827880968651	347.698908528704	388.864767865018	58.5404375069922	264.333605873045	200.831965247504	1953	207.366751849407	46.027499245704
185	246.054563177398	168.300145001051	241.847656454976	190.220921900739	168.469791004345	165.973167322537	248.952682400335	165.755454951643	169.773237796319	233.256971343735	173.548175528873	75.6495510984422	239.028391207645	84.30275390349	128.778595259626	96.7095316110467	269.744685059588	134.393563809387	161.157419943849	123.818962937404	316.164543949766	104.165473455811	224.769644630797	103.769318622194	194.617894978703	358.765168650974	195.447275439251	209.511871590107	122.969790443138	228.798108890495	284.17307763973	207.352654959295	479.341379651342	42.9091290997908	326.559759881229	367.349256417643	50.2755355539282	223.254140334705	201.558301469014	1954	198.140731983855	46.1556199045394
186	372.517176332798	199.266195468955	373.026114342679	196.170155908842	174.408343597426	234.367838506044	275.594016421307	207.703256699436	265.002136789729	269.488331099055	198.12862476909	119.126680150002	351.068266649679	145.665284091202	138.244213924892	80.7467851788917	357.945527127652	198.957062751842	217.613410725185	160.468468674917	317.798800448163	93.392952246652	315.009694490306	137.251470646358	187.86724068467	372.582521459993	261.159340655858	178.304232647142	138.192377646108	230.306701682749	302.175974341127	283.538475923705	482.161901535735	42.9996069682142	269.71955231836	460.952067053554	67.1747907561184	267.223871114348	196.324722267399	1955	234.349850874261	45.9393443361933
187	273.934627181681	145.053930160813	264.971035022459	176.863812415471	132.583063963123	173.272657853153	218.73401682472	124.893387624932	151.927420727602	170.578113834169	144.523315161622	70.5359807361941	241.380815786653	103.741672606842	93.992368124957	97.0827528182932	327.675653591784	168.337844112894	149.665474017018	57.0855659491148	262.943765283097	38.5087002699076	244.897514603081	75.9511439931868	119.121339442491	285.498201421014	147.184872457743	146.832699921276	113.883676170426	231.815294475003	146.396018542427	174.339542718312	296.445395181713	25.1248872470844	223.814600464105	384.856095639037	33.6477139570081	220.29570253282	119.31768898334	1956	168.659188764527	46.5824473505534
188	257.33256664452	153.523035636361	252.90826171047	192.895045567475	186.276024005626	179.980272327832	212.995269524408	132.052763123197	164.996446166536	206.57385414047	138.841116529074	76.0805776105148	267.245548103658	141.956005645108	107.759141292253	70.2419276638181	265.62825620559	133.042993127609	200.116938759547	119.606401348205	295.560722690462	49.5564249955215	155.848128359282	95.165124662542	161.03081375991	219.424853049244	188.365811438794	198.430845982365	129.138307618462	156.97061941441	163.199455168683	215.79757017141	384.775042548575	35.9461031423744	289.942298388782	350.35198352466	54.7633006595812	232.176577630165	161.47754823525	1957	179.435230168532	46.1140969297278
189	259.233230199942	154.579239086498	278.420193172476	137.608355571806	165.630105404765	143.118709086202	187.742519456322	132.279586112786	210.03023437795	213.278955341027	145.232058464272	59.8639904919496	137.17952817459	104.460469005983	81.056860373801	75.7639050710329	241.505222855735	166.248999157522	137.953616604435	72.9666309722765	271.622414988639	38.579071945348	138.219709502194	128.871586402172	149.49205810254	180.754674916942	164.066534741073	160.464698763733	99.6261862306395	143.294324115538	169.233512178433	134.577975298153	284.263555508153	32.4052140625134	255.681973864324	259.460367348797	25.3111836914422	211.583437785884	113.906923956063	1958	155.527379804717	46.3264557818999
190	256.369040177664	144.211669170386	247.200616177428	173.936162221591	193.102390682612	205.924801098238	188.270935340656	174.397662182403	217.110441741345	214.093256156837	127.374931662002	59.9400170341665	212.602884601974	123.845352315694	99.3459561659393	27.088382655578	212.321397900213	155.027544358165	238.999802714497	93.9951955583452	349.1173376118	49.6469028639449	162.682034858636	52.6345574775087	167.057330947291	107.627508560067	263.029216603275	225.31031272648	149.910518243998	100.642491454076	202.778810214934	158.406955575631	343.843860183484	43.2861202182216	202.989611081989	266.786247257703	59.1473932076658	218.001397417903	180.31485194544	1959	170.983894829892	46.3209848814543
191	248.605536412113	125.97252470144	229.693148637503	148.931283813874	188.51912116029	156.459168130406	182.280232309526	118.814719999501	237.092541814503	214.907556972648	127.652020134049	65.475817449057	194.476837468557	109.909561463635	81.5092497159179	86.7883820110102	236.119904728951	151.819664099584	220.934074160029	136.130236228291	274.270149277084	33.1262095765122	144.990784148476	95.8939741581748	138.579107701765	147.647314896352	247.174226799138	232.550741315208	125.357400859867	182.819329608882	231.223732578332	141.190713674694	330.512825917241	32.5239662648191	167.71329549336	286.685409284806	50.7957832973626	262.92868563836	132.590289626227	1960	167.19655183404	46.2150445461769
192	230.989998084905	115.114238012837	250.467872537161	159.786743069088	162.200428704841	200.840761706934	208.92345128609	133.007807289889	225.068410092153	251.754668888072	146.227315016929	76.5028076631572	176.17548946507	119.843905752817	86.2583953303496	130.48416591126	237.884851481738	160.957300491816	259.787407144035	115.51887514662	371.786127722308	33.1488290436181	248.529824029162	115.404521174029	168.892021056987	153.775619685709	272.544786591733	207.395380619384	145.906558406998	174.034179912383	226.787489592197	182.906980043917	390.902404860136	28.9529178954835	168.205897221443	281.739599970259	67.868454414031	247.81039931149	157.089685775981	1961	181.832732574436	46.1776884398565
193	183.893754296409	88.6372092876478	169.540759939954	139.661072211661	211.705959899374	132.15140913252	235.80794457845	126.216626450624	284.035161722237	252.863022776258	146.589226490623	60.1957426761687	119.828197789549	86.5307714134158	100.161513618811	81.7363868647725	207.896778806897	170.241963420235	152.560765806566	94.7416379728381	270.543906230661	38.7022223773687	237.386594886879	48.1920313060674	123.075347956299	114.203176143296	182.076657105573	181.998745607764	121.149865818914	165.11331341325	272.424149433835	147.945452039177	325.863582949193	25.3667898814108	150.600097831461	188.533258327231	51.0068983236839	204.708376422768	157.514429102746	1962	155.164123084938	46.5530507528997
194	243.347766947065	131.637758733658	253.310385570129	176.521064656965	196.26911607743	176.632905355433	269.550848792862	168.60550780698	259.269358515458	247.911558594935	202.151120002746	104.153535403728	195.996111675833	120.519348173338	123.341126694793	54.5694643928547	259.455654959816	217.435910740257	210.361986562169	153.06750470159	355.959726411318	60.8799815561205	305.739797047359	111.080118886363	153.51832324738	154.57295590119	273.685184724986	273.921746651801	141.798926012429	156.064269933849	189.91555909481	195.889297525611	304.740456424252	50.8259425868371	181.238480185595	315.478734273487	80.9459621531293	300.307355030771	170.105932458334	1963	193.353250883684	45.8385690241807
195	225.267272907125	85.5644175131716	220.582215782827	166.800976986758	175.145047074692	164.45734886718	197.901487620235	161.919884480875	221.169379449783	248.967762045072	153.600318815639	115.380959229127	202.951911970146	116.068025542467	110.021088002837	71.0342373310535	229.273431858983	138.869390862956	211.04622544212	121.774100279182	338.291723486795	44.3241024309677	258.035340921128	101.711261274827	124.259728386702	132.034541885806	257.721495815035	307.84560660306	167.75256540153	200.897624533964	201.87874391968	178.674940580266	328.213494254079	36.3796429285698	133.26761700234	266.216048191076	68.3409499491309	229.234790269344	176.700449597485	1964	176.655798704975	46.1382959680596
196	305.724717402621	140.670465931259	310.95264173746	209.405999917681	214.32793312806	158.532619281775	205.092279045037	141.070076516796	267.670291430423	262.247274191796	153.993017897338	115.658047701174	241.841059110404	145.593969937965	142.646213551102	87.5725235373462	411.993172980746	198.964916733476	256.730951651358	148.695350205589	307.225456213241	66.5615518701377	283.881852000742	63.1029725178007	116.165100755463	149.656677557588	283.356577709062	302.639673416796	127.540807754112	147.667421089335	213.977645547185	167.273472521858	329.429918929549	43.7385095603385	176.135591238369	305.604080244724	72.788502668818	241.551718427008	128.285365213012	1965	196.050420951911	46.2664187266117
197	223.409649171058	82.4338204338694	223.635843842116	168.248622881532	71.6550160394028	95.3080671282803	199.051310531449	120.107171217187	341.003546265373	263.409035155094	86.4076209813951	60.6933709524973	261.951336163828	141.278364109729	143.250027659122	109.691849092741	416.970084062563	200.352872367832	264.192548362899	127.845228082244	157.416411411954	38.8693551065397	260.357606210662	77.810966844112	103.642398278989	103.857283216494	250.623695532779	270.864662840593	66.4764147092254	123.488153230981	118.640047447961	191.772868671612	353.234708943594	43.8289874287619	158.363915756277	274.999627091248	60.0798179072512	220.08647246209	116.306472424875	1966	169.015775641441	47.211066121042
198	164.642388674476	86.6564351195594	164.808264766586	163.60440646173	93.8629345076291	76.3482413046006	119.70221992414	99.048133182379	230.478232641635	184.461754248178	86.5307714134158	82.8862097759863	230.876900749375	83.0640239201795	69.5312994055761	60.4376453104951	217.463556755608	137.204660915819	206.932938180775	112.161455077728	230.214338858733	61.1426187019606	211.577468759843	92.6094390388467	130.061935858617	127.213139640342	175.773051446145	271.92086629073	107.609287322677	118.918078397804	192.671364170539	198.439642441795	324.387976879802	40.2560541038343	164.904397501786	231.12571488754	73.1196265345064	238.084970933772	128.813152778815	1967	148.449887099589	46.6873495433359
199	170.34720677413	106.766712172984	190.626815671583	116.472662676249	110.659459630047	70.0653701566864	133.24122762405	84.9964175614026	211.396513022996	197.382496513862	105.238641506278	55.3360130003306	154.370323175034	88.1480633114839	83.6241698903145	55.0092873643573	190.179452877712	129.213705842148	155.621933688224	107.078044004955	211.1552387072	38.9485232414102	124.796626571201	92.8362620284359	104.456699094799	162.347455241029	201.222779373611	339.717064073728	82.1740107214175	154.138159477934	233.305037711335	223.30660493202	393.835081602262	40.3320806460511	153.097663991065	219.033096445342	68.9843481245861	199.250801664952	92.1790408453049	1968	144.894643357911	47.1061147919362
200	302.384576093325	163.003105627833	277.514157851181	143.359355083467	144.23303200043	63.7617644972584	153.538115281098	56.7145438567258	278.434330339418	241.429824632049	117.834543091581	55.3988448534024	103.114610713186	103.09670363506	97.8188279770293	38.5438861076278	287.154134908721	160.142371357474	188.526032664127	107.329371417242	198.542372521568	44.5502971020261	168.874113978862	78.3538340546523	113.569831064332	174.490339165684	218.399751366378	341.351320572126	66.884821754192	174.752662152259	257.282301162063	187.756970782529	326.954658077785	40.408107188268	153.490363072763	245.661235777169	51.8438186066002	297.451018990127	92.3204125147165	1969	161.955650304932	47.2344946762408
201	268.987875389339	156.031911529517	274.317587326154	165.162636417911	178.10065744319	89.3720278093224	127.086533456403	85.1472140087749	272.874025501829	242.385497117271	161.614835834212	72.1124319297655	303.829394554711	123.095454149282	93.4183991471461	88.2159217128014	245.85947027361	152.277708308478	208.641964584328	118.352591720158	219.049746886406	61.322317801746	150.494854477565	83.4271920309345	118.387463398612	180.900758975334	286.240559765058	403.682089615674	154.754854115833	120.275246424155	252.795164374941	200.533828104678	381.640675558088	55.2244864611282	190.87343069489	246.568527735526	82.2710859344134	235.726577328722	104.800703490367	1970	178.35522311252	46.7940881386592
202	178.601113152907	88.439603109737	178.777042341508	112.227428523454	178.744055618645	63.9125609446308	140.72795707682	85.2376918771983	213.708725216038	187.100692077194	118.371755435344	66.6595695609297	149.188266092937	103.703659335734	107.741862532658	55.2166324794942	237.757302820002	113.618839909728	156.903703490889	107.857158983045	199.729894544625	39.0628772140008	125.68883888482	78.6855862388714	74.7752458629482	152.188801236381	253.168385582187	351.687474561702	87.9454305853273	85.4139352250647	190.394651974483	127.968692673531	306.443513801763	92.3549700339059	191.47724480291	188.781129987599	91.1950940262006	184.715594934588	86.4428068191153	1971	142.3747638351	46.9713166166308
203	194.78125779669	108.955145615474	194.972266630028	112.5045169955	173.771856925808	70.3763878293918	100.68961534388	92.4429346282065	214.352123391493	181.401528844316	81.1218913417303	50.0540532718501	162.538149915102	99.0230004411503	56.3450925606637	27.631878184649	214.781893266504	96.4707705693739	176.949263735649	91.8761913134989	173.556657829037	55.8575173808265	132.243771956536	73.9138211573339	92.6201204538689	129.106891691926	109.881915448283	339.763245485736	77.749705787367	65.43906081501	86.7692182958233	109.907990667308	199.727381270502	44.4698723300942	185.875470942294	182.772834037608	60.9506673908263	162.153933133568	92.7539523009118	1972	125.039842230149	47.2388303174436
204	206.013079851804	97.2335492656655	201.046536025744	118.159069612696	180.010745776572	70.4524143716086	147.933828146359	92.5491204598978	295.784718246663	238.498404526984	131.2673649598	100.260787946665	202.09268637939	119.159352713599	56.435570429087	38.7110188367988	250.473841563203	149.689350121185	164.250317911308	97.4785934926455	214.191273847629	39.1376471191563	195.723421433502	103.716854024879	88.4672491250886	170.650998783732	143.85195681155	416.638331878344	114.288627463474	105.933561801252	133.320709918186	128.483285550189	254.11180585606	40.8435319300555	205.116155149204	216.04324271692	78.546099525052	238.328444364425	92.8953239703234	1973	152.250996715556	47.1506580860414
205	201.83067755208	117.973401486869	202.002208510966	134.640807151225	180.654143952028	76.9438872717212	101.038332128428	106.919393575948	215.880194058199	207.853110669012	131.544453431846	83.7061654585732	176.508184127085	154.44980546917	80.1052719590286	44.278863496756	242.190718372748	141.547598600142	131.68299766787	113.982322179749	194.666589664834	89.5730897391522	101.25478786226	103.993942496925	79.8354091500853	153.446694934878	135.555953091215	336.370011260594	98.9485446952602	80.8972674669986	133.653090420936	159.458446636788	231.604493607947	52.0926327447645	262.046526421232	210.149929058051	83.1306256844356	204.286774688657	130.290957963064	1974	145.820212941219	46.7712398211593
206	260.155287643771	151.284965029943	286.499112840448	162.087331369312	198.327173424797	83.4579796389397	175.468002799481	135.63417874829	250.413522984254	252.860509502135	125.538042437448	95.0378901600716	209.788017584358	170.090852813597	94.4739742787523	72.0389186616715	308.607442821555	168.923436983523	178.170714959365	130.604803069158	249.134894774243	84.1208556888471	209.345995497998	89.3582048016466	115.67721141636	153.871438261644	186.652072646261	310.240128523626	109.628074761873	81.0581170108624	139.818466003606	141.413452593833	239.918718565672	48.4820003079938	300.838912507759	290.006701038181	87.7509660000701	210.926530762019	93.2346159769111	1975	170.536910638212	46.6064386841083
207	277.479600331992	197.543346057726	267.36115871331	184.382586113308	193.397700392049	64.27070250714	169.119786524373	128.704767832267	292.10182917886	272.946282132862	176.17548946507	140.091470405203	223.604742074846	125.530188455814	127.938533384056	55.4868094477029	260.694384943127	174.312210862226	218.386242517968	109.113796044481	351.58945687091	84.2622273582586	190.908302373345	109.492043799973	120.575896841103	309.017106503584	161.444247353122	276.837144634333	146.601792861237	76.1380687560754	163.578959561236	129.406913790344	217.21976916569	63.5597600896326	390.72616151227	311.123544377816	70.3817285369029	235.31785612449	124.532732788299	1976	184.393726684179	46.7165480998676
208	289.816634682639	169.881308583603	300.749377117131	141.488536658254	228.45661776905	70.7703435481519	142.36409853081	121.741427715585	279.597662099042	261.333070729602	138.769174057307	67.3833925083168	257.382203808447	110.791406521498	152.223987074101	55.5496413007747	242.148935190455	193.29811190493	185.834001919266	114.839976974179	264.807043885941	56.2533580551788	197.86598762325	129.791758890409	103.074084167954	298.734045429853	153.156411773687	222.193538654853	94.5041335682267	71.1897461674062	117.143706867056	123.502290397922	233.282104084964	59.986826764705	329.568149006307	239.246103578539	61.7159593612408	224.483131380789	156.019345158903	1977	170.793272654111	46.8558076367642
209	382.268994088806	179.302944951718	361.459084351427	185.664355915972	252.463412190722	83.735696429517	163.041118898942	143.457686933524	328.675936692687	262.389274179738	183.387643719916	106.875411278798	245.066532287844	126.268462729408	167.231689339565	105.717420226685	238.506886827149	180.855205881857	206.319385135529	98.6548057821496	327.228290797913	84.4978468072779	192.058125284558	100.128841055214	121.424126857572	282.242254794834	230.116321167941	411.356057990598	136.865368909231	91.7106293806547	123.271383337883	117.559967893657	233.84759076261	78.9768118778592	452.730833238375	246.740372853677	83.9543512782068	296.754842058092	143.884629375147	1978	198.889502399058	47.0958232867447
210	380.149361525429	188.88668750076	364.364429237467	147.95676177273	230.567768032262	77.3887367914695	177.036285852153	143.709014345811	350.804372866777	366.539982150078	145.82110708682	124.033847874909	339.204356152662	146.963390175665	158.380566197341	78.0421880634162	270.619618613613	200.10185911481	220.293817577227	109.855211910728	287.512276471231	73.3458212055648	109.083950914272	120.486361450476	103.79665047828	223.167118218201	162.208282686475	420.571291721373	179.618675013404	91.9142045846073	141.220872964168	148.821013911733	289.190829426044	56.581654487479	423.689008270795	207.390668230403	79.7449312816619	226.58422854751	163.052428632495	1979	198.171785418931	47.3454702151306
211	188.56310345744	152.025438418394	204.880849859451	186.967488548682	225.771498528027	64.5597290312703	156.963079592041	158.370198941584	442.537307555273	277.86350295426	197.067394770707	96.0526245871811	334.13979463581	157.683132628244	125.266608832178	61.4052558478007	200.262394499408	187.553395578576	160.643455385722	104.595243330822	295.50605897829	62.1447867584558	70.6804939982592	75.4877590767823	144.965651407247	120.98901627505	128.219391767287	345.14447954207	105.99733613212	102.36565502457	135.676276089848	130.51526767853	250.804651269626	64.2967777261648	419.944543986982	194.557262240489	66.6096182377376	353.599762009942	138.29919179633	1980	176.640396845606	47.6606489082459
212	287.003652620615	140.071992530751	281.833533590602	137.939479437494	197.606177910798	77.5546128835791	225.788463128356	115.369335336309	396.301545994596	305.040164363404	204.05775258421	107.567818299649	342.440824904391	142.942465738336	125.691352158943	100.645318887464	284.045528977994	244.0122137933	234.920444653811	104.822066320412	358.908111116712	79.203320708183	83.6295105978257	110.971105621283	104.591473419638	145.518571714279	179.744652878813	375.017884085055	148.81850063761	92.3439744596184	195.246527668687	161.974234033783	251.448049445081	79.6761304025482	350.895793212997	174.879896654729	71.2060824492048	307.41646504658	151.218677424953	1981	191.752915530579	47.1680783299146
213	255.989221625845	102.300309897375	261.661995480432	77.4176394438826	163.279879940615	64.6979591080282	144.039824052235	137.21000162333	405.3496469962	221.532547560538	134.262559395732	79.4056392750742	249.460363773155	112.65751255773	111.542561324971	78.4204358189084	192.154572179024	138.902377585819	201.972991699288	88.4471429321056	277.239268493992	73.6562105597395	83.735696429517	85.9586873911971	100.355035726272	158.053526402102	119.983706625901	334.039577830161	122.61227719916	71.9638345972507	118.664237711394	131.135418068349	220.544830830249	53.2713583083914	306.90061553286	188.807205206624	71.3669319930686	284.752387325052	119.971454414552	1982	157.531216485029	47.5399604573951
214	301.324288572738	111.233742767123	296.100134149084	83.0841301131625	239.977152189029	64.7607909611	158.075831709943	137.436824612919	344.097700869894	248.454739964741	185.865732005068	130.719471201014	209.669579541317	102.679814289929	107.00390241833	61.7024505128303	266.271654381045	167.429295517476	80.947532949456	60.9007160676342	271.276211478213	79.4408251127944	77.3887367914695	81.0681701073539	100.65914189514	182.897241106691	137.27503259126	328.27632610715	90.840094056345	77.2407677774854	154.639243506181	118.885091674941	149.935965144492	53.3945087404121	275.42594121434	229.928139767991	80.4800639626019	255.633907496724	94.874527342085	1983	158.905010786346	47.5239108873571
215	264.527127980506	189.209329066283	270.269016873472	88.7788951163247	229.251126551143	77.7958871993748	192.888762382168	181.183502314157	373.885654092702	275.663445618951	154.219526727662	108.236349216333	319.037844590739	128.70319703594	97.5401687086559	84.2622273582586	273.175304237308	186.987594741665	141.875895032442	94.2688282784729	300.207138225122	73.8767503640215	161.517132302685	81.2290196512177	128.551458110772	275.406149180622	146.03096547608	322.426366426901	139.283138615434	103.207601855732	131.180342843295	156.773327395765	237.202811716644	57.3450615023013	230.368276898759	278.232325931792	89.6610543334527	287.380643739045	114.036043414125	1984	180.658340797598	47.0236073590467
216	177.15566637299	86.4063643443337	171.765635857226	55.5684908566963	106.130539660632	71.3923788935627	103.535898288032	87.1075678246149	240.780457430552	118.480768700424	128.792732426567	68.476666751766	218.011450514394	77.4104137807793	73.3200601458054	39.3707532940527	163.662840085087	131.489475560409	128.602666071025	66.652029738561	210.134849413314	62.5940345079191	84.1441034744837	86.4820767272852	124.426861115873	196.618461180509	94.5873857735468	251.655708719484	96.675602410388	56.87130933014	113.53684434147	113.119954996338	142.593120635256	26.8094092279392	145.196872626552	190.619275849214	62.9122778437278	245.672545510722	101.536274564022	1985	121.033328842197	47.5118928551351
217	216.77837539786	221.473799777916	216.949906356746	116.898348480811	313.677659205184	90.9729834255918	193.645257893152	152.65595606397	369.657384540235	217.743472661043	206.591132900065	102.884646130943	335.076931724376	259.055730215014	151.976115413733	73.1987946693768	243.967289018353	174.509502880871	128.829489060614	100.147690611135	274.020706820389	79.7750905711363	123.170852372968	81.5607718354368	115.618463633738	203.436659716595	223.872405768932	389.778657167947	123.826188600507	67.3095650809574	89.7945720212303	132.23057726739	166.615937179461	42.1912751784456	218.365508006454	204.781575531597	58.5288136141739	277.58327288956	120.78324195624	1986	176.408579529235	47.2635998468655
218	184.174298520375	240.675842395187	184.319440100971	122.762131168736	285.608471323155	91.0961338576125	159.434256373355	123.781577984826	299.809726754443	238.318705427199	194.263523327378	74.4321839451762	233.388918235186	109.271818154956	123.001206369674	141.065364127816	272.039618493036	199.134248577504	135.855032711837	83.6119176789655	232.610117416361	79.8982410031571	110.397764962003	76.6093076541139	125.309020333001	216.513853296428	155.237402747425	318.952079111296	151.193544683724	77.7968296771708	89.9359436906418	126.191493709395	143.03420024382	42.2673017206624	212.401822672145	191.6396651431	72.1812328088791	272.645003397382	63.6612335323436	1987	160.372319828986	47.0929022955808
219	229.775772524292	180.649431563047	229.956099942608	128.667382879689	281.061015957084	110.782295902802	222.3744943917	182.361599559254	343.996855745714	225.826476399464	181.822816419163	160.676127949319	254.807354469565	130.446780958682	108.565902285695	96.148757322381	279.056365684828	185.90280279838	170.172220063325	106.111375945445	282.869002529225	102.907265598049	182.227453552945	169.038105115379	135.101364634241	217.283543496558	155.440977951377	305.589000599986	162.539720711429	109.153065952651	114.121808893568	151.761544635493	254.785677480255	61.6154283963259	286.428112846477	205.874849775046	63.29052559922	255.150416387337	140.275881893969	1988	183.708094225948	46.4251920242118
220	225.189361409316	13.2597201130064	214.073149963854	151.468434040913	372.884428514003	124.03039212299	153.25568610154	146.172022986226	367.082849360618	206.533641754504	123.660312508398	92.0360983795666	241.825665306401	94.164841561639	128.697228009898	67.9790384754374	307.840580054814	206.077482501203	115.941419358527	106.338198935034	212.811486354173	74.4485202269748	104.351141581639	82.204170010892	93.4812310002179	174.381011741339	112.389534704379	299.382155994289	157.659256524077	145.968447782273	114.348631883157	107.716729791429	191.511488162834	42.4539123242857	233.996816413655	247.796262144549	77.0183430176113	300.054770981423	108.603287238272	1989	162.540711521419	47.6091069480092
221	328.310255307809	53.0954291197904	362.595084254965	202.670425268385	484.710047337062	163.543459564251	216.467357725155	161.07950844604	339.739055222303	280.782985007241	110.835702977913	149.901721784568	318.998574682569	146.883279562999	208.7927610317	119.181029702909	266.266627832799	197.574447824997	184.515475482555	100.950681693393	270.373003590306	91.7747178707879	137.204975075085	113.293370910817	112.509229384481	168.619644973921	173.114321583412	373.876229314741	141.798926012429	135.983209692103	150.804301353944	139.667669556234	311.978057579592	58.0142207375159	288.535493198505	193.29339951595	49.9321594768908	270.028370876207	134.407700976328	1990	197.746228500222	47.4237780082975
222	216.245875443077	93.1347133305269	222.218357236816	129.910196933449	415.165239083076	131.117510990224	146.982239731587	124.678816846691	290.232895709239	234.83248005951	130.627422536264	80.8922409187529	201.791093484645	94.6850893050735	159.824128021666	90.9905763444519	218.478919501249	150.086761591864	164.398286925292	101.154256897346	235.533683539792	63.1884238379783	130.929015431008	118.768224428227	131.71818350559	112.667565654221	173.365648995699	301.752173492157	158.661424580572	104.891495518056	114.873906174838	114.499742489795	240.633430894364	38.7546869746837	316.704897886183	276.987941081705	59.1087516180266	271.190131839505	186.066165616367	1991	167.890835755117	47.3406974082088
223	205.701433860568	115.693547698159	200.240403350833	158.600163523827	381.06513578395	85.3611564684844	154.278588669549	132.210785233673	320.41731792493	201.897593475602	209.526637075579	115.773972470091	216.292056855085	137.12674941801	190.626815671583	68.3484897714995	263.501712138375	277.541803866533	116.667755580037	112.632379816501	207.549004500144	63.2644503801952	131.180342843295	108.730835900008	94.3860096844517	106.595181214098	104.140026555317	265.823977427908	137.2012051639	73.5735866729501	96.9118501779379	108.325570447695	176.823914188771	46.5885624156752	263.851371400719	222.314175812751	63.7743308678728	297.746014540299	128.62936960858	1992	163.100366114242	47.3908894211817
224	172.039896895884	138.497426292771	160.74649962476	153.402398478463	545.013546641249	105.205654783415	239.02870536691	125.052666372469	336.282360825559	236.261904716894	150.994681868752	110.218065862218	160.8649376678	74.0134096444527	146.088770780906	62.7322645846771	198.576301722227	191.073235987658	116.849339635415	95.9351290219369	200.893540463514	74.8650954128409	91.9757798006177	77.8345287890139	118.335941279094	113.063406328574	104.230504423741	207.314955847452	115.552490188013	84.2348955021724	78.8593163126149	102.119354160528	136.844948556983	46.6790402840986	183.226165857521	209.003876058022	63.8974812998935	273.621724553383	70.8532815942067	1993	150.571372397095	48.1992138935782
225	305.319137791043	166.093804480435	317.186189880713	170.984321764278	480.878246777479	111.957251555245	260.944769877618	176.854073478245	411.181699598324	264.169928895793	157.914039688283	139.547032398336	259.480159382514	137.780200689957	146.61718666524	102.816787729625	360.603000353324	266.14064996739	165.272906320052	101.776292242756	287.845285292511	92.2874257918538	210.692796268592	119.620852674412	147.281947670739	151.06788097758	147.814761784788	304.457084766898	160.028017384884	126.653936148003	97.2033899761911	198.313978735652	290.388718704858	74.0935202571192	197.308669086503	230.557400776505	73.1764893615363	338.853126093991	193.622638426046	1994	203.712451274752	47.2287040986961
226	196.79439036911	99.166257066154	185.419311688992	165.822370875165	421.45753500895	79.1379755809883	176.8009805624	169.824759915838	324.453636166262	197.053571763032	191.295660747532	157.423008756527	260.340327451067	143.529001086761	147.145602549573	68.6576224886128	217.63603019229	163.543459564251	131.097718956506	107.651384664235	252.689292702515	80.8834444593228	158.441827254086	88.6290411467484	114.439423910846	113.538415137797	95.7416069144757	335.376011344998	171.648768610512	84.6370193618319	121.730432141297	134.684789448375	194.044868478689	42.9999211274796	211.50049973983	196.161045290147	64.1613750827951	256.906880839959	103.496628379862	1995	164.768253764764	47.4264404110523
227	139.350997016752	94.9423857434025	145.306514210162	137.631917516707	303.673885718358	59.4128577868941	134.631382373264	118.334998801297	266.366844638449	129.390577508545	105.768628186938	140.316094279935	239.990032718909	133.305630273449	76.31713953733	57.2838004455563	218.591702677512	154.255026724647	110.574008309869	102.194752384215	217.203432883891	69.4266843702115	119.068874845176	73.1249672420175	114.80133538454	120.066958831221	139.396235950963	246.751054268699	133.304059477122	95.4089122524606	128.087444875836	147.829841429525	259.289464708441	39.1568108343432	184.702086086178	231.822205978841	59.6886896218793	180.432975829215	97.1741731645127	1996	141.650650894545	47.4376661481394
228	163.033579076573	145.206925723043	157.372114955539	166.788096456878	445.452705537804	105.748521993955	177.492130946189	148.14494317268	230.023958343926	204.762725975676	139.06542624454	123.073463000707	219.44747251635	101.574916153661	153.058394082895	80.3028781369394	202.625186334173	144.84972663833	117.661127177102	108.093092591329	195.96658070489	69.5171622386349	145.805084964287	109.918357923065	139.201143047175	151.987739306551	95.928217518099	232.419736901553	150.399664220162	127.528555542763	134.48404167781	186.867900061563	276.200029644185	35.2948509852853	219.499308795135	211.341220992293	45.9866332632474	167.985985735692	116.795618401038	1997	157.612954281583	47.2784867094446
229	204.484695025833	214.439145507997	204.682615363009	184.655276355639	487.120277220896	79.4169490086271	456.169306397729	140.970488029677	349.897709226951	253.319496188825	192.498262415326	117.47043250303	241.378616671795	150.102783714397	158.754415723118	109.179455330941	226.09414009355	185.575448843876	180.303542211887	142.573328601539	313.040544215036	69.6076401070583	192.662253551844	125.960272490091	144.557244362281	184.13471445294	96.0042440603158	338.45791373817	162.050574735265	90.5516958507454	110.258592407449	213.285552685599	285.082254553679	66.806910256383	240.814072471945	261.432973375986	46.0494651163192	200.846102414445	103.989230107945	1998	192.940477830465	47.676345519925
230	164.14193296476	183.594674675788	181.933086321304	98.3598102319775	309.524787876404	86.137129853921	300.759744372888	133.760218730423	268.945463888515	185.397634699683	139.725160701794	94.1573017392704	185.073736497098	112.900357669852	102.742646143001	97.8791465559782	170.230339527417	130.918962334517	125.074343361778	177.336307950571	270.290379703517	69.6981179754817	159.844234214649	94.7077087721793	130.58501103544	197.417996510848	96.0802706025327	226.345467505837	117.67683514037	101.419721476574	128.892320913686	181.506143879681	179.58851572393	39.3830055054016	193.205434921649	212.604141239036	46.112296969391	175.422449706004	110.664800337558	1999	153.334298416172	47.2235811900625
231	211.763451044935	82.9455858771392	200.23380600626	133.364063896806	369.440928806403	92.881815121913	280.269334608379	104.176469030099	247.248682545028	220.323662707437	173.376958729252	112.020711726847	178.356068925927	107.781760759359	144.261934652843	109.609225205952	199.316775110678	126.284170692676	111.348096739714	149.199261667225	234.458316374468	69.7885958439051	140.160585443582	94.9112839761319	169.958591762881	217.217255891567	96.1562971447496	295.09451034067	117.953923612417	117.716733367071	129.169409385733	201.527828020274	212.633043891449	51.2918407773645	235.268847279094	213.169627916682	32.3159928311514	221.553910390582	65.181764376681	2000	160.76233647388	47.3817925524304
232	177.091577882857	129.431104053777	177.280073442072	145.337930136698	430.324051955177	99.652889768195	252.337434325313	171.414405798555	270.506207118818	283.229971525122	193.883076457029	141.824058753658	207.385013363627	151.316695115745	134.398590357633	132.988329415436	240.196121196984	177.457573427	132.434780789874	138.099386503562	293.977674152318	99.0220579633542	173.916056028608	126.865051174324	165.839649634759	198.684058350245	122.490697563466	220.048773350247	135.143776135064	91.1712179220333	117.106321914478	208.662070777311	237.668709907171	55.3561191933136	368.191203248805	213.735114594328	55.4704731659043	215.732225044215	97.8904562895312	2001	179.065666097349	47.1639464837806
233	237.001749786814	171.789511961393	219.424224730714	239.204320396246	347.544656329413	86.480191771693	187.948922093663	164.272623219149	248.679363839473	270.394052261085	207.838659342805	130.323316367396	193.557607458117	102.959730195364	88.1056518106604	121.714410018764	201.010093550963	132.323882569202	160.619265122289	202.043677533994	302.370438926384	75.8452723207609	201.200159906505	105.99733613212	205.863540041493	237.929462097419	157.668995461303	273.899127184695	163.781592287393	134.405187702205	104.971606130723	196.205027587297	238.197125791505	55.4792696253343	230.142710546231	271.542932694503	64.829905999479	236.124617117932	130.740519871793	2002	182.062326609853	46.7832173090544
234	172.454901285423	130.574643779683	190.465966127719	163.966003776159	237.074634736377	86.5863776033844	173.868303820274	142.116541029707	219.101269005925	257.41110646086	174.781878963937	142.51772241157	158.052269765041	97.7500270979157	155.923526582969	156.897106146316	224.889339310899	163.443242758601	146.942655664151	138.989085543058	318.254959701464	93.4937973708323	208.500907074182	95.6124874564132	172.39960925472	342.316417835309	157.872570665256	305.287407705242	135.942997306138	113.203835520189	142.309434818637	183.634887061754	230.484829986207	63.555676019183	427.216702661511	258.088119677709	60.3094683302286	203.982040201258	124.436285893834	2003	178.736129138719	47.1607127640383
235	71.515215166318	84.2009663015136	71.5906133900042	182.108387191374	363.769725748143	80.0201347981163	225.115533981957	142.343364019296	166.567242493331	272.256388386133	168.460052067119	119.041228829824	165.561618684917	119.748715495413	161.715052639861	116.515388336338	185.238355952146	179.502750244487	133.186878071143	168.428007822052	297.09413406468	111.232800289327	188.842391044344	117.136167044688	148.383704214353	266.021583605819	140.502076565027	283.285891874356	124.932343373836	151.369473872325	148.851173201207	144.630129311844	148.428943148565	59.729530326376	514.332438627025	251.699691016634	69.7197949647915	191.368545697095	104.964380467619	2004	170.241302880241	47.887316756235
236	131.346218935405	126.683152959682	125.501285803401	165.003985988905	439.032546790928	106.834256415036	196.560341716418	157.590769804229	235.224550822678	266.194685361032	236.50380735122	155.129331960141	267.035689714398	141.91327998502	157.073349494183	175.244321402546	214.98389767413	185.43439133373	175.591467390768	198.140248661908	305.564810336554	111.459623278916	216.423061268739	128.131741332252	168.851808671021	312.781991139645	175.853790377342	299.529810849008	119.537286309826	189.904563520523	199.031204338466	164.721556809347	198.221930070902	59.8709019957875	439.459803391816	259.694101842224	37.2416959527148	218.406977029481	85.401997172981	2005	193.515647057777	47.2279068802881
237	173.602839241045	136.577284862897	173.766830377563	206.947703666247	428.342335309293	73.5418565871488	226.245250700188	180.443028925706	251.063832663547	267.101977319388	176.186799198623	149.563372255776	253.393009456919	153.304694946936	147.11198750818	181.679873953425	221.689627193217	196.619717817571	190.079864390593	193.007200425208	321.605154107252	94.0366645813726	230.654475989501	160.673614675196	179.575949353315	281.429838934615	149.673327998652	346.79884223345	148.382447577292	168.843954689387	187.17609030088	178.340360962659	198.583841544595	56.0070571911374	420.438402352126	231.522812198953	46.6086686086582	272.307282187121	85.5081830046724	2006	198.421437315136	47.0632603203091
238	138.060744913922	113.429087713452	150.22310671303	154.230836461214	511.999177763204	147.311792800948	160.927455361606	143.107399352649	221.196711305869	303.341191056343	142.614797624566	149.956071337475	217.80661867338	115.301791094257	126.488060055894	111.650632112254	175.65901163282	129.8498783545	169.344410399104	170.177246611571	255.114916390351	70.63305594919	170.062264320449	112.807994845837	170.34720677413	210.190141444017	149.854912054029	231.906086502691	137.3454042667	142.076642803006	175.207878927764	152.280849901131	190.649120979423	60.1442205566498	408.263474182404	224.901277362982	NA	199.91839010384	NA	2007	178.76702320818	49.9655137535492
239	114.300879674823	80.5645728049834	126.490887489282	196.366191290426	624.64412395032	114.040127484575	NA	NA	NA	NA	176.95460444316	144.327279780038	NA	NA	116.265317561112	82.4140284001518	164.458605504241	130.242577436199	148.47323960498	147.128637949244	210.640017512011	100.218376445841	129.509958029382	75.3592679372505	150.909544707839	164.658724956275	NA	286.796307505478	149.199261667225	147.990690973389	169.416981189402	219.07048139792	166.052021298142	56.2621545146089	381.444954335769	NA	NA	NA	NA	2008	170.507136280145	66.4870629649858
240	NA	NA	NA	NA	NA	NA	NA	NA	NA	NA	279.906794816155	NA	NA	NA	100.655686143221	NA	NA	NA	NA	NA	NA	NA	NA	NA	NA	NA	NA	NA	NA	NA	NA	NA	NA	NA	NA	NA	NA	NA	NA	2009	190.281240479688	608.443930238939
241	NA	NA	NA	NA	NA	NA	NA	NA	NA	NA	329.037848166381	NA	NA	NA	NA	NA	NA	NA	NA	NA	NA	NA	NA	NA	NA	NA	NA	NA	NA	NA	NA	NA	NA	NA	NA	NA	NA	NA	NA	2010	329.037848166381	840.48107591681
242	NA	NA	NA	NA	NA	NA	NA	NA	NA	NA	151.292819011577	NA	NA	NA	NA	NA	NA	NA	NA	NA	NA	NA	NA	NA	NA	NA	NA	NA	NA	NA	NA	NA	NA	NA	NA	NA	NA	NA	NA	2011	151.292819011577	929.853590494211
243	NA	NA	NA	NA	NA	NA	NA	NA	NA	NA	NA	NA	NA	NA	NA	NA	NA	NA	NA	NA	NA	NA	NA	NA	NA	NA	NA	NA	NA	NA	NA	NA	NA	NA	NA	NA	NA	NA	NA	2012	NA	NA
244	NA	NA	NA	NA	NA	NA	NA	NA	NA	NA	NA	NA	NA	NA	NA	NA	NA	NA	NA	NA	NA	NA	NA	NA	NA	NA	NA	NA	NA	NA	NA	NA	NA	NA	NA	NA	NA	NA	NA	2013	NA	NA
245	NA	NA	NA	NA	NA	NA	NA	NA	NA	NA	NA	NA	NA	NA	NA	NA	NA	NA	NA	NA	NA	NA	NA	NA	NA	NA	NA	NA	NA	NA	NA	NA	NA	NA	NA	NA	NA	NA	NA	2014	NA	NA
246	NA	NA	NA	NA	NA	NA	NA	NA	NA	NA	NA	NA	NA	NA	NA	NA	NA	NA	NA	NA	NA	NA	NA	NA	NA	NA	NA	NA	NA	NA	NA	NA	NA	NA	NA	NA	NA	NA	NA	2015	NA	NA
247	NA	NA	NA	NA	NA	NA	NA	NA	NA	NA	NA	NA	NA	NA	NA	NA	NA	NA	NA	NA	NA	NA	NA	NA	NA	NA	NA	NA	NA	NA	NA	NA	NA	NA	NA	NA	NA	NA	NA	2016	NA	NA
