# Supplementary material for: Data on beetle-killed and surviving lodgepole pine (Pinus contorta) radial growth from the Beaverhead-Deerlodge National Forest, MT prior to a severe mountain pine beetle outbreak
Source: Data Brief. 2018 Aug 14;20:558–61. doi: 10.1016/j.dib.2018.08.019 (PMC6126402; doi:10.1016/j.dib.2018.08.019)
Supplement: Supplementary file 5 — Supplementary material [file mmc5.zip › mmc5.csv]

	N_H1_11A	N_H1_11B	N_H1_12A	N_H1_12B	N_H1_13A	N_H1_13B	N_H1_14A	N_H1_15B	N_H1_16A	N_H1_16B	N_H1_17A	N_H1_17B	N_H1_18A	N_H1_18B	N_H1_19A	N_H1_19B	N_H1_20A	N_H1_20B	N_H2_11A	N_H2_11B	N_H2_12A	N_H2_12B	N_H2_13A	N_H2_13B	N_H2_14A	N_H2_15A	N_H2_15B	N_H2_16A	N_H2_16B	N_H2_17B	N_H2_18A	N_H2_18B	N_H2_19A	N_H2_19B	N_H2_20A	N_H2_20B	year	mean	se
1	NA	NA	NA	NA	NA	NA	NA	NA	NA	NA	NA	NA	NA	NA	NA	NA	NA	NA	NA	NA	NA	NA	NA	NA	NA	NA	NA	NA	NA	NA	NA	NA	NA	NA	NA	NA	1770	NA	NA
2	NA	NA	NA	NA	NA	NA	NA	NA	NA	NA	NA	NA	NA	NA	NA	NA	NA	NA	NA	NA	NA	NA	NA	NA	NA	NA	NA	NA	NA	NA	NA	NA	NA	NA	NA	NA	1771	NA	NA
3	NA	NA	NA	NA	NA	NA	NA	NA	NA	NA	NA	NA	NA	NA	NA	NA	NA	NA	NA	NA	NA	NA	NA	NA	NA	NA	NA	NA	NA	NA	NA	NA	NA	NA	NA	NA	1772	NA	NA
4	NA	NA	NA	NA	NA	NA	NA	NA	NA	NA	NA	NA	NA	NA	NA	NA	NA	NA	NA	NA	NA	NA	NA	NA	NA	NA	NA	NA	NA	NA	NA	NA	NA	NA	NA	NA	1773	NA	NA
5	NA	NA	NA	10.4517645992279	NA	NA	NA	NA	NA	NA	NA	NA	NA	NA	NA	NA	NA	NA	NA	NA	NA	NA	NA	NA	NA	NA	NA	NA	NA	NA	NA	NA	NA	NA	NA	NA	1774	10.4517645992279	881.774117700386
6	NA	NA	NA	14.9715739499475	NA	NA	11.4545609742537	NA	NA	NA	NA	NA	NA	NA	NA	NA	NA	NA	NA	NA	NA	NA	NA	NA	NA	NA	NA	NA	NA	NA	NA	NA	NA	NA	NA	NA	1775	13.2130674621006	587.263188461386
7	NA	NA	NA	36.3871827509384	NA	NA	12.6527644123329	NA	NA	NA	NA	NA	NA	NA	NA	NA	NA	NA	NA	NA	NA	NA	NA	NA	NA	NA	NA	NA	NA	NA	NA	NA	NA	NA	NA	NA	1776	24.5199735816357	583.866877417074
8	NA	NA	NA	59.0779640100214	NA	NA	21.3527769479191	NA	NA	NA	NA	NA	NA	NA	NA	NA	NA	NA	5.42364555715742	86.2118997590765	NA	NA	NA	NA	NA	NA	NA	NA	NA	NA	NA	NA	NA	NA	NA	NA	1777	43.0165715685436	347.085376877796
9	NA	NA	35.953642964743	65.9549103287295	NA	NA	37.4779437202648	NA	86.3045767423574	NA	NA	NA	NA	NA	NA	NA	NA	NA	17.6434985018256	63.4422645243884	14.6614987550382	NA	NA	NA	NA	NA	NA	NA	NA	NA	NA	NA	NA	NA	NA	NA	1778	45.919762219621	216.686730706274
10	NA	NA	47.4634959696999	74.6819405611365	NA	NA	40.4322974517006	NA	69.1464543055114	NA	NA	NA	NA	NA	NA	NA	NA	NA	29.6767408428706	70.4068612781316	31.8557495074005	NA	NA	13.2414988756156	NA	NA	NA	NA	NA	NA	NA	NA	NA	NA	NA	NA	1779	47.1131298490084	192.558752139489
11	NA	NA	50.252601927557	70.5586002032999	NA	NA	35.0865633923522	NA	63.4752512472511	NA	NA	NA	NA	NA	NA	NA	NA	NA	48.9796285843224	134.349895671502	81.608209884506	NA	NA	33.2339662045303	NA	NA	NA	NA	NA	NA	NA	NA	NA	NA	NA	NA	1780	64.6930896394151	190.86258088063
12	NA	NA	38.521266640522	64.5550166422899	NA	NA	45.4186333114784	NA	76.7553917125058	NA	NA	NA	NA	NA	NA	NA	NA	NA	62.7605389185594	129.323975744289	56.4308580401067	9.33053018116169	NA	24.2618917451432	NA	NA	NA	NA	NA	75.654577646688	NA	NA	NA	NA	NA	NA	1781	58.3012680582744	156.894964004225
13	NA	NA	34.4202315905258	63.3294813481245	NA	NA	65.4610519635852	NA	125.794396397981	NA	NA	NA	NA	NA	NA	NA	NA	NA	61.1705788765776	93.1821513795961	89.5212534603679	14.1764368493239	NA	21.420949508502	NA	NA	NA	NA	NA	116.647335227789	NA	NA	NA	NA	NA	NA	1782	68.5123866602373	156.15253652043
14	NA	NA	48.8618188598128	91.1112135023497	NA	NA	65.8025430850304	NA	104.812641542451	NA	NA	NA	NA	NA	NA	NA	NA	NA	61.9547204029136	160.749012898883	127.851825426817	28.8495594971804	NA	43.9797838761342	54.5016059915372	NA	NA	NA	NA	99.9368897440795	NA	NA	NA	NA	NA	NA	1783	80.7646922570171	142.279577200761
15	NA	NA	42.9468282116339	79.4822941358218	NA	NA	52.9295530276808	NA	117.784591768389	NA	NA	NA	NA	NA	NA	NA	NA	NA	108.804349168102	140.54385974732	115.416773385378	40.3207709124982	5.93761011528471	45.7865138112137	40.3207709124982	NA	NA	NA	NA	111.017287033291	NA	NA	NA	NA	NA	NA	1784	75.1076001857592	131.934243766522
16	NA	NA	27.4327012104114	64.9753617393402	NA	NA	131.848873759979	NA	190.181651992569	134.096997462888	NA	NA	NA	NA	NA	NA	NA	NA	108.133933295826	144.159832891602	124.314392098875	39.6830276038195	13.3168970993018	55.4984333405212	62.7599106000287	NA	NA	NA	NA	103.299336361217	NA	NA	NA	NA	NA	NA	1785	92.2847191889522	121.659496823459
17	NA	NA	46.3331509329383	80.9626125941933	NA	NA	128.930962503325	NA	193.756156113824	60.7511762573233	NA	NA	NA	NA	NA	NA	NA	NA	84.9813379166653	157.793402530385	136.53110345089	35.3457447862734	19.9176974237593	106.934787379951	55.9520793196996	NA	NA	NA	NA	141.781647252834	NA	NA	NA	NA	NA	NA	1786	96.1516814201586	121.462291333998
18	NA	NA	58.4100614118682	78.1103606239991	NA	NA	85.107944100605	NA	136.71048839141	126.820754717909	NA	NA	NA	NA	NA	NA	NA	NA	125.379706167707	191.186333323187	126.937621964622	59.9415878304933	34.9744085346191	143.565757720808	72.7262991342769	NA	NA	NA	NA	161.49042876513	NA	NA	NA	NA	NA	NA	1787	107.797057898972	120.529092981742
19	NA	NA	51.7957522390003	84.0108999459715	NA	NA	76.0783784956572	NA	165.875149631745	173.721277284085	NA	NA	NA	NA	NA	NA	NA	NA	128.023356385703	186.979740760031	113.610357609564	56.8628270299753	24.7821394885777	159.112871444893	89.2224879990116	NA	NA	NA	NA	193.296855267869	NA	NA	NA	NA	NA	NA	1788	115.644007198622	120.327361730135
20	NA	NA	40.265478881795	75.4535157168582	NA	NA	112.984238193703	NA	263.353428965125	145.614390290214	NA	NA	NA	NA	NA	NA	NA	NA	132.9170152622	191.974244760708	83.3753557521502	50.0141550451495	38.5350896481978	195.711169222153	125.13246282587	NA	NA	NA	NA	154.120566559073	NA	NA	NA	NA	NA	NA	1789	123.803931624861	120.196049237546
21	NA	NA	47.9758897315005	72.4982195076263	175.03352053549	NA	105.442845028761	NA	171.935596019785	102.456132892993	NA	NA	57.4411942375011	NA	NA	NA	NA	NA	153.302495832079	170.360715622541	92.7696602641798	54.0353936417444	49.0616241525811	160.791424399706	130.262997788447	12.5314989359043	NA	NA	NA	233.425360709967	NA	NA	NA	NA	NA	NA	1790	111.8327855813	99.7621075445431
22	NA	NA	70.6255161268214	78.6252676599225	185.16767011744	NA	92.0024833381732	NA	139.222820036485	220.81218036507	NA	NA	90.7866869812339	44.1786466911065	NA	NA	NA	NA	163.139136589734	239.885731842809	129.918993392879	72.4360159730852	84.9788246425425	190.648178501627	170.643773120629	17.7814144193182	NA	NA	NA	239.816302645165	NA	NA	NA	NA	NA	NA	1791	131.215861320238	93.5535288704722
23	24.0470068076377	NA	74.2546839602483	102.762438176718	170.138919181197	NA	83.5647937891617	NA	163.938357760807	183.03672782051	NA	NA	69.4496179965828	31.4159265358979	NA	NA	NA	NA	156.456026537752	235.503838409582	133.869231995503	60.5966098987667	96.5549652524901	172.782569399193	203.127841158747	36.3441429315842	NA	NA	NA	229.251126551143	NA	NA	NA	NA	NA	NA	1792	123.727490231307	89.1105916673823
24	24.7243341837517	NA	52.8968804640835	87.4167005417282	130.660095099861	NA	86.5562183139099	NA	173.883383465011	209.429876021849	NA	NA	61.9622602252822	34.3388643407979	NA	NA	118.280963407656	NA	211.336508603312	290.067333776395	181.74113501017	64.3219104673935	97.9281554013743	180.210865228606	253.945929763951	33.0495547157646	NA	NA	NA	195.404549779162	NA	NA	NA	NA	NA	NA	1793	130.955553621582	84.8986018211078
25	37.8074967896264	NA	63.1460123371548	113.356516923154	160.0160793328	NA	114.730963709099	NA	286.201289856888	155.805716858459	NA	NA	72.0627947658388	49.6293099450848	9.62458325353769	NA	110.281211874555	NA	199.541398985409	231.386781237053	212.179712071536	103.933938077242	140.481027894248	186.88706377675	213.342101353364	28.9105063946601	38.3616737337196	NA	NA	223.629560656809	NA	NA	NA	NA	NA	NA	1794	131.015035229856	77.3499844238018
26	64.829905999479	NA	67.6271800982353	116.482715772741	110.53536672023	115.936078651016	87.8687757245797	NA	148.431770581953	271.735198164903	NA	NA	118.28002092986	49.738009050899	16.1314499576529	NA	103.449190330793	NA	199.531031729652	198.171664588444	262.42100426554	97.3796333240575	167.723348589852	185.044833844685	202.479102275781	47.8401729288654	48.8288321369501	NA	NA	164.613171862798	NA	NA	NA	NA	NA	NA	1795	129.321748069498	73.8217014937317
27	94.2185627960154	NA	78.1021924830997	119.450578352587	122.006892294813	187.838338032257	123.190644406686	NA	235.214811885452	267.084070241263	NA	NA	88.6189880502569	36.574107513827	18.5621001937353	NA	79.6428295204202	NA	197.844938952471	169.254246689946	222.74614480262	91.1222090766373	172.722250820244	171.613896932057	172.839118066957	58.9975392380895	49.8146639116466	NA	NA	177.363011488127	NA	NA	NA	NA	NA	NA	1796	133.401006170419	73.6131069638526
28	83.7422937740895	NA	56.0962784224993	84.5393158303053	83.646475198155	126.921914001354	114.73630441661	12.1344016244906	214.740110084211	297.384731385137	NA	NA	128.854621801843	34.6772138695895	5.92724285952786	NA	65.25087941506	NA	251.134204338988	179.937860827009	264.553517358796	99.4251243008098	232.314179388393	143.574240020972	266.280136681209	42.9534255562064	52.7608495021831	98.9614252251399	NA	224.537480933696	NA	NA	NA	NA	NA	NA	1797	131.878509450678	68.8033344618163
29	111.415012663235	127.402891836619	64.838702458909	95.8132352269776	97.8178854992333	172.661932241295	129.360732378336	13.6018395529824	247.124275475946	294.943713893297	NA	NA	101.716916141604	58.0726543608727	20.5626663955413	NA	49.9726860221221	67.9114942333852	204.870482603694	250.068261951625	244.501359769464	183.161134889592	244.277992531793	174.384781652524	266.020012809492	43.278580395853	72.0869850292714	49.4414427044001	NA	204.056181787883	NA	NA	NA	NA	NA	NA	1798	138.052455942536	63.5525967661056
30	124.772436307768	125.014338942095	67.9228039669381	85.6853688303348	86.6291032634732	100.365088822764	105.575106079477	22.111471573761	202.610106689436	236.684134769536	NA	NA	122.41938341023	67.4261181684056	14.7529191012577	NA	58.0918180760596	61.2158178107893	189.904563520523	285.749214674036	186.649873531404	227.778033755874	225.154175571596	127.030927266434	309.165703836098	75.6495510984422	76.6586306587753	67.2325960609444	NA	202.008491696273	NA	NA	NA	NA	NA	NA	1799	132.85606836472	63.5420221687663
31	135.525793801741	78.2130907037715	54.4271502456471	68.3142464115754	52.2685619333656	98.0915182193609	102.018823195614	27.8784932079558	203.999947279384	209.953893676467	NA	NA	75.4409493462439	41.6339566416987	15.7582287504064	NA	71.4837992397821	76.3642634271339	172.654078259661	230.404405214275	251.279660078849	199.706018440457	217.043839977089	187.387519486466	365.065632717748	66.5012332911887	90.3233020648294	68.7179410675617	NA	225.332303875055	NA	NA	NA	NA	NA	NA	1800	130.222640405897	63.9782831083449
32	113.689211585169	61.6213974223677	79.2036348674483	93.9851424618537	73.6235379961422	99.1251022023919	74.9156750545636	23.678812148637	162.255406576279	173.526498539563	NA	NA	65.161658183698	58.468495035225	18.9296665342053	NA	50.9959027493963	72.6034628615216	151.374500420571	263.106813941818	221.220587410036	137.138373310828	274.519591733779	165.378463833212	333.348113287106	71.5906133900042	70.8985205284184	51.6553230473848	NA	180.791117391724	NA	NA	NA	NA	NA	NA	1801	120.877139327436	64.0865517130751
33	117.234498894745	70.963865655613	58.5819065300196	76.0428784986717	70.7313877992474	92.9283106931861	96.3539033226604	29.3779753815142	124.45890536094	257.123022414526	NA	NA	92.3499434856602	73.0435999922895	25.3338031585481	NA	48.4810578301977	112.558552389142	231.779480318752	211.630561675688	204.60061979475	135.151315957433	272.371370677255	160.440822659565	261.101221191767	65.2895210046992	102.531531116679	63.809516705593	NA	214.735711854496	NA	NA	NA	NA	NA	NA	1802	125.730972475525	63.7100478205118
34	118.964259809811	60.8111806770069	65.2948617122102	72.2858478442436	77.4339757256812	110.17188445021	157.172623822036	48.1276286566688	163.475601162933	229.308617696703	NA	NA	50.934327533386	67.8568305212127	22.7831440830985	NA	53.2383715855287	83.5789309561029	216.106388729258	218.901149553891	219.283167220568	127.568767928729	275.769003132112	166.780870793775	181.56175006965	78.2511039748799	101.249447154749	51.0596770802642	NA	173.533724202666	NA	NA	NA	NA	NA	NA	1803	122.750120618361	63.6178734314897
35	123.827759396834	113.088224910537	52.7184380013596	94.1519610317593	76.4660510291102	68.2313083655206	124.932029214571	47.3139561593891	195.120863962543	294.64840418386	NA	63.0043265084779	135.953050402629	45.2577837676145	30.0285992200727	NA	64.6492644218976	74.5411972102557	178.472622013375	190.404076752443	234.719696883246	102.501371827205	206.101044446105	185.682262994098	215.397645426608	78.1075331906109	105.756375975589	69.2127419105021	NA	193.77469151048	NA	NA	NA	NA	NA	NA	1804	124.59493632284	61.3489591922508
36	187.364585860095	113.097335529233	67.888560607014	127.900834272213	109.460942032702	102.683898360378	144.563527547588	32.8711122530407	238.395046128681	205.280460444987	NA	56.0947076261725	97.6030005617277	41.9025628135807	35.0121076464622	NA	63.6533795507096	92.9660098050292	221.102463526261	196.548089505069	288.740010880254	175.429047050577	219.638481349689	190.885368746973	165.348304543738	84.3932317719133	83.8051256271613	72.8648433703002	NA	137.186125519163	NA	NA	NA	NA	NA	NA	1805	131.580709738175	61.1345889657134
37	189.40316533301	93.3731602129344	54.7717829597459	113.071888628738	150.273686354753	104.122433636457	190.150550225299	30.6503204062181	254.563566879646	269.341304562867	NA	74.0778122938513	73.0131265435496	56.5172518380804	28.9557453288718	20.8630026532245	63.8170565279616	96.9379253969627	190.114421909782	178.935064451983	239.892015028117	116.256521101682	196.979116017141	163.408056920881	223.152038573463	75.8656926730092	83.9141388922409	88.6635986659379	121.901648940918	144.14977979511	NA	NA	NA	NA	NA	NA	1806	127.142616301808	57.3719588513392
38	146.672164536677	123.3954762477	54.2022122116501	124.844378779536	103.484062009248	107.027778522497	214.356207461943	42.0910583727961	245.829310984136	351.222833008236	NA	44.1466024460399	58.9472737556321	34.6643333397098	32.3785105249578	26.1967986604892	52.9173008163318	89.0490720845334	199.181686626573	130.739577393997	191.477558962175	140.492023468536	196.709253208198	187.05828057637	260.576261059352	67.9388260894714	95.8060095638743	85.9414086316024	93.2798549111228	186.398546119116	NA	NA	NA	NA	NA	NA	1807	127.138781392155	57.7998062962864
39	162.25195082436	107.106004179571	47.5712525977181	106.887349330882	98.7072703794645	98.4823323454675	207.862849606238	44.8280138926035	270.136755822756	257.553734767333	36.9715189845061	81.2792851336752	61.4344726594791	63.8208264391459	32.0652937373949	24.1776970620271	81.8708470303461	95.3033547392999	184.35399762016	143.110540945303	220.61520250569	150.010735049647	245.708673826238	152.915137457891	242.791076728849	68.0468968767549	75.7541661338068	63.2716760432984	88.0814615472277	172.056233177683	NA	NA	84.0325769352812	NA	NA	NA	1808	121.582554334842	54.1864996903436
40	177.346361047063	153.993332056603	43.667195407102	107.000132507146	100.09522601382	104.165473455811	187.454749569253	40.9176735166803	271.542932694503	220.674578606842	42.687018499182	68.2391623471546	60.5086453044662	39.9035674081015	39.9045098858975	19.7543346057726	72.5321487082851	84.1695503749777	205.36214185398	175.165153267675	191.864917336363	137.394413112096	198.089983179451	151.196057957847	308.097562333878	48.9786861065263	100.272097680218	64.8424723700933	93.3430009234599	146.461991988152	NA	NA	120.481649061495	NA	93.6433371811431	NA	1809	120.929689261282	52.6354424761958
41	229.997568965636	156.396022118068	81.1709001871263	110.934348987236	90.6211250483897	130.699993326562	156.271615048986	26.8945463888515	236.775869275021	277.118631336094	32.6898423569286	57.3742783139797	54.2361414123088	48.0409206994298	35.3595677939492	18.6384408952175	74.1664052066825	83.172094707463	232.536604148267	99.6613720683597	203.288690702611	177.550564569546	173.516759602337	170.419777564428	277.462949890928	76.7654448089973	78.3861924589843	59.7012559924936	73.094807952543	174.767113478466	NA	NA	88.1251296851127	NA	105.321265393067	134.419010709881	1810	121.987128821029	51.1812113301354
42	224.995839301855	123.547529332134	68.7279941640532	108.97713676405	87.3362757697963	106.1861458506	142.280218006959	16.0645340341314	196.75512046094	289.282878090794	42.1878194265266	64.4692511628469	56.6190394400567	38.8680984694783	17.8693790136187	16.7022773428101	83.3200637214471	73.7847016992713	194.064974671672	139.76945715821	220.518127292694	178.992555597544	172.591246406589	152.163668495152	251.958244092024	60.5130435341812	73.6602946301892	59.6048090980284	98.9805889403268	158.901756418572	NA	NA	84.5594220232882	NA	103.261637249374	115.47080877902	1811	115.848028376916	51.2515974446694
43	210.266482145499	128.588843063349	66.7387376958001	112.91135324414	126.191179550129	112.121871010293	114.027246954695	45.0004873292856	194.247501204845	362.475389574864	45.406066940864	71.8808965511959	64.4654812516626	67.8505473359056	51.800778787246	8.29851699445744	15.0859279225382	93.6229168288947	237.141550659899	169.796799741221	153.947150644595	188.302351267192	204.633606517613	135.254360196471	274.135374952245	60.7408090015665	96.7877572681211	65.0124325326525	113.09482225511	171.988374776365	NA	NA	102.866739052817	101.517739167366	95.1223990024532	117.229158187234	1812	122.898577929664	49.8671521787408
44	175.161697515756	111.841955104858	37.0170720779832	61.298755856844	85.2615679813655	99.9230667364038	131.434497688971	53.8076281743592	200.11945203367	351.808111719599	36.4625809746246	86.0783820712989	54.3432697217962	55.0218537349716	50.4476948313449	5.61088447931137	53.295548571824	81.0116214395893	239.653253986444	169.172565280953	189.08837774912	172.64402516317	243.528408524647	134.757046079407	254.923593397748	77.9617632914843	96.8449342544165	74.9769361113086	81.5808780284197	182.807705716063	NA	NA	129.684944740187	94.7388105394499	80.2877984922022	115.750410525189	1813	119.657267429258	50.006641887282
45	178.3544981296	101.236252465604	78.3236747651778	107.59075192602	102.141031149838	101.823730291826	149.620235082806	45.8386642492633	223.687365961635	125.270378743362	48.8294604554808	64.9430033350082	53.0693539007656	56.1302076231581	50.2494603349034	10.8337822659044	79.0371304568081	58.542008303319	97.2863280222458	209.411026465927	200.498956426223	170.500516495625	189.966138736533	119.159352713599	234.168033213276	80.2237100020689	102.683898360378	65.0451050962499	111.026397651986	180.046245773558	NA	NA	119.320202257463	130.206449120683	107.166008599255	110.634326888818	1814	113.613637801893	49.4854269317486
46	179.312055570414	80.4722099809679	73.0684185742528	102.938367365319	108.039057197688	113.248131976605	136.068346853016	44.8619430932622	182.819329608882	229.497113255919	49.1345091021444	67.6099013386406	57.3136455757654	68.2668083625062	31.7351123495027	18.1631179267294	83.8682716394985	80.1907232792063	230.168157446725	194.821470182656	172.415945536519	194.407094111648	153.1372480585	77.7264580017304	270.693760200238	69.9686091029558	102.570172706319	57.4016101700659	81.3898691950815	213.882141130516	NA	NA	106.964946669425	95.0834432535487	84.4161653982845	72.6282814434849	1815	114.243601048765	49.7622205740682
47	120.843246375924	24.5575156138461	87.9218686404254	121.642781706262	161.125061539517	133.031683394056	159.537614771658	27.6711480928189	278.757600223472	226.944883384142	37.1713242772744	82.1875195698279	37.296987983418	75.4924714657627	45.4274297709084	18.1521223524418	82.3697319437361	120.033972108359	231.782621911405	224.710268529644	238.353577105654	185.785935551666	176.038830184639	106.270026374451	252.161505136712	71.6028656013532	108.580039452636	70.4461311863014	95.4236777379325	142.691138326048	NA	NA	128.388095292785	109.381459738567	95.413624641441	111.262645419536	1816	123.189923688371	49.7563821401857
48	82.4451301674223	76.2276041467027	67.0563527130781	141.206735797227	176.125223982612	110.166857901964	143.181226780008	40.6481248670023	244.13944829577	208.444986724948	57.1188668312428	57.9146322503971	41.3169699429515	37.0016782739806	31.787891106083	11.7888264325957	69.0610029853337	114.611583188263	221.765025416903	191.487926217932	169.129525461599	134.696727500458	152.898487016827	71.4624364097377	345.320094571406	67.4339721500396	93.5842752392556	76.4663651883756	117.581016564436	214.065610141486	NA	NA	119.402197825722	106.558110420785	122.110250693116	94.9819698108377	1817	117.917268618132	49.9955800142825
49	143.867664774818	110.361322487221	52.2321194585839	99.3135977616073	145.330076155064	122.245339177221	157.665539709384	31.003749579747	270.066069988051	236.679736539821	43.621642313625	82.9983646337195	47.3202393446963	56.2989111486559	43.1890450052257	12.6543352086597	68.4857773704614	114.816415029277	219.755662755667	212.58623416091	180.158086472026	167.338817649052	136.571315836855	115.88235741664	294.004377689874	62.910707047401	99.0355668117646	89.0877136741725	114.46487081134	226.396675466091	NA	NA	123.323533775933	135.133723038573	123.341126694793	121.051848128122	1818	125.270369503384	49.7234508661621
50	129.024896123667	140.322691624507	49.260172808288	129.880980121771	125.309020333001	120.461542868512	197.694142505098	40.6638328302702	249.352292985872	262.814331665769	42.1626866852979	105.783707831676	57.3026500014778	45.4321421598888	39.4584037290878	7.71323828309366	69.5419808205983	119.736463284064	226.348294939226	231.315467083816	140.405001352031	175.381294842242	173.103326009124	85.7890413879033	245.632333124756	53.5628981066445	99.5906862336539	78.2159181371597	122.60756481018	215.065893242389	NA	NA	160.080796141464	139.159674024148	149.912089040325	175.565706331008	1819	129.519151807883	49.6265329674208
51	142.432271091393	159.856486425998	46.1826686448314	83.9593778264526	114.42560090317	135.243992940714	166.124906247705	39.6604081367136	217.772689472722	306.472416454176	52.6380132294277	82.6326832488416	61.7461186507152	41.5544743475629	40.4637133782365	15.6979101714575	81.0182187841618	129.925904896717	242.127258201146	237.952081564525	120.586892415391	161.759034937012	164.865441752881	68.0732862550451	284.942139521329	61.9939903110835	91.3276692361821	86.2992360348463	74.0159229185755	163.436959573294	NA	NA	137.254926398277	138.263063480814	100.89538966269	152.290902997623	1820	123.643883826815	49.9169519070396
52	140.435474800771	124.030077963725	64.6464369885093	114.825211488707	123.350551472754	185.173324984216	171.441423495375	30.1105947883314	217.411720476824	231.830688279005	48.9083144310859	80.2840285810179	42.8236777796132	60.2180479840092	44.6197262996705	19.4511709147012	94.7981866406027	93.3392310122756	185.063997559871	186.439700982878	152.147332213354	127.488343156797	161.684265031856	100.255761398419	303.065987539889	69.2579808447138	52.4771636855639	81.3562541536881	92.8010761907157	186.827059357066	NA	NA	150.243212906013	161.2893668353	103.31064609477	168.061069800113	1821	122.631385474477	49.7052710082465
53	166.117366425337	130.540714579025	58.1471101067628	95.328801639794	142.819315306315	137.059833494489	142.843505569748	37.044089774804	173.980458678007	238.287603659928	56.2235129249697	92.7083992074348	41.1608327880681	73.5886663176873	16.8992552021902	13.7224767108802	91.2139435821221	102.294026712068	144.18496563283	168.949826361813	144.450744371324	124.187157596405	158.280663550957	95.8160626603658	372.195791404336	32.755815802654	65.5006360310204	74.340135280426	110.359437531629	214.146977391214	NA	NA	138.744041316078	131.861125971328	128.200542211365	128.569051029632	1822	118.897731965383	50.0184029896154
54	226.556582532159	104.877986669646	79.1483428367452	72.7790778908572	152.601920670328	173.148250784071	163.30249940772	30.1894487639365	215.781862208142	248.302372721042	47.1813809494076	88.5781473457603	43.4180671096724	70.3041311983592	34.2810590359718	10.4567911474736	63.5434238078339	126.273175118388	142.461173743806	226.806339148119	136.488377790801	143.489417019326	143.349930305506	83.16078497391	359.516323454447	33.0329042747006	50.1398187512931	87.6890766247944	126.684095437478	191.809625305659	NA	NA	187.20247967917	177.809431804202	140.642819915908	133.680108117757	1823	126.9025654866	50.0776272801322
55	188.340992856831	97.6454120625511	76.548989075165	97.1835979424734	149.506195269481	119.833224337794	173.797617985568	28.4741391750764	181.283719119807	178.914958259	49.3519073137728	82.2553779711455	39.7348638826037	55.5606368750623	34.924457211427	4.22230052642468	49.5451152619686	108.821313768431	159.500229819081	182.930227829553	137.704802466271	122.416555976841	187.93761236011	51.2679646731972	324.72255649741	38.0911826062455	46.9994827347647	82.2585195637991	126.997940543571	181.344980176552	51.7926106463467	NA	159.07517233305	195.426855087003	119.057565111623	148.439938722852	1824	115.197400458367	48.7528626745435
56	177.246144241413	116.636339653501	87.1414970252737	88.6089349537655	119.473197819693	158.653884758203	192.873996896696	34.5050545921728	179.708210404032	187.594550442338	62.2955832058281	99.064783623443	35.9762624318489	53.09071673081	41.183452255174	13.5198439847237	83.593068123044	97.7236377196256	164.310322330992	205.109243645366	148.437425448729	123.864201871615	170.321759873636	67.8034234461017	309.027159600075	57.8153579225437	73.1362769755704	72.890918589325	95.1855450147903	202.808969504408	51.5472522601013	NA	187.22886905746	166.988215908912	133.002466582377	136.753842370029	1825	119.860583121818	48.531219137112
57	215.979468386053	122.903816997413	57.5476942284578	99.1929606037095	145.047332816241	159.281260811125	176.572586776484	39.6830276038195	209.018641543494	140.140165091334	50.0176107970685	78.8414092344894	40.2123859659493	76.7952899392064	40.8959965273705	9.38110982288448	60.2180479840092	59.0666542764685	114.748556627959	207.447216898168	137.020249427053	156.866004379046	146.052642465389	79.1439446070301	317.487782775458	75.0601883166288	96.5800979937189	57.6243490892054	122.394878987532	143.123421475182	48.5762480876014	NA	180.786090843478	170.137662544136	124.780290289402	165.88363193191	1826	117.843106175556	48.6484613529292
58	181.810564207814	104.251867253785	69.8036754886423	97.7914961209431	116.811012205041	102.22145592177	125.693551273801	40.452717803949	138.330607722866	212.095203229154	77.3384713090121	79.8467188836382	36.40603230686	43.0787751030847	34.7020324515529	10.2214858577198	99.2265756451029	110.182251705967	160.723880157654	175.233954146789	138.182010390351	145.780894700854	112.050556857056	65.8980475016995	300.569049698815	66.3504368438164	117.373671449299	74.7714759517639	95.8763812393147	263.340862594511	56.1829863797384	NA	181.689612890651	169.13078209866	133.378515223012	149.808730642021	1827	116.760181235906	48.6386204071604
59	158.733052893074	89.4288906363524	96.3190316442056	111.217092326059	140.049373063645	105.801300750536	192.350921719873	36.4723199118507	212.889712011247	178.473878650436	83.613174316027	103.26257972717	36.6096075108126	68.7949100875746	40.0125806731811	8.11756125761067	95.0567397159932	74.5889494185903	142.73637726026	208.24989382116	126.332551219541	91.0697444793224	154.802606324168	63.4919016883151	194.194094129734	69.052520685169	80.8834444593228	55.3799952974809	114.876733608226	267.362101191106	58.668928646524	NA	240.441479583229	210.738035202803	136.36993974776	144.877686812947	1828	119.751991727752	48.5854551955895
60	139.813753614626	99.7088101174289	87.7760987412988	94.9075140649476	138.889811215205	94.7953592072145	160.588163355019	50.3773231559045	183.32575434464	190.897306799057	72.5707902979242	78.0032323145117	36.8131827147652	80.1618206267932	45.5794828553422	8.19358779982754	62.8921716507448	115.595530007367	173.547547210342	178.790865349183	110.91581359058	116.216622874982	138.356997101156	66.6067908043493	277.818892338579	66.66428194991	80.0267321426889	54.0715219572607	94.0253548478196	125.014967260625	50.0116417710266	34.8481165099448	226.152887876172	221.783874972825	110.843242800282	135.153829231556	1829	111.159435374219	47.4526601340641
61	163.102379955687	79.6619932356071	86.9564572179772	128.801843045263	117.881352822119	117.983140424095	162.55857026735	39.1266515448687	220.801184790782	210.929044036142	48.7572038244482	85.1789440945761	39.0792134957995	57.1132119644664	29.2545107902282	9.02516737523276	69.5250162202689	109.523459726509	168.664883908133	141.371669411541	118.23195456226	109.151495156324	127.487086519735	66.9687022780429	270.031198309596	50.1903983930159	95.0319211340298	62.1724327738074	76.9275509899226	166.884229192078	49.4031152740263	27.9837365618511	171.14391467108	220.079875117518	112.743906355704	183.480006543931	1830	110.922428388445	47.5780935403207
62	135.434059296256	87.516289028847	135.728112368632	143.311917034398	141.780076456507	96.9272439819405	155.664973507578	23.5358696828986	219.597012326661	201.971420902961	38.8966869626259	82.0040505588583	41.3810584330848	61.322317801746	27.1345640675858	12.1742998511912	90.5202799242095	86.4516032785453	156.88328313864	167.396308794613	129.003533293623	123.997091240862	110.156804805473	58.8944949990518	345.94935557992	64.8032024619234	92.4306824168575	68.6048437320325	98.3309075795645	168.392821984332	34.3212714219378	25.4283650974211	181.746475717681	161.5215305324	116.746609555642	116.702941417758	1831	111.185065534285	47.7332596860572
63	134.249364706587	110.003495083977	106.755402439431	113.984521294606	157.772353859606	120.606998608374	130.57213050556	32.5745459065418	200.00164230916	259.803429266569	48.455925088969	53.0693539007656	43.7206024822131	40.7166115868505	37.4917667279406	7.69061881598781	26.3871791752968	91.7571249519278	168.420782158949	172.390498636025	99.8837968282339	128.067652842119	98.6007703885078	64.8214236993143	285.1573386181	78.182931414297	75.3112015696506	63.6031140682522	104.148508855482	162.937132182108	33.2308246118767	20.9465690178099	202.308513794691	201.453058115119	137.980320141991	125.226396446212	1832	109.396775002753	47.8195930231172
64	155.275101859268	87.0170899561915	82.7391832397983	83.6618690021576	113.026649694527	114.383817720878	146.841496380706	34.2769749655222	242.510846664149	198.756314981277	41.3851425035344	55.6087032426622	35.5958155614992	57.202119036563	29.1266479692271	6.19773398700194	46.9451331818576	103.615694741433	146.098195558867	155.662460233455	123.96881690698	106.797813940254	145.986354860399	136.350147714043	202.439204049081	57.6243490892054	80.3132453926963	76.0494758432442	70.1391975840457	178.374290163317	33.5632051146266	23.9263696497399	158.411667964612	270.038738131964	88.3990765645057	170.800538594043	1833	107.197485612315	47.7893233873273
65	137.482063547131	73.1362769755704	109.639384495426	118.738065138753	96.3843767714002	92.4231425944888	148.35008917296	39.9199036899001	248.984726645402	166.346074370518	51.203876183064	51.7081018039651	50.5620488039356	45.1368324504514	35.9071473934699	8.5875435185877	47.2775136846074	51.3009513960599	126.642312255185	120.24979952366	118.059481125578	113.398928423977	134.777780590921	83.0797318834474	243.590297899923	61.9308442987463	91.7571249519278	53.2094689331157	77.8062544551316	183.554462289822	32.4149529997395	24.4189713778227	217.949561139119	227.449737323574	100.436717135266	211.983676689952	1834	105.438839498128	47.9063907261903
66	147.54929720556	78.6353207564139	84.9445812826183	117.329689152149	123.660626667663	111.461508234508	116.085618461327	43.1588857157512	180.111276741487	198.15909821783	42.4030185232975	69.5071091421435	46.6664739134842	56.5150527232229	42.9515406006143	7.87283118989602	55.9238049858173	79.7980241975076	162.110264995683	146.6746778108	98.4037925291277	105.789048539187	158.179190108246	92.2874257918537	242.018559095332	58.9513578260818	92.9735496273978	55.6639952733654	107.202136914771	181.674847405179	25.2562058200044	23.1158387451137	215.331043662352	166.288269065692	103.993314178395	183.43476760972	1835	106.168945630822	47.6909751879582
67	143.476536489446	76.7915200280221	94.7645715992093	140.230642959757	163.61257460263	125.794396397981	157.225088419351	38.4923639881089	227.174847966385	354.751155717482	42.8610627321909	56.9482783501529	34.1302625885995	70.1002418351412	47.6365977249128	8.73268509918355	43.8129653062286	85.0425989734103	142.548824178841	158.796513064676	85.254970636793	135.620984059145	153.329827688165	60.9132824382486	159.969897920792	50.2406638754733	96.344792703965	70.2727152718233	113.325100996618	165.265366497683	29.9456611740179	18.9805603351935	189.004497225269	227.07840107192	109.89636677449	182.251643816378	1836	112.794957236325	48.0079489096005
68	113.002145271829	57.3645393767536	91.4388816161192	133.695187762494	150.388040327343	100.613902960928	143.212642706544	43.0875715625147	275.595587217634	214.619472926314	62.719069895532	61.8039239555413	29.9959266564754	55.9831810869701	37.6136605228999	10.4184637170998	52.5195751863874	114.876733608226	133.061528524265	163.692056896765	113.137862074464	110.665742815354	148.299509531237	61.1903709102952	217.554034624032	65.8085121110722	80.1699887676926	89.4348596623942	114.713056630974	148.422345803992	34.7482138635606	26.6667809214662	176.713330127364	237.445028510236	109.116309318604	188.286957463189	1837	110.224305414293	47.8196816416217
69	119.827569471018	77.843325248444	69.8379188485665	118.567162498398	118.393118265389	90.792027688745	166.654264609835	39.603859468949	267.16889324291	212.566442127193	55.4579067952899	75.7098696773912	32.2751521266547	90.7493020286562	17.6309321312113	8.89856119129309	29.5824930632629	71.5378346334239	126.895210463799	101.049641861981	96.5323457853843	105.678150318515	120.24917120513	61.4674593823418	288.831431226473	60.8413399664814	78.8288428638751	107.264026290047	73.9468078801965	149.478549254129	33.5484396291547	20.5824584292589	134.441630176987	169.182618377444	124.486237217026	166.456658431924	1838	102.301601441022	48.0521231756175
70	106.08530072642	80.987745335422	68.1599942122842	136.527647698971	94.7890760219073	69.9192860982944	142.884346274244	34.5653731711217	250.482952181899	194.469925964719	51.1975929977568	69.6626179784962	45.422717381928	55.5292209485264	30.0788647025301	13.9018616514002	36.0871606525206	78.9812101075742	138.388727186957	135.445369029809	79.6629357134032	106.492451134325	130.966714542851	44.074974133538	221.795184706378	53.7639600364743	72.9751132724412	96.3036378402029	86.985988188921	132.120307365249	19.9670204284206	18.0204896202564	181.797683677934	206.523274498747	91.0461825344204	135.651143348619	1839	97.5476125379157	48.0524341640792
71	97.9601996464409	91.8802753839485	50.3433939552457	106.917194461091	98.48013323061	113.843777943725	134.506661144916	39.179430301449	229.223166376526	244.203222626638	48.4411596034971	61.1658664875972	34.7937669570377	44.4161510957179	31.7712406650189	5.77707473068627	31.9924087878317	59.1700126747716	146.516027381794	132.463683442287	86.9671386329995	128.266515657091	118.729582838588	23.5644581760463	165.473968249882	48.4197967734527	73.6593521523931	82.6901743944023	80.203603809086	170.005401493419	18.5253435596883	24.0567457448638	140.982111922496	234.862639348985	101.491978107606	129.590696960579	1840	95.2926209644002	48.1971789625671
72	92.6465098321591	84.9389264158419	57.5775393586669	59.4750613214352	80.488860422032	106.704508638443	99.9896685006598	38.2466914425982	195.301191380859	266.853163181224	59.1671852413834	59.3333754927583	24.014020084775	48.6554162224719	33.5069706061273	10.8105344802678	49.3296020059323	38.917735633405	115.087848634547	156.150663731823	101.373854223832	120.360697744332	126.209086628255	59.0870746287168	141.443297724043	68.4474499400876	67.5568084227949	62.1070876466127	73.2402636924042	156.383455747454	37.3221207246467	19.5281399347142	178.616821116175	206.28482761634	54.7633006595812	115.339176046834	1841	90.7016370867842	48.2294694577506
73	93.250323940179	62.2035345410779	57.9702384403657	105.463579540275	93.3995495912246	79.9639002896171	123.391706336516	35.8220102325576	160.547950969053	224.468365895318	72.016613353831	62.0649903050546	19.7043832825805	41.1740274772132	36.7076252016046	12.605640522529	51.828738961863	41.404934537252	90.3600586988764	199.564018452515	87.8153686494687	103.097017794326	127.116378586612	59.338402041004	133.786608108714	43.4180671096724	93.2421557992797	43.140350319095	73.768679576738	168.783636110438	34.5298731741361	18.7845249536094	184.080993218563	192.903527867639	91.2067179190189	100.590026856761	1842	89.430958851516	48.1939990553457
74	81.7099974864823	54.7249732292074	53.6794511940927	77.5027766047948	68.8524012331353	63.7953795386519	71.8519938987829	40.5868638102573	112.98172491958	230.502422905067	39.9073373192858	55.553411211959	6.5794374944131	75.2097281269397	34.2609528429888	10.1863000199995	50.0088143376384	76.4377766952279	145.392908008136	197.376527487821	77.6023650919136	88.509660625912	131.404966718027	47.65167736965	117.591069660927	39.7348638826037	82.7420106731865	76.1003696442323	71.7263301926393	173.849454264352	26.8904623184018	21.0257371526804	223.938065055392	138.805930691354	70.215538285528	69.3475162353411	1843	83.4510332285167	48.3894411625829
75	63.8688928067458	34.0162227752742	56.3677120277695	104.049548686894	91.2246249971443	69.7197949647915	124.824272586553	46.9881730012118	207.053889497939	178.330307866167	33.2176299227317	58.2529817791887	10.9782955279695	60.0169860541794	27.3799224538311	8.5576983883786	50.3411948403882	67.7374500003763	135.383479654533	179.427666180066	53.0850618640335	61.3490213393015	101.731053308545	38.8354259058809	109.632787150854	46.0057969784343	92.890611581343	70.2510382825135	64.4576272700286	182.825612794189	30.2689310580723	19.2620470369551	236.589572830663	226.965932054921	78.0924535458736	96.7208413445997	1844	86.5750155099539	48.5120977041795
76	42.7331999111898	39.3814347090749	54.3586635257988	93.1720982831046	88.5803464606178	36.4094880587789	102.502314305001	50.6299072052531	138.943846608847	192.058125284558	51.1379027373386	46.8851287621741	19.8005160177804	64.6414104402636	39.2984966630201	9.48603901751438	55.095681162331	56.4581898961929	132.550077240261	168.928149372504	92.3490010078641	58.5143622879674	105.716163589623	80.9974842726481	148.253328119229	48.3604206722998	79.7474445557848	70.8944364579687	80.4728382994986	130.377351761038	32.1070769196877	23.6206926845456	240.814386631211	172.064087159317	91.0964480168779	111.146092332088	1845	84.7106286230348	48.3359689346971
77	61.261056745001	60.6594417518385	73.7919273623746	117.369901538115	92.2632355284211	73.1375336126318	109.778871209246	42.2405981831069	160.271176656271	163.873326792878	58.8341764201029	58.9598401262464	24.2697457267772	65.2848086157188	44.2022086360084	6.94668967561775	59.9444152638815	59.1954595752657	144.514832861457	150.252323524708	78.4732145754887	99.0632128271162	109.759707494059	54.2527918533729	149.023018319359	42.6122485940266	78.0965376163233	58.0754817942609	83.7020813881236	134.970674379851	32.3584043319749	17.6724011542387	272.191043258939	233.815860676809	111.952225006999	103.956557544348	1846	91.3063064061377	48.320033089989
78	52.2695044111616	50.3606727148405	64.7623617574268	106.492451134325	86.3752625770631	42.3879388785603	140.708165043103	35.0661430401039	128.076763460814	135.173935424539	16.1644366805156	30.8143115427355	17.6984763732635	61.7888443108041	41.7655893738842	13.1334280883321	55.9124952522643	81.1360285086714	171.681755333375	131.218356114404	78.7773207443562	68.4791800258889	93.1102089078289	57.4876898087743	94.0655672337856	40.8407044966673	71.5906133900042	60.758716079692	76.410758998407	131.851387034102	27.7022498600894	22.0813122842866	215.982295819441	252.915801532838	100.581230397331	115.954928206938	1847	82.5438023566838	48.5074569526759
79	67.9124367111813	47.9193410637358	55.5292209485264	89.3657446240153	109.420415487471	48.2105667027236	135.038218621904	38.4923639881089	174.4865692545	152.839739234205	34.2920546102594	26.1565862745233	17.7386887592294	31.1064796595193	37.7069658247115	12.3854148775124	49.5278365023738	77.026825317776	135.287032760068	139.918682809255	79.0814269132237	109.570897775578	62.3279416101601	42.5044919660085	90.073545448869	22.5695157826544	64.9150431603912	65.7695563621677	60.9773709283818	0	29.5297143066826	15.9420119206414	240.92748396674	341.010143609946	106.692256427094	164.761140876782	1848	82.6948256968589	49.0257694245251
80	62.0024726112482	50.8023806419352	53.425924666948	110.996552521777	80.9195727748391	54.0972830170202	136.043528271052	48.2759118299183	167.208127394663	192.19478456499	38.1656383521356	40.5733549618468	22.2299096168014	43.7865759279385	19.7628169059373	12.5085653095331	52.1042566375828	63.0580477428543	147.479868007915	28.0760993858666	83.0011920671077	100.852664002601	90.3886471920241	57.8816455275344	133.472134684089	28.8347940117086	28.9981568296952	43.3769122459103	53.2939777754972	0	28.0760993858666	16.0833835900529	169.035277681991	285.341750106866	100.063810087285	166.948317682211	1849	78.0377898337012	48.9079003513393
81	99.7267171955544	51.0292036315244	58.6296587383541	81.5403514831884	91.0961338576125	80.1357454077685	133.610364760847	18.8495559215388	155.562557587071	141.75148796336	36.6058375996283	45.5615757772167	17.8291666276528	39.8551868812362	32.1488601019804	16.2633968491036	57.0120526810208	53.6885618127881	121.722892318929	32.1246698385478	97.8602970000567	104.678181376877	97.8166288621718	61.1730921507004	125.407666342324	31.0310814358332	68.0142243131576	41.3031469352757	53.5453051877844	27.2360375102967	26.590440219984	0	202.710637654351	242.294705089582	69.8347772559129	151.835372062852	1850	76.8354325120023	48.7376152070954
82	97.2238103284394	56.6645925335337	71.327033766368	91.1376028806399	107.995703219068	80.6283471358513	117.26057411377	30.0301700163995	164.902512546194	112.164910829647	47.9633233608861	40.9578859026462	31.297802652123	35.8521695220321	106.002362680365	11.8723927971812	29.8014620712181	53.9926679816556	91.714399291839	52.2883539670832	47.2812835957917	111.770012633091	101.829385158602	36.8244924483181	99.8369870976954	37.4239083266231	41.5346823138453	50.7580841855196	53.7966326000716	46.7619783301534	20.0483876781486	0	124.788772589567	301.429846085899	57.2410747854675	118.668321781843	1851	74.4742202002105	48.8123744181056
83	88.3340455965764	43.3590051677849	37.1006384425687	42.7244034517598	69.0807950190513	72.4058566836108	114.506339834368	59.1307427666017	127.498396253288	138.63220061761	50.2576284758027	41.1394699580237	17.9397506890592	42.4115008234622	117.030295372262	13.8308616574291	34.5182492813179	69.1577640390643	130.548254401393	72.5745602091085	65.6416935411666	115.766432647722	74.0683875158905	49.240066615305	104.532097318485	27.1549844198341	63.8748618327877	58.0487782567054	37.807182630361	89.8800233414079	20.138865546572	0	112.803596616122	197.354850498511	0	107.99758817466	1852	69.6247268804354	48.6913233141667
84	88.8266473246593	48.9711462841577	47.1970889126755	33.6555679386421	75.9778475307424	52.3753760835876	125.696378707189	134.112077107625	145.181792981814	52.1529513237134	48.8291462962154	38.885377229073	17.9799630750251	31.9735592319101	150.575593408763	33.7708643890288	60.1665258644903	9.91989296297513	50.1074603469611	88.978700409093	87.8389305943706	116.580733463533	92.0876204990855	40.1259921679756	109.272446473487	37.7745100667637	71.7461222263569	37.357306562367	40.644354955818	141.349049944435	16.8515029938556	9.71788855534931	113.573286816251	196.271315192288	31.3505814087033	79.3519180406978	1853	71.0340977047133	48.7293364376538
85	76.5291970414474	73.8384229336477	34.9219439373041	24.5245288909834	89.6155012399756	55.5059731628898	35.0601740140621	183.081966754722	133.004665697235	26.1104048625155	45.4500492380143	29.2695904349654	18.0201754609911	38.5548816819154	166.232662875724	75.9637103638012	55.9153226856526	34.7987935052834	50.2136461786525	97.4145050025123	132.436979904731	127.214710436669	81.8161833181736	40.232177999667	105.27099991061	25.296104046705	84.7890724462656	25.7764535634389	38.0622799538325	193.70023576459	20.3047416386815	10.8573442108063	81.5950151953609	43.540275063897	20.9506530882596	0	1854	65.9963706251106	48.9813963247592
86	86.5279439800276	27.463802977682	50.10211963945	36.8621915601612	130.253258851221	29.3047762726856	35.1230058671339	231.907657299018	94.7567176175753	30.4907274994157	30.5010947551726	39.1668639308347	11.2830300153677	34.4419085798356	199.292584847245	80.8341214546615	63.3373353297585	52.429097317964	58.0707694052805	171.346233237972	192.735452660672	128.170382921891	85.7277803311583	58.9918843713131	79.1907543375686	29.6264753604132	85.5154086677756	42.3436424221447	62.7982380304025	255.268226111847	22.0989052031467	9.82533102410208	75.4142458086883	30.2054708864698	34.1305767478649	29.5058382025153	1855	75.4178848201788	49.1666421363803
87	16.0739588120922	19.2620470369551	45.3067926130106	40.036142618083	97.4745094221959	17.6130250530858	38.7078772441452	250.27026635925	90.7332799061229	30.5215151074209	36.4289659332312	22.1020467958003	18.0855205881857	28.1024887641568	178.970564448969	53.1871636252752	59.0540879058541	45.1597660768226	69.8715338899599	118.957348305974	205.703632975426	66.0991094315292	82.4953956498798	65.4654501933002	66.1478041176599	34.0096254307017	78.602962352082	35.4418775214733	63.1306185331523	237.605249735569	23.9175731903098	13.1796095003399	75.7466263114381	36.9869127885087	13.1554192369073	23.649909496224	1856	66.590463249197	49.360199871638
88	12.8704767832267	16.5348304543738	48.0446906106141	33.9596741075096	111.562039199423	11.7545830726716	45.8436907975091	241.941904234584	99.6924738356303	21.8199317755079	34.7208820074744	27.0827277888015	11.3238707198644	23.8619670003413	177.141529206049	41.4727929385696	61.8328266079543	50.416278904809	81.7740859766155	123.615387733451	211.396513022996	96.2901289917925	90.0458994335174	46.9306818556511	44.1770758947797	36.3114703679869	66.3906492297824	26.0805597323064	74.5339715471525	227.54681253657	32.6565414748005	9.94408322640777	42.9603370600443	57.3111323016425	26.3579623636184	17.7638215004581	1857	66.2212301192913	49.4050209917851
89	12.8805298797182	16.5574499214796	38.0902401284495	37.1336251654314	102.013796647368	8.82253464907622	35.336634167578	188.407594621087	100.02485433838	26.2046526421232	9.68081776203695	24.6866350719086	15.8798083861003	21.7586707187629	180.583772276587	39.0013019979905	115.268804371394	48.1282569751995	70.3126134985239	124.180874411097	263.180327209912	173.981401155803	94.0643105967242	47.0720535250627	53.0954291197904	27.8901171007741	53.9332918805028	33.3033954021747	66.6369500938238	229.517219448902	29.4112762636423	17.8040338864241	46.3837305746611	77.827617285176	37.0067048222263	17.786440967564	1858	68.9957713045404	49.4852482381117
90	12.8905829762096	11.0508663182675	53.5638405844406	46.5442659592596	106.008331706407	11.7721759915317	38.9428683746337	121.091746354822	91.6173240788431	39.3493904640082	15.5219809828565	24.7494669249804	18.1860515531006	19.636524881263	116.579476826471	28.329311753746	104.490942454723	53.45828307128	58.7493534184559	116.412344097301	219.66612736504	202.8589208276	69.007910069488	44.0614652851276	53.1859069882138	23.6822679005559	54.2103803525494	35.818868639904	64.2000166724342	231.487626361233	27.8470772814199	16.8373658269145	103.145084161925	78.1599977879258	42.4441733870595	23.7504404611388	1859	66.0919099483648	49.3315102281366
91	16.1273658872032	33.2129175337513	69.2749454450432	37.337200369384	99.7157216212668	11.7822290880232	49.6736064015004	129.605776605316	87.5122049583973	39.4002842649964	9.72165846653361	27.2969844077763	22.7891131091404	15.308038523147	189.254568000495	43.8126511469633	83.4432141534678	38.354133911351	66.753503181272	116.904945825383	268.642928515974	232.641219183631	43.7008104484955	53.6687697790705	62.1645787921734	28.0861524823581	36.2941916083922	47.9784030056233	78.6051614669395	229.271861062656	26.2527190097231	11.3034503676161	228.368653174749	109.29726505545	55.9520793196996	26.7673118863811	1860	75.729906057204	49.5473232285779
92	16.1430738504712	30.5246567000745	59.3732737194589	49.9236771767261	107.177004173543	17.6921931879563	56.9206323348013	134.170196571717	100.949739215597	43.837783888192	9.73736642980156	22.3904450013998	13.7036271549587	35.1054129482738	181.721028817187	54.25027857925	81.6836081081921	43.6389210732197	78.7660110108033	125.80193622035	259.761960243541	225.093542833382	54.7532475630897	57.0236765738391	62.2877292241941	26.0199269940921	25.9998208011091	43.3954476425665	62.1067734873473	218.514105338969	29.9239841847081	13.6470784871941	200.497385629897	96.1628944893221	61.5987779552619	47.7119959485989	1861	76.3335892655301	49.394632648887
93	12.9257688139298	30.6006832422914	64.9131582047991	56.3564022942166	100.808995864716	17.7148126550621	78.5285066061919	136.663992820136	70.4219409228688	39.5077267337492	9.75307439306951	14.9552376681489	25.1820642333797	33.0574086973986	173.214852548327	50.6939956953863	72.347423060254	48.9877967252217	75.0605024758941	126.367422897996	290.50024524406	181.98617923715	87.8992491733195	47.6752393145519	49.0267524741262	13.0438926977048	20.845095575099	46.0271598084787	62.4108796562148	220.21307864603	23.0055688429727	12.5893042407304	195.778085145674	100.116588843865	61.9311584580117	35.8895544746098	1862	74.6388832884899	49.4803325075229
94	19.4075027768163	39.0562798694283	83.6618690021576	66.0064324482483	125.877334444036	20.6958699240535	60.8894063340813	141.386749056278	123.625440829943	48.3563366018502	7.81376924800853	24.9756615960389	20.6600557678026	26.5477145598952	201.920527101973	53.0492477077826	105.715849430358	62.2035345410779	91.1661913737876	135.415209740334	310.046606416165	187.234209764971	73.5258344646155	41.432894711869	53.5704379290131	21.7900866452988	36.5756783101538	48.6946861306418	59.8577073066424	277.655529520593	26.6768340179577	21.9242326516071	323.809923831542	72.8280867362532	116.675923720937	41.9855008596354	1863	88.1309765381068	49.74496403286
95	35.6391695401187	44.7865448695761	110.782610062068	94.7755671734969	133.753935545116	20.7266575320587	53.8767432127382	148.500571461067	133.002466582378	52.8390751592574	11.7395034279343	20.0257682110428	18.4072196759133	26.6381924283186	204.81927464344	52.9370928500494	106.824203318544	46.8901553104198	91.4985718765374	131.797037481195	293.284010494406	113.901583248552	66.3881359556595	70.359109069797	85.0048998615673	26.2310420204133	41.9515716589767	80.8956966706718	71.6204585202133	280.310175312876	33.9936033081684	11.6301760035894	279.33313999761	115.003968110696	98.5756376472791	90.3836206437783	1864	91.6424219134867	49.3706002114108
96	35.7151960823356	47.761947271791	82.4790593680811	95.3410538511431	134.661227503473	11.8576273117093	104.562570767225	141.993704756952	138.029957305917	57.3444331837706	23.5468652571862	20.0659805970087	16.1393039392868	33.4249750378686	179.274042299305	35.9071473934699	102.767778884229	54.9624776338188	95.831142305103	132.400851589215	367.033212196692	197.271598293191	74.0033565479612	77.1022235414621	53.8041724224402	15.3432243608672	28.9350108173581	79.0977631950224	60.4646630073159	256.733779084746	32.4136963626781	14.0391492503621	272.426348548692	136.795939711587	104.935477815206	54.5016059915372	1865	93.5824600968336	49.6084957598138
97	55.3457519375567	50.7693939190725	126.20060432809	147.287916696781	200.10185911481	8.89981782835453	83.3046699174445	144.408961189031	187.971541560769	70.7235338176134	25.6112057898601	17.5907197452453	20.7957725704376	40.2965806490656	235.969108281579	61.380123106572	103.773088533378	81.641510766634	96.1930537787966	145.908129203324	384.636498312551	173.717507372901	85.4145635435954	90.4100100220685	103.377562018291	24.1729846730467	13.1774103854824	79.7411613704776	92.6694434585303	298.609638360771	32.6172715666307	15.3111801158006	371.328711831945	123.579259417935	153.48722148011	103.502911565169	1866	112.497963284159	49.7432872335849
98	58.799304741648	39.6280497323817	119.403140303518	145.372487655887	173.084162293937	11.8752202305694	94.5707353324828	130.126338508016	180.050958162538	62.0150389818625	15.8135207811096	22.66187860667	18.5278568338112	33.735992710574	244.604404008501	60.0688223329636	91.6261205382731	68.9391091903744	124.785002678383	155.282641681636	330.270609123649	171.501113755794	104.43156635357	97.4145050025123	81.1360285086714	15.4223924957377	23.7589227613035	57.7113712057099	102.093907260034	252.543522803388	36.4801738934847	13.0385519901937	284.646829811891	120.785441071098	149.704115606657	128.859334190823	1867	106.132476976102	49.3383679750057
99	55.7196014633339	31.2227185877022	90.3506339209157	149.918058066366	170.880963365975	5.94138002646902	135.313736297624	144.123704576085	140.230957119022	48.8124958551514	49.6764338348886	20.1866177549066	39.5052134596263	27.0905817704355	195.153222366875	57.2121721330544	52.7033583566224	61.3386540835446	137.55526265596	177.841476049269	338.401365070405	224.656233136002	82.3989487554145	84.8833202258733	58.7248489957579	17.6632905355433	21.1617681145808	60.5749329094569	64.5672688536389	214.251592426578	31.2057539873728	10.7244548415595	183.078511002803	175.350821393503	99.8288189567961	154.849101895441	1868	100.363840912349	49.337924117383
100	22.9961440650119	31.298745129919	77.1977279581313	121.551047200777	179.630298906223	17.8392197241443	102.971354088182	114.476808863424	127.179210439683	57.7855127923346	38.0167268603554	27.8222586994566	35.0083377352779	38.5332046926056	286.905320770557	42.9389742299999	90.1725056174571	83.1997407228146	101.606960398728	143.907877160784	303.125991959572	208.300159303618	86.4695103566708	62.2987247984817	95.0875273239983	17.7035029215092	50.4203629752587	48.211823339785	41.2465982675111	193.163023420826	20.2887195161482	16.7836445925381	184.587103795056	180.484497948734	80.4172321095301	197.346368198346	1869	97.9714657467625	49.4114967376708
101	52.6782256153937	42.8026291088341	69.3428038463607	155.642982359003	162.586216282702	20.8410115046493	107.168207714113	138.209970564968	123.103622290181	75.7258917999245	36.2250765700132	27.8982852416734	35.1497094046894	34.1506829408479	201.819367818527	32.2481344298339	74.8050909931573	43.1780494309381	138.81566962858	219.345999073639	240.330267203292	248.026226726791	120.858326020661	65.8226492780133	127.214396277404	42.2069831417135	31.9613070205611	35.6696429888585	47.2897658959564	239.683099116653	18.5102639149511	12.0637157897848	197.53831950948	207.668385020981	109.925583586168	148.850859041942	1870	102.371039365312	49.2505143885955
102	59.4552692877176	40.0766691633143	72.5330911860812	177.1773433623	171.277118199593	26.8408251544751	103.974150463208	160.366995232206	178.624989257074	71.437303668509	28.3158029053355	22.882418410952	40.0072399656699	36.5832181325224	346.461435182455	29.7342319884313	88.7955455573887	86.8386474934676	114.864167237611	181.035847459439	299.763231183169	262.226539680282	83.4633203464508	62.7643088297437	132.277072838664	46.9137172553217	16.0145827109393	48.6057790585452	172.773772939763	268.8929992912	26.0199269940921	16.9947596188593	210.78358829628	268.942636455127	99.1235314060652	208.144650467265	1871	118.360742407764	49.6325049142846
103	79.5903649231052	40.199819595335	89.8545764409138	216.302424110842	134.970360220586	50.8381947981861	100.727314455723	196.35236828275	151.890664093555	98.48892969004	34.549036889323	20.3826531364906	44.9288590167837	48.2595755481196	373.772556757172	48.7286153313006	75.8782590436236	27.2690242331594	140.140165091334	226.664967478707	342.945364684557	261.352862763319	144.88020008707	76.2813253810791	164.941154135833	81.0681701073539	37.455324253159	66.8807376837424	269.228521386603	275.693604908426	35.5097359227908	13.4394192127918	212.684251851702	219.811268945636	61.5862115846475	269.643839935408	1872	131.477520055032	49.6854727667401
104	103.339862906448	51.8664380737061	76.3152545817379	222.316374927609	158.494606010666	42.0030937784955	127.493369705042	226.335100250081	166.47927789903	89.7992844102106	36.7792535141064	20.4228655224565	52.3062610452086	32.326988405439	338.969365022174	53.8534954271016	76.3708607717064	41.0213460742487	128.407887326502	228.299223977105	342.144572717157	225.214494150545	172.742042853962	113.372539045687	147.297969793273	91.0307887304179	29.5155771397415	64.7089546823158	267.988848925497	245.410850842678	30.0788647025301	19.6839629303322	206.74852669201	180.443028925706	79.5894224453092	224.138812825956	1873	130.925262973116	49.3553322566284
105	100.581230397331	43.3775405644411	68.2203127912331	176.291414233987	144.35492579539	33.0888246239345	109.318313726229	161.530955310361	176.611542525388	85.5421122053311	36.982828718059	23.0237900803635	57.4082075146384	9.25890186865984	285.832152720091	50.2453762644537	85.128050293588	65.928206791174	170.757184615424	171.167790775248	332.055976228684	207.647650509467	142.98550555769	67.0290208569918	157.209066296818	75.8572103728445	37.6752357389102	54.658999783482	197.029695658864	251.856456490048	28.3450197170139	19.844812474196	204.562920682907	143.877403712044	106.831743140913	237.127727652223	1874	119.979002963567	49.2269131794073
106	104.528013248036	52.2396592809525	80.0477808134679	184.936448898136	141.42790392004	36.1836075469858	132.639612630888	174.696113484494	130.715387130564	131.001586221306	47.5520888825312	30.7775549086885	55.3558050340482	13.9072023589113	328.019972146618	69.1351445719584	96.8380227505786	63.5208043407281	146.603991976095	194.784085230078	390.859679200047	197.51193013119	202.406531485483	107.769194388744	139.317067816093	81.2023161136622	35.0944173739862	75.9370068262457	132.738572799476	244.260085453668	20.8761973423695	27.5492542978596	202.279296983013	148.607071452023	107.646043956724	206.25906655658	1875	125.978458820896	49.2256628193451
107	105.131827356056	61.2035655994403	100.752447196951	207.948615085681	161.582163270615	72.6386486992417	137.232306931171	213.139468627207	145.295204476609	199.770106930591	56.2461323920756	33.4444529123209	45.9794076001441	32.5381034317602	360.328110996135	76.6548607475909	86.4135900074369	86.1408997651053	155.818283229073	209.659840604091	376.690468013827	235.084435790328	117.545830726716	108.412592564199	181.957590744002	72.5648212718824	70.5073922430465	89.7025233564801	243.010988214601	236.467679035704	24.7698872772287	25.3086704173194	175.828657636114	134.178993031147	138.732731582525	222.357215632105	1876	138.917736483237	49.0164156494881
108	146.82767337303	73.2226707735441	104.434079627693	242.382669683883	197.696969938487	69.9516445026264	126.511622000796	222.57555632153	174.207281667596	164.353047991081	65.1437511055726	18.052533865323	65.7293439762017	39.6761160999816	343.778200897024	78.2256570743859	95.4704874684709	69.9082905240069	182.166820814731	234.003099598963	390.267803144111	100.271783520952	118.111317404362	174.112405569457	182.913263229224	70.7989320412996	109.302291603696	109.136729670852	312.148646060682	257.149411792816	36.3931517769802	25.5599978296066	217.452247022055	131.082325152503	176.818887640525	152.025438418394	1877	146.607281921735	48.9612103205856
109	134.173966482901	76.5681527903519	81.7894797806181	230.778883058583	179.716692704196	67.2212863273915	123.331387757567	226.596794918125	160.840747404367	132.987701096906	46.5973588751053	31.0188292244842	68.6475693921213	35.1591341826502	406.363438945513	92.7096558444962	96.1968236899809	84.4083114166506	209.001676943164	175.417737317024	365.926114945567	145.0812620169	170.279034213547	92.8387753025588	146.074319454699	59.4310790242849	129.714789870396	118.297299689454	271.212437147345	258.98158862839	36.6199747665694	28.4062807737589	251.926828165488	151.253549103407	197.563452250709	202.255735038111	1878	146.816337459538	49.0274176065626
110	124.701122154532	62.1535832178858	94.0768769673385	167.461968081073	184.996767477085	70.6019541819195	147.291686607965	94.6426778042501	109.215897805722	59.7867073126713	68.320843756148	33.7058334210995	71.6185735646212	32.9427405655426	366.777172395424	70.097414401753	85.4827361041783	70.7722285037441	193.269209252517	115.901206972561	287.719621586368	223.224295204496	207.47077884307	107.15752629909	141.937156089187	52.6241902217519	147.93916885387	108.598574849292	201.124761682819	217.217570050832	36.8467977561586	24.7774270995973	147.388447661696	211.005698896889	184.408661332333	186.668094768794	1879	130.831276992897	48.8759482419902
111	83.5864707784715	56.4729553816648	103.633287660293	139.34094392026	98.9680225697124	95.6850582467111	132.556360425568	98.2262925441999	57.1141544422624	138.374590020016	108.039371356953	28.603258633139	67.1543704038701	33.0658909975633	196.382527572225	59.5796763567997	71.6675824100172	79.7311082739861	142.53939940088	97.6604917072884	333.673896445283	245.685111881336	241.500510466755	79.8941569327074	123.469617834325	69.8328923003207	155.387885035532	87.6026828268207	165.929813343917	184.419028588089	35.1167226818267	32.947452954523	106.953636935872	212.837875732463	138.948873157092	142.050253424716	1880	117.906450656763	48.856956019534
112	133.085404628432	74.6520954309275	113.387618690424	132.844130312637	147.193354757908	105.63919456961	125.422431827796	104.795991101387	81.0665993110271	134.299630189045	74.3640113845933	20.8501221233447	60.0773046331283	42.6942441622853	212.111225351687	60.3939771726102	92.3075319848368	62.9914459785982	104.094787621106	130.645015455124	321.965494784619	227.198409911287	268.263109964155	76.7315156083385	166.879830962363	48.4684914595833	160.165933302376	93.7828238949625	191.481328873359	180.437688218195	29.4194444045416	26.6407057024414	231.804298900715	202.695872168879	165.780587692872	139.466921785669	1881	126.224960397802	48.7926992770432
113	133.992696586789	63.0112380123158	111.275525949416	163.470888773953	148.053522826461	112.644946187116	43.2625582733197	96.7783324901604	114.756096450328	69.6726710749876	64.0020963352581	23.5044537563628	42.7737264564211	38.12134189572	293.574293655598	59.4970524700103	92.9509301602919	54.6464334128677	161.18852171112	107.684057227832	319.762295856657	237.465763021749	229.763520312943	59.5008223811946	143.652465678047	48.7198188718705	185.459524074958	105.675637044392	200.397168824247	205.863540041493	41.4247265709696	25.5414624329504	221.201109535584	272.803339667123	148.068288311933	216.430601091108	1882	129.349762983987	49.1577698067714
114	88.64789070267	48.1945445801903	69.6048126736701	104.660274298752	64.2895520630615	141.951293256128	59.1169197589259	58.986543663802	57.5137650277991	74.4733388089382	89.145833138264	13.0800210132211	48.0208145064468	47.8778720407084	238.90209918297	42.9691335194744	52.5676415539873	40.4109346216562	109.398110179631	98.6105093257339	257.721181655769	243.727271339619	219.269658372157	56.1666500979398	153.852588705722	73.5509672058442	155.531769979066	75.6366705685625	114.962499087669	142.790726813167	39.709731141375	24.4064050072084	151.256376536796	218.70762744643	110.296291519292	229.68655129293	1883	105.99152418571	49.3140556837485
115	106.895831631046	60.4693753962963	94.3410849095054	116.448472412817	96.7359209893369	111.286207364438	55.3033404367333	77.0582412443119	81.632714307204	140.071050052955	85.6197095438748	13.0957289764891	40.6145098256089	57.7851986330692	273.665392691268	50.3361682921425	55.7089200483117	57.9435349028101	87.8012314825275	94.1723813840076	209.399716732374	207.554659366921	300.703195705124	73.9628300027298	125.478980495561	59.2479241725806	142.382005608935	107.227583815265	140.265828797477	153.222699378677	37.9570365999372	28.7314356134054	190.215581193228	208.239526565403	124.131865565701	150.81812436162	1884	111.570111347214	49.113496295739
116	118.238551906832	100.323933959002	138.021160846487	189.09246181957	235.272617190278	92.7916514127549	59.3902383197882	95.4239918971978	173.468693234737	126.547436157047	65.9517687360759	18.3604099453748	50.9943319530695	46.0032837043114	385.232144279672	111.171853391847	123.950909828855	58.1948623150973	118.930330609153	155.933893838726	150.249810250585	213.345557105283	240.366709678074	99.048133182379	189.014864481026	52.1388141567723	180.013259050695	122.430693143782	215.840924150029	213.534366823764	44.2336245625443	23.4617280962739	264.158933321506	172.71848090906	284.280205949217	129.582842978945	1885	140.492040921828	48.9594795670622
117	129.767882786241	107.151871432314	151.736726053529	175.352392189829	253.83565986181	54.6407785460912	67.479839402782	126.220396361808	154.878004547854	98.7424562171847	80.3006790220819	21.0210247637	40.9764212993024	48.6695533894131	235.385400366542	75.5000112881313	119.078927941668	35.0375545469562	194.793824167304	123.338927579935	196.170155908842	236.494382573259	178.418586619733	106.669636959988	175.323489537416	47.4119738501811	179.218750268602	91.8651957392113	261.374539752629	244.746089837178	56.7371633238317	23.6433121516514	210.479482127413	232.015413927036	211.200791800677	216.431857728169	1886	137.836365385286	48.7579130261537
118	116.032839704747	92.4570717951476	96.7758192160375	149.709770473433	156.770499962376	96.8678678807877	107.547083788135	106.030322854982	106.851849333896	165.186512522078	116.050432623607	18.4263833911002	64.3476715271529	66.1025651834482	278.586383423851	69.2645781892863	89.9689304135045	52.7259778237282	164.745432913514	118.995675736347	242.752120979945	255.807009251937	115.282941538335	110.819366696115	122.231516169545	42.613505231088	144.332620487549	95.4098547302567	224.618848183424	261.380508778671	51.0744425657361	28.0481392112497	233.704334137606	238.182046146768	206.872305442561	222.332082890876	1887	134.136258644412	48.7862911709646
119	91.09833297247	99.244168563963	157.362376018313	185.570108136365	215.998317941974	90.9202046690115	112.014114382275	115.990114044658	160.847973067471	127.955497984385	93.9713194541779	34.3021077067509	67.3381535741051	49.2601728082879	297.169532288366	81.3345771643783	123.872055853249	82.4228248595818	143.176200231763	143.313173671459	228.894869944226	205.343606457324	150.122575748115	122.238113514117	137.365510459683	78.1744491141323	155.069013381192	90.2507312745315	204.957504720198	293.544134366123	43.206009605555	28.2994666235369	231.158073291872	185.255948871006	195.419943583165	327.994839405389	1888	143.068225437588	48.6668316585276
120	84.1572981636288	71.7291576260275	127.020874169943	136.224169848634	137.957072356354	48.9098852274127	72.2691974031796	126.164790171839	161.532211947423	128.413542193279	116.484914887598	34.4082935384422	62.535286725297	32.1538866502262	267.106061389838	82.5510018398483	88.2545633024405	76.9765598353186	148.3243281132	139.07359438544	240.426399938492	197.906200009216	129.289104065834	93.9662929059322	108.275619124503	55.8449510102122	147.197124669092	93.7953902655769	158.715459974214	193.468072067489	62.2035345410779	40.0414833255941	206.465783353187	190.72451920311	193.979523351494	239.344121269331	1889	124.830285245826	48.7225654208662
121	88.1706827785897	78.3434667988955	144.100142631183	152.699310042589	163.922335638274	58.8784728765185	84.5713600753719	111.649689634458	157.290747705811	157.571920248307	96.2081334235339	39.8338240511918	47.1389694485841	44.6960670011527	224.370976523056	99.1285579543109	116.443760023836	65.4657643525655	139.958266876691	163.724729460363	226.337927683469	399.629435092543	116.843684768638	90.7527577805752	123.409613414641	45.9175182248684	113.685441673985	121.11562245899	167.341645082441	204.630779084225	37.5935543299169	33.2597272642898	203.416867682878	243.410912959403	167.836445925381	159.602645739588	1890	130.248659908642	49.0426898902826
122	125.527989340957	113.504485937138	194.112726880006	220.931875045172	237.046988721026	128.268400612683	76.7557058717712	181.59285183692	247.054846278301	148.645398882397	85.0067848171594	23.9681528320326	73.731922942691	59.9114285410188	350.351983524661	118.450923570215	160.814358026077	86.7604218363932	163.289933037106	183.846002088075	274.249414765571	418.297092799439	91.1950940262006	105.765172435019	178.399737063811	48.6893454231307	181.66730758281	176.141874423676	206.256553282458	241.725762660017	48.3324604976829	29.1916789371564	209.212163650955	249.776722153372	201.186022739564	125.301794669898	1891	160.137816048127	48.8867428510346
123	81.6110373178942	85.662749363229	186.502218676685	194.931740084797	179.078321076987	122.573949768786	85.099147641175	164.604375403368	193.793226907136	120.315144650855	85.7764750172889	32.0367052442473	76.8845111705684	60.2733400147123	210.361044084373	90.869939186554	87.2960633838303	72.2013390018621	196.107952374301	184.753294046431	270.790207094703	382.487648937496	122.024485213673	106.293588319353	164.248432955716	33.4444529123209	167.512233563531	178.329051229106	223.370065103622	243.113718294373	55.0369333797089	25.0105332744937	228.587622182704	317.378455351113	213.980158821308	173.34051625447	1892	150.435574369521	48.9200538487645
124	93.1089522707675	79.725767566475	138.728961671341	172.305361475113	175.883635507551	56.606158910177	105.744752082771	150.238814676298	164.725326720531	193.321045531301	103.947761084918	37.4905100908792	96.1779741340594	50.5042434991095	275.41714475491	92.1994611975532	106.664610411742	75.5945732270044	165.076870938468	122.04302061033	298.77959852333	345.253178647884	113.749530164118	88.3667181601737	159.924658986581	56.8402075628694	156.13464160929	137.483948502723	206.357398406638	275.814556225589	51.180314238162	29.6566346498876	230.221878681102	347.236780249361	169.197698022182	186.502846995216	1893	147.4501537774	49.0626015191799
125	71.0254408716234	64.0633573920031	126.471723774095	133.022258616095	246.276045459476	113.757069986486	114.353972590668	145.146292984829	145.323478810491	101.895986922858	72.4203080098173	75.3504714778205	67.2693526949915	78.7782632221523	278.495905555428	56.7723491615519	56.7635527021218	115.655848586316	161.272088075705	132.24754186772	274.351516526812	306.746363333569	171.420688983862	77.6177588959162	120.365724292578	72.7819053242455	144.395138181356	129.466289891497	196.575421361155	172.625175607248	45.079655464156	32.9125812760681	195.378474560137	275.261321759292	152.372270247351	67.8002818534481	1894	133.097552120026	49.0091405245517
126	86.2816431159862	86.8842005869447	127.379015732452	145.89556283271	226.453538293121	53.7840662294573	102.518022268269	143.151067490534	211.405309482426	160.682096975361	77.999148244062	70.4093745522545	67.6620517766902	53.7089821650365	293.710952936029	73.7168432979538	95.05831051232	95.0228105153344	124.935799125755	113.016596598035	238.790886803033	267.119884397514	172.376361469084	70.4643524236923	161.050605793627	62.7765610410927	178.874745873034	133.697072718086	194.307505624529	220.69437064056	34.532386448259	28.6692320788644	191.956337682582	250.699093756466	234.317573023587	79.9975153310105	1895	136.944441050993	48.9316172725412
127	52.681995526578	64.6539768108779	118.125454571303	130.368555301608	272.22277334474	64.0774945589442	78.1763340697245	108.161579311178	187.156298267162	112.395189571155	96.4355847316537	59.9089152668959	70.7851090336238	72.0430027321212	158.286318417733	59.9752028718867	105.217278676233	86.3460457653848	130.04685621388	108.413849201261	266.815464069381	288.126457835008	128.796816497017	81.8736744637343	141.447067635227	76.3378740488437	163.897831215576	90.8237577745463	168.360777739265	200.630903317674	30.3477850336774	35.0083377352779	229.964582242773	261.72985388175	195.992341764649	76.230431580091	1896	126.996160307734	49.16348764856
128	64.1365565008317	51.9041371855491	108.673973072978	118.702250982502	172.474379159876	91.4476780755492	115.620662748596	89.0047756281178	111.689902020424	142.18942597927	84.4827671625406	68.4474499400876	62.9716539448806	90.746474595268	237.167625878924	64.6957599931707	73.7378919687328	77.5109447456942	130.539457941963	143.373806409673	176.95868851361	242.687090012015	115.92225564334	52.2597654739355	121.632414450505	55.6090174019276	97.7113855082765	75.5640997782646	137.895497140344	148.413863503828	30.4709354656981	27.6296790697915	152.637106508048	318.695725150763	160.309504086645	108.717641210863	1897	114.517562301458	49.1840285910966
129	68.1072154557039	71.6308257759702	119.598861525837	127.472949352794	168.971189191858	115.80790167075	111.957879873776	109.405650001999	137.4896033695	93.4451026847016	79.9858914381922	57.7993358000104	57.7861411108653	52.200703532048	226.852834719392	61.0684771153359	83.7561167817653	77.9036438273929	107.597349270593	128.991281082274	242.410001539969	316.491583745004	143.256625003695	59.8762427032986	137.269063565218	85.2703644407956	145.855036287479	91.7894833562598	178.425183964305	175.548741730679	32.7840901365363	24.7306173690589	144.00966476276	298.688492336376	187.86724068467	117.280994466018	1898	123.316177213136	49.211839468395
130	68.3107906596565	58.8332339423068	68.6877817780872	103.240588578595	147.474213141139	119.972711051614	83.2270725789008	83.3385991181032	107.253030715759	157.8939334953	88.4207535538155	55.3045970737947	52.5214601419795	36.6900322827445	157.844924649904	50.9390399223663	64.7168086639497	94.0027353807138	122.032025036042	109.478220792297	243.682346564673	260.983411467257	143.90002317915	45.0127395406346	76.4585112067416	91.3047356098109	112.72317184419	89.125726945281	171.683954448233	122.756790461225	35.1255191412568	29.5765240372211	125.919745944859	319.974039201509	121.059387950491	101.528420582388	1899	108.916600018944	49.4564446825678
131	76.1396395524022	91.9230010440374	103.502911565169	153.516752451053	179.673967044107	86.1660325063341	100.2042392789	110.608251669793	153.699278984227	108.925300485265	99.6827348984041	47.2065136906363	55.5307917448532	68.4653570182131	200.67991216307	85.7026475899296	87.7663598040727	75.6093387124763	136.613727337679	154.780929334858	266.790017168887	223.764334981648	140.016700500047	78.9900065670042	107.27942009405	143.776558587864	151.361934049956	102.461159441239	229.37176370904	208.912455711802	28.6579223453114	23.5101086231392	149.831350109127	290.064506343007	186.619085923398	171.451790751132	1900	129.979355605059	48.9438217587362
132	87.8712889987026	95.7252706326771	100.590341016026	125.104502651253	185.209139140467	79.6195817347837	75.3906838637864	104.528013248036	164.569189565648	109.229406654133	60.7750523614906	30.6421522653188	66.9687022780429	82.1868912512972	189.452174178406	75.8144847127557	91.5007709913949	79.1445729255609	127.667099778786	150.362907586115	251.828810474696	244.730067714645	126.985688332222	75.4861882804555	102.428486877642	153.832482512739	149.097159905983	119.272764208394	182.52496237724	199.08241229872	39.8555010405016	23.6514802925508	174.04454716814	268.803149741307	180.419466980804	143.723151512753	1901	125.503292932041	48.9892079709528
133	80.5205905078332	92.9257974190632	108.111942147251	138.268090029059	227.294228487222	93.8905805229806	117.679034255228	94.9313901691149	149.696575784288	119.506184542556	119.869038494045	39.1090586260086	70.1439099730261	74.752312236577	246.059589725644	76.5841749128852	98.5831774696477	57.2272517777917	137.634116631565	145.888337169607	192.499519052388	157.451597249675	63.6775698141422	71.9446708820638	148.967726288655	153.003416211457	139.738041231674	136.433085760097	187.896143337083	178.285697250486	40.0590762444542	25.3840686410055	170.166251037283	132.791351556056	158.520681229691	119.667976564216	1902	121.254507034217	48.8474137816417
134	61.535003624394	83.3857230079071	115.750410525189	147.395673324799	187.553395578576	59.3512825708837	118.171635983311	95.4239918971978	165.795667337609	134.877054918775	91.4115497600329	50.4640311131436	90.3572312654882	64.4654812516625	239.58036903688	106.281336108004	89.2083508320704	92.6276602762375	109.533826982266	121.134786174177	209.870955630413	192.76404115382	123.15451609117	64.5638131017199	108.203048334205	137.913090059204	130.152727886306	134.253762936302	205.742902883596	206.146283380316	40.2626514484068	25.5449181848693	190.028656430339	204.888703841084	136.158196402908	149.288482898587	1903	124.534478117551	48.8595412397867
135	69.4191445478429	80.4197453836529	91.6792134541188	169.394675881562	183.996798535447	80.58782059062	84.7099043113952	92.4825186956417	103.949017721979	95.1880582889132	113.922946078596	53.4884423607545	76.7393695899725	59.4112869905673	206.922885084284	76.1584891083238	76.3535820121117	77.0569846072504	109.866207485015	162.076021635759	216.337295789296	158.879136951466	59.4599816766979	83.8227185460214	98.1367571535726	162.327663207311	141.673262306285	131.997156933229	190.670797968733	217.976264676674	47.2303897948036	30.543506255996	191.033966079488	182.031418171361	144.775585051705	204.506686174408	1904	120.145158308357	49.0167475225434
136	50.2626550240485	60.5523134423511	81.4549001630108	127.705741368425	124.766153122461	38.6594967172799	97.7270934715445	82.5912142258142	83.34016991443	75.3086882955277	134.310939922598	70.7251046139402	60.0028488872382	43.3992175537508	151.793903039825	58.7289330662076	80.0276746204849	74.1858830811347	129.397489012383	116.889552021381	234.047396055378	199.503699873566	77.9155818794765	80.2962807923669	87.9988376604383	144.073439093628	117.637251072935	92.9961690945036	179.438033435823	191.553899663657	33.9056387138678	32.3961034438179	206.482747953516	260.236969052764	137.741559100318	168.06264059644	1905	110.725450529065	49.3981395974176
137	34.8594262434977	53.9951812557785	85.3507892127275	68.3409499491309	92.714682392742	95.2138193486727	89.5193685047758	89.8822224562654	120.08329511302	100.631495879788	119.107516434815	39.7775895426925	28.6701745566604	57.2055747884819	152.563593239954	50.0254647787024	73.6766309119878	100.515571110871	81.7074842123594	81.5105063529794	179.065754706372	220.61520250569	87.2970058616264	80.5733692644135	67.4157509126487	142.715956908012	68.0409278507131	123.643347908068	163.750804679388	186.817948738371	24.9539846067291	27.7342941051561	154.415562109246	266.939556979198	122.642436488634	143.643669218617	1906	102.100469698022	49.5722323398232
138	50.4423541238338	57.546123432131	150.234730605848	162.954410941703	134.882709785551	70.8240647825283	111.217406485324	86.8257669635879	109.93155261221	156.475504412204	86.5888908775072	22.7853431979561	37.3651605440009	73.9571751359534	179.696272351948	61.8105213001138	84.0925813549648	71.6999408143491	77.0670377037419	112.339583381187	207.846827483705	171.308534126129	105.978800735463	96.2819608508932	109.12667657436	164.951207232324	107.894858094888	158.30076974394	207.092845246843	159.918689960539	27.3092366191254	36.16098807988	164.771508132539	263.93525192457	127.231989196264	131.602258736673	1907	114.956931487355	49.2817273566394
139	58.3346631881821	78.1455464617193	140.496107538985	168.186105187726	196.284195722167	78.1967544219728	60.0622249883911	87.2184660452866	157.525738836299	136.777090155666	75.9081041738327	17.1153967767572	37.4713463756923	79.9456790522263	163.071592347681	94.736297265327	111.603508222451	58.8897826100714	86.8926828871094	143.417474547558	225.666883492662	177.105715049798	101.682044463149	112.179047996588	114.620379647693	163.923592275335	133.84912580252	156.276641597232	238.524793905274	210.348477713758	29.6871080986275	24.8295775376469	258.298292226234	305.296204164672	184.023187913737	217.820755840322	1908	130.122516236954	49.3781285334799
140	50.6710620690151	68.2228260653559	112.358118777843	151.749920742675	164.416822321949	110.702499449401	60.1853754204118	77.0770908002334	121.152693252302	35.5354969825502	82.0411213521707	19.9965513993644	49.1612126396999	69.3428038463607	155.048593028944	65.3049148087018	78.1889004403389	59.093357814024	82.2522363784919	128.467577586921	260.759730070321	193.157682713315	88.0610411949794	85.4538334517652	156.790606155359	168.856835219267	90.9255453765226	133.536851492753	197.405115980968	211.255769672115	45.8798191130253	23.3018210302062	196.110779807689	337.618166021865	136.871652094539	167.671512311068	1909	117.628498246736	49.7174271214543
141	0	0	0	0	80.1373162040952	86.1198510943263	86.1927360438896	0	0	0	114.027246954695	25.7550907333945	52.2509690145054	58.5514330812798	66.6850164614237	0	40.926155816845	62.5971761005727	77.5797456248078	61.8039239555413	0	173.59435694088	78.9837233816971	0	141.595036649211	0	0	0	47.4025490722203	0	41.5067221392284	28.460630326666	73.8007238218046	320.412291376684	44.4375139257623	12.9373927067481	1910	49.3266000396189	51.3581928963872
142	0	0	47.2976198775904	0	85.0491963179829	54.0086901041889	0	0	0	0	100.598509156926	25.8059845343826	55.3746545899698	41.992098204208	80.2086303573317	0	34.1742448857498	62.8239990901619	24.2766572306151	46.4123190678088	0	153.774677207913	97.8188279770293	0	221.169379449783	0	0	0	38.8404524541267	0	25.4654358907335	28.6422143820435	49.2790223642095	216.722455048627	0	30.2092407976541	1911	42.2206752496954	51.3444505587381
143	0	0	40.1040010194005	0	66.2901182648675	25.2524359088201	0	0	0	0	25.9925951380059	31.6097628026244	29.2356612343066	67.4814101991087	58.0550614420126	16.4031977221884	27.3846348428115	66.3755695850452	19.432635518045	20.6440336452692	56.8628270299753	190.434236041918	88.741510163747	0	137.469811335782	0	0	55.0608094838761	30.2444266353743	0	25.5414624329504	27.1232543340328	34.5327006075244	253.463695291625	36.4145146070246	25.9181393921158	1912	40.4463473521792	51.3446460387643
144	0	23.9373652240274	36.5241561906349	0	80.6607055401833	28.8976258647804	0	0	21.1039628097548	0	23.1472546716496	17.2737330464981	17.5715560300584	59.3431144299844	44.7299962018115	14.0843881845738	20.5648655103988	9.97801242706654	24.3049315644974	36.1512491426538	17.0711003203416	206.842460312352	56.1641368238169	0	137.894554662548	0	0	34.4946873364159	43.2597308399315	0	23.2854847484075	15.3275163975992	34.5634882155296	398.539930760278	52.6885928711505	69.2256224403818	1913	42.9897284046479	51.9264880931213
145	0	17.116967573084	51.2393761800495	0	114.183069950313	61.5409726504358	51.8362787842316	14.0466890727307	21.1140159062463	0	69.6830383307445	17.296352513604	29.3361921992215	59.620202902031	76.1851926458793	40.0286027957144	58.3899552188853	39.9685983760308	19.4552549851509	0	56.9445084389686	207.847769961501	56.2546146922403	0	138.319297989313	0	0	55.3221899926548	143.202903769318	66.9008438767253	58.488601228208	27.37458174632	29.6503514645805	288.488683467966	77.1974137988659	86.7582227215357	1914	56.4941873120153	51.158933963427
146	0	20.5610955992145	44.0174829879773	0	114.544981424007	54.4516546683451	56.2580704441592	17.5724985078545	31.689873415291	0	58.3456587624696	31.7687273908961	50.0157258414763	97.1154253818906	89.8621162632824	33.1010768352835	55.1211280628251	16.680286194235	19.4653080816424	0	79.8278693277166	324.150786634456	89.2548464033435	23.3583696979708	96.0083281307655	0	0	45.0677174120724	240.192037126535	27.9020551528578	54.1563449589077	41.3634655142247	34.6206652018249	56.8989553454915	122.352467486708	78.2972853868877	1915	58.445063990017	51.2799002131318
147	31.2349707990512	37.7540897145153	44.1079608564007	0	182.103046483863	54.5930263377566	108.48704831009	17.5882064711225	31.7124928823968	0	55.6611678399772	40.542881513107	53.1557476987393	57.4660128194645	40.5199478867358	28.4703692638921	65.6652554860685	43.442257373105	14.6055784058043	0	114.253441625754	105.079991077271	131.946891450771	38.9808816457422	165.824884149288	0	0	66.0592112048287	228.838635435726	39.089266592291	75.9008785107294	36.4899128307108	74.2908122757646	72.526808000774	98.2891243972717	91.604129389698	1916	62.3968035757975	50.8252943100999
148	15.6325650442628	34.3878731861939	18.4050205610558	13.0429502199087	192.667594259355	65.6982422089312	47.8587083255215	35.2235368320488	31.7351123495027	0	67.6827862882039	31.9415149868435	56.3296987566611	86.6702581272352	90.2265410110988	40.4879036416692	65.8920784756577	20.0860867899917	19.4829010005025	0	80.1269489483384	84.2449485986639	80.3509445045394	39.0437134988139	209.476057433856	33.3998422966399	0	52.3122300712504	324.120941504247	44.7111466458899	57.3478889356895	38.5247223924409	64.4997246115867	41.4991823168597	94.5333503799051	118.18388819466	1917	63.7729695110562	51.144271883399
149	23.4676971223158	48.2485799738321	40.5463372650259	8.69844173925942	208.238898246873	62.2352646268792	52.2962079487171	38.8184613055516	26.4632057175136	0	79.8778206509087	37.8470808570616	62.523034513948	101.830013477133	99.5394782734004	33.4793245907757	83.556311488997	43.5974520501924	14.6187730949494	0	108.940694289268	200.726407734343	14.1984279978991	39.1065453518857	183.399895931265	15.2068792397014	40.1316470347521	80.4866613071744	540.077476263928	44.7513590318559	74.6099980893693	37.0572844639491	84.5060149481772	77.9193517906608	161.055318182608	1125.13753277902	1918	108.144274371644	58.5521841799433
150	27.4075684691827	48.3717304058528	55.4129820203436	8.70095501338229	272.936543195636	55.0642652357951	34.9144041149355	35.3554837234995	31.77658137253	25.4013474006003	80.3358648598021	37.9532666887529	65.7975165367846	105.54243351588	122.57771967997	40.8190275073575	118.990963347367	47.0698544102052	24.37718819553	0	155.200646113378	254.845996059204	9.46876025791964	50.9324425777938	216.69449487401	18.2689895991554	32.8915326052891	73.7781043546988	567.585261538761	44.7915714178218	87.4016208969909	44.4770979931975	89.6748773411285	140.611089830107	120.378604822458	182.262639390665	1919	92.4463729268329	52.2626468453762
151	27.4383560771879	65.8443262673231	55.5543536897551	17.4094498491332	191.244766946544	55.2056369052066	78.7044357947929	46.0560624608917	37.1012667610994	30.502351392234	107.82699969357	43.9241776861657	60.0798179072512	50.1225399916984	109.342503989662	38.5837843343284	84.4309308837564	40.4436071852536	43.9185228193892	36.182036750659	115.258751274902	197.431819518524	18.9450603382079	47.1088101591097	163.180605612761	24.393838636594	29.2796435314569	95.2647131496608	441.379630662425	56.0460129400419	93.1406823565687	43.0674653695318	84.8798644739544	135.836183155915	108.374893452356	132.769046248216	1920	83.5075818962813	51.1861132420916
152	39.2510586139509	48.6620135670445	70.571794892445	17.4195029456247	162.568937523107	59.0418356945051	70.1304011246157	28.394971040206	37.1320543691046	50.8875178028475	169.34943694735	58.7854817339722	96.6504696691593	62.1667779070309	150.936876563926	46.0271598084787	77.71294915332	30.392081490093	34.1940369194674	31.0376787804057	109.728605726788	219.780481337631	42.6631423950147	47.1992880275331	207.507221317852	18.3217683557357	25.6526748128875	88.6164747761341	499.180223099497	33.6577670534996	94.0479743149255	34.3517448706776	75.0447945126262	120.516834899216	92.0335851054437	78.0758031048096	1921	86.880317229359	51.5585673226206
153	43.2487352656439	73.2239274106055	74.5311441137643	8.71352138399665	158.29605735496	55.4978050219905	92.290253225242	42.6678547839951	63.7265786595382	40.7552531764897	195.954956812071	61.9952469481449	94.2436955372441	59.4640657471476	156.226376114775	60.9076275714721	92.2346470352735	54.1560307996423	39.1165984483772	51.779730116467	133.132842677501	237.036935624534	42.7140361960029	23.6335732144253	213.911357942194	36.7113951127889	33.0272494079241	185.580161232856	549.547807318175	33.6803865206054	110.031141099329	38.231611797861	115.343260117284	120.849215401965	125.990431779565	138.223793572644	1922	101.574314015069	51.6032122263733
154	39.3830055054016	87.5326253106456	59.8058710278582	17.4345825903619	178.852126405928	81.6525063409216	110.230632232832	60.6010081284818	58.4955127320459	51.0006151383767	145.543390296243	56.3296987566611	100.98743832744	44.7629829246742	152.326088835343	49.0088453960008	89.0877136741726	54.3168803435061	44.0542396220243	57.0302739184116	139.275598793066	183.998055172508	57.0312163962077	31.5466167902873	203.824960568579	39.8727798000963	18.3704630418663	190.897306799057	548.084453460133	73.0517681331888	88.3934216977292	56.9435659611725	176.160095661067	147.569403398543	168.866888315759	189.820368837406	1923	107.0039722315	51.4060186260587
155	47.3425446525367	91.4505055089375	63.7199813149657	13.082534287344	164.66312318599	67.0327907681761	88.4672491250886	53.6222742077974	74.5587901291158	61.2836762121068	143.790695754805	71.477516054475	98.5806641955248	35.9121739417156	171.603529676301	49.2601728082879	118.197082883805	54.4777298873699	49.0088453960008	31.139466382382	139.637510266759	179.280953803143	23.7897103693087	47.3953234091171	171.434511991538	49.219960422322	33.1064175427946	221.896658149089	546.195099638264	73.1579539648802	78.9340862177703	51.9518893938837	156.670283156727	137.469811335782	178.392197241443	162.87744192169	1924	105.55780986659	51.4261729429375
156	51.3898584681565	70.6355692233129	75.1971617563253	26.1820331750173	155.306831945069	52.2773583927956	84.2766786844651	50.1750045890133	85.360842309219	66.4927509910241	138.782997064983	41.8623504276147	105.446929099211	29.9959266564753	153.777504641301	39.5890939834771	93.6068947063615	64.9012201527155	34.3435767297783	25.9668340782464	122.479701989178	98.0780093709505	28.5683869546841	55.4088979498939	116.476118428168	15.4142243548383	25.7846217043382	239.020223066745	338.429953563553	28.1659489357593	66.6683660203597	61.861415101102	111.551671943666	121.961967519867	145.224518641903	144.905646987564	1925	87.9324191557537	50.7717398095866
157	55.4616767064742	109.981818094668	83.0071610931495	21.8356397387759	155.910646053089	67.3947022418697	124.610644286108	82.6977142167709	106.927247557582	71.7263301926393	197.622514192597	63.0244327014609	109.307003992676	72.2465779360737	248.407930234202	62.179972596176	104.908774277651	65.1280431423046	29.4618559053651	31.1809354054094	152.025438418394	174.863560372931	28.59100642179	55.5320483819146	205.894013490233	46.3369208441227	47.9674074313358	241.674868859029	558.679160525099	45.0981908608122	93.0112487392409	66.3582908254504	91.4957444431491	95.6803458577307	197.636337200272	103.202575307486	1926	112.974132737334	51.4739489084001
158	63.5355698262	135.640147774331	147.896443193781	43.7184033673556	156.514460161109	75.1217635326391	151.975172935937	144.613793030045	112.544101062935	92.400523127383	164.370955069206	75.3903697045211	144.831191241674	63.5126361998288	278.605547139038	55.043216565016	116.374644985457	82.5912142258142	58.9915702120477	0	181.81621907459	164.51892408319	76.3532678528463	51.6757433996331	240.36293976689	65.1091935863831	36.9702623474447	293.513975076649	689.90788389526	84.6674928105717	88.5916561941707	72.9176221268805	178.491157410031	175.942697449439	207.646708031671	136.504399913334	1927	136.35171851037	51.9388632810295
159	71.6697815248747	132.942462162694	125.889586655385	43.7812352204274	177.435582278425	56.5062562637928	103.218597430019	200.485447577813	102.064376289091	82.3047009758068	182.368196903826	57.5593181212761	139.77825361764	57.7025747462798	304.689248463998	65.4431448854597	102.355601928078	51.8032920613689	49.2287568817521	0	211.89916784757	109.993441987486	38.2369525053721	43.8085670765136	241.524700730187	65.3862820584297	51.8639247995832	351.109421513441	885.062048739931	79.1505419516027	105.155389300958	75.7799271935662	184.393895846861	176.626936329391	126.154737075348	80.2654931843617	1928	137.045495614684	54.1314271484904
160	79.8718516248669	144.689191253732	122.728201968077	57.0095394068979	229.262436284696	79.3462631739213	121.593772860866	246.79566488438	118.463175781564	87.6249881346612	164.493791341962	97.4547173884783	179.65888739937	103.823354015836	292.802404340611	86.2203820592412	165.532087713973	90.1272666832454	64.09131756662	0	236.398563997325	248.404160323018	86.1801696732752	63.8572689139276	237.029395802166	93.8896380451846	55.7051501371274	422.871251703066	983.788168675317	124.628237204969	90.1725056174571	82.6779221830533	210.995959959663	241.957612197852	223.14010052138	222.855472226965	1929	171.003913085132	54.4248472633849
161	64.0784370367403	105.528296348939	104.052376120282	61.5136407943496	256.228296826784	75.8254802870432	108.467884594903	257.110770203177	59.3456277041073	67.1298659811721	179.417613083575	113.484065584889	162.074764998697	73.7243831203224	241.745554693735	63.8607246658465	140.773510170297	62.6446141496419	49.3732701438172	0	231.456524593963	194.082881749797	91.1888108408934	68.0245915689144	147.287916696781	59.7559197046661	67.0327907681761	247.816054178266	758.782590436236	170.437684642553	77.4858120044655	65.7387687541625	175.77336560541	199.896084796	140.843881845738	219.457839772107	1930	143.373352624068	52.4741436969447
162	100.4445711169	142.750514427201	139.449014707544	105.738468897464	325.084153811838	98.9488588545256	158.831070583866	317.041990777913	97.2750182886929	82.7671434144153	262.393358250188	114.344233653442	140.64062080105	117.47043250303	228.673073502882	64.2534237475452	209.109433571182	108.36515451513	54.3831679484968	0	262.277747640536	228.333153177764	101.051526817573	68.2061756242919	216.030990505571	88.4747889474572	44.8016245143133	286.271975691593	721.156677701987	113.939282360395	83.4139973417894	72.4953920742381	197.312124838422	217.07148599244	221.356618371937	249.683731010825	1931	167.773360999568	51.8247298876074
163	129.142077529646	132.617935641578	144.171142625155	119.388374818046	296.272607585766	122.366290494384	132.185966651709	263.743928931966	97.4785934926455	72.5531973790641	262.778831668784	159.019566143081	204.829327739932	99.6261862306395	215.334813573536	59.4599816766979	218.65484868985	123.073463000707	74.2813874978039	41.6097663782661	251.49077510517	285.498201421014	106.160698950106	76.4453165175965	199.778589230755	76.2276041467027	41.147638098923	309.756323254973	771.35398759884	131.340878227894	89.4590499258269	71.2623169577041	198.219416796779	196.223877143218	200.563987394153	280.497728394295	1932	173.722629914256	51.9077476093219
164	166.403565516079	111.136981713393	121.454286147047	102.062491333498	182.933369422207	80.652537399284	132.714382536043	266.735353456715	70.5278125952948	67.4810960398434	259.534823094687	195.518903751753	146.827987532295	78.2806349458237	182.018537641481	54.5798316486115	136.779917589054	81.2959355747392	84.3564751378663	52.0687566405972	240.545466300063	230.703170675632	87.0849483575091	60.5117868971198	143.170231205721	66.9960341341291	48.7270445349738	190.902961665833	583.519105318503	137.405722845649	57.2847429233523	41.0668991677258	167.62533089906	262.898526348885	152.381066706781	170.288458991508	1933	144.846532685799	50.9937357321442
165	187.953948641909	156.541792017195	161.560486281305	124.698608880409	252.131660006502	127.299533438316	165.484021346373	328.758874738742	125.040100001854	77.994750014347	252.478491835459	214.001835810618	154.802606324168	129.230356283212	202.700898717125	115.256238000779	175.959347890503	88.7421384822777	54.6803626135264	52.131588493669	241.550775949212	248.758846133608	106.713619257138	101.167137427225	206.855026682966	115.494999042452	45.0730581195835	233.382949209144	636.303516765588	91.8048771602624	76.810683743209	72.4718301293361	173.537494113851	275.392012013681	193.757412750885	215.168937481426	1934	171.713633772163	50.6455250351441
166	123.294945282785	93.7058548749496	118.884149197145	102.799508970031	163.60440646173	73.6040601216899	166.298322162184	261.420721164637	114.457330988972	88.5649526566152	148.78331479989	155.048907188209	122.077263970254	95.2279565156138	178.852126405928	87.2404571938618	154.088836473272	96.2825891694239	84.6555547584881	46.9721508786785	212.181597027128	210.125110476088	87.537337699626	81.2164532806033	173.001224247883	93.6298283327327	56.4685571519497	198.116372557741	445.947506380744	120.738003022028	66.2297996859186	54.3344732623662	174.221732993802	288.073993237693	154.0260046202	206.523274498747	1935	141.617629936378	50.0922961165191
167	99.0431066341333	90.3270719760137	79.5702587301223	89.6610543334527	132.37886044064	42.7165494701258	106.672464393376	211.910163421858	49.1379648540633	67.8486623803134	124.832754886717	146.673107014473	64.7579635277118	118.226613854749	134.673479714822	74.5587901291159	123.994892126005	60.8573620890147	54.8738847209876	62.7087026397751	206.856283320028	228.129892133076	82.8610770347576	57.0010571067332	109.859924299708	45.3897306590653	67.9488791859629	157.868800754071	355.927682166252	63.3542999300878	52.6885928711505	48.419168454922	84.7174441337638	200.431098024906	77.2853783931664	78.967072940633	1936	107.031391354049	50.5694424786457
168	91.1074435911654	94.475545075079	83.8192627941025	62.9122778437278	175.341396615542	112.980782441784	144.301832879544	254.189089035338	109.377689827382	88.8853951072814	158.024623749689	177.687223849977	92.4146602943242	112.627667427521	145.159487673974	88.505262396197	128.543604129137	104.23458849419	74.9505467330185	62.7991805081985	238.170736413215	229.135201782225	112.395189571155	81.6437098814915	168.118246786408	107.477340431226	87.1198200359639	251.113783986739	529.408627612338	80.742701108442	61.2912160344754	59.3936940717072	153.96034533374	341.478240915331	127.689405086626	213.021030584167	1937	144.56935694729	50.739776046686
169	124.727511532822	102.474668289649	104.1601327483	108.136132410684	202.755876588562	117.432733391186	182.398670352566	281.25893629426	131.584979977078	104.803530923755	217.448477110871	296.853173908149	106.670579437784	136.169191977196	175.896201878166	165.402025778114	152.797327733381	86.6627183048666	90.1272666832454	89.1203862377699	226.840268348778	264.748296103319	107.819459871202	77.794316403048	168.646662670742	131.19290921391	79.8344666722892	236.413643642062	528.53118078419	75.0856352171229	84.0690194100629	77.0871438967249	111.818393159956	292.942205213695	132.769046248216	194.209802093002	1938	160.185638069631	50.2619543376706
170	154.609398375972	122.044591406656	108.615853608887	135.679103523236	214.407415422196	141.665722483917	188.068302614499	284.250360819008	148.465699782612	168.208410495566	212.350300552626	397.817050290687	124.633263753214	156.979101714575	217.15473819776	226.027538329294	149.79867754553	123.391706336516	95.3551910180842	73.5296043757998	240.033072538263	277.676578191372	142.590293201868	90.3610011766725	233.483166014793	132.198218863059	103.051464700848	341.151829438623	611.852815301964	86.7692182958233	78.9746127630017	80.0769976251463	117.440273213555	419.808513025081	165.551879747691	220.255804306119	1939	188.453549140292	50.6804368984071
171	159.683384670785	107.316805046627	129.323033266493	136.244590200882	210.015154733212	174.252834761073	222.26485280809	345.887780363909	132.354041858677	121.297206514367	247.932293106449	311.865902721859	163.941185194195	135.232683207161	192.871169463307	176.525148727414	146.728399045177	116.7968750381	105.656473329205	78.9183782545024	346.334200679985	337.457316478001	167.847755658934	16.4619455048105	187.510355759222	109.820340232273	122.728201968077	327.818910216788	618.389841295554	185.580161232856	85.1622936535121	65.5587554951118	171.365082793893	434.736104677878	194.173045458955	251.767235258686	1940	195.494992741001	50.8037078804011
172	211.492017439665	127.112922834693	142.183771112494	118.536060731127	227.238936456518	163.466804703503	156.887681368355	337.48244921923	182.577741133821	142.816487872927	265.81235353509	288.575391425205	175.929188601028	146.302713240615	183.556975563944	179.018944975834	195.639855068916	121.120649007236	116.036923775197	73.7847016992713	354.542239806019	327.826450039156	198.397859259503	57.6959774017073	217.610897451062	130.669834037087	96.329084740697	292.008209717783	624.926867289143	180.394334239576	85.7277803311583	81.6345992627961	220.501791010895	334.213936222435	195.281399347142	197.468890311836	1941	198.633408895352	50.1679876957596
173	148.979036022208	100.631495879788	155.24242929567	132.714382536043	228.347290344705	112.242822327456	176.718042516345	255.750774743438	155.451031047869	185.814209885549	227.099449742699	289.204024115189	181.066006748913	43.4585936549037	153.586181648698	135.178019494988	164.857901930513	95.9103104399735	106.237039651589	68.6246357657501	281.343759295907	312.079216863038	139.476660722895	49.5517126065411	194.811102926899	118.081472274153	69.6001002846897	387.818303352107	525.7659509305	128.388095292785	74.7548255106999	62.3493044402045	221.557994461032	295.624182862065	196.389753235328	203.524938470161	1942	177.173084758925	50.3968597552306
174	166.91187520743	104.95149993774	164.393260377047	142.451434806579	234.932382705894	120.806803901142	143.916359460948	305.560412106839	161.522158850931	213.301574808133	275.505109349211	322.520614206509	193.498231356964	90.59944805908	164.44855240775	124.889303554482	198.410739789382	148.383704214353	121.753051608403	100.48855341405	326.692963409741	402.988425957761	195.09196131013	82.7872496073982	219.238242445621	142.713757793154	73.6876264862754	325.405224581035	592.992892124668	146.264699969507	86.7833554627644	89.9249481163542	211.730464322072	320.641941799662	169.216233418838	281.488272557972	1943	199.080370263495	50.2724777543429
175	189.458143204448	117.149990052363	144.668770901483	124.562577918509	192.08168722946	125.427772535307	178.275644153995	169.190786518344	167.647950366166	198.19899644453	294.344612174258	212.860495199569	155.392283265247	111.354694084286	154.754854115833	155.531769979066	236.803201131107	119.43078631887	101.737336493852	74.1893388330537	328.391936716803	292.189793773161	271.705038875428	74.7234095841639	208.179207986454	143.822111681341	93.4033195024088	483.01452978192	776.193611081696	152.531863154153	69.8338347781168	136.772377766685	185.365276295351	351.958908166972	170.030534234648	304.073182144629	1944	201.812517401213	51.7261168080955
176	216.769893097696	105.918482156515	153.772478093056	166.795950438512	198.372726518274	134.183391260862	193.698036649732	95.862558231639	156.981614988698	199.059164513083	301.918677902797	285.856342983523	160.208658962465	101.825301088152	155.320340793479	166.253083227972	251.332124676164	131.36412601353	112.201353304429	90.2526162301237	349.186452650179	281.681166346903	268.45506127529	79.0955640801648	202.968248251945	141.466859668944	97.6799695817407	329.068007455855	676.540721313501	223.695219943269	81.9302231314989	120.365724292578	257.436239202089	395.693961975391	232.738922715158	379.253379300625	1945	208.200073397662	50.6912596694742
177	249.033735490798	122.17496750178	116.940131663104	125.63134773926	215.822702912638	130.770679161267	170.310450140083	100.545102081815	146.209722098069	254.099239485446	373.62584438025	274.446706784216	172.475635796937	112.660968309649	129.865586317768	171.245388113791	257.848101998974	135.920377839032	112.505459473296	90.4342002855011	331.887901021717	258.924097482829	259.990982347988	83.5035327324167	215.699238321352	135.546214153989	137.411691871691	504.370448322492	554.078926402447	272.002861858989	88.3290190483306	157.591398122759	187.095665528948	267.347964024165	205.483093171144	287.950528646407	1946	205.827219739759	50.2313224540516
178	202.463080153248	114.839348655648	142.660979036574	172.905405671948	255.788473855281	123.181847947256	117.229158187234	171.249158024976	140.986824311476	233.689568652134	383.241317015092	293.113422013316	188.724581319834	109.90045084494	156.357066369164	191.646262487673	222.333339527938	178.677139695123	133.353068322518	95.9517794630009	378.622547495784	260.085858446126	246.190279980033	117.327175878026	246.649266666723	101.410296698613	138.18138207182	304.324509556916	695.864971884997	243.55793949559	82.9506124253849	174.914768333184	209.966460047082	292.559245069223	201.8259651631	311.00542049404	1947	212.048026979473	50.3661083741655
179	221.576529857688	95.439071541935	177.231064596676	164.350848876223	257.11799586628	185.83305944147	181.437343000567	260.88570793573	124.39324607448	223.902250899141	393.035860431189	397.911298070295	220.367330845321	127.874444893923	156.92255304681	197.241753162982	249.579115975461	157.000778703885	144.086005464242	112.201039145163	400.231364244971	249.07080628411	263.163362609583	176.914392057194	296.161395205829	126.623776858529	138.95107227195	401.968350823141	656.844192012554	274.517392618922	83.4432141534678	175.798498346639	249.817877017134	294.067837861477	183.559488838067	217.410463839763	1948	228.803632857578	49.9131230318808
180	169.448711275203	99.8005446229137	97.5247749046533	226.647060400582	230.290993719481	182.933683581472	182.29751106912	456.181872768344	84.9879352612379	257.967796679076	415.569876216858	365.005628298065	214.974472896169	142.703390537397	152.229327781612	209.244836214552	230.345343272388	127.133657346206	92.8868416701587	107.115743116798	363.575261162885	280.702560235309	280.424843444732	135.535846898232	224.631728713304	113.238078880113	147.728053827549	324.843193655308	803.182405250155	257.816371913173	89.950080857583	169.022711311377	189.595116644144	277.436560512638	208.806269880111	213.125645619532	1949	225.691798067734	51.5126580086143
181	170.35600323356	88.1493199485453	166.127733681094	147.145602549573	282.272099925043	230.37770167672	207.974690304706	494.713820823888	96.4905626030916	137.782399804814	277.718047214399	306.321305847538	171.158680156552	147.279120237351	179.148692752427	132.606625908025	253.768115619757	139.47163417465	98.2680757264927	96.6190537426234	365.545668075217	294.324505981275	287.501280896943	123.385108991943	207.176725770694	113.881477055569	152.616057837269	327.748538541347	522.630327302952	228.804706235067	105.656473329205	200.012952042713	223.982989830338	296.992660621969	156.144694705781	192.672620807601	1950	211.74516872102	49.8992500720078
182	175.782476224106	76.3736882050947	102.70746030528	162.079791546943	306.618186353302	177.204675218386	209.083044192892	353.976124809842	142.227753409644	188.014267220858	310.360765681524	310.046606416165	145.524854899586	116.496852939682	158.675561747513	152.907597635522	208.068938084313	128.564338640651	119.259569519249	112.979525804723	367.516074987548	301.949465510803	226.097595845469	106.790588277151	220.155273341204	96.5879519753528	157.575690159491	257.465770173033	479.051096490151	175.224529368828	133.917298363103	190.910815647467	202.444230597326	292.394311454909	201.000668773002	188.101289337362	1951	201.503742476597	49.4483574183151
183	158.567176800964	64.4906139928913	85.8660104079162	153.209190530267	274.087622743911	152.771880832887	165.05707890475	390.404462424542	142.620452491343	188.740603442368	287.798475561973	399.992603203298	169.635950197357	110.059729592477	137.976236071541	147.894872397455	192.001576616794	121.39585252369	114.385388517204	86.2656209934529	303.362239727122	253.810841279846	174.304671039857	51.3989690868519	171.794852668904	68.243874736135	187.086869069518	273.956932489521	502.663621033797	206.108584268473	119.716357091081	189.053506070665	169.325560843183	195.733788689259	157.612446793539	199.686854725271	1952	187.974482440558	50.2041666514849
184	163.900658648964	68.6975207153134	103.370964673719	115.329122950343	229.512192900656	145.032253171504	175.808237283865	361.765389635152	120.104657943065	128.089329831428	247.063956896997	401.853368532019	170.852374872827	99.9277791253841	159.731136879119	149.224394408454	215.251561368216	137.785541397468	109.469738492132	102.649340841189	517.435389690976	329.662082626649	233.470599644179	115.97849015184	227.77017977424	97.3683235905045	250.143974334576	310.556801063108	506.104293308009	237.313081618785	114.460472581625	205.78657102148	243.686116475857	393.397771904882	217.767662924476	249.458792976828	1953	212.660559007106	50.4820331632178
185	164.714959464774	89.1722225165541	142.726010004503	106.036291881024	230.517502549805	171.556091627231	161.412517267321	327.34421556683	137.601758227233	150.789850027738	235.943661381085	251.528474217013	152.454265815609	111.20892418516	133.541249722468	117.711706818825	278.968715249793	94.9263636208692	130.682400407701	81.1991745210086	447.515789433416	318.888304780428	213.301574808133	103.476522186879	203.872084458383	72.4199938505519	152.86581445323	278.144047178226	399.081541333757	226.026595851498	109.06510135835	184.831205544241	187.802838035271	222.417220051789	184.064342777499	163.40680028382	1954	187.1448925405	49.8111681096228
186	207.038809853201	118.009843961651	112.932716074184	149.930938596246	324.413423780296	207.194318689554	324.755229061007	373.64343729911	166.751653982097	212.998725276326	366.22645120325	394.339307223163	145.519514192075	148.010168847841	171.505826144774	194.677271079856	303.907620211785	151.040234962229	136.326271609876	81.3405461904201	484.056596065115	352.034306390658	241.165930849147	103.838433660573	297.762664981363	112.747676266888	224.645237561715	295.176191749663	442.818794257034	220.743379485956	97.2432882028917	187.73655043028	308.789655195464	341.376453313355	245.084753525235	218.755379654764	1955	235.126044439696	49.4876925260281
187	129.466289891497	85.785271476719	91.5249612548275	97.0500802546959	250.440540681075	95.4478680013651	281.142697366077	265.764601326755	126.853741440772	118.099065193013	397.509802529166	399.773634195343	138.445275854722	130.830997740216	123.667224012235	163.343654271482	207.232017801397	95.8613015945775	84.1042052477831	103.234305393287	304.189421072812	271.64943268546	188.453147714564	78.1163296500409	174.363418822479	69.4018657882482	234.900652620093	317.602765066579	333.803015903346	159.932198808949	82.0244709111066	190.64189531632	218.394724818132	255.717159702044	120.591918963636	120.74397204807	1956	180.725109039414	50.310715545977
188	143.912275390499	110.702499449401	153.157354251483	102.173075394905	310.280969228123	152.475628645654	221.126339630429	267.665264882177	121.371348100992	129.664524387938	311.606721327938	365.756783101538	163.15767198639	124.310308028425	118.601405858322	168.232286599733	226.760157736111	168.628127274086	131.734833946654	108.912734114651	339.480502146913	323.69494154042	210.89731395034	91.3930143633768	187.364585860095	99.0138898224549	330.466644505233	279.311148849035	286.269776576736	222.145786446519	101.536274564022	179.21686531301	230.869360927007	294.4385457946	216.965614320014	176.170462916824	1957	199.151806589779	49.3074057479771
189	144.516089498519	86.4186165556827	79.0663472684865	102.450163866951	211.763451044935	100.617358712847	108.414163360526	318.782118948737	121.648436573039	90.3974436514542	277.969688785952	268.387831192503	136.10259021294	125.036644249935	113.494118681381	162.980800319993	191.692443899681	100.90010205167	105.670610496146	70.9280514993621	231.743980321766	216.704547970501	233.635533258493	74.1877680367269	169.111618383473	69.9510161840957	256.806349875044	255.56856236953	266.266313673534	142.352788797257	66.982839444984	152.701194998182	208.641964584328	201.262991759577	111.454910889936	88.3265057742078	1958	157.303776588677	50.039396836269
190	131.049652588906	74.2936397091529	105.738468897464	112.525251507014	224.411503068288	149.347544840474	124.241192990046	291.654466384989	121.925525045085	101.889389578286	257.243659572424	293.020116711504	177.210958403693	114.637030088757	130.04685621388	126.619064469548	197.404801821703	117.53609178949	100.61987198697	76.5028076631572	342.119439975929	345.670696311546	251.221854774023	87.5122049583973	144.419328444788	84.9810237574	350.276585300974	303.591261831569	337.633245666602	161.320782761836	80.1027586849058	136.890815809726	285.29336958	309.430854256061	157.566265381531	188.227895521302	1959	183.171563231873	50.1986996480245
191	108.016437730582	49.6421904749645	141.547598600142	127.602697129387	249.089341680766	105.859106055362	114.205689417419	278.84776393263	128.028697093214	96.4157926979361	189.588519299571	304.762133413562	190.63718292734	92.8890407850162	108.648840331749	155.155407179166	217.096932892934	130.308236722659	95.5333193215427	76.6259580951779	343.690236302723	360.408535768067	274.575197923748	171.371680138466	144.751708947538	77.8816526788178	248.962107178296	305.778438636998	395.735116839153	143.060903781376	83.723444218168	161.953813681534	298.540209163127	406.42658495785	158.170079489551	205.661535633868	1960	187.255336975567	50.4599457766624
192	131.946891450771	116.183636152119	128.833258971798	108.303265139855	262.139517563778	123.959706288285	98.8769163827584	300.952009843288	104.976946838234	90.91015157252	237.303656840824	280.403480614688	200.227208661688	119.470998704836	114.351773475811	152.937756924997	232.477856365645	139.157474909291	127.694431634872	65.7774103438017	379.873529690444	304.006580380373	276.145994250543	185.622886892945	176.668091193153	100.5407038521	321.827578867127	397.107364510241	461.806266096066	130.911108352883	80.9038648115711	148.88007585362	323.786676045905	351.329018839927	169.038105115379	200.928726301235	1961	198.507247770371	50.4704521219805
193	118.225985536218	133.384484249054	98.0880624674419	98.7214075464056	245.361213678751	97.7424872755471	109.548906627003	222.135733350027	93.4837442743408	96.7682793936689	234.237148251655	269.078353257762	185.211024096059	146.475186677297	120.094290687308	150.637168624773	191.803970438883	127.511905101699	90.6691914159897	54.8836236582137	256.620681749217	318.420835793574	255.441642026325	111.016030396229	151.821863214442	74.7699051554371	231.289077705526	384.849184135199	321.267118737726	118.682144789519	94.3404565909747	183.760864927162	236.675024150841	186.011501904194	143.962855032222	168.06264059644	1962	170.029277597587	50.097452790655
194	113.866397410831	117.239211283725	125.279175202792	128.713564291697	234.372550895025	133.775298375161	156.979101714575	289.575360366843	111.220862237243	102.658451459884	273.682985610128	312.837283170349	157.391278670726	128.476059887085	147.804080369766	173.072538401119	235.336705680411	165.423702767424	112.253817901744	104.451986705819	334.195086666514	418.168601659907	228.796852253433	138.205258175988	196.638881532758	116.39003878946	318.542101270002	297.496257924339	466.298743590699	143.971337332386	88.309227014613	207.603982371582	237.680333799989	238.092196596875	134.120873567055	185.522041768765	1963	196.512284075464	50.0455626136928
195	99.9299782402416	71.4212815459757	107.77422093699	94.328518538891	174.896547095793	120.881259647032	99.7125800286132	317.294574827262	99.7056685247754	137.194607819328	213.796375651073	297.089107516434	149.944447444657	94.9310760098496	109.779813687042	142.402111801918	175.160440878695	133.062785161326	91.0750851868335	71.5978390531075	335.642732561288	348.243974854102	190.535081166098	111.895676339234	171.758096034857	120.777901248729	339.92817910005	219.059171664367	382.177573742587	119.183542977032	65.7095519424841	170.040273171874	286.543409296864	329.591082632678	134.545616893821	191.859576628852	1964	175.540826662521	50.6128091146521
196	157.592654759821	109.583778305458	153.29966839869	99.538221636339	308.858456074577	130.345621675237	115.740043269432	340.419210031806	135.184930998826	177.745343314069	239.043785011647	407.982615799173	146.560009678944	110.612021580978	132.067528608669	161.404034967156	204.645544569697	112.772180689586	107.379636899699	71.7040248847988	351.167226818267	310.296677191391	196.897748767413	94.2958459752937	184.991112610308	113.813618654251	352.669850584479	279.350418757204	449.315607864658	138.285368788654	72.5707902979242	203.407128745652	245.902195933699	337.73628990564	140.170010221543	317.587371262577	1965	200.303793709265	50.5154004893675
197	129.448382813371	84.5842406052516	63.3345078963702	119.777618147826	200.720438708302	94.7180760279362	105.482114936931	280.560560247367	106.028752058656	161.063172164242	197.188031928605	312.676433626485	134.671280599964	126.511622000796	110.332733994074	188.095948629851	148.255841393352	121.635870202424	102.243447070345	71.8102107164901	303.26013796588	431.420781950545	192.009116439162	85.5540502574147	153.495703780274	72.3744407570749	244.911337610757	194.391700307645	407.909416690345	119.673003112461	69.5558038282741	158.273437887854	120.335565003103	162.977972886604	119.765365936477	216.627893109753	1966	164.213194758118	50.811458080387
198	91.367881622148	76.340701482232	81.6110373178942	80.0528073617137	158.625296265056	99.5256552657246	100.440801205715	266.656185321844	88.5128022185656	121.120649007236	140.112204916717	281.830706157214	131.076356126462	84.7212140449481	116.119861821251	120.24979952366	172.925826024197	130.608887139607	97.0714430847403	82.9898823335548	276.054573904323	380.507503087938	209.77639369154	94.8236335410968	128.189546637078	110.903561379231	288.740010880254	271.33935749055	212.013207660895	145.170797407527	86.5006121239414	114.929512364806	162.85168086193	169.913666987935	120.097746439227	165.93169829951	1967	151.658430583285	50.5437028080926
199	81.9424753428479	72.2864761627743	95.4701733092056	90.2516737523276	159.050039591821	49.8768674461876	84.7576565197297	178.67871049145	76.8254492286809	127.185493624991	174.667524991347	245.378806597611	97.6403855143054	88.897333159365	121.946573715864	91.5538639072406	164.066534741073	76.1145068111735	97.2750182886929	66.4936934688201	305.475589105192	288.4004047144	182.121896039785	104.172384959649	96.3070935921219	80.6393427101389	300.587585095471	251.019536207132	249.240138128138	101.18441618682	90.2771206528217	89.9525941317059	145.141580595848	144.104855020164	78.5036880242286	149.215597949024	1968	136.019529993837	50.8493013708871
200	130.517152634123	72.4680602181518	114.016251380408	120.652237542585	196.336974478748	68.1364322673822	79.6063870456386	279.977166491596	112.474357706026	179.732086508199	229.263692921757	358.945810228555	140.673293364648	108.671459798855	72.2022814796581	106.694455541951	169.650715682829	93.3053018116169	102.900039934945	72.1369363524635	270.922153986154	249.08839920297	142.730408234218	86.3061475386842	90.0141693477162	77.0569846072504	274.630489954451	230.352883094757	448.986683113827	82.3307761948316	104.2163672568	109.890397748448	84.8330547434159	98.427668633295	99.6409517161114	115.070255715687	1969	149.24608012441	51.2813647159705
201	92.1199789034174	81.2085992989694	105.241783098931	75.5914316343508	178.486130861785	109.312344700188	127.664272345398	180.537276705314	94.891177783149	139.562112043073	210.967685625781	205.25658434082	141.3575322446	113.071888628738	105.717420226685	155.459827507299	189.94603254355	97.8716067336096	81.3970948581848	77.8046836588048	365.032017676355	365.078199088363	206.221681604003	132.167745414319	109.468481855071	69.566171084031	248.017430267361	275.674755352504	332.718223960061	145.922266370266	111.603508222451	110.616733969958	151.793903039825	124.877993820929	147.252730859061	126.867564448447	1970	155.176246410435	50.6548531012387
202	77.7506482651631	72.8525911589512	96.3806068602159	55.5235660817499	129.57844474923	77.6485465039214	106.663353774681	143.885257693678	65.3309900277265	104.909088436916	192.347465967954	171.893812837492	94.6184875408174	97.8998810674919	122.693016130357	134.13343993767	136.960873325901	72.5535115383295	76.0981705293749	77.9278340908256	258.653606355355	264.807043885941	212.798605824293	63.9942423536241	90.2868595900478	58.1273180730452	167.891423796819	227.225427608108	281.952914111438	120.795180008324	125.944878686088	104.773371634281	170.475383754397	98.7481110839612	100.202040164043	121.384542790137	1971	127.103070451065	50.7944322946102
203	73.0373168069823	42.9392883892653	101.267354232875	80.8972674669986	129.855533221277	50.3399382033268	80.1624489453239	165.766450525931	89.2102357876626	116.804414860468	193.303138453176	246.897766645622	133.842214298682	94.3533371208544	72.6433610882222	97.3805758018536	157.129898161947	55.6046191722126	65.3250210016847	61.3154062979081	208.952039779238	265.762716371163	121.160233074671	68.7019189450284	77.4867544822615	81.6157497068746	173.491312701843	205.963756847143	193.437912778015	95.524837021378	95.8814077875605	82.3018735424186	122.069724147885	98.8894827533727	73.9782238067324	69.4870029491605	1972	115.077237032695	51.0342470566235
204	82.9465283549352	43.0021202423371	110.820309173911	75.9872723087031	167.364264549547	142.276133936509	117.827317428477	225.550016245948	71.4699762321064	122.915126730966	169.300428101954	163.813008213929	130.099634970461	78.9042410875612	111.96636217394	116.662729031792	172.597529591896	72.8739539889956	70.8708745130668	89.321762326865	281.837617661051	362.696557697676	150.391810238528	91.8224700791225	116.399777726686	85.7994086436601	266.628539306493	234.839077404083	365.71060168953	95.6662086907896	120.544480914567	122.527454197513	171.319843859682	151.905115419762	143.020063076879	191.555784619249	1973	146.923177789699	50.9034354702358
205	78.2331968967545	73.2478035147728	129.747776593258	91.371337374067	142.930841845517	82.8890372093745	134.263816032794	140.181634114361	65.5936271735667	93.8356026515428	144.977275300066	219.481715876274	135.03036464027	95.0168414892926	106.600836080874	121.059387950491	163.439787006682	116.114206954475	98.3042040420089	67.0968792583094	261.006030934363	316.223920050919	133.392966549219	64.4252688656966	110.120048171426	86.1035148125276	185.326320546446	196.545890390211	299.657673670009	108.59260582325	107.41073866697	133.429723183266	159.523791763983	205.267579915107	116.873529898847	157.236398152904	1974	137.237560372219	50.6381738339866
206	73.4897061490992	108.047225338587	134.900931022942	106.857190041407	180.690900586074	115.461384001059	161.634942027195	189.37677595472	119.455919060098	141.054996872059	200.835735158688	205.611898469941	140.019527933436	119.279989871497	106.827659070463	152.229013622347	238.952050506162	155.531455819801	98.5077792459616	72.7903876244102	312.824402640469	324.471543244388	157.015858348622	101.488522355688	155.772730135596	110.026114551083	161.677353528018	236.871059532425	338.316542068758	115.17832650297	97.5351421604102	124.317533691529	159.948535090748	185.921966513567	149.187951933672	222.071644859894	1975	160.393908209272	50.1868462398414
207	108.040627994014	69.3563126947711	130.750572968284	178.711068895782	231.303843190998	101.930858601313	162.200428704841	211.926499703656	131.6917941273	206.353942654719	252.458385642476	242.058457322032	127.448444930096	143.88243026029	135.264413292962	214.809539281856	250.447766344178	156.345756635611	87.73337308121	100.961991426946	284.729139539415	374.510516871501	180.842325351978	87.8939084658084	149.621805879133	126.347316705013	162.36159240797	266.384123398043	354.711257490782	128.214679378307	126.1261485822	142.159580849061	148.02179274066	226.424635640708	192.536904004966	205.342349820263	1976	177.775127357754	49.970111900108
208	88.6230721207066	65.1676272097399	150.032412038957	133.255050631726	276.183693362386	116.199658274652	173.637082600969	212.882172188878	89.9642180245241	100.506774651441	284.618241318744	294.418753760883	114.713370790239	100.397447227096	112.996804564318	220.668923740066	236.853152454299	130.910165875087	87.8942226250738	73.0435999922895	227.004887803826	341.419178973443	134.563523971946	102.055265670395	143.42752764405	126.990714880468	158.09499542513	279.197423194975	318.1503446661	102.752699239492	112.795742634488	143.267934737247	148.383704214353	180.325219201197	214.884937505542	229.716710582405	1977	167.388812605476	50.4244317885566
209	113.53684434147	78.3877632553111	174.277025024506	216.155397574654	258.447832036545	139.957952717425	196.110779807689	186.369329307438	126.187409638945	148.133947598393	219.883525576669	424.999994885138	137.328753825636	112.91135324414	147.271580414982	187.409824794307	263.667588230484	149.048465219853	121.117193255317	112.582114334044	301.15966911769	321.888839923872	223.050565130752	93.0414080287153	163.354964005035	83.6873159026517	218.431167292914	269.219096608643	311.644420439781	109.350986289827	109.884428722406	154.731292170931	198.407912355994	254.567022631565	183.442621591354	248.455996601802	1978	187.725066163802	50.0081688291978
210	138.667386455331	56.7399907572199	141.937156089187	227.637290404994	291.223125713651	168.695985675403	169.525680295216	231.223732578332	102.354659450282	148.526646680091	277.778365793348	413.735186107161	111.188817992177	125.583595530925	130.632763243775	248.172310785183	270.486415085101	171.861768592426	121.421299424184	84.6015193648463	368.697313825298	400.706687213459	294.869886465938	83.9521521633493	124.412409789667	99.9890401821291	254.703681911996	264.835004060558	442.6667411726	180.503347504655	114.062432792415	257.213500282949	180.36291831304	295.89530230807	195.025045386609	267.432787025811	1979	207.147831844927	50.5251840352445
211	164.061822352093	83.1186876323519	123.469617834325	171.526246497022	305.302487349979	127.056374166928	175.627595706284	215.700180799148	126.688807826458	131.028289758862	248.452226690618	412.509650812996	124.997688501031	154.764907212325	130.965143746524	186.768625733709	308.341035764531	177.26122388615	110.646893259433	84.7428910342579	355.427226456535	324.865813122413	231.088958253493	70.1156356391438	124.639232779256	120.505211006397	226.095710889877	260.364203555234	475.532826877396	109.831649965826	111.111534812898	242.934019194588	130.937497731173	243.000935118109	157.695698998859	196.926023101296	1980	192.891738168542	50.7036423168663
212	154.741973585953	87.7383996294557	190.782638667201	214.061526071036	255.524580072379	151.178465038987	209.393433547067	233.361272219834	205.70269049763	107.431159019218	244.678859754391	442.919325221949	147.951106905954	143.349301986975	142.730408234218	248.498722261891	357.388522750171	173.797617985568	138.662045747819	67.8961004293826	282.406560090617	347.515125358469	279.761653235559	103.09199124608	138.023045802079	117.025897142547	186.854077053887	249.98123983512	431.589485476043	129.446183698514	111.715348920918	213.678565926563	187.534231863389	243.81523593392	196.495310748489	221.609516580551	1981	204.398100514995	50.124406193013
213	115.198746855219	92.3958107384026	114.952131831912	120.545737551629	211.564588229963	147.067691051764	160.410663370091	178.542993688815	115.267861893598	107.634734223171	198.840195505128	265.747322567161	99.0142039817202	123.483440842	125.927599926493	177.819170741428	260.846438027561	138.82855015846	100.079832209818	62.3175743544032	238.519767357029	256.278562309241	287.146595086353	84.5741875087601	164.674432919543	89.1307534935267	147.054496362619	180.939714724239	340.488325070185	97.2495713881988	119.586295155222	223.177485473957	156.710495542693	231.017644100256	98.5530181801732	102.108986904772	1982	159.269322759042	50.4547227298457
214	115.531127357969	88.2536208246445	110.502065838102	173.537494113851	225.134383537879	114.273547818737	160.939079254425	235.314086213306	121.579635693925	131.830024204058	273.567375000476	267.318118893955	130.983364983915	136.484922038882	126.231706095361	162.709366714723	320.35982677937	166.489016836256	61.2601142672049	68.0695163438608	216.714286907727	228.486777058524	228.351060255889	80.0625462989398	132.022289674457	60.9453266833152	122.099883437359	199.144301673996	388.395099763306	90.8938152907213	87.4016208969909	210.965486510923	175.981967357609	177.150639824744	98.7565933841259	90.2469613633472	1983	160.499640255358	50.7687444746447
215	120.908591503118	70.7838523965624	125.315617677574	216.560348867701	271.177251309625	143.350872783302	194.940536544227	230.78045385491	97.4446642919868	132.134130372925	211.59254840458	317.455738530391	140.601036733615	124.670962865057	132.294665757524	188.358585775691	386.454537981184	167.349184904809	105.991995424609	90.9000984760285	314.79889362325	372.66326039119	229.258352214246	103.8799026836	185.253435596883	93.7240761123404	132.683280768773	329.585741925167	452.506209363644	97.5228899490612	109.76096413112	202.005978422151	214.354636665616	225.456710944137	176.069931951909	199.040943275692	1984	191.878635624283	50.7443119320864
216	60.5900125541942	44.3215891568448	72.4906796852577	116.638538768359	103.597159344777	76.6850200370654	117.333773222598	118.613658069671	67.0865120025525	84.2436919616025	122.120932108138	325.079441422857	81.9164001238231	87.6061385787396	109.53759689345	144.206956781405	218.518189409418	104.46141148378	67.0591801464663	56.8942429565112	180.382710346757	208.56939379403	181.634320859948	85.2188423212767	125.988232664708	28.5906922625246	66.5009191319234	177.37432122168	305.459881141924	19.5215425901416	73.4881353527724	166.691335403148	189.739629906209	191.833187250561	104.845942424579	175.4796266923	1985	123.897773279778	51.5706679529786
217	141.728554336988	75.4909006694359	164.835596622672	250.201151320871	311.756575297514	158.670849358533	196.172040864434	209.660154763357	116.055773331118	90.3977578107195	165.123680669006	360.199934015869	182.76529421524	155.02785851743	167.626273376856	228.166020448593	370.134592464315	155.030057632288	111.96636217394	85.4591741592763	286.346117278218	353.611071743495	255.238066822372	137.725222818519	212.703415566889	122.880255052511	102.516451471942	279.023378961966	424.522158642527	71.6273700240512	103.305619546524	186.704851402841	183.952502079031	247.366492269537	143.840961237262	224.654976498941	1986	195.34687537403	50.5258703104948
218	142.221156065071	84.5870680386398	136.292342409217	214.030424303765	267.438441892588	130.330542030499	123.70209569069	187.719899989216	85.6599219298407	90.539129480131	160.372021780452	252.666987394674	133.133470996032	143.216412617729	110.110623393465	213.270473040862	324.287760074153	155.756393853798	84.1397052447686	68.4691269293974	272.112189283334	297.03789955618	237.999205454329	104.83369021323	153.277991409381	36.9743464178944	66.7704677816014	250.514368108434	355.168045062614	78.2256570743859	62.9616008483891	169.377397121967	165.372180647905	255.086327897204	133.15326302975	188.88668750076	1987	164.88042540451	50.9473412843659
219	106.989136932858	89.2840632150219	122.105852463401	236.594599378909	202.910757106384	140.494850901924	203.07757567629	182.684869443308	134.857262885057	120.938750792593	155.563814224133	298.305532191904	147.519137916085	122.729144445873	127.77988295505	172.637741977862	342.936568225127	248.870686832076	112.406185145443	85.7136431642171	280.519405383605	327.233003186893	245.094492462461	148.2363635189	146.924748586026	136.008028274067	118.392489946858	281.651635375959	388.185555533312	117.508131614873	141.394288878647	189.689364423752	210.507128142765	359.953633151827	200.4084785578	226.235825922227	1988	190.898406356486	50.3115147691613
220	91.9255143181602	71.6082063088643	112.684216095285	210.725782991454	282.456511413809	228.820728357601	169.853348408986	189.067643237606	104.416172549568	66.6234412454134	210.03965915591	266.698596822668	115.697003450078	140.300072157401	139.74306777992	186.444727531124	350.93349232484	148.343491828387	107.018667903802	85.8550148336287	365.19883624626	372.402194041677	227.607445274784	110.372003902243	147.228854754893	82.7621168661695	92.8868416701587	252.863022776258	413.601982578649	58.8304065089185	93.5173593157342	160.552977517299	185.555970969424	298.937306474541	167.629100810244	264.003424485153	1989	182.589033414081	51.2007325848699
221	117.756631593772	80.7514975678721	167.185507927557	309.702916179862	303.448947684361	200.743058175407	238.744705391026	253.154562574511	92.2827134028734	115.255923841514	254.394549194883	279.350418757204	120.741458773947	166.691335403148	105.044805239551	217.628490369922	408.975044918442	158.319933459127	107.245490893391	91.734505484822	489.183675275774	484.35818895986	290.363271804363	158.940398008211	181.105590816348	157.940429066573	150.079221769495	320.670844452075	527.403034862286	124.364657581332	124.044215130666	219.66612736504	327.604339438548	363.057526693574	190.663258146365	283.708436086264	1990	227.286269785832	51.3960264420106
222	87.251138608884	62.947463681448	148.119810431452	218.554317724935	191.988067768383	108.151212055421	171.210516435337	190.664200624161	104.757977830278	78.9900065670042	146.769239749673	168.364233491184	130.504272104243	107.356074954797	128.664555446301	158.910238718736	289.446240908781	130.926502156885	96.148757322381	57.4157473370071	376.270751235307	435.303790470382	223.344618203128	169.320848454202	161.367278333109	100.219318923637	98.6142792369182	285.845033249971	377.243388320858	78.6629667717655	105.786221105798	186.565364689022	219.310813235919	308.529531323746	146.291403507062	129.961090734437	1991	171.660479769793	51.4019416177996
223	102.880876219759	94.6521025822108	163.584928587278	197.558425702463	305.616646615338	147.969013984079	183.247842846831	237.838984228996	111.118132157471	97.3642395200549	169.077689182814	202.783522603914	130.996873832326	146.634465424834	76.1719979567342	185.760174491907	330.467586983029	164.350848876223	84.9879352612379	74.7344051584515	362.330247994268	430.057644898153	224.158919018939	136.010855707455	148.237934315227	75.4019935973393	104.049548686894	317.871371238461	273.764667019122	78.7534446401889	129.116944788418	223.426613771387	265.429079231352	302.692766332642	118.468516489075	124.030077963725	1992	181.155481053017	51.1369297662462
224	67.0073438676821	90.4024701996999	164.26916746723	170.772264260161	240.105643328561	94.0061911326327	212.68236689611	233.055909413905	123.703352327752	67.0312199718493	120.356927833148	163.94558342391	117.377755519749	156.051703563235	88.0227137646056	121.584662242171	326.99832621567	136.759497236805	96.4905626030916	80.6019577575612	317.208809347819	417.233663686199	112.384822315398	92.5736248825958	162.060941991022	50.3810930670888	88.6397225617707	251.82723967837	250.241992025368	78.8439225086123	106.876982075125	134.244023999076	207.898035443958	204.79759765413	130.069161521721	118.06136608117	1993	155.404683829582	51.4391903614482
225	98.1248191014889	81.5771081172354	174.97257363801	337.798807599446	307.986664113206	109.132645600402	265.61537567571	245.790669394497	117.750976726995	146.513828266936	131.645298556027	221.31169359699	146.093797329151	139.396235950963	111.698384320589	222.723525335514	363.278694816386	170.505543043871	102.364398387508	92.2673195988708	481.687835204309	501.779262701811	194.028846356155	127.047263548233	155.648008907249	96.8166599205341	135.917864564909	265.246238538913	267.050141040604	92.0989302326384	161.239101352843	186.768625733709	280.376148758601	247.873231164561	209.939128190995	261.78263263833	1994	201.440229945117	51.2767877140959
226	67.2687243764607	68.1364322673822	125.451648639474	211.613911234624	161.216481885737	84.5380591932438	197.17892130991	205.67221704889	93.1215186413819	79.5127675845616	109.980875616871	165.184627566486	132.474679016574	109.350986289827	117.822290880232	136.179559232953	268.421760393162	118.885719993472	96.8644121288688	69.3060472123137	374.578375272818	504.599784586204	163.199455168683	98.0176907920015	135.616271670164	63.3203707294291	104.841230035599	253.991168698162	219.004507952194	92.2220806646591	119.720755320796	200.213699813278	242.18380686891	312.704079641837	125.236449542704	181.401528844316	1995	161.362024892061	51.8405522086359
227	62.1884548963407	77.3921925433885	115.762348577273	229.337834508382	127.886382946006	89.7088065417873	133.797603683001	176.903082323641	62.1595522439276	73.4906486268953	99.1976729926899	188.611483984305	99.6792791464852	87.7635323706844	76.7192633969895	154.476823165991	241.040581302269	109.72169422295	91.3323816251625	69.3965250807371	407.426868058753	423.918972853038	188.834851221975	113.031047924242	108.673973072978	59.2265613425362	131.404966718027	217.657393022335	268.294211731426	85.745059090753	116.433706927345	254.50576157482	196.996708936002	313.920504317306	91.2720630462136	181.92994472865	1996	153.495520520703	51.9892628229554
228	72.6675513516548	77.573776598766	111.040220659662	219.130799976868	175.369985108689	134.944913320092	163.332658697195	284.22114400733	87.1289306546593	104.266632739257	165.781844329933	206.538354143485	109.490473003646	118.879436808165	82.7394973990637	168.589171525181	276.832118086087	148.41166438897	97.2168988246015	81.076966566784	353.952248705674	364.92740264099	202.047133285913	133.112736484519	95.2216733303066	55.1063625773532	94.8547353083673	255.949009239879	293.464966231253	92.4595850692705	140.466890727307	256.99955782324	217.349516942283	351.024912671059	91.4329125900774	251.804934370529	1997	170.427989338559	51.4035815152483
229	119.649755326825	91.4957444431491	121.481618003133	310.6548187539	243.521182861544	210.824743160042	245.922616285947	321.479176241844	87.2520810866801	129.050657183427	244.169607585244	282.430122035518	181.625524400517	128.19551566312	130.268024336693	205.295540089724	417.962513181832	182.74770129638	114.605300002956	98.6161641925104	505.590328749881	381.672091484624	272.513998983728	128.615546600905	136.244590200882	80.7310772156237	116.210025530409	257.005212690016	376.168021155535	99.2005004260781	168.847096282041	350.697558716555	264.371304984888	381.378352571513	166.132131910809	252.810244019678	1998	216.817680212615	51.3014445924771
230	83.4306477828534	77.9689889545876	142.185970227351	192.991806621205	203.556354396697	95.7372086847607	152.793243662932	197.361447843083	74.8855157650892	80.0273604612196	167.176711468127	185.258462145129	144.029456796478	97.6042571987891	94.9313901691149	125.613440661134	286.309360644171	135.236767277611	80.3732498123799	63.9072202371197	484.286246488093	383.242887811419	190.814054593737	119.09903413465	95.5207529509284	68.1599942122842	90.0069436846129	289.604577178521	287.105440222591	66.2122067670585	118.488308522793	317.408928799853	232.149559933345	303.477850336774	172.416888014315	152.168695043398	1999	168.098367486228	52.0316772515023
231	57.4518756525233	73.5484539317214	106.962747554568	239.404439848279	204.121841074343	126.315586619212	170.924317344594	252.176898940714	56.2235129249697	73.9656574361181	201.358496176246	203.363146448501	178.415130867814	115.742556543555	118.890432382452	189.343789231857	287.817953436425	135.729369005693	86.250855507981	75.6247325164789	454.64280652735	377.102016651447	229.723307926977	154.371893971361	109.317371248433	89.7040941528069	95.499390120884	271.919609653668	312.585955758062	86.1698024175184	150.896978337225	359.296097809431	226.253733000353	319.117955203405	149.885385502769	171.622379232222	2000	180.88168252661	51.7013491155498
232	94.1761512951919	96.7764475345682	184.009364906061	223.296551835528	204.687327751989	0	189.219382162775	259.329362935142	137.649510435567	74.0561353045415	235.947431292269	192.447368614338	130.737692438405	134.076891269905	178.806887471717	154.090093110334	348.558134119461	111.860490501514	92.1567355374644	64.0730963292292	464.714438415494	394.096147951775	204.882106496512	114.924171657295	136.8729087316	94.2729123489225	132.975763044822	279.445923173873	313.493247716418	79.6356038573169	123.772153206865	325.097034341717	273.801423653169	283.871484744985	127.157847609639	203.997434005261	2001	184.971268216713	51.7512814452391
233	68.1427154526894	87.7984040491393	123.125299279491	201.208013888139	191.5517005488	91.1903816372202	195.806359479556	284.781918295996	106.573818384053	86.5131784945557	174.862617895135	175.54591429729	160.412548325683	112.16271171479	131.484449012163	132.003754277801	350.74531092489	161.076052694121	98.0927748564224	69.9846312254891	386.189701720486	349.089063277917	186.230156752884	125.294569006795	116.539578599771	73.0555380443731	144.054903696972	267.878579023356	256.416478226734	79.7260817257403	104.274486720891	315.681366999644	274.857627103306	350.692218009044	173.887153376195	217.452247022055	2002	178.4550640011	51.477251023933
234	73.5032149975097	69.4747507378115	159.572486450113	201.977704088268	198.912137976895	121.903848055775	190.526284706668	261.760955649021	100.470646335924	80.4439356470856	135.792200858765	170.231910323743	136.644200786419	81.0003117060364	173.785051614953	164.601862129245	292.95948397329	127.390325466005	104.060858420447	64.2320609175008	379.54680405447	451.813802342793	167.414215872739	150.871845595996	102.979836388347	77.5508429723948	165.961229270453	256.152898603097	265.321322603334	93.1281159859544	108.734605811192	266.356477382692	248.948912489151	322.739583214464	133.696444399555	269.620277990506	2003	176.946706828295	51.5796946312052
235	78.8901039206201	74.262223782617	160.176300558133	191.141094388976	226.99106479615	96.7638811639538	197.154102727946	262.922716612318	106.926305079786	68.1508835935887	158.881650225589	164.863242638024	146.951137964316	99.2768411275603	180.333701501361	110.186964094947	324.60066270245	147.516624641962	110.06287118513	99.4172703191758	413.418827726945	367.675353735085	161.375760633274	136.268152145784	103.121208057758	77.7544181763474	118.145246605021	270.042508043148	199.413222005143	79.9221171073243	117.299215703409	242.161815720335	249.809080557704	287.081564118424	163.209508265174	193.264496863537	2004	171.817559402473	51.4182441026939
236	79.0314755900316	93.0539743993297	171.17375980129	215.123384387949	255.318805753569	122.552272779476	227.873538172543	344.152678741332	100.802398520144	86.8474439528977	187.885776081326	183.101758788439	196.814496562093	149.485460757967	150.710053574336	133.625444405584	356.750779441492	162.92142421884	104.479318561905	82.0093912663694	488.467392150755	369.063309369441	220.101237947562	151.946270283524	130.823143758582	82.2949620385807	150.806500468802	264.682008498328	249.77546551631	113.377879753198	134.121187726321	239.608015052232	406.924213234179	369.45129606216	192.986465913694	284.477497967863	2005	201.461680041624	51.5403222122161
237	100.309482632795	88.6340676949942	156.206269921792	303.78949632801	249.243908039323	148.566859066057	258.95111517965	259.407588592216	88.3340455965764	86.9705943849184	182.845718987172	177.770161896032	158.175420197062	136.489634427862	175.315635555782	175.89525940037	371.143672024649	178.512834399341	98.8618367380211	88.0038642086841	539.926679816556	433.645029549287	227.333498395391	152.51175696117	103.441650508424	91.2214834044908	151.299102196884	272.232826441231	292.11942209772	93.5063637414466	122.522113490002	268.379977210869	333.999365444195	423.090534870286	134.910355800903	324.746432601577	2006	206.897612716715	51.988459813292
238	63.4702246990053	70.1344851950653	104.451672546553	164.28267631564	152.716588802184	174.854763913501	211.63181831275	260.515942480403	75.8129139164289	62.1972513557707	160.517791679578	142.623279924731	119.053795200439	91.3072488839337	163.699910878399	116.21536623792	275.293051845093	104.508535373583	116.540521077567	88.1452358780956	377.931082952729	356.214195416259	156.330676990874	127.525099790844	117.40477321657	82.7724841219264	102.94779214328	214.674764957017	259.377115143477	86.9376076620557	110.753393250389	252.528757317916	301.203337255575	350.399735732995	141.130395095745	228.257126635547	2007	166.232261449996	51.7427881787558
239	68.8615118518308	70.2758568644769	120.430126941976	129.424820868469	159.983406769203	103.195035485118	212.401508512879	242.900089993929	75.9033917848523	37.3485101029369	126.466697225849	154.916960296758	149.32618201043	119.075158030483	188.516607886167	111.936202884466	332.031157646721	154.780929334858	75.8861130252575	64.7296891938295	362.743367428215	301.79395667445	150.156504948774	133.042678968343	124.508856684132	65.5069192163276	76.0014094756443	215.359003836969	251.585022884778	73.6455291447173	86.4582006231179	190.689647524655	254.226159828651	299.305815292807	129.68745801431	189.710413094531	2008	155.633636120859	51.8292729043618
240	111.462136553039	65.7183484019142	115.505052138944	171.070087243721	146.362089341768	98.2680757264926	152.186602121524	275.188436809729	95.0064742335357	87.2344881678199	144.081293075262	173.293078205401	159.904552793598	105.689774211333	274.727565167447	229.66016191464	352.465018743465	130.281847344369	81.8422585371984	58.9111454401158	380.532321669902	430.425839557153	157.039420293524	143.7517400059	207.967150482337	74.4120777521932	48.9230799165578	183.265435765691	NA	93.8406291997886	82.5987540481828	155.179597442599	220.564937023232	255.200367710529	112.247534716437	183.670072899474	2009	164.527926990138	53.4017731050161
241	117.067052006309	79.9664135637399	110.538508312884	224.960653464135	202.57460669245	145.229545190149	238.195240835913	288.997621477848	101.496062178056	112.339583381187	173.415914478157	185.828661211755	135.419922129315	152.222416277774	232.983024464342	288.011475543886	373.221207246467	165.969397411353	93.6848062041705	76.6784226924929	598.28490494964	552.654842452575	177.101945138614	144.244341733983	97.2448589992185	100.964190541803	114.351773475811	216.623809039304	NA	194.775917089179	116.060485720098	201.898850112663	422.234136712918	331.337493988808	112.474357706026	256.647071127507	2010	203.877128958587	54.2165513769778
242	138.744041316078	56.5562075869849	153.103947176372	291.420103573031	231.158701610402	88.4154128463043	226.863516134414	366.28331403028	120.735489747905	125.060520354102	301.927160202962	216.558778071375	171.180357145862	176.134020442042	240.057576960961	434.001914474735	425.718477125014	161.593473004167	146.704522941009	76.7846085241842	928.737412287932	636.422897286424	282.996865350226	160.273689930394	180.924320920236	194.075027768163	169.311423676242	237.097254203483	NA	276.274485390075	141.592837534353	249.447483243275	487.411817019149	529.634822283396	100.827217102107	323.80866719448	2011	258.509667555946	56.7251170662926
243	155.254053188489	89.7323684866892	201.418814755195	352.895416937007	267.030349006887	93.8142398214984	215.392304719097	585.336516668605	101.847920555258	106.499048478898	321.194862106694	235.524258761831	207.389411593342	237.81636476189	290.56998860097	448.916311438387	637.67953434786	146.999832650447	188.354815864507	177.600515892738	1106.03696360446	917.142422122063	277.537091477552	160.877504038414	167.384056583264	239.845519456844	208.366761067874	191.587200545785	NA	290.886032821921	188.51912116029	232.603520071788	567.847584525336	677.838513238698	166.464198254293	298.704200299644	2012	307.225931940129	60.7860154983913
244	155.782469072822	104.184008852468	196.990111591429	294.74516523759	260.875026520708	156.809455711281	209.975256506512	571.310247948122	127.536095365131	112.961618726597	370.249574755437	272.946282132862	177.875405249927	215.902813525305	354.255726556011	385.606307964714	836.637225418232	224.043308409287	183.082280913987	190.06384226806	1356.92769451279	892.279229543023	365.117468996533	171.920202215783	174.743237374298	232.693997940212	380.669609268863	324.917021082667	NA	305.659686434692	219.428937119694	295.316935100544	706.73268335156	744.435879265087	178.901135251324	306.657142102207	2013	344.520945208165	63.8257783127048
245	172.511135793923	204.510456085592	187.133678800056	302.315461054946	332.622091224861	294.22397501636	247.959624962535	504.791107578808	127.787422777418	100.581230397331	449.969059136605	378.143454616112	183.760550767897	326.347074058581	337.493758952783	285.599674863725	958.180732796641	245.798209216865	237.127413492958	274.343976704444	1416.24002133477	916.323094758007	353.638717758846	198.816319400961	175.135936455997	238.917178827708	383.661033793612	493.550489064264	NA	354.791368103448	392.382409159242	492.963639556573	641.431538454042	703.762935816122	215.427804716082	281.152436303303	2014	383.125571765755	63.126861524695
246	135.222001792139	157.737796340417	214.809539281856	303.886257381741	326.888998791325	317.426521718713	336.340166130385	502.068917544472	115.223565437182	132.256966645681	333.878414127032	312.863986707904	189.713554687184	247.919412576569	301.532576165671	302.652553946676	958.717316821874	381.775135723662	202.348726180657	233.637418214085	1758.80588162677	1158.38469367269	395.749254006094	210.260513119458	168.499950293819	345.678236133915	246.215412721262	733.253066055369	NA	411.485805767191	310.791478034331	485.248202158622	697.019193025926	779.366305502556	174.131255125379	235.140356139562	2015	403.340840845662	70.8723491679345
247	70.4706356089994	76.7252324230314	172.571454372872	115.888640601947	71.2387550128021	138.253952862118	131.29375433809	249.147146985592	76.928807626984	NA	149.68903596192	166.295494728795	102.906008960987	143.803262125419	126.065830003251	99.7392835661687	477.723145275478	197.383753150924	107.419849285665	114.169561101903	300.019585143702	209.630623792413	215.558494970472	89.6651384039024	126.612467124976	261.640318491123	NA	311.686203622073	NA	192.800797787867	91.261067471926	296.175218213505	405.094549672728	274.262609454716	114.372507987325	181.919891632159	2016	177.527669023086	56.5792636098643
