# Supplementary material for: Data on beetle-killed and surviving lodgepole pine (Pinus contorta) radial growth from the Beaverhead-Deerlodge National Forest, MT prior to a severe mountain pine beetle outbreak
Source: Data Brief. 2018 Aug 14;20:558–61. doi: 10.1016/j.dib.2018.08.019 (PMC6126402; doi:10.1016/j.dib.2018.08.019)
Supplement: Supplementary file 6 — Supplementary material [file mmc6.zip › mmc6.csv]

	N_L1_01A	N_L1_01B	N_L1_02A	N_L1_02B	N_L1_03A	N_L1_03B	N_L1_04A	N_L1_04B	N_L1_05A	N_L1_05B	N_L1_06A	N_L1_06B	N_L1_07A	N_L1_07B	N_L1_08A	N_L1_08B	N_L1_09A	N_L1_09B	N_L1_10A	N_L1_10B	N_L2_01A	N_L2_01B	N_L2_02A	N_L2_02B	N_L2_03A	N_L2_03B	N_L2_04A	N_L2_04B	N_L2_05A	N_L2_05B	N_L2_06A	N_L2_06B	N_L2_07A	N_L2_07B	N_L2_08A	N_L2_08B	N_L2_10B	N_L1_15A	N_L1_17B	year	mean	se
1	NA	NA	NA	NA	NA	NA	NA	NA	NA	NA	NA	NA	NA	NA	NA	NA	NA	NA	NA	NA	NA	NA	NA	NA	NA	NA	NA	NA	NA	NA	NA	NA	NA	NA	NA	NA	NA	NA	NA	1770	NA	NA
2	NA	NA	NA	NA	NA	NA	NA	NA	NA	NA	NA	NA	NA	NA	NA	NA	NA	NA	NA	NA	NA	NA	NA	NA	NA	NA	NA	NA	NA	NA	NA	NA	NA	NA	NA	NA	NA	NA	NA	1771	NA	NA
3	NA	NA	NA	NA	NA	NA	NA	NA	NA	NA	NA	NA	NA	NA	NA	NA	NA	NA	NA	NA	NA	NA	NA	NA	NA	NA	NA	NA	NA	NA	NA	NA	NA	NA	NA	NA	NA	NA	NA	1772	NA	NA
4	NA	NA	NA	NA	NA	NA	NA	NA	NA	NA	NA	NA	NA	NA	NA	NA	NA	NA	NA	NA	NA	NA	NA	NA	NA	NA	NA	NA	NA	NA	NA	NA	NA	NA	NA	NA	NA	NA	NA	1773	NA	NA
5	NA	NA	NA	NA	NA	NA	NA	NA	NA	NA	NA	NA	NA	NA	NA	NA	NA	NA	NA	NA	NA	NA	NA	NA	NA	NA	NA	NA	NA	NA	NA	NA	NA	NA	NA	NA	NA	NA	NA	1774	NA	NA
6	NA	NA	NA	NA	NA	NA	NA	NA	NA	NA	NA	NA	NA	NA	NA	NA	NA	NA	NA	NA	NA	NA	NA	NA	NA	NA	NA	NA	NA	NA	NA	NA	NA	NA	NA	NA	NA	NA	NA	1775	NA	NA
7	NA	NA	NA	NA	NA	NA	NA	NA	NA	NA	NA	NA	NA	NA	NA	NA	NA	NA	NA	NA	NA	NA	NA	NA	NA	NA	NA	NA	NA	NA	NA	NA	NA	NA	NA	NA	NA	NA	NA	1776	NA	NA
8	NA	NA	NA	NA	NA	NA	NA	NA	NA	NA	NA	NA	NA	NA	NA	NA	NA	NA	NA	NA	NA	NA	NA	NA	NA	NA	NA	NA	NA	NA	NA	NA	NA	NA	NA	NA	NA	NA	NA	1777	NA	NA
9	NA	NA	NA	NA	NA	NA	NA	NA	NA	NA	NA	NA	NA	NA	NA	NA	NA	NA	NA	NA	NA	NA	NA	NA	NA	NA	NA	NA	NA	NA	NA	NA	NA	NA	NA	NA	NA	NA	NA	1778	NA	NA
10	NA	NA	NA	NA	NA	NA	NA	NA	NA	NA	NA	NA	NA	NA	NA	NA	NA	NA	NA	NA	NA	NA	NA	NA	NA	NA	NA	NA	NA	NA	NA	NA	NA	NA	NA	NA	NA	NA	NA	1779	NA	NA
11	NA	NA	NA	NA	NA	NA	NA	NA	NA	NA	NA	NA	NA	NA	NA	NA	NA	NA	NA	NA	NA	NA	NA	NA	NA	NA	NA	NA	NA	NA	NA	NA	NA	NA	NA	NA	NA	NA	NA	1780	NA	NA
12	NA	NA	NA	NA	NA	NA	NA	NA	NA	NA	NA	NA	NA	NA	NA	NA	NA	NA	NA	NA	NA	NA	NA	NA	NA	NA	NA	NA	NA	NA	NA	NA	NA	NA	NA	NA	NA	NA	NA	1781	NA	NA
13	NA	NA	NA	NA	NA	NA	NA	NA	NA	NA	NA	NA	NA	NA	NA	NA	NA	NA	NA	NA	NA	NA	NA	NA	NA	NA	NA	NA	NA	NA	NA	NA	NA	NA	NA	NA	NA	NA	NA	1782	NA	NA
14	NA	NA	NA	NA	NA	NA	NA	NA	NA	NA	NA	NA	NA	NA	NA	NA	NA	NA	NA	NA	NA	NA	NA	NA	NA	NA	NA	NA	NA	NA	NA	NA	NA	NA	NA	NA	NA	NA	NA	1783	NA	NA
15	NA	NA	NA	NA	NA	NA	NA	NA	NA	NA	NA	NA	NA	NA	NA	NA	NA	NA	NA	NA	NA	NA	NA	NA	NA	NA	NA	NA	NA	NA	NA	NA	NA	NA	NA	NA	NA	NA	NA	1784	NA	NA
16	NA	NA	NA	NA	NA	NA	NA	NA	NA	NA	NA	NA	NA	NA	NA	NA	NA	NA	NA	NA	NA	NA	NA	NA	NA	NA	NA	NA	NA	NA	NA	NA	NA	NA	NA	NA	NA	NA	NA	1785	NA	NA
17	NA	NA	NA	NA	NA	NA	NA	NA	NA	NA	NA	NA	NA	NA	NA	NA	NA	NA	NA	NA	NA	NA	NA	NA	NA	NA	NA	NA	NA	NA	NA	NA	NA	NA	NA	NA	NA	NA	NA	1786	NA	NA
18	NA	NA	NA	NA	NA	NA	NA	NA	NA	NA	NA	NA	NA	NA	NA	NA	NA	NA	NA	NA	NA	NA	NA	NA	NA	NA	NA	NA	NA	NA	NA	NA	NA	NA	NA	NA	NA	NA	NA	1787	NA	NA
19	NA	NA	NA	NA	NA	NA	NA	NA	NA	NA	NA	NA	NA	NA	NA	NA	NA	NA	NA	NA	NA	NA	NA	NA	NA	NA	NA	NA	NA	NA	NA	NA	NA	NA	NA	NA	NA	NA	NA	1788	NA	NA
20	NA	NA	NA	NA	NA	NA	NA	NA	NA	NA	NA	NA	NA	NA	NA	NA	NA	NA	NA	NA	NA	NA	NA	NA	NA	NA	NA	NA	NA	NA	NA	NA	NA	NA	NA	NA	NA	NA	NA	1789	NA	NA
21	NA	NA	NA	NA	NA	NA	NA	NA	NA	NA	NA	NA	NA	NA	NA	NA	NA	NA	NA	NA	NA	NA	NA	NA	NA	NA	NA	NA	NA	NA	NA	NA	NA	NA	NA	NA	NA	NA	NA	1790	NA	NA
22	NA	NA	NA	NA	NA	NA	NA	NA	NA	NA	NA	NA	NA	NA	NA	NA	NA	NA	NA	NA	NA	NA	NA	NA	NA	NA	NA	NA	NA	NA	NA	NA	NA	NA	NA	NA	NA	NA	NA	1791	NA	NA
23	NA	NA	NA	NA	NA	NA	NA	NA	NA	NA	NA	NA	NA	NA	NA	NA	NA	NA	NA	NA	NA	NA	NA	NA	NA	NA	NA	NA	NA	NA	NA	NA	NA	NA	NA	NA	NA	NA	NA	1792	NA	NA
24	NA	NA	NA	NA	NA	NA	NA	NA	NA	NA	NA	NA	NA	NA	NA	NA	NA	NA	NA	NA	NA	NA	NA	NA	NA	NA	NA	NA	NA	NA	NA	NA	NA	NA	NA	NA	NA	NA	NA	1793	NA	NA
25	NA	NA	NA	NA	NA	NA	NA	NA	NA	NA	NA	NA	NA	NA	NA	NA	NA	NA	NA	NA	NA	NA	NA	NA	NA	NA	NA	NA	NA	NA	NA	NA	NA	NA	NA	NA	NA	NA	NA	1794	NA	NA
26	NA	NA	NA	NA	NA	NA	NA	NA	NA	NA	NA	NA	NA	NA	NA	NA	NA	NA	NA	NA	NA	NA	NA	NA	NA	NA	NA	NA	NA	NA	NA	NA	NA	NA	NA	NA	NA	NA	NA	1795	NA	NA
27	NA	NA	NA	NA	NA	NA	NA	NA	NA	NA	NA	NA	NA	NA	NA	NA	NA	NA	NA	NA	NA	NA	NA	NA	NA	NA	NA	NA	NA	NA	NA	NA	NA	NA	NA	NA	NA	NA	NA	1796	NA	NA
28	NA	NA	NA	NA	NA	NA	NA	NA	NA	NA	NA	NA	NA	NA	NA	NA	NA	NA	NA	NA	NA	NA	NA	NA	NA	NA	NA	NA	NA	NA	NA	NA	NA	NA	NA	NA	NA	NA	NA	1797	NA	NA
29	NA	NA	NA	NA	NA	NA	NA	NA	NA	NA	NA	NA	NA	NA	NA	NA	NA	NA	NA	NA	NA	NA	NA	NA	NA	NA	NA	NA	NA	NA	NA	NA	NA	NA	NA	NA	NA	NA	NA	1798	NA	NA
30	NA	NA	NA	NA	NA	NA	NA	NA	NA	NA	NA	NA	NA	NA	NA	NA	NA	NA	NA	NA	NA	NA	NA	NA	NA	NA	NA	NA	NA	NA	NA	NA	NA	NA	NA	NA	NA	NA	NA	1799	NA	NA
31	NA	NA	NA	NA	NA	NA	NA	NA	NA	NA	NA	NA	NA	NA	NA	NA	NA	NA	NA	NA	NA	NA	NA	NA	NA	NA	NA	NA	NA	NA	NA	NA	NA	NA	NA	NA	NA	NA	NA	1800	NA	NA
32	NA	NA	NA	NA	NA	NA	NA	NA	NA	NA	NA	NA	NA	NA	NA	NA	NA	NA	NA	NA	NA	NA	NA	NA	NA	NA	NA	NA	NA	NA	NA	NA	NA	NA	NA	NA	NA	NA	NA	1801	NA	NA
33	NA	NA	NA	NA	NA	NA	NA	NA	NA	NA	NA	NA	NA	NA	NA	NA	NA	NA	NA	NA	NA	NA	NA	NA	NA	NA	NA	NA	NA	NA	NA	NA	NA	NA	NA	NA	NA	NA	NA	1802	NA	NA
34	NA	NA	NA	NA	NA	NA	NA	NA	NA	NA	NA	NA	NA	NA	NA	NA	NA	NA	NA	NA	NA	NA	NA	NA	NA	NA	NA	NA	NA	NA	NA	NA	NA	NA	NA	NA	NA	NA	NA	1803	NA	NA
35	NA	NA	NA	NA	NA	NA	NA	NA	NA	NA	NA	NA	NA	NA	NA	NA	NA	NA	NA	NA	NA	NA	NA	NA	NA	NA	NA	NA	NA	NA	NA	NA	NA	NA	NA	NA	NA	NA	NA	1804	NA	NA
36	NA	NA	NA	NA	NA	NA	NA	NA	NA	NA	NA	NA	NA	NA	NA	NA	NA	NA	NA	NA	NA	NA	NA	NA	NA	NA	NA	NA	NA	NA	NA	NA	NA	NA	NA	NA	NA	NA	NA	1805	NA	NA
37	NA	NA	NA	NA	NA	NA	NA	NA	NA	NA	NA	NA	NA	NA	NA	NA	NA	NA	NA	NA	NA	NA	NA	NA	NA	NA	NA	NA	NA	NA	NA	NA	NA	NA	NA	NA	NA	NA	NA	1806	NA	NA
38	NA	NA	NA	NA	NA	NA	NA	NA	NA	NA	NA	NA	NA	NA	NA	NA	NA	NA	NA	NA	NA	NA	NA	NA	NA	NA	NA	NA	NA	NA	NA	NA	NA	NA	NA	NA	NA	NA	NA	1807	NA	NA
39	NA	NA	NA	NA	NA	NA	NA	NA	NA	NA	NA	NA	NA	NA	NA	NA	NA	NA	NA	NA	NA	NA	NA	NA	NA	NA	NA	NA	NA	NA	NA	NA	NA	NA	NA	NA	NA	NA	NA	1808	NA	NA
40	NA	NA	NA	NA	NA	NA	NA	NA	NA	NA	NA	NA	NA	NA	NA	NA	NA	NA	NA	NA	NA	NA	NA	NA	NA	NA	NA	NA	NA	NA	NA	NA	NA	NA	NA	NA	NA	NA	NA	1809	NA	NA
41	NA	NA	NA	NA	NA	NA	NA	NA	NA	NA	NA	NA	NA	NA	NA	NA	NA	NA	NA	NA	NA	NA	NA	NA	NA	NA	NA	NA	NA	NA	NA	NA	NA	NA	NA	NA	NA	NA	NA	1810	NA	NA
42	NA	NA	NA	NA	NA	NA	NA	NA	NA	NA	NA	NA	NA	NA	NA	NA	NA	NA	NA	NA	NA	NA	NA	NA	NA	NA	NA	NA	NA	NA	NA	NA	NA	NA	NA	NA	NA	NA	NA	1811	NA	NA
43	NA	NA	NA	NA	NA	NA	NA	NA	NA	NA	NA	NA	NA	NA	NA	NA	NA	NA	NA	NA	NA	NA	NA	NA	NA	NA	NA	NA	NA	NA	NA	NA	NA	NA	NA	NA	NA	NA	NA	1812	NA	NA
44	NA	NA	NA	NA	NA	NA	NA	NA	NA	NA	NA	NA	NA	NA	NA	NA	NA	NA	NA	NA	NA	NA	NA	NA	NA	NA	NA	NA	NA	NA	NA	NA	NA	NA	NA	NA	NA	NA	NA	1813	NA	NA
45	NA	NA	NA	NA	NA	NA	NA	NA	NA	NA	NA	NA	NA	NA	NA	NA	NA	NA	NA	NA	NA	NA	NA	NA	NA	NA	NA	NA	NA	NA	NA	NA	NA	NA	NA	NA	NA	NA	NA	1814	NA	NA
46	NA	NA	NA	NA	NA	NA	NA	NA	NA	NA	NA	NA	NA	NA	NA	NA	NA	NA	NA	NA	NA	NA	NA	NA	NA	NA	NA	NA	NA	NA	NA	NA	NA	NA	NA	NA	NA	NA	NA	1815	NA	NA
47	NA	NA	NA	NA	NA	NA	NA	NA	NA	NA	NA	NA	NA	NA	NA	NA	NA	NA	NA	NA	NA	NA	NA	NA	NA	NA	NA	NA	NA	NA	NA	NA	NA	NA	NA	NA	NA	NA	NA	1816	NA	NA
48	NA	NA	NA	NA	NA	NA	NA	NA	NA	NA	NA	NA	NA	NA	NA	NA	NA	NA	NA	NA	NA	NA	NA	NA	NA	NA	NA	NA	NA	NA	NA	NA	NA	NA	NA	NA	NA	NA	NA	1817	NA	NA
49	NA	NA	NA	NA	NA	NA	NA	NA	NA	NA	NA	NA	NA	NA	NA	NA	NA	NA	NA	NA	NA	NA	NA	NA	NA	NA	NA	NA	NA	NA	NA	NA	NA	NA	NA	NA	NA	NA	NA	1818	NA	NA
50	NA	NA	NA	NA	NA	NA	NA	NA	NA	NA	NA	NA	NA	NA	NA	NA	NA	NA	NA	NA	NA	NA	NA	NA	NA	NA	NA	NA	NA	NA	NA	NA	NA	NA	NA	NA	NA	NA	NA	1819	NA	NA
51	NA	NA	NA	NA	NA	NA	NA	NA	NA	NA	NA	NA	NA	NA	NA	NA	NA	NA	NA	NA	NA	NA	NA	NA	NA	NA	NA	NA	NA	NA	NA	NA	NA	NA	NA	NA	NA	NA	NA	1820	NA	NA
52	NA	NA	NA	NA	NA	NA	NA	NA	NA	NA	NA	NA	NA	NA	NA	NA	NA	NA	NA	NA	NA	NA	NA	NA	NA	NA	NA	NA	NA	NA	NA	NA	NA	NA	NA	NA	NA	NA	NA	1821	NA	NA
53	NA	NA	NA	NA	NA	NA	NA	NA	NA	NA	NA	NA	NA	NA	NA	NA	NA	NA	NA	NA	NA	NA	NA	NA	NA	NA	NA	NA	NA	NA	NA	NA	NA	NA	NA	NA	NA	NA	NA	1822	NA	NA
54	NA	NA	NA	NA	NA	NA	NA	NA	NA	NA	NA	NA	NA	NA	NA	NA	NA	NA	NA	NA	NA	NA	NA	NA	NA	NA	NA	NA	NA	NA	NA	NA	NA	NA	NA	NA	NA	NA	NA	1823	NA	NA
55	NA	NA	NA	NA	NA	NA	NA	NA	NA	NA	NA	NA	NA	NA	NA	NA	NA	NA	NA	NA	NA	NA	NA	NA	NA	NA	NA	NA	NA	NA	NA	NA	NA	NA	NA	NA	NA	NA	NA	1824	NA	NA
56	NA	NA	NA	NA	NA	NA	NA	NA	NA	NA	NA	NA	NA	NA	NA	NA	NA	NA	NA	NA	NA	NA	NA	NA	NA	NA	NA	NA	NA	NA	NA	NA	NA	NA	NA	NA	NA	NA	NA	1825	NA	NA
57	NA	NA	NA	NA	NA	NA	NA	NA	NA	NA	NA	NA	NA	NA	NA	NA	NA	NA	NA	NA	NA	NA	NA	NA	NA	NA	NA	NA	NA	NA	NA	NA	NA	NA	NA	NA	NA	NA	NA	1826	NA	NA
58	NA	NA	NA	NA	NA	NA	NA	NA	NA	NA	NA	NA	NA	NA	NA	NA	NA	NA	NA	NA	NA	NA	NA	NA	NA	NA	NA	NA	NA	NA	NA	NA	NA	NA	NA	NA	NA	NA	NA	1827	NA	NA
59	NA	NA	NA	NA	NA	NA	NA	NA	NA	NA	NA	NA	NA	NA	NA	NA	NA	NA	NA	NA	NA	NA	NA	NA	NA	NA	NA	NA	NA	NA	NA	NA	NA	NA	NA	NA	NA	NA	NA	1828	NA	NA
60	NA	NA	NA	NA	NA	NA	NA	NA	NA	NA	NA	NA	NA	NA	NA	NA	NA	NA	NA	NA	NA	NA	NA	NA	NA	NA	NA	NA	NA	NA	NA	NA	NA	NA	NA	NA	NA	NA	NA	1829	NA	NA
61	NA	NA	NA	NA	NA	NA	NA	NA	NA	NA	NA	NA	NA	NA	NA	NA	NA	NA	NA	NA	NA	NA	NA	NA	NA	NA	NA	NA	NA	NA	NA	NA	NA	NA	NA	NA	NA	NA	NA	1830	NA	NA
62	NA	NA	NA	NA	NA	NA	NA	NA	NA	NA	NA	NA	NA	NA	NA	NA	NA	NA	NA	NA	NA	NA	NA	NA	NA	NA	NA	NA	NA	NA	NA	NA	NA	NA	NA	NA	NA	NA	NA	1831	NA	NA
63	NA	NA	NA	NA	NA	NA	NA	NA	NA	NA	NA	NA	NA	NA	NA	NA	NA	NA	NA	NA	NA	NA	NA	NA	NA	NA	NA	NA	NA	NA	NA	NA	NA	NA	NA	NA	NA	NA	NA	1832	NA	NA
64	NA	NA	NA	NA	NA	NA	NA	NA	NA	NA	NA	NA	NA	NA	NA	NA	NA	NA	NA	NA	NA	NA	NA	NA	NA	NA	NA	NA	NA	NA	NA	NA	NA	NA	NA	NA	NA	NA	NA	1833	NA	NA
65	NA	NA	NA	NA	NA	NA	NA	NA	NA	NA	NA	NA	NA	NA	NA	NA	NA	NA	NA	NA	NA	NA	NA	NA	NA	NA	NA	NA	NA	NA	NA	NA	NA	NA	NA	NA	NA	NA	NA	1834	NA	NA
66	NA	NA	NA	NA	NA	NA	NA	NA	NA	NA	NA	NA	NA	NA	NA	NA	NA	NA	NA	NA	NA	NA	NA	NA	NA	NA	NA	NA	NA	NA	NA	NA	NA	NA	NA	NA	NA	NA	NA	1835	NA	NA
67	NA	NA	NA	NA	NA	NA	NA	NA	NA	NA	NA	NA	NA	NA	NA	NA	NA	NA	NA	NA	NA	NA	NA	NA	NA	NA	NA	NA	NA	NA	NA	NA	NA	NA	NA	NA	NA	NA	NA	1836	NA	NA
68	NA	NA	NA	NA	NA	NA	NA	NA	NA	NA	NA	NA	NA	NA	NA	NA	NA	NA	NA	NA	NA	NA	NA	NA	NA	NA	NA	NA	NA	NA	NA	NA	NA	NA	NA	NA	NA	NA	NA	1837	NA	NA
69	NA	NA	NA	NA	NA	NA	NA	NA	NA	NA	NA	NA	NA	NA	NA	NA	NA	NA	NA	NA	NA	NA	NA	NA	NA	NA	NA	NA	NA	NA	NA	NA	NA	NA	NA	NA	NA	NA	NA	1838	NA	NA
70	NA	NA	NA	NA	NA	NA	NA	NA	NA	NA	NA	NA	NA	NA	NA	NA	NA	NA	NA	NA	NA	NA	NA	NA	NA	NA	NA	NA	NA	NA	NA	NA	NA	NA	NA	NA	NA	NA	NA	1839	NA	NA
71	NA	NA	NA	NA	NA	NA	NA	NA	NA	NA	NA	NA	NA	NA	NA	NA	NA	NA	NA	NA	NA	NA	NA	NA	NA	NA	NA	NA	NA	NA	NA	NA	NA	NA	NA	NA	NA	NA	NA	1840	NA	NA
72	NA	NA	NA	NA	NA	NA	NA	NA	NA	NA	NA	NA	NA	NA	NA	NA	NA	NA	NA	NA	NA	NA	NA	NA	NA	NA	NA	NA	NA	NA	NA	NA	NA	NA	NA	NA	NA	NA	NA	1841	NA	NA
73	NA	NA	NA	NA	NA	NA	NA	NA	NA	NA	NA	NA	NA	NA	NA	NA	NA	NA	NA	NA	NA	NA	NA	NA	NA	NA	NA	NA	NA	NA	NA	NA	NA	NA	NA	NA	NA	NA	NA	1842	NA	NA
74	NA	NA	NA	NA	NA	NA	NA	NA	NA	NA	NA	NA	NA	NA	NA	NA	NA	NA	NA	NA	NA	NA	NA	NA	NA	NA	NA	NA	NA	NA	NA	NA	NA	NA	NA	NA	NA	NA	NA	1843	NA	NA
75	NA	NA	NA	NA	NA	NA	NA	NA	NA	NA	NA	NA	NA	NA	NA	NA	NA	NA	NA	NA	NA	NA	NA	NA	NA	NA	NA	NA	NA	NA	NA	NA	NA	NA	NA	NA	NA	NA	NA	1844	NA	NA
76	NA	NA	NA	NA	NA	NA	NA	NA	NA	NA	NA	NA	NA	NA	NA	NA	NA	NA	NA	NA	NA	NA	NA	NA	NA	NA	NA	NA	NA	NA	NA	NA	NA	NA	NA	NA	NA	NA	NA	1845	NA	NA
77	NA	NA	NA	NA	NA	NA	NA	NA	NA	NA	NA	NA	NA	NA	NA	NA	NA	NA	NA	NA	NA	NA	NA	NA	NA	NA	NA	NA	NA	NA	NA	NA	NA	NA	NA	NA	NA	NA	NA	1846	NA	NA
78	NA	NA	NA	NA	NA	NA	NA	NA	NA	NA	NA	NA	NA	NA	NA	NA	NA	NA	NA	NA	NA	NA	NA	NA	NA	NA	NA	NA	NA	NA	NA	NA	NA	NA	NA	NA	NA	NA	NA	1847	NA	NA
79	NA	NA	NA	NA	NA	NA	NA	NA	NA	NA	NA	NA	NA	NA	NA	NA	NA	NA	NA	NA	NA	NA	NA	NA	NA	NA	NA	NA	NA	NA	NA	NA	NA	NA	NA	NA	NA	NA	NA	1848	NA	NA
80	NA	NA	NA	NA	NA	NA	NA	NA	NA	NA	NA	NA	NA	NA	NA	NA	NA	NA	NA	NA	NA	NA	NA	NA	NA	NA	NA	NA	NA	NA	NA	NA	NA	NA	NA	NA	NA	NA	NA	1849	NA	NA
81	NA	NA	NA	NA	NA	NA	NA	NA	NA	NA	NA	NA	NA	NA	NA	NA	NA	NA	NA	NA	NA	NA	NA	NA	NA	NA	NA	NA	NA	NA	NA	NA	NA	NA	NA	NA	NA	NA	NA	1850	NA	NA
82	NA	NA	NA	NA	NA	NA	NA	NA	NA	NA	NA	NA	NA	NA	NA	NA	NA	NA	NA	NA	NA	NA	NA	NA	NA	NA	NA	NA	NA	NA	NA	NA	NA	NA	NA	NA	NA	NA	NA	1851	NA	NA
83	NA	NA	NA	NA	NA	NA	NA	NA	NA	NA	NA	NA	NA	NA	NA	NA	NA	NA	NA	NA	NA	NA	NA	NA	NA	NA	NA	NA	NA	NA	NA	NA	NA	NA	NA	NA	NA	NA	NA	1852	NA	NA
84	NA	NA	NA	NA	NA	NA	NA	NA	NA	NA	NA	NA	NA	NA	NA	NA	NA	NA	NA	NA	NA	NA	16.7132729170977	NA	NA	NA	NA	NA	NA	NA	NA	NA	NA	NA	NA	NA	NA	NA	NA	1853	16.7132729170977	918.143363541451
85	NA	NA	NA	NA	NA	NA	NA	NA	NA	NA	NA	NA	NA	NA	NA	NA	NA	NA	NA	NA	NA	NA	32.3486653947487	NA	NA	NA	NA	NA	NA	NA	NA	NA	NA	NA	NA	NA	NA	NA	NA	1854	32.3486653947487	910.825667302626
86	NA	NA	NA	NA	NA	NA	NA	NA	NA	NA	NA	NA	NA	NA	NA	NA	NA	NA	NA	NA	NA	NA	45.2866864200276	NA	NA	NA	NA	NA	NA	NA	NA	NA	NA	NA	NA	NA	NA	NA	NA	1855	45.2866864200276	904.856656789986
87	NA	NA	NA	NA	NA	NA	NA	NA	NA	NA	NA	NA	NA	NA	NA	NA	NA	NA	NA	NA	NA	NA	67.1697642078726	NA	NA	NA	NA	NA	NA	NA	NA	NA	NA	NA	NA	NA	NA	NA	NA	1856	67.1697642078726	894.415117896064
88	NA	NA	NA	NA	NA	NA	NA	NA	NA	NA	NA	NA	NA	NA	NA	NA	NA	NA	NA	NA	NA	NA	59.8709019957875	NA	NA	NA	NA	NA	NA	NA	NA	NA	NA	NA	NA	NA	NA	NA	NA	1857	59.8709019957875	898.564549002106
89	NA	NA	NA	NA	NA	NA	NA	NA	NA	NA	NA	NA	NA	NA	NA	NA	NA	NA	NA	NA	NA	NA	64.8236228141718	NA	NA	NA	NA	NA	NA	NA	NA	NA	NA	NA	NA	NA	NA	NA	NA	1858	64.8236228141718	896.588188592914
90	NA	NA	NA	NA	NA	NA	NA	NA	NA	NA	NA	NA	NA	NA	NA	NA	NA	NA	NA	NA	NA	NA	68.2721490700173	NA	NA	NA	NA	NA	NA	NA	NA	NA	NA	NA	NA	NA	NA	NA	NA	1859	68.2721490700173	895.363925464991
91	NA	NA	NA	NA	NA	NA	NA	NA	NA	NA	NA	NA	NA	NA	NA	NA	NA	NA	NA	NA	NA	NA	62.9952158897825	NA	NA	NA	37.1100632205294	NA	NA	NA	NA	NA	NA	NA	NA	NA	NA	NA	NA	1860	50.052639555156	603.362059944828
92	NA	NA	NA	NA	NA	NA	NA	NA	NA	NA	NA	NA	NA	NA	NA	NA	NA	NA	NA	NA	NA	NA	79.9268294963047	NA	NA	NA	51.105858492272	NA	NA	NA	NA	NA	NA	NA	NA	NA	NA	NA	NA	1861	65.5163439942883	598.552378220509
93	NA	NA	NA	NA	NA	NA	NA	NA	NA	NA	NA	NA	NA	NA	NA	NA	NA	NA	NA	NA	NA	NA	94.6210008149402	NA	NA	NA	48.1530755571629	NA	NA	NA	NA	NA	NA	NA	NA	NA	3.2433802555661	NA	NA	1862	48.6724855425564	453.715480364251
94	NA	NA	NA	NA	NA	NA	NA	NA	NA	NA	NA	NA	NA	NA	NA	NA	NA	NA	NA	NA	NA	NA	108.422645660691	NA	NA	NA	42.0935716469189	NA	NA	NA	NA	NA	NA	NA	NA	NA	14.1764368493239	NA	NA	1863	54.8975513856446	452.457450605147
95	NA	NA	NA	NA	NA	NA	NA	NA	NA	NA	NA	NA	NA	NA	NA	NA	NA	NA	NA	NA	NA	NA	158.63786263567	NA	NA	NA	37.529779999049	NA	NA	NA	NA	NA	NA	NA	NA	NA	35.8163553657812	NA	NA	1864	77.3279993335001	447.592265832005
96	NA	NA	NA	NA	NA	NA	NA	NA	NA	NA	NA	NA	NA	NA	NA	NA	NA	NA	NA	NA	NA	NA	132.888426769052	165.688853187387	NA	NA	24.9643518624859	NA	NA	NA	NA	NA	NA	NA	NA	NA	39.6321338028313	NA	NA	1865	90.7934414054391	355.849644440765
97	NA	NA	NA	NA	NA	NA	NA	NA	NA	NA	NA	NA	NA	NA	NA	NA	NA	NA	NA	NA	NA	NA	116.227304290004	158.733681211605	NA	NA	26.7069933074322	NA	NA	NA	NA	NA	NA	NA	NA	NA	41.1947619887269	NA	NA	1866	85.7156851994419	356.879287587793
98	NA	NA	NA	NA	NA	NA	NA	NA	NA	NA	NA	NA	NA	NA	NA	NA	NA	NA	NA	NA	NA	NA	78.1895287588696	89.4574791295001	NA	NA	31.8497804813587	NA	NA	NA	NA	NA	NA	NA	NA	NA	50.5874957044296	NA	NA	1867	62.5210710185395	361.038057069012
99	NA	NA	NA	NA	NA	NA	NA	NA	NA	NA	NA	NA	NA	NA	NA	NA	NA	NA	NA	NA	NA	NA	48.1879472356178	108.286928858056	NA	NA	34.0548643649134	NA	NA	NA	NA	NA	NA	NA	NA	NA	53.6483494268222	NA	NA	1868	61.0445224713523	361.611031339272
100	NA	NA	NA	NA	NA	NA	NA	NA	NA	NA	NA	NA	NA	NA	NA	NA	NA	NA	NA	NA	NA	NA	40.2525983519153	58.5137339694367	NA	NA	37.0833596829739	NA	NA	NA	NA	NA	NA	NA	NA	NA	61.0584240188444	NA	NA	1869	49.2270290057926	363.98579413736
101	NA	NA	NA	NA	NA	NA	NA	NA	NA	NA	NA	NA	NA	NA	NA	NA	NA	NA	NA	NA	NA	NA	28.0468825741882	54.4202387418092	NA	NA	50.2852744911543	NA	NA	NA	NA	NA	NA	NA	NA	NA	62.5619902628525	NA	NA	1870	48.8285965175011	364.279157982007
102	NA	NA	NA	NA	NA	NA	NA	NA	NA	NA	NA	NA	NA	NA	NA	NA	NA	NA	NA	NA	NA	NA	60.9371585424158	102.28240281925	NA	5.54930926330101	64.5587865534742	NA	NA	NA	NA	NA	NA	NA	NA	NA	83.3272893845503	NA	NA	1871	63.3309893125982	301.569177723869
103	NA	NA	NA	NA	NA	NA	NA	NA	NA	NA	NA	NA	NA	NA	NA	NA	NA	NA	NA	NA	NA	NA	109.639070336161	149.132974062234	NA	7.01203480281242	66.9357155551802	NA	NA	NA	NA	NA	NA	NA	NA	NA	127.875387371719	NA	NA	1872	92.1190364256213	297.360256390948
104	NA	NA	NA	NA	NA	NA	NA	NA	NA	NA	NA	NA	NA	NA	NA	NA	NA	NA	NA	NA	NA	NA	109.623676532158	169.759100629378	NA	7.37017636532166	98.7920933811114	NA	NA	NA	NA	NA	NA	NA	NA	NA	170.807135938616	NA	NA	1873	111.270436569317	294.636976608759
105	NA	NA	NA	NA	NA	NA	NA	NA	NA	NA	NA	NA	NA	NA	NA	NA	NA	NA	NA	NA	NA	NA	109.161548252815	211.590977608253	NA	8.09651258683162	103.232734596961	NA	NA	NA	NA	NA	NA	NA	NA	NA	189.760050258457	NA	NA	1874	124.368364660664	293.092136363656
106	NA	NA	NA	NA	NA	NA	NA	NA	NA	NA	NA	NA	NA	NA	NA	NA	NA	NA	NA	NA	NA	NA	105.258747699261	212.885942100063	NA	6.41670299495715	154.846274462053	63.4149326683021	NA	NA	NA	NA	NA	NA	NA	NA	220.885065314633	NA	NA	1875	127.284610873211	251.385325795765
107	NA	NA	NA	NA	NA	NA	NA	NA	NA	NA	NA	NA	NA	NA	NA	NA	NA	NA	NA	NA	NA	NA	189.846129897166	300.112576286249	NA	8.78640633355993	172.002197784041	86.2093864849536	NA	NA	NA	NA	NA	NA	NA	NA	315.469937814057	NA	NA	1876	178.737772433338	245.929330313512
108	NA	NA	NA	NA	NA	NA	NA	NA	NA	NA	NA	NA	NA	NA	NA	NA	NA	NA	NA	NA	NA	NA	194.376620662908	349.292324322605	NA	13.1318572920053	108.737119085315	91.1413727918242	NA	NA	NA	NA	NA	NA	NA	NA	420.728371354052	NA	NA	1877	196.234610918118	246.279912618078
109	NA	NA	NA	NA	NA	NA	NA	NA	NA	NA	NA	NA	NA	NA	NA	NA	NA	NA	NA	NA	NA	NA	208.625942461795	385.760874323271	NA	14.3482819674753	141.271138446626	142.227125091113	NA	NA	NA	NA	NA	NA	NA	NA	490.842436196869	NA	NA	1878	230.512633081192	243.061217541329
110	NA	NA	NA	NA	NA	NA	NA	NA	NA	NA	NA	NA	NA	NA	NA	NA	NA	NA	NA	NA	NA	NA	227.199980707614	403.169381694608	NA	17.7814144193182	144.712753198633	150.907031433716	NA	NA	NA	NA	NA	NA	NA	NA	601.366179024281	NA	NA	1879	257.522790079695	242.777560243763
111	NA	NA	NA	NA	NA	NA	NA	NA	NA	NA	NA	NA	NA	NA	NA	NA	NA	NA	NA	NA	NA	NA	182.785086248957	328.838357032878	NA	12.2044591406656	127.291051138151	129.337170433434	NA	NA	NA	NA	NA	NA	NA	NA	323.992764523981	NA	NA	1880	184.074814753011	245.995408334711
112	NA	NA	NA	NA	NA	NA	NA	NA	NA	NA	NA	NA	NA	NA	NA	NA	NA	NA	NA	NA	NA	NA	192.823731414238	373.356924049103	NA	22.4796662327618	167.027485817082	177.072728326935	NA	NA	NA	NA	NA	NA	NA	NA	452.884142959871	NA	NA	1881	230.940779799998	241.777927234165
113	NA	NA	NA	NA	NA	NA	NA	NA	NA	NA	NA	NA	NA	NA	NA	NA	NA	NA	NA	NA	NA	NA	219.307985802531	380.022127022959	NA	14.4001182462595	195.703629399784	175.451666517683	NA	NA	NA	NA	NA	NA	NA	NA	479.619410601185	NA	NA	1882	244.084156265067	240.727636709408
114	NA	NA	NA	NA	NA	NA	NA	NA	NA	NA	NA	NA	NA	NA	NA	NA	NA	NA	NA	NA	NA	NA	214.578632221817	423.840747195964	NA	16.4895915201621	82.04928949307	148.006713095922	NA	NA	NA	NA	NA	NA	NA	NA	408.762987414325	NA	NA	1883	215.621326823543	245.226518619426
115	NA	NA	NA	NA	NA	NA	NA	NA	NA	NA	NA	NA	NA	NA	NA	NA	NA	NA	NA	NA	NA	NA	234.372550895025	444.453679073962	NA	19.276812522427	172.380445539533	160.892269523886	NA	NA	NA	NA	NA	NA	NA	NA	493.452157214206	NA	NA	1884	254.13798579484	241.097596302392
116	NA	NA	NA	NA	NA	NA	NA	NA	NA	NA	NA	NA	NA	NA	NA	NA	NA	NA	NA	NA	NA	NA	295.480926237061	540.548715161967	NA	30.2683027395416	130.268024336693	216.249645354261	NA	NA	NA	NA	NA	NA	NA	NA	566.445805883304	NA	NA	1885	296.543569952138	239.051778366921
117	NA	NA	NA	NA	NA	NA	NA	NA	NA	NA	NA	NA	NA	NA	NA	NA	NA	NA	NA	NA	49.7929869223368	NA	114.606242480752	250.998487536353	NA	10.7568132458915	96.536429855834	92.8123859242686	NA	NA	NA	NA	NA	NA	NA	NA	298.438735720416	NA	NA	1886	130.56315452655	222.115057249463
118	NA	NA	NA	NA	NA	NA	NA	NA	NA	NA	NA	NA	NA	NA	NA	NA	NA	NA	NA	NA	70.6129497562071	NA	143.828709025913	358.003332432478	NA	22.2676087286445	0	200.345960863994	NA	NA	NA	NA	NA	NA	NA	NA	450.512868824941	NA	NA	1887	177.93877566174	220.857864661444
119	NA	NA	NA	NA	NA	NA	NA	NA	NA	NA	NA	NA	NA	NA	NA	NA	NA	NA	NA	NA	95.8499918610246	NA	132.279586112786	295.749532408943	NA	20.9003876058022	0	150.326465111333	NA	NA	NA	NA	NA	NA	NA	NA	472.700681100184	NA	NA	1888	166.829520600011	221.920731550519
120	NA	NA	NA	NA	NA	NA	NA	NA	NA	NA	NA	NA	NA	NA	NA	NA	NA	NA	NA	NA	67.271551809849	NA	68.0836535108019	162.317295951555	NA	10.1526849786061	0	75.104170613779	NA	NA	NA	NA	NA	NA	NA	NA	295.249076699226	NA	NA	1889	96.8826333662596	226.500703331907
121	NA	NA	NA	NA	NA	NA	NA	NA	NA	NA	NA	NA	NA	NA	NA	NA	NA	NA	NA	NA	65.610591773896	NA	40.1567797759808	109.229406654133	NA	7.88634003830646	57.0412694926992	39.7826160909383	NA	NA	NA	NA	NA	NA	NA	NA	307.559721671583	NA	NA	1890	89.6095322139338	227.461179921944
122	NA	NA	NA	NA	NA	NA	NA	NA	NA	NA	NA	NA	NA	NA	NA	NA	NA	NA	NA	NA	106.488367063876	NA	83.2474929311491	230.17663974689	NA	19.2344010216035	160.181012947114	111.896932976296	NA	NA	NA	NA	NA	NA	NA	NA	402.144908330273	NA	NA	1891	159.052822145314	220.3536876808
123	NA	NA	NA	NA	NA	NA	NA	NA	NA	NA	NA	NA	NA	NA	NA	NA	NA	NA	NA	NA	86.2822714345169	NA	120.260166779417	271.432662792362	NA	51.0672169026328	203.235911946031	277.313410080617	NA	NA	NA	NA	NA	NA	NA	NA	709.949674228836	NA	NA	1892	245.648759166345	218.341433122758
124	NA	NA	NA	NA	NA	NA	NA	NA	NA	NA	NA	NA	NA	NA	NA	NA	NA	NA	NA	NA	181.136692583619	NA	75.3501573185551	193.151085368742	NA	36.1685279022486	212.548535049067	233.916705800989	NA	NA	NA	NA	NA	NA	NA	NA	968.398448743176	NA	NA	1893	271.524307538057	227.535337084134
125	NA	NA	NA	NA	NA	NA	NA	NA	NA	NA	NA	NA	NA	NA	NA	NA	NA	NA	NA	NA	380.25554735712	454.494209194835	147.554323753805	521.020889386518	NA	82.1086655942228	588.860126988871	678.382951245566	NA	NA	NA	NA	NA	NA	NA	NA	1684.20310920051	NA	NA	1894	567.109977840181	213.656555407171
126	NA	NA	NA	NA	NA	NA	NA	NA	NA	NA	NA	NA	NA	NA	NA	NA	NA	NA	NA	NA	526.838804821701	430.122047547551	195.202231212271	841.318512631346	NA	85.4685989372371	745.524126960291	793.713644992235	NA	NA	NA	NA	NA	NA	NA	NA	2003.40620156482	NA	NA	1895	702.699271083432	227.564129324292
127	NA	NA	NA	NA	NA	NA	NA	NA	NA	NA	NA	NA	NA	NA	NA	NA	NA	NA	NA	NA	457.818014222333	349.00832434672	173.295277320259	683.489610103976	NA	67.9752685642531	533.963622800777	438.244635353408	NA	NA	NA	NA	NA	NA	420.27095546369	NA	1088.49116863416	NA	NA	1896	468.061875201064	167.835884832558
128	NA	NA	NA	NA	NA	NA	NA	NA	NA	NA	NA	NA	NA	NA	NA	NA	NA	NA	NA	NA	666.567107116149	836.378358183577	326.13658735079	1101.93027368768	NA	116.90651662171	924.11487285744	874.167005417282	NA	NA	NA	NA	NA	NA	662.643886210346	660.928576621486	1308.45354818643	NA	NA	1897	747.822673225289	144.361262306903
129	NA	NA	NA	NA	NA	NA	NA	NA	NA	NA	NA	NA	NA	NA	NA	NA	NA	NA	NA	NA	434.064746327806	611.70955867696	415.298442611588	1036.876372132	NA	105.788420220656	774.174823642499	815.891404170987	NA	NA	NA	NA	NA	NA	622.598004655037	660.867943883272	1162.23691458452	NA	NA	1898	663.950663090533	142.627986838945
130	NA	NA	NA	NA	NA	NA	NA	NA	NA	NA	NA	NA	NA	NA	NA	NA	22.4573609249213	NA	NA	NA	455.450824157854	641.875445495995	308.579482646939	749.023547017124	NA	62.482822127982	653.551802911592	614.465677911954	NA	NA	NA	NA	NA	NA	525.69149518461	678.931787482148	735.126397754704	NA	NA	1899	495.239694874166	136.818821974153
131	NA	NA	NA	NA	NA	NA	NA	NA	NA	NA	NA	139.813753614625	NA	NA	NA	NA	52.1331592899958	NA	NA	NA	577.837849163751	932.062473952492	342.307935535144	946.561866526605	NA	122.333617930787	843.64957438031	856.051325539621	NA	NA	NA	NA	NA	NA	580.607791406421	907.255830041216	1103.00344173815	NA	NA	1900	616.968218259927	139.278605435303
132	NA	NA	NA	NA	NA	NA	NA	NA	NA	NA	NA	147.347921116465	NA	NA	NA	NA	60.6201718436687	52.1818539761265	NA	NA	671.466420859422	820.146691420274	324.690198093078	772.575438822556	NA	119.019551840515	906.357334542289	821.031363911525	NA	NA	NA	NA	NA	NA	590.709896743305	704.299519841354	793.536145007307	NA	NA	1901	521.844808309068	129.757841709904
133	NA	NA	NA	NA	NA	NA	NA	NA	NA	NA	NA	184.331378153054	NA	NA	NA	NA	68.3107906596565	65.5964546069549	NA	NA	813.968121148459	712.445669592113	253.870531540264	678.772508734611	NA	119.068874845176	776.908009251122	870.311328753531	NA	NA	NA	NA	NA	NA	579.4997516775	797.082688953945	830.234973749482	NA	NA	1902	519.261621666605	129.327954681413
134	NA	NA	NA	NA	NA	NA	NA	NA	NA	NA	NA	186.703280606515	NA	NA	NA	NA	73.4614318152169	55.7761501310986	NA	NA	715.619620650035	819.83221799565	243.083873164164	662.591735772297	154.676000140228	124.859458424273	713.639474800477	769.600036420341	85.4513201776424	NA	NA	NA	NA	NA	472.811893480121	763.105421927575	734.227902255778	NA	NA	1903	438.362654517427	118.105457454613
135	NA	NA	NA	NA	NA	NA	NA	NA	NA	NA	NA	167.296406148229	NA	NA	NA	NA	124.266325731275	82.2227054075481	NA	NA	793.282304320897	853.623816896192	272.036791059647	736.229725094645	190.749966103604	165.623822219458	825.482372383131	882.163929516994	84.6875990035547	NA	NA	NA	NA	115.17832650297	527.458641052254	786.9312606124	841.579893140125	72.6653522367973	NA	1904	442.439955142925	112.441392363566
136	NA	NA	NA	NA	NA	NA	NA	NA	NA	NA	NA	174.570449778351	NA	NA	NA	NA	162.512388855342	91.4219170157898	NA	NA	649.961276667804	684.444968429932	213.542849123928	490.655197274715	197.943899121059	120.388343759684	750.631728296497	833.518566391014	103.619778811883	NA	NA	NA	NA	128.277511231378	335.293073298943	438.841223798324	527.724733950013	96.1478148445849	NA	1905	352.911512979367	104.352430696737
137	NA	NA	NA	8.28155239412805	NA	NA	NA	NA	NA	NA	NA	201.142354601679	NA	NA	NA	NA	167.057330947291	102.36157095412	NA	NA	733.71393769765	809.822161323517	387.165166239426	611.38534631511	245.937695930685	155.194677087336	734.223189866797	833.631977885808	135.276665504311	NA	NA	NA	129.202396108595	177.839276934411	453.244169477972	660.940828832835	760.164891203815	123.411812529499	NA	1906	391.052473780789	98.5702340929994
138	NA	NA	NA	29.9717363930427	NA	NA	NA	NA	NA	NA	360.694106540278	268.166348910425	NA	NA	NA	NA	223.254140334705	168.900817516417	NA	NA	814.300815810474	929.062881286844	274.185640434703	636.483215865373	315.748911241696	177.924728254589	972.01976259497	1080.96391263616	165.072158549487	NA	15.2794500299993	12.8255520082803	237.772068305474	300.028381603132	431.013945701905	664.167872806603	1053.49382647317	182.614497767867	NA	1907	423.361125957527	95.7504276070456
139	NA	NA	NA	48.6507038334915	NA	NA	NA	NA	NA	NA	333.536294687056	291.770076994641	NA	NA	NA	NA	223.058104953121	180.936887290851	165.084724920102	NA	933.897792380719	958.99377697539	335.545657348292	864.287010681007	323.085158406359	186.090355879799	1115.62604686101	1322.54516203411	170.332127129393	NA	41.6226469081458	38.3324569220412	289.596094878357	389.28636959913	539.682578067372	755.858710153539	1303.01733625866	207.005823130339	NA	1908	479.036604186649	101.10336134103
140	366.693291871573	NA	NA	90.1640233172924	NA	NA	490.108560152991	NA	NA	NA	349.111682745023	348.186483708541	NA	NA	NA	NA	284.062807737589	201.164031590988	268.379977210869	NA	784.435579408389	751.810768019389	352.210235579259	858.730475754603	311.476345232814	178.623104301482	956.665542659815	1131.13043492501	192.786660620926	NA	72.1595558195693	69.007910069488	271.307941564015	483.830401394057	448.770227379995	597.790732425231	1070.44334715781	265.659043813595	NA	1909	447.788366578412	81.8524242538922
141	465.616389666339	NA	87.0224306637026	54.8974466658895	NA	314.139159165996	683.119216330117	NA	NA	441.451573134192	631.121773842757	419.673738700242	NA	NA	NA	NA	359.712358836031	257.456973713602	334.851051212583	NA	890.799853562447	877.585372383652	324.190999020422	861.857302922721	371.79272506688	209.005132695083	1106.40578658199	1256.1846720938	223.80077745643	NA	127.502480323738	107.662380238522	300.102209030492	523.375198921118	631.761716266293	831.179964819681	1110.1194632578	362.830389544719	NA	1910	505.900662004187	77.6716187575927
142	669.089177698451	598.423449185663	189.571240539977	178.614307842052	NA	429.321569739416	790.87364523339	NA	NA	525.651282798644	690.356189166927	485.765622468668	NA	NA	NA	NA	483.491109387469	331.857741732243	565.389602433167	NA	875.963996415135	890.182530606017	343.89758141786	1154.12155244177	469.014650439727	270.70852568571	1043.22113265519	1251.94603528558	306.801655364272	NA	224.299348210554	197.700425690406	439.763909560684	684.758185217495	618.449217396706	758.807723177464	1343.94977526081	523.055070629718	24.630086404144	1911	578.655878002844	72.2292165679594
143	688.440760126033	664.378987832924	229.4854893631	238.850262904186	381.926246330299	469.806331788432	879.550438588473	1127.43466532732	NA	598.038604085599	755.389670370359	511.986925551855	107.501844853924	NA	NA	NA	557.114647383611	361.969593157636	618.510478453451	NA	897.997870650352	870.546634043285	331.932197478133	876.288208776985	392.960462207503	284.101763486494	1084.0052884841	1105.65997248603	343.142342543937	NA	215.981039182379	195.413660397858	466.226486959666	824.352341505635	650.508227948794	867.244506005096	1042.67543801127	574.366075122269	65.9637067881595	1912	584.234883884701	64.5888561407306
144	738.595972681329	843.825189409646	259.06484083371	302.990589316202	523.268384770896	528.277654257045	915.783997458651	1381.75413045778	NA	679.952490935299	994.592105811012	670.916956304309	154.860411628994	NA	310.469778946603	331.123865688364	596.196688312799	426.314123092135	617.005027253851	NA	958.146489436717	1162.77915347653	359.318717276537	821.769324025853	504.764404041253	293.329249428618	1363.75688862316	1423.91807378014	343.132289447446	NA	314.591548508113	254.894690745335	449.660868897287	927.412288506648	690.910051951755	903.119923312765	886.051336266546	543.251741481116	122.712808164075	1913	645.67177298653	67.6832073506419
145	739.031083263851	773.172655586004	242.427908618094	258.608367421143	451.60143067941	537.19977739324	755.480462398047	1089.38777917749	NA	490.507228260731	709.311302601626	548.561347224948	167.124875189343	177.928498165773	316.43503507724	339.826077338808	423.508995011745	375.05683983396	581.083114374909	824.032213214234	869.481005815187	1055.46800329668	350.590744566333	802.599953972179	349.824195958857	202.791062426283	1143.51207989133	1142.37576582853	254.50576157482	94.4249654333562	300.934102765162	206.504424942826	440.620936036583	460.456952051349	560.610925847791	700.487197156223	804.006445003191	465.62173037385	129.763170397261	1914	529.864853004432	58.5790630015035
146	861.768710009889	1062.6232947245	319.322472885154	340.84740911049	585.17975119519	774.060783829174	1138.14372636488	1567.36413682085	NA	750.692046875446	1051.6189239775	795.086835141119	257.261566650549	279.777989517358	435.04806482838	339.627842842366	612.914987778143	555.633386447444	812.627917722438	596.584675005517	994.980092503731	867.138948491936	466.144491391408	1220.09405568936	548.911634805823	201.975819132676	1518.81679138566	1520.17521604907	360.461314524647	190.085519257369	396.654975168124	338.443776571228	410.166336852683	925.387532041409	663.417974640191	834.454446842518	1115.88585657346	595.812785690531	245.715271170811	1915	698.708088434448	67.698890954501
147	973.306873105145	1112.27459581816	299.018359565003	310.364221433443	603.193329311609	768.470948020641	1169.21282107182	1496.8649127187	NA	743.803476663919	912.992378226671	761.530541530331	302.053766386902	288.330347198225	427.470229188656	402.039350817112	596.755263486607	620.032580094115	813.239271652827	1160.48422004309	973.398921769895	1104.87017609291	502.953590035723	992.522110411562	541.550254899931	216.452906398949	1464.30230486424	1391.39787742651	290.173519608087	171.970781857505	370.356074746394	290.493333740222	366.181840587569	878.009801551153	647.08263531932	814.655501621065	1017.48426315919	569.730655161897	264.441362501063	1916	700.775405212794	66.3441982786369
148	638.070034314702	748.557334667331	227.370569188704	205.897783401418	336.665320970031	465.222433947579	651.81764376681	963.875811959069	770.147616019862	473.425446525367	521.356097322656	455.966987830838	287.960895902163	207.750694748505	332.36290983094	282.713179533607	308.378734876374	365.726623812064	505.705625200268	1149.93475191233	787.859601241536	767.992483459499	438.556281344644	697.56583014765	308.3884738136	132.249740982577	989.727349586928	881.104584474204	235.564156988531	135.558466365338	248.138381584524	202.40401821136	247.984757703764	237.805997506133	494.660099589512	619.781881000359	807.95699776508	335.054626416536	188.538599034742	1917	478.353815973004	55.130269425241
149	659.160488276046	692.604312869836	210.496760887008	221.768795328088	380.313980980477	617.75241214614	944.276986189649	1306.52649525272	896.028720375082	552.717045987116	625.702212356049	483.796472193398	274.870507633185	228.731821285504	424.491999353053	299.495881648349	390.094387229633	401.141169477451	430.052618349907	1140.37300051187	490.705776916438	741.856945855755	322.081419553537	718.412810678341	288.086873767572	76.1889625570636	824.253381337047	830.917327673841	218.383415084579	179.543276789718	283.802369706607	266.384437557309	213.243769503307	503.174758158536	434.608870175408	659.472134267282	570.55972146318	479.675645109684	176.218215125159	1918	498.922209733613	56.2069234016511
150	447.355254048818	659.593713902976	165.05707890475	185.1852630363	478.783432796065	735.63030921634	1158.27379545202	1489.39514786626	767.798961352038	522.368946794174	654.921537308557	472.059796198852	220.886950270225	165.607485937659	460.683146722407	274.044897083822	309.098473753311	385.05967084299	337.534285498014	672.795000392625	412.993770240914	650.999573039815	241.236616683853	425.830631982747	257.183340993475	100.303199447488	486.831250696766	574.881610476723	129.081758950697	124.123069106271	309.669301138469	217.227308988058	237.818563876747	424.411888740386	304.77846969536	434.577768408137	280.334365576309	460.59769540223	174.064339201858	1919	431.00199153909	57.2967100414259
151	724.772965005534	737.05187989209	297.797850819084	395.750196483891	590.903733010031	839.19008360854	1332.88351513854	1852.926426732	936.581654984681	610.250603048633	793.95837505995	681.672512913139	427.422162821056	348.716784548467	466.895960354146	321.747782413725	555.162147549405	431.744365993865	441.765732399551	758.656926730092	763.63038205999	618.711540383281	304.726633416576	745.203056191094	362.67802230102	158.601734320154	744.461012006316	822.017509845487	197.863788508392	185.077506408282	335.07598924658	273.161167070367	361.000097664738	364.052469086966	434.153025081372	643.316179886931	557.2535057789	619.10015539453	242.510846664149	1920	571.242212328758	60.6539472778685
152	748.79232579782	739.196645196695	268.353273673313	378.40891919534	592.546785967858	878.263642237563	1211.94727762007	1746.28098003544	862.118369272234	626.850464470936	806.004183771609	774.912783756827	381.228498601937	328.326277430342	563.043775198731	391.687488864268	603.45722309451	473.825057110904	465.995894058893	813.848426468358	798.884706500044	691.759852764551	366.194406958183	637.507060911178	396.692674279968	168.716091868386	958.33247172181	1122.57901972193	171.048410254411	207.707969088416	406.712155730061	357.741009445904	382.363241868414	458.821124756624	616.652226398853	688.898490175661	636.333361895797	586.72384398443	232.755258996957	1921	603.628504337057	58.9723391544314
153	800.879931994339	914.637944458621	355.526500784388	453.415700436858	588.04111378408	776.613956178746	1467.61134440627	1809.48039944771	939.781367102362	788.395242788973	718.309138120773	681.021889074581	387.527077713119	217.778030180233	684.973698473532	470.580734377542	654.828546166011	562.319952251344	417.325398191684	709.445448607935	840.562017120362	702.378435933685	383.769418740161	619.396407581764	413.901062199271	186.663382379814	870.939961443514	1187.78748763617	214.246880037598	220.573733482662	471.556513055747	413.400606489554	356.214195416259	591.461365706043	647.425383077826	726.533827687871	648.743595355273	468.904066378321	279.335339112467	1922	631.853515214704	60.824568529515
154	739.250366431072	836.207769702487	344.535010567274	362.303544456712	523.097796289806	667.022952210185	1173.10462605109	1338.08630673215	933.739141951713	575.835083847088	636.038994664156	537.495087102678	417.147898206756	284.675732464304	623.050708156419	463.824739375997	594.503998191045	523.532278553798	372.618021456978	642.05106052533	851.710586970156	542.010498223682	376.315990169519	575.394004238524	357.804469617506	177.661776949483	729.567349554177	1031.78919114805	157.717690147434	190.423554626896	418.328508725975	360.660177339619	279.479538215267	422.517508370272	442.336245625443	635.275273490068	529.984481545741	353.544469979238	293.541935251266	1923	546.517547875009	53.5650939710253
155	541.388462878272	660.307483753871	254.009075776288	224.564812789783	351.964877193013	632.345110022065	832.874225737763	929.501761780551	615.793314967361	385.785378745969	533.623388316394	484.689941144079	318.236110145543	174.49944978438	616.003487515887	322.357251388522	518.023495835728	344.527470744905	352.727027570774	426.260087698493	629.163304982509	687.568968164662	235.042966767301	371.80152152631	313.541314084018	139.802443881073	601.271617085408	873.654297496216	117.131454655707	174.4865692545	326.338591758416	262.461216651506	260.876597317035	334.58590079262	457.655908041408	468.024106276051	339.20247119707	345.399262706276	253.154248415246	1924	428.478076278025	48.9189012065943
156	601.330679027295	723.23389876454	346.949638680823	377.182441423379	436.931449624207	769.801726668702	820.865487819415	1169.2655998284	905.773940786518	551.662099174041	615.501146850578	621.257801229016	364.122840762406	232.846993502441	774.663027140867	410.226969590898	627.170906921602	514.293797037386	409.774266089515	534.648804158525	846.75189712573	674.587907320029	310.565283363273	596.879984714955	386.054927395647	198.91653620661	758.3267453422	1233.41974924809	128.391551044704	197.41988146644	438.003046878347	325.091693634206	286.490944699549	538.046750772648	441.286011201348	473.45843324823	633.949835549518	418.852212221329	306.278894346715	1925	538.468610278465	52.0043593794617
157	483.922135899542	579.617247242744	276.611264122539	302.679571643497	409.684102380357	674.345376367172	657.246315872213	921.18251027458	668.042399026275	415.372584198212	569.713690561568	454.784492356027	260.52630973616	209.23007072908	678.230584001867	331.195179841601	501.155656560074	373.972676209206	355.815213149253	499.598683240955	587.760569560114	426.212021330893	261.29254418437	467.364371818797	381.021467646065	189.370178610147	646.396511483776	1055.02189713987	61.1746629470272	182.893785354772	462.198965177764	274.394556346167	281.178511522328	292.834448585677	336.000559964532	359.951119877704	484.155556233703	307.408611064946	269.855269120995	1926	434.60029926622	48.7240596808284
158	685.801193978487	643.774224095824	403.190430365387	397.559753852358	369.587955342591	683.530450808473	831.013774568307	1266.39987476621	906.724900882759	442.301373946988	555.09209003323	443.714462322573	371.793353385411	294.636151972511	587.889060699646	300.487054130557	539.482144456073	539.783109032287	428.220441514333	594.530387569335	634.349446135055	429.746313066182	228.283201854572	412.498655238708	392.523152510123	216.934826712009	723.738438544707	1179.55023169846	61.567362028726	233.275506740391	450.61245731206	282.704068914912	233.369126201468	304.319483008671	330.007029500013	336.99707315425	579.263189750685	329.875082608562	264.597499655947	1927	484.86472647074	53.2070926450762
159	830.547562218514	814.245523779771	305.622929800645	337.623192570111	506.163355249896	927.936934479797	1005.33603852702	1344.69590351604	859.350311985156	554.810289172203	614.256762000491	504.221850989977	399.380620954379	265.056172183371	703.068015521147	381.081472065749	508.343306392222	514.94002264623	427.646472536522	732.679411236823	797.047188956959	468.095734588552	198.924076028979	551.828603584681	478.954649595686	218.302990312648	875.161319492143	1060.81373735603	61.9600611104247	221.883463459944	551.939815964618	401.961753478568	426.264800087474	442.994723445635	370.913707442406	397.393877760249	533.513118414253	339.279440217083	296.801337629365	1928	544.385655044917	54.5540105714138
160	543.054763621736	588.106144752009	317.59522524421	273.671990035841	436.858878833909	556.978302262446	737.459030299995	961.063772374841	745.034980984127	411.199292517184	567.871460629503	353.97486817278	393.672975421337	290.322431099867	559.261611803075	295.098594411119	516.296876513315	451.263081150618	304.651549352155	540.502533749959	675.550177149823	472.218132468593	253.79701827217	457.855713334176	326.966596129869	236.353010903848	602.96713464055	915.304276260448	125.098219465946	151.751491539001	472.289760781095	347.842165153708	200.711642248872	396.515488454305	346.228957326089	316.29554836342	501.134293730029	277.893662243735	249.67870446258	1929	440.266419388674	47.7780066828915
161	408.472390093868	570.85754444674	222.35690147284	235.284869401627	296.085996982143	476.640866606316	609.888691574939	910.056559891891	607.609151945495	350.704470220393	495.467174742219	454.362262303385	358.126482864499	171.681755333375	480.882330847928	275.50039696023	387.044214922263	364.214889427156	193.667877360258	349.010837620843	461.0051599694	452.720780141884	165.838078838433	322.330862010232	266.052999532355	183.803590587251	568.452341111152	714.778930455934	65.671852830641	155.772730135596	394.850130188637	414.107150677346	231.733927225275	407.036368091912	248.670881539308	206.805075359774	395.908218594366	328.565352631281	206.346088673085	1930	369.445286759289	47.294676195707
162	476.162402045175	387.503829927483	297.885815413384	271.192330954362	342.710373554069	459.443160102035	756.123546414237	806.347245689381	593.573458447052	331.546409900272	437.917595558169	234.232121703409	315.2754732288	150.447102269231	445.909807268901	326.084751072006	393.327400229442	330.454392293884	261.07388933568	348.902452674294	352.750589515676	307.84089421408	157.665539709384	277.484312720972	202.662571286751	105.812296324823	452.763819961238	586.457751086671	63.5465654004875	119.468485430713	310.115721454544	331.487033799119	177.653294649319	320.744043560904	221.39431748378	202.42161113022	260.169110651447	249.914009752333	204.305624244578	1931	330.019773088675	47.1895850519747
163	506.052457029224	396.579576944438	373.150835571027	376.469614050279	502.315532567779	631.438446382239	990.530026509921	1264.50737935169	836.034353788009	437.890263702083	584.84674237391	641.409861464733	422.144287163025	252.765005085466	529.554711670729	296.915691601956	512.627496293922	529.797870942117	401.434908390561	639.297768723724	634.685596548989	572.785225698983	190.214638715432	464.936863175368	339.488356128547	185.057400215299	590.24242775645	869.879359763662	43.4359741877978	179.312055570414	497.903165685812	419.316225456264	211.906707669939	345.19662998012	217.867879730125	256.987305611891	493.65227666624	400.887014631775	311.689659373992	1932	470.543784414716	51.9849816980424
164	308.393814521111	367.42591127839	251.191695484548	254.884951808108	328.567551746138	454.932775529276	582.716742554776	756.933134841067	525.445508479834	295.998346547107	346.091355567862	297.863510105544	300.895461175523	179.80308650217	384.191334633538	265.529924355532	276.520472094851	340.027139268638	288.081847219327	355.980146763567	389.068971387501	312.676433626485	150.23190317246	347.374696166854	211.502070536156	140.481970372044	412.000712803114	647.708440575915	64.2062998577414	129.255174865176	302.668576069209	263.916088209383	149.311102365693	213.417185417785	209.373641513349	231.447099816002	320.970238231962	205.116155149204	193.535930468807	1933	309.121471822609	46.1391086536519
165	380.359219914689	521.627530927927	356.291792754803	440.270648455708	285.77057750408	560.272890478265	1013.28144050722	1129.30045720429	690.873923636239	303.43481051742	590.713980813754	414.996535557578	380.719560592056	159.601703261792	529.039490475541	238.522280631151	399.476439530313	387.646458233956	322.3384018326	459.706739725672	488.555042585791	453.967992425359	173.841914441983	416.398000040344	297.875762316893	124.109246098595	543.872520189465	805.849617413053	56.8263845551936	230.922139683587	406.171801793644	271.94254328004	203.34900928156	385.924865459788	225.267272907125	205.5016285678	380.896746417718	415.934300964674	302.631191116632	1934	409.079047746008	51.1714953686861
166	203.391734941649	146.197155727455	109.903906596859	83.4403867200795	136.89458572091	193.487235782676	353.70343456751	457.108014282622	231.15681665481	96.2964121770997	233.101148348117	176.431843425603	178.604568904825	57.2134287701159	271.018915039884	79.2545286684365	158.107561795744	159.190468783437	207.137770021789	159.248902406793	194.145399443603	182.576798656024	78.0651216897874	161.834747319963	96.2819608508932	56.5087695379157	239.208718625961	321.578450569697	70.1571046621712	72.0213257428114	191.094284658437	137.879789177076	42.9440007782457	150.84922612889	172.289653511845	97.6595492294923	73.4441530556222	114.756096450328	135.035705347781	1935	161.005632686486	46.3663647970901
167	537.336436673671	427.169578771707	316.573579313263	155.728747838446	216.322530303825	340.258046328677	475.483818031999	764.271581120588	492.176042278318	206.261579830703	283.595338750735	226.408613518175	243.524952772728	123.247507233716	341.128895812252	137.23639100162	340.046931302355	349.194620791078	166.253397387237	228.833608887481	316.858521766944	201.487615634308	92.0737974914096	250.204292913525	193.742018946883	95.6853724059765	356.817067046483	617.300336963288	39.1740895939379	141.628023372074	158.444340528209	67.8709676881539	152.808323307669	291.403767291232	138.385899753569	119.638131434006	228.0761708987	242.828461681427	245.742603026897	1936	264.646717940853	48.277005149282
168	373.941574441936	322.253578830953	301.718558450764	233.361272219834	241.153678637798	311.555513367684	548.83874985626	799.522763967988	413.601668419384	173.745467547518	479.012140741246	192.163368638454	256.937354288699	71.429449686875	414.026725905415	196.677208963132	275.858538522739	334.142307909933	198.690341535552	350.835474634048	361.569982572099	294.2943466918	115.445676037791	325.871122771562	148.294482982991	108.415105838322	365.427230032177	554.907364385199	28.8175152521138	114.702375215952	233.156126219555	158.506858222016	137.319329047675	290.107232003096	109.077353569699	81.7458116427332	302.576527404459	206.215712577961	204.856973755283	1937	272.583919558684	47.9746648255535
169	363.442057634373	470.72367684328	393.602289586631	402.006049934984	370.404769432524	547.535617223551	641.813241961454	849.236582755454	844.32721591569	415.261685977541	515.113438560708	374.205468224837	404.597863874195	198.117629194802	527.090132233988	327.4796182102	304.355925483452	419.84244222574	275.37316245776	514.215885539577	506.153302153404	357.537120082686	129.765369512119	470.975946733363	291.387745168699	139.715421764568	353.303823981973	588.324485441434	44.6856997453959	224.995839301855	428.219499036537	169.61207409319	162.106180925233	340.684674611034	109.381459738567	92.8161558354529	392.700652495051	326.487817409462	263.954101480492	1938	373.116721096955	48.3220003756982
170	581.244906396569	583.436167272448	455.766240060274	381.844250762041	399.788085521549	756.394980019507	814.629112242774	1127.17988216312	887.520030832099	473.688397830473	577.897225264904	410.656425306643	377.552835197237	223.554476592388	587.878693443889	357.36150505335	394.72132488984	617.51145198961	366.601243206823	598.352763350958	585.421967988782	509.09006296598	158.234482138949	687.883127430021	443.532878267195	162.624857872341	480.600529986901	727.736429355665	87.2611917053755	305.367518317908	514.27117757028	264.2723448163	273.393959085998	639.939910262118	184.645537418413	175.205365653641	469.09099114121	342.854572656868	386.712776897309	1939	471.069735357122	50.0625955980673
171	580.380340098301	503.746842180755	357.545916542116	366.50668126795	442.285980142986	509.969708908985	719.021023016076	983.753296996862	682.270986313648	308.139973834701	529.156986040785	327.553445637559	361.79869051728	244.61194383087	515.197319084559	540.846538145527	426.475915113795	508.427501075338	209.561822913299	428.657437052448	508.912562981052	450.489306880039	173.021644600131	513.078628998978	389.838975746896	204.981380824365	518.7510886943	597.060626292536	71.9044584960978	214.311911005527	388.418661708208	236.009948986076	246.005240172737	644.292901042932	210.640017512011	153.832482512739	374.069437262937	274.38418909041	360.184854371131	1940	412.207606817768	47.5540366402638
172	760.50166993628	619.805128785996	498.435979799861	370.506871193766	446.113382472854	718.906040724955	819.13635522288	862.36435597701	888.983698849407	396.223634496786	478.281092130756	480.813529968814	484.245091624331	260.9331459848	620.135310173888	346.878010368321	427.899999063667	526.259809295644	199.026491949486	536.678273012744	487.603140011753	510.693846015638	192.731368590223	558.550041067037	445.490404649647	169.747790895825	451.424244853747	600.981962242747	115.460127363997	221.69622453779	399.144373186829	418.572296315894	217.41203463609	510.124275267542	176.380007146819	159.845805010975	398.228598928308	293.691160902311	418.271645898945	1941	448.414800475753	48.2524120612021
173	482.685290871823	474.669517216189	452.106598778107	314.354044103502	375.618870759687	627.011628174065	769.276766536287	793.511012266079	727.200787808228	455.67576219185	451.897997025909	349.553704831383	371.265565819608	298.441563153804	513.453421002551	421.494919961528	465.540363124122	456.767151479708	229.30610442258	459.668098136032	420.910583727961	444.661024189099	155.892424815698	400.420173963452	381.056025165255	165.19248154812	453.997837555568	489.746648679297	105.724331730523	224.09860043999	317.465791626883	333.317639838366	248.368032007502	397.052072479538	161.935278284878	188.078355710991	369.743778338209	313.540999924753	396.309085816964	1942	396.333598295028	45.7487594575959
174	447.012506290311	394.096462111041	487.942432018341	427.055538958382	510.494040722869	647.178139735989	897.62370696531	894.921937283223	882.738840972601	531.258397366771	541.996361056741	372.17317193723	414.572420549343	491.978121941142	684.417008255316	375.066264611921	573.929707902685	521.586061904899	252.022018422892	399.761381983994	481.629715740217	550.512590422092	156.57666369565	522.889194537608	364.9010132627	212.114052785076	535.303826226799	523.175707787616	106.680004215745	305.484385564622	356.947757300872	356.784394482886	211.729836003542	481.654848481446	213.516459745638	233.334882841544	538.427825961528	342.364484202908	541.456321279589	1943	455.98226885972	47.0826384932281
175	488.324135525752	397.537134385253	459.175182248684	381.09560923269	443.308568551729	652.296108327952	727.610451490256	890.186300517201	856.066405184359	624.219380623555	526.89912340065	395.380745187828	456.32764266747	556.212696132766	662.205319875905	422.893557010906	602.589201044324	457.912262001941	241.795820176192	434.228423305058	491.65673701268	574.609548552922	171.591277464952	640.583308437573	365.224283146755	191.934032374742	517.216734842286	658.055275980513	104.863849502704	324.975454706024	382.106573748615	381.231326035325	192.062837673539	297.889899483834	214.624813633825	189.701930794366	664.082107327159	384.886883247042	633.187685171757	1944	462.993554513515	47.1917351055963
176	446.349630240404	324.853246751799	375.271724771465	283.872741382047	424.321410871963	494.563652695046	736.065105639597	936.466044375029	737.588149758057	487.479361261201	440.053250244079	267.561592324609	443.218404842571	466.10302236838	543.961427261561	411.981863247193	450.452550245992	372.865578958081	205.922916142646	321.046578933444	416.841592923031	468.494402696293	167.605538865342	379.613405818727	295.447939514199	124.776520378218	484.224671272082	506.281793292936	75.0598741573634	231.01261755201	311.549230182377	377.898410389132	226.917237368791	290.809377961173	179.700670581663	263.431026303669	383.808374489065	303.909819326643	456.814275369511	1945	387.543462327113	46.9239503997766
177	339.070838464885	245.12433759267	218.399751366378	220.03369370551	216.644229391552	336.376608605166	615.55109817377	664.616492237535	487.028228556146	267.834596726206	301.151500976791	185.970975358963	343.928997344396	290.70193549242	438.515126480882	372.90359222919	268.186455103408	257.067730383823	160.733933254145	308.077141981629	452.290381948342	412.604526911134	100.932774615268	352.533505463313	223.492587217112	129.003533293623	421.457220849685	438.309980480602	39.1002621665786	198.717987550903	266.60434904306	238.861572637739	92.1821824379585	201.588460758488	118.50810055651	112.519282480972	238.750046098537	194.258810938398	352.743049693308	1946	285.189125091462	46.726852399063
178	438.195626508012	460.969659972415	435.42851169873	427.526463697155	367.498482068688	616.242248557559	705.926864835914	909.049993605681	833.121783238866	502.634718381384	546.862373917886	275.716224375532	450.793413048907	393.098692284261	728.412185935452	418.204729975424	527.6559330709	609.050828814227	182.977351719357	450.729638718039	574.542946788666	514.298823585632	231.743980321766	571.547124034203	447.425939883524	217.129605456532	577.453946541482	645.366069093398	112.393618774828	340.165683504661	462.813460700806	330.13112240983	159.471955485198	285.055865175389	222.450206774651	180.553612987113	634.443379755397	256.622566704809	555.72229351954	1947	451.267382715944	47.4776046107364
179	485.809604765818	515.530642065105	471.098468846853	350.123275579479	452.208386380084	581.342924087361	858.284683757058	1191.1926599134	1031.50644780922	548.899068435209	654.231329402563	367.361508628992	631.634481763823	439.753542304927	693.6058526078	425.398348833614	540.064909893314	605.518107875265	175.548741730679	587.251631550233	472.404114753685	538.125604748253	257.565672819417	531.624392910914	417.654322942515	206.182411695833	610.916306531929	609.860731400323	141.905740162651	360.951088819342	555.006010394522	361.506522400496	119.43078631887	223.764334981648	296.666563304526	237.953024042321	513.718257263249	338.20407305176	541.729011521921	1948	485.680348366538	50.2562599319571
180	408.729058213666	442.192674841174	400.275032382856	449.905913124267	463.275274820884	632.568477259735	769.009102842201	1191.50304926757	954.089122524606	531.756339802365	697.055635500707	360.73526140404	626.914867120335	351.601080763728	546.008803193906	375.58211412564	427.528034493482	480.223853027736	224.166458841308	509.631673539459	468.851287621741	461.654841330163	308.458845489041	696.853945252347	304.258536111191	253.261376724733	630.123375697446	661.554381878081	131.940608265464	251.965783914393	557.52493938417	401.808443757073	142.659722399513	274.203233353563	267.16889324291	210.543570617546	398.838696221635	306.230827979115	476.5167736965	1949	462.74794641093	49.943681770185
181	301.980881437339	321.485773586416	240.821926453579	222.093007689938	245.545625167517	430.101627195303	615.915522921586	841.599056855312	693.11984822429	377.014680375677	343.476608002279	237.237055076568	486.253511807771	311.570593012421	452.38934211693	241.08990430693	376.637689257246	413.130429521345	156.18742036587	461.462261700498	303.030173383637	390.371789860945	202.082633282898	369.042889017193	270.264618643757	148.745929847312	455.004089682513	464.86020831462	107.090924534834	191.883766892284	459.019359253066	401.08839072087	128.411971396952	345.52492641242	263.516791783112	148.464128986285	227.519480680484	178.894852066017	410.068319161891	1950	339.333282281946	47.0618188619352
182	353.788571728422	374.797030121508	263.442964355752	300.532607224034	311.811867328217	489.832099999475	723.025925330872	833.417721266834	687.662901785004	503.071085600968	386.222060124818	253.903518263127	516.193832274277	262.15428304925	508.623850616187	338.706413717069	395.45237350033	432.494264160277	165.747915129275	362.731743535396	324.634591903109	304.330792742224	183.273918065856	459.794704319972	267.815747170284	163.911654223251	374.697755793655	499.256877960244	105.022185772445	275.323839453098	417.384145974306	313.153955709831	155.81576995495	318.602734008217	227.880763835647	246.468939248407	259.544247872648	175.390405460938	429.096003386889	1951	358.07723235813	46.7881166481662
183	300.510930234724	354.575226528881	340.255533054554	295.912581067664	310.067969246209	404.390832918324	558.963474660249	911.644949137546	779.768429362215	545.468449257489	470.691318438948	352.966416930978	547.283975651998	349.847757903759	468.308106251935	342.931227517616	409.563151063194	462.356044810444	201.856124452574	354.599416792314	353.321102741568	407.753593694726	179.146179478304	551.948926583314	307.326929655952	179.431750250516	512.109761824611	615.287204390868	99.9353189477528	277.12365788434	530.828941651026	449.18146185835	160.711313787039	351.418554230554	287.821409188344	207.239557623766	339.220692434461	199.023664516098	464.645323377115	1952	390.652237420521	46.8053779366345
184	212.568955401315	258.865663859472	269.487388621259	216.938596623193	251.958244092024	299.757890475658	508.05710730148	752.903099785042	610.543713643213	390.209369520754	374.819649588614	190.503979398828	513.159367930175	240.163762792652	395.101771760189	240.868107865587	340.916838308134	346.550028095286	97.0098678687299	280.082724004756	225.104224248404	252.575567048455	139.898890775538	352.348779815282	187.590780531154	148.994429826211	241.998138743083	431.229773117207	73.9452370838697	188.523519390005	402.822235706386	326.916330647411	115.472379575346	247.824850637696	209.010473402594	219.636282234831	229.43271060652	177.424272544872	392.542002066045	1953	291.121974485571	46.9173043068345
185	241.632771517471	213.798260606665	234.30249337885	202.136040358009	244.35810314446	375.750817651138	560.060832974148	710.495997191295	642.593613576605	351.575948022499	430.670569624868	206.917858536038	530.75417174587	227.799082426653	393.46091791722	187.329400022375	359.33945178805	354.629261922523	97.3139740375974	403.746492265073	232.641219183631	335.815834316501	125.325984933331	353.736735449638	221.703764360158	128.591670496737	242.641536918538	432.994719869994	71.3568788965771	171.216485461378	283.558896275953	376.3125344176	119.915534065318	218.721764613371	172.209542899178	115.962468029306	166.470795598866	164.624481596351	357.628854588171	1954	288.720404119949	47.7168313096721
186	265.439132327843	290.283161191697	410.507827974129	299.753178086678	384.019175356121	551.432448751063	725.134876479228	917.343798211158	729.143862864473	545.983356293412	481.786167054366	171.464042962481	544.224378566667	336.556621864217	402.312355218709	270.339388548913	452.060103206834	434.760294941311	168.804056462687	379.10478196811	288.383125954806	323.526552174188	191.247594379932	408.134354724342	261.203008793743	172.722250820244	418.543393663481	788.786056915079	86.7057581242208	225.549073768152	467.098593080303	410.88544741109	143.915416983152	286.588648231075	205.334495838629	139.486713819387	278.067078158213	183.871134829303	508.020978985963	1955	373.039043204754	49.4299311622497
187	283.90572810491	286.001484564119	317.146291654013	269.181711656065	378.508193523194	440.657378511364	618.883699660698	811.410550569172	634.797751406722	434.047781727477	479.884561021148	266.335742871178	451.161607707907	322.214308922784	470.369305191955	233.704334137606	382.042799417748	439.299896325748	174.189688748736	325.649954648749	248.067695749819	290.283161191697	182.018851800747	501.319019378061	224.71592339642	166.883915032813	336.203192690688	645.152440792954	102.327955912727	235.209471177941	482.949184654725	298.467324213564	144.775585051705	335.118400747404	200.802748435826	122.347755097728	262.882504226352	166.343561096395	487.818967427054	1956	344.950780216562	47.3980691011433
188	314.110570672849	328.706095982162	359.81194732315	258.959283320549	324.086383985058	409.079345794541	652.217254352347	735.641618949893	708.798594680561	449.041346826	471.759145781903	225.82741887726	537.119666780574	354.068487633857	518.679460381798	301.288474416487	363.808995656313	391.38746676585	157.137752143581	350.445917145003	359.757597770243	374.849808878088	142.133191470771	427.507928300499	216.45416303601	179.230060002155	360.469796824812	640.630746486642	69.6337153260831	204.610987050507	508.763651489272	340.096254307017	137.741559100318	353.426660254729	190.740227166377	134.317851426436	303.560788382829	190.438634271633	500.588599086101	1957	355.04942174616	47.3866606371842
189	252.656934298183	384.004724029914	403.885664819627	235.492214516764	395.572068180432	471.289163520926	686.244472701909	831.613818765142	812.443506233672	546.762785430768	567.478133229273	274.645569599188	483.355392584834	327.478675732404	447.624174379965	273.274578565162	415.467774455616	569.80699586338	234.883059701233	352.861173577083	382.361671072087	411.652624337097	178.35921051858	490.993232644242	256.566646355575	225.231144591609	361.857752459168	686.326154110902	88.2727845398314	220.601065338748	545.102453713345	391.748121602483	146.449425617538	303.748027304983	164.104233852916	134.650231929185	320.517848889845	200.863067014774	553.109116750284	1958	385.368094687915	48.4489000069729
190	410.261527110087	434.431684349746	364.467473476505	250.396244224659	340.220347216833	403.75748783936	655.848621300631	738.120649712841	653.461325043168	547.484409263297	523.416039625615	303.005668960939	446.403665634046	283.567378576118	424.176269291367	257.830509080114	408.257819315628	453.612992455503	204.635491473205	257.621593168651	447.322581485221	392.744320632936	189.388085688272	524.500203250369	253.441075824519	182.616696882725	347.760169585449	631.436561426647	76.5213430598134	216.346720567257	508.777160337683	379.393494332975	175.275737329082	374.70686641235	230.695945012529	176.130250530858	216.91786211168	173.765573740501	558.768695915726	1959	369.679142083203	46.831648744876
191	325.820857289105	305.493810342583	373.214609901895	235.027572963298	363.199840840781	382.661064851974	544.445860848745	550.584218734594	666.053770876552	368.410800575291	378.42588379567	219.213738022923	407.874230852624	254.268257170209	422.320530510891	246.446948099832	340.161599434211	420.250849270707	173.794162233649	218.537981443136	309.027159600075	324.085441507262	143.892483356781	379.749750939892	205.942708176364	138.893895285654	271.359777842799	524.656026245987	55.3385262744535	180.450568748075	420.874455412444	282.130099937101	156.374973447289	377.874220125699	215.210092345188	188.495559215388	177.086551334611	184.089475518728	523.24105291481	1960	314.230241186853	46.197779982536
192	274.977635942673	264.876473083585	295.298713863153	197.255890329923	265.790990705046	288.68471884955	511.338186668889	519.708646135114	593.65545401531	280.921215083999	318.183331388962	225.655573759109	372.849242676282	285.445108505169	459.7318724669	266.483397725897	270.546105345519	336.772449279519	133.242798420377	167.389397290775	204.34206671936	268.725552402764	97.9218722160671	311.118203670304	157.652659179504	128.390608566908	279.915905434851	501.512227326256	40.0933196043783	182.149542055136	410.322159848301	213.286495163395	137.106643225027	364.877137158533	171.746157982774	100.399960501219	128.981227985783	256.470827779641	522.456911388474	1961	277.084017429344	46.9157965585926
193	288.156617124482	320.670844452075	440.989130695584	220.665467988147	297.95650124809	332.564285920035	617.669788259351	682.613105753624	705.356979928553	305.159230724975	244.419364201205	259.249252322475	451.21218734963	321.694061179349	441.226635100195	273.243162638626	372.372034752202	432.612702203317	193.909151676053	208.528867248799	261.479468947259	433.272436660571	165.433755863916	335.573303363643	282.412529116658	163.416539221046	351.039992315797	614.978071673755	61.8893752757189	219.39877783022	394.22715236543	228.203091241905	182.581511045005	449.302099016247	211.351274088784	153.904110825241	169.531963480523	234.309090723422	535.31325100476	1962	329.689414482735	47.1815300672908
194	443.977727786944	456.79542581359	498.342988657315	289.21344889315	361.4575135551	426.01253019739	540.385038184715	686.735503633665	942.81677392426	495.499218987285	637.42569366145	457.169589498632	527.094844622969	338.112966864805	531.073985878005	326.259737782811	504.640311131436	586.628339567761	260.269641616361	314.320114902843	390.27534296648	428.450406096576	176.478338996876	478.038875337164	319.527618885434	179.946971445704	399.383448387767	850.913250754675	96.4252174758969	275.84157392241	475.036141078863	275.095131507917	159.266495325653	470.107924683177	352.397160342147	190.003523689111	194.0901074129	197.213792988365	457.98546111077	1963	410.018158399189	48.0217052759086
195	321.85239744909	337.229551010616	476.998379850295	300.890748786543	390.422055343402	447.549718634075	581.097879860381	733.638539473964	829.240973833886	540.712077979954	419.998265221358	274.229622731853	385.837843343284	320.990344424945	519.116770079177	380.748463244469	367.627601526751	458.649907957004	201.187279376625	257.467340969359	413.622088771632	401.92782427791	145.880483187973	354.150169042851	251.421660066791	216.216972790664	401.017704886164	813.637311442036	84.475227340172	243.049001485709	490.862856549118	313.991190152012	189.081152086017	330.734308199319	337.934838561347	190.646921864566	243.121572276007	241.93405025295	468.71054427086	1964	376.356452271824	47.3570563502355
196	413.92211087005	444.336811827249	454.51148795443	404.052483389532	534.916782011877	718.062523097466	750.589316795673	858.911431491449	999.951348718771	657.353444181701	403.460607333596	281.332449562354	435.828436443532	384.813684138214	606.206744984932	451.122651959003	524.872167820554	633.274707288262	211.788897945429	353.052182410421	480.435910531853	432.823503070373	172.562972072707	466.257902886202	359.717699543542	273.042100708796	402.651961384562	1292.29790796535	103.869535427843	260.637522116097	607.058744912586	539.256578103545	261.116300836504	489.168595631037	431.29794567779	305.173367891916	268.086866616289	223.966653548539	280.242631070824	1965	465.949358210791	52.0161560005268
197	283.659741400133	366.537468875955	606.680811316359	316.679136826424	362.070752441081	355.938991899805	582.235450560246	761.039510598574	742.672503308627	293.424753845287	238.115444382512	255.152615502194	497.688594907572	324.565791023995	589.299949960373	342.142059443034	460.733412204865	537.581795059917	165.604344345006	272.20518042588	403.72230200164	362.414128518119	162.727902111379	452.529771308546	337.226095258697	177.152838939602	404.286217882959	934.023141927597	101.375425020158	241.388983927552	482.144936935406	359.588265926215	196.425253232314	454.557983525703	411.945734931677	270.627786754512	244.309094299064	205.652425015172	375.311937157431	1966	382.857398282092	48.2625623323019
198	358.048257207425	349.923156127446	546.962276564271	305.709637757884	412.899522461307	345.385125539335	288.709851590779	565.255770586124	636.211782260103	188.616196373285	226.036020629459	195.028501138528	566.821226205408	310.512190447427	523.781406851227	374.329561134654	464.75465080146	432.90361368304	142.559191434598	291.420103573031	289.579444437293	342.101532897803	179.170055582472	406.625447772822	293.443289241943	186.384723111441	397.945541430219	736.285959603144	82.84128500104	213.86423405239	535.830042996275	315.919499722786	189.367351176759	447.305302725626	311.09684084026	223.469339431476	277.567250767027	216.634176295061	423.583450757635	1967	348.58673872334	46.452582628648
199	329.622184399948	358.195283743613	429.095060909093	289.674948853962	448.936103472104	404.295328501655	335.429104260844	620.466748198842	754.296396126909	296.00085982123	272.259215819521	201.403735110457	520.680026583604	335.889033425329	426.142906292514	412.275916319569	433.478210979381	448.124630089682	114.454503555583	239.012369085111	305.140381169054	350.812855166942	169.294144916647	520.616880571267	290.283161191697	155.713354034443	415.529663830892	830.137270217955	115.404521174029	231.133568869174	482.173211269288	390.486143833535	233.176860731068	485.657237522119	301.306381494613	279.026206395354	261.903269796228	222.815888159529	603.840811557514	1968	367.030368652572	47.0822672994294
200	159.360428945996	385.593113275569	575.963260827354	339.427723390333	774.458195299852	438.763940619046	482.391237799447	808.69621451647	905.800016005542	446.946532844586	390.864391589028	326.196591770474	499.69513013542	312.582185846877	411.106301374637	352.773208982782	448.77525392824	611.172974651727	129.193913808431	203.950938433988	408.577947607028	470.002367170016	196.548403664334	604.010457560808	297.490288898297	277.833971983317	489.61375931005	907.702564516556	132.424727693382	287.38504196876	674.566230330719	491.622807812021	441.789294344453	582.976866426493	314.69333611009	280.355728406353	278.977197549958	264.059344834387	536.543812847171	1969	434.381684694359	49.0713316241146
201	147.478925530119	356.045491890761	475.912645429215	285.344577540254	621.072447262454	319.814132135441	546.636179246828	893.931707278811	629.342689923029	426.365959370919	301.194540796145	243.199797933081	434.193237467338	365.544725597421	426.232441683142	326.23680415644	380.730870325608	510.526399127202	134.462678847766	240.872191936037	351.777952430125	435.563286023569	197.408571732887	583.175100922935	267.905910879442	223.60442791558	540.466719593708	660.052700589665	136.749758299579	209.105663659998	656.078900042139	404.869925797996	256.066504805124	501.448452995388	369.457893406732	281.685250417352	296.179302283954	230.614263603535	610.757970262188	1970	391.74633331128	47.7114922347775
202	228.072400987516	268.327198454288	418.932322833995	253.935876667459	494.811210196149	366.504167993827	619.723133217737	748.349989552194	571.570057660574	387.044214922263	276.164843806464	147.614642332754	416.208247844067	300.899231086708	466.252562178691	394.094262996183	299.236700254428	340.932860430668	163.938357760807	205.531787857274	316.363720924003	370.833596829739	176.7928124215	423.207716276265	174.221732993802	279.08401170018	437.652759297471	454.022970296797	157.642606083013	210.937840495572	517.588699412471	384.42538328623	231.890692698689	411.586336732106	277.251520705341	233.69930758936	206.159163910196	176.358015998243	436.480316919151	1971	339.59854547703	46.1882668438097
203	191.749935045241	205.183699391257	480.824525543102	275.070627085219	398.305882107586	297.263780067973	561.188978896052	689.8821228355	598.39454653325	407.944288368799	178.119821158377	119.537286309826	442.034652730698	289.775165659611	494.712878346092	301.932186751208	361.157491456683	397.314709625378	145.254677931378	212.335535067154	236.187448971004	364.940911489401	155.928238971949	465.852637433889	238.677789467504	177.979077807496	537.397069411886	656.552652214301	109.219039398376	232.563621845088	585.784193621741	408.261275067547	233.655639451476	545.624272253107	284.583055481024	284.113073220047	165.21007446698	146.708292852194	409.272867902002	1972	340.679333903523	47.885237131699
204	223.435096071552	32.1180724939752	268.835193986374	155.320340793479	186.206280648717	129.659811998958	360.242659675957	359.850588912789	374.910127457037	238.758842557967	112.384508156133	79.8454622465767	250.411638028662	162.06376942441	348.691651807238	258.420814339724	157.204039748572	169.38462278507	67.9790384754374	115.590189299856	222.010069643883	194.254726867948	91.6518815980326	262.426030813786	95.8273723939188	70.6842639094435	228.813502694498	265.364990741219	36.5583995505591	111.13446843927	373.100255929304	220.808724613151	155.268504514695	280.79523721859	190.526284706668	235.704900339412	74.4265290783997	91.3260984398553	524.966729759427	1973	199.409274875911	47.5472421837107
205	305.428465215388	154.385402819771	281.109396483949	175.504445274263	158.529791848387	168.933490080015	385.199157556809	568.803257010557	462.810319108153	332.166874449356	152.338655205957	114.278574366982	285.337980195681	265.579875678724	281.62650263473	280.520662020667	285.254413831096	291.51969206015	126.573511376071	170.756870456158	341.513740912316	314.69333611009	151.351880953465	304.232146732901	240.45907250209	162.844141039562	344.143882281902	523.119473279116	80.0276746204849	187.654554862022	439.606829928004	313.204221192288	191.812138579782	608.107094381089	215.1111321766	217.899295656661	182.145772143952	142.467456929113	455.642461309722	1974	273.402401109334	46.9675882217734
206	262.996544039677	219.332176065964	406.180284093809	176.318746090074	290.016439975407	293.38862552977	489.55689648302	707.687727518251	726.034628615216	489.248706243703	192.552926127499	108.797437664264	371.686853394454	409.294544891312	157.008946844784	323.659127384169	311.10155322924	403.203310895267	151.469690677974	208.009876142426	305.513288217035	361.00669500931	151.844482681548	296.835266830024	306.408013804777	151.165898668372	452.3406474308	682.183021719348	100.543531285488	249.667394729027	772.153208769914	407.703328212269	238.01805501025	590.057387949154	354.304107082876	256.232380897233	257.176115330372	163.423136565618	416.677287627248	1975	338.738417685306	49.0577775292752
207	238.904298297828	297.89963842106	442.317396069521	261.062265442862	429.463569727359	498.389798387853	531.752569891181	958.693126558442	739.331419521534	618.64525277829	233.095179322075	189.503067979394	402.900775522726	399.693523582676	391.07676325241	477.124986034235	478.963446055116	665.690916925063	176.658038096661	264.111495272436	396.496953057649	400.293253620247	201.407190862376	496.535002085174	351.903930295534	245.257855280448	445.96541345887	787.834468500307	131.551993254215	297.059262386225	711.457638702559	484.189799593628	285.22299790456	824.855310489475	350.430837500266	351.682448013456	241.130745011427	205.183699391257	360.116995969814	1976	417.021880064518	49.4829680578525
208	271.433291110893	227.553409881143	370.004216369192	223.042082830588	421.405384570901	429.133702498732	446.613838182571	771.942093743592	479.871994650534	479.097906220689	180.342183801526	172.869277356432	595.882214888175	293.032368922853	444.441112703348	398.157913093602	333.829405281636	410.418920902032	88.6343818542595	209.654814055846	564.096522896949	462.899540339515	152.988022407454	465.473447200601	163.312552504212	157.561867151816	381.341595937466	512.194270666992	115.466096390039	217.771118676395	539.530839142204	385.076321284054	228.142458503691	579.106424277271	182.086710202064	290.35604614126	133.263847091156	139.067311200133	142.615740102362	1977	334.864390898312	48.5055097165908
209	221.791728954459	306.782491649085	554.927470578182	294.360634296791	594.420745985725	458.446646912317	512.828558223752	757.838856003097	796.733972169396	674.276261328793	207.62440272383	266.164526071557	538.611923291029	402.471005647715	486.021976429201	417.721553025301	585.48102993067	608.158616500608	148.176359099216	340.685302929565	431.077091714242	381.16943666005	213.911357942194	559.494717977971	235.067471189999	240.108156602684	466.036420604124	870.39803671077	143.63738603331	198.749717636705	702.902453588303	525.83977835786	225.103595929873	761.595886657525	384.222750560074	342.54920985094	267.010242813904	191.317651896107	347.330399710438	1978	427.206303184291	49.4535416707786
210	273.540671462921	249.051642568923	488.726259385411	205.843748007776	323.233755738874	253.755235089878	402.438018924852	529.279508154275	754.05669260744	494.231272192297	154.434097505902	139.396235950963	526.411548220813	401.872532247206	386.265099944172	330.578485203701	370.318689793816	423.520304745297	173.587131277777	161.712853525004	440.735290009173	260.092455790699	225.911613560377	537.07662696122	164.688570086484	164.052711733398	384.289666483595	639.859485490186	113.635490350792	166.730605311317	600.41993131702	387.830555563456	180.242281155142	706.744307244378	282.118790203548	267.693853375325	150.476004921644	145.35269562217	282.998750305818	1979	337.005217129052	48.8700300954571
211	217.110441741345	348.876691614535	499.228917785627	267.655840104216	331.063547109415	315.110225455221	404.008815251647	606.055634378294	652.99888260456	588.894370348795	222.15992361346	163.086357833153	489.979440694928	545.73234304039	297.668417201756	365.34711941951	321.868419571623	496.606630397676	149.401580234116	193.366598624779	312.829429188715	283.867086515271	210.324601609591	421.381822625999	148.703204187223	191.089258110191	301.675832790675	709.096731823386	135.178647813519	129.907683659326	712.269740403512	342.770377973752	148.604872337166	507.713731224443	339.061099527659	243.154244839604	159.056636936394	239.863112375704	267.844649822697	1980	340.528537456151	48.4876636612278
212	224.254737594873	383.812144400249	487.129073680326	300.032465673582	542.180772545507	343.498284991589	511.287607027166	683.811937510234	920.954116488664	791.094185037672	263.434796214853	186.987594741665	734.074278375017	659.835930696568	396.784722944718	400.884815516918	438.070276961133	661.63229337589	200.081752921827	262.943765283097	329.224144610738	431.272812936561	211.231893567948	541.660838961338	193.445138441118	187.921590237577	319.319017133235	760.26542216873	139.637510266759	253.149536026266	676.480402734552	497.241232113701	266.296158803743	830.948743600377	328.529852634295	443.836356117532	209.630623792413	314.862982113383	207.451615127883	1981	423.97926726589	50.9812750201143
213	154.219526727662	332.568998309015	555.01292189836	281.66106015392	486.977334755158	304.443890077753	546.486639436517	517.412456064605	695.887905511368	408.918496250678	244.018811137872	181.757785451234	634.16974703527	608.739182822991	405.685169091603	338.525457980222	306.508858928957	427.462689366287	226.293631227053	232.559223615373	376.578627315359	324.747689238638	172.992741947718	390.908373886178	277.685374650802	211.145185610709	328.66556943693	658.958798027685	165.358671799495	289.637249742119	645.627449602177	497.068130358488	235.27387382734	550.90466118526	317.798800448163	271.625870740558	201.614850136779	168.851808671021	309.96366837011	1982	366.274799508652	47.2107695784593
214	193.283346419458	381.044715431702	555.111882066948	288.734984332008	430.247082935164	339.763245485736	442.504634991675	689.682945861263	809.100537490987	417.987960082326	210.779818385096	211.831309446253	727.099942684048	534.075463499245	401.498996880695	390.632856210458	243.679519131284	417.123079624793	202.218035926268	220.780136120003	347.16640857392	403.604178117865	162.3785570083	358.077474019103	273.655653754042	208.14904869698	397.353979533548	671.565695187276	170.309507662287	353.132607182353	555.847957225684	491.176387495946	284.402099744177	548.700833938767	306.875482791631	298.766717993451	235.674741049938	116.458839668574	289.119201113542	1983	373.835791378533	47.8840309725798
215	161.501424339417	342.665134619857	584.399065420773	275.081936818772	366.058375996283	457.745443432035	526.822468539903	540.847480623323	697.016679751802	467.355889518632	231.872157302033	218.564056662161	642.734671086751	487.949971840709	583.330923918553	360.398796830841	309.102557823761	511.848381315832	187.946722978805	240.575625589538	387.232710481478	428.73786182438	202.308513794691	350.620903855808	275.164246546296	196.120832904181	441.242971381994	636.010406171008	178.945117548475	291.671430985318	515.321726153641	496.153298577763	233.93963942736	586.482569668634	276.847197730824	280.484219545885	244.611001353074	196.548403664334	273.605074112319	1984	376.560663849673	46.743136694088
216	226.761728532438	222.595348355247	353.65536819991	146.038819457714	134.788147846678	288.383125954806	405.087952328155	304.528398920134	413.523756921575	349.171687164707	95.6878856800994	71.0703656465697	361.40002240954	264.584933285332	300.174465661524	273.440140498006	116.286680391157	184.6728692745	91.7445585813134	107.919676676851	178.654520228018	195.509164814527	95.8176334566926	171.417861550473	157.914039688283	76.0997413257016	153.133792306581	202.940916395859	75.6253608350096	166.679083191799	265.660928769187	247.127731227865	105.52484059702	268.191481651653	132.560444496017	183.265435765691	50.6751461394648	101.264526799487	223.370065103622	1985	199.049965285364	47.2083709896347
217	260.098738976006	508.443209038606	445.250072811647	298.815412679581	221.218388295179	510.800346006595	572.987858425139	410.223199679713	712.407656321004	662.672474703494	219.177609707407	178.071754790777	836.708225412204	485.575556113126	261.180389326637	404.526549720959	324.086698144323	590.267246338414	178.974962678684	197.26217351523	358.306181964285	392.19642687415	135.581085832444	326.386343966751	277.534892362695	229.38872830937	443.530050833807	591.066467509487	155.716495627097	331.634374494573	429.867892701876	594.651653045764	231.291590979649	444.71380294568	253.262633361795	368.008676715631	296.055837692668	138.940076697662	235.855382627519	1986	372.121464544298	48.3480061694074
218	221.874352841248	368.267543950287	412.751553447322	242.637767007354	302.41127963088	556.087032426622	567.61039427999	392.225015367297	554.310461781017	483.869042983696	171.680184537048	89.2479348995056	674.809075442842	371.651981715999	518.469916151803	413.470349846464	325.657494471118	407.439748588633	138.59230239091	146.745991964037	296.994859736826	173.064056100955	192.692727000584	344.5447495045	296.176789009831	171.979578316935	333.762489358114	476.484415292168	182.526533173567	254.405858928436	426.029808956985	394.542882427116	213.289008437518	495.068192475213	177.8820025945	476.049304709646	178.002953911663	80.3509445045393	190.60199708962	1987	326.006630134687	47.6965200195717
219	281.645980509182	239.670532746039	306.999889860713	212.070070487925	185.894320498215	433.733308302853	335.245635249874	470.142168043101	642.887666648981	452.63438634391	165.182428451628	83.4256212346077	656.009785003761	347.394802359836	774.445314769973	434.01982155286	241.997824583818	315.523659048433	82.3449133617728	121.475648977091	242.957266980224	236.486528591625	130.762825179633	259.068296585629	234.721895998104	109.086150029129	197.282279708213	438.91662202201	106.585128117606	193.271094208109	355.951244111154	414.886265655437	160.765035021416	443.632152595049	178.374604322583	312.511500012171	220.768512227185	123.479356771551	261.014513234528	1988	292.391411523229	49.3669508372814
220	164.281733837844	323.054056639088	338.980360596462	181.04998462638	192.68487301895	485.542883549529	471.032809560394	983.501969584575	767.478833060637	517.67949144016	179.356037867564	95.4943635726382	812.847829208189	349.968395061657	748.114684262441	362.530681605567	236.282953387673	384.518688588042	97.9935005285689	166.597401782805	227.829241716128	363.71097796552	96.8644121288688	164.369070113614	247.306487849854	123.15451609117	189.015806958822	410.803451842831	110.816539262726	280.715126605924	417.592119407974	389.000484667653	146.743792849179	404.979881540872	172.470609248691	313.899455646527	289.338170121497	193.939310965528	227.241763889907	1989	323.814942324422	52.9503148402654
221	230.654161830236	227.654569164588	279.922188620158	176.419591214254	243.267656334399	524.051583819436	422.230052642468	902.41966231028	728.927407130641	360.999155186942	193.627664974292	143.543138253702	604.527877870854	324.906967986175	867.118842298953	365.024477853986	250.293199985622	345.773426391319	134.463935484827	212.062216506291	370.362672090966	476.403676360971	62.7737336077045	251.316416712896	277.435303875576	123.612560300063	172.096445563649	362.816566537043	92.7790850421406	251.043098152034	313.161181372934	344.888125581537	171.915803986067	379.49339697936	198.586668977983	342.184470943858	196.140624937898	135.159169939067	204.748588808734	1990	314.482188862305	51.5427054993741
222	165.224211633921	193.698036649732	305.771212973895	144.852239912453	237.949254131137	420.290119178876	364.374168174693	712.157899705044	707.093024028927	376.681985713662	180.238197084692	155.913473486477	569.911296739479	282.614219365019	679.649327244228	314.862982113383	231.335887436065	511.459137986052	166.077154039371	186.922563773735	284.620754592867	326.843445697848	34.2722625765418	182.317617262103	203.209208408475	96.4597749950864	137.858112187766	284.971042173742	93.1717841238393	192.985523435898	227.407325822751	423.843574629352	143.027602899248	270.247025724897	205.626035636882	276.274485390075	187.923789352434	157.27661053887	134.968161105729	1991	276.163603280134	50.179123795046
223	172.249755285144	208.080247817866	214.974472896169	123.753931969474	207.376216904197	422.477295984306	322.972061070829	528.956238270221	596.792020120654	245.12433759267	69.4354808296416	78.1160154907756	487.40836126723	189.317399853567	650.078458073783	351.996607278815	278.619055987449	253.6217174021	104.12494691058	129.219989027455	102.979836388347	392.003218925954	34.2948820436476	86.9153023542152	221.498618359879	92.1240629738671	129.388064234422	334.776909625958	89.8143640549479	249.752846049204	268.467941805169	349.744399505456	103.90157967291	271.202698210119	225.640179955106	243.453324460226	94.0759344895424	119.665777449358	135.300541608478	1992	235.376797235891	49.7736868418398
224	119.498644720187	215.610331249256	209.569362735668	118.684343904377	157.558725559162	287.66935610391	221.503644908125	442.196444752358	652.751325103457	224.787237549657	146.019027423996	126.411719354411	396.379457492405	150.857708429055	491.04883883421	241.831948491708	159.708517412014	344.09864334769	120.054392460607	90.6035321295296	245.995815394776	353.288430177971	28.5963471293011	156.605880507328	257.605571046117	134.026311628182	172.737330464981	276.244011941335	101.473756870216	176.850303567061	235.73411715109	322.022043452384	119.083954489913	279.149356827375	226.409870155236	237.471417888526	94.1519610317593	163.670694066721	165.162322258646	1993	222.131351231044	48.2301328399146
225	159.648198833065	174.319122366064	154.558504574984	86.5068953092485	183.26009505818	375.473100860561	196.29958952617	512.567177714973	540.665896567946	253.654704124963	146.296115896043	144.809828411629	432.443998677819	162.542548144817	616.219629090454	343.907634514352	153.393602019033	352.598850590508	120.386772963357	90.7266825615504	262.530017530619	249.638177917348	28.612055092569	174.245294938704	229.349144241935	115.964038825633	155.678482355989	227.283232912934	120.858326020661	201.214297073446	216.201893145927	341.899842649443	109.478220792297	273.138547603261	168.688445853035	292.804289296203	145.657115950303	175.205365653641	183.432882654128	1994	227.49124662343	48.5544032475134
226	153.335796714207	202.702155354186	148.745615688047	102.935854091196	234.581780965754	340.831701147222	290.790842564517	524.1725351366	471.657044020662	247.389425895909	174.523325888547	120.951317163207	380.499649106304	157.43903087906	620.866672943644	298.168558752207	140.345311091613	277.691657836109	94.4475849004621	129.823174816945	135.509771679207	363.45242489013	40.0832665078868	130.848904818342	194.811102926899	88.3953066533214	138.551775845679	207.809756690392	79.6629357134032	178.784268004611	196.488713403916	307.640774762046	109.782326961165	295.217974931956	162.600981768174	369.353278371368	94.3454831392204	170.343751022211	859.992139364284	1995	236.809589036169	50.8798220610369
227	167.046335373003	259.387168239968	217.569428428034	119.472255341897	273.702777643846	510.194646942982	385.98706899433	665.15904528881	688.382326502676	390.309900485669	174.916024970246	121.202644575494	498.966908958318	140.986824311476	830.17214189641	353.859257563128	194.265722442236	327.572295193481	99.9155269140351	143.095775459831	183.625776443058	348.48776244402	57.3152163720922	122.253193158855	278.639476339697	102.635831992779	112.691755917654	237.836156795607	133.387311682442	265.12528722175	271.885994612275	406.639270780498	150.193261582821	381.194569401278	234.835307492898	274.776259853578	85.8345944813803	170.947565130231	550.185550626854	1996	280.273185073221	51.3674527097714
228	200.973965235446	387.165166239426	199.59417774199	87.0799218092633	210.838880326984	476.508919714866	404.500474501934	528.168640991966	511.981270685079	385.062498276378	168.288835267498	91.0669170459341	323.024525668144	135.716802635079	698.047750460711	283.453024603527	147.726483031222	350.004837536439	126.533298990105	136.875107846458	248.021514337811	341.504944452886	22.943679467697	104.88646896981	315.875517425635	98.2542527188169	52.0473938105528	109.129189848483	118.785817347088	276.671268542223	252.389584763362	452.401908487545	110.501123360306	240.951360070907	183.212657009111	303.415018483702	111.678906446137	177.095347794041	715.026802116302	1997	258.651391129766	50.8214168195659
229	174.634852427749	134.189674446169	106.296101593476	54.5066325397829	205.103274619325	523.527880324083	302.125394699404	590.037281756171	315.386057290206	243.38672269597	182.72131191809	121.642467546997	234.542511057584	79.3352675996338	696.281232911597	254.472774851957	127.826692685588	252.976120111787	163.974486076323	84.8710680145243	304.850098007862	358.955863325047	22.9537325641885	87.4745058465542	365.739504341943	79.7421038482736	26.0321792054411	109.2052163907	134.838727488401	211.298495332204	232.68394484372	462.026177581817	105.762030842366	127.856537815797	203.417181842143	235.290210109138	111.785092277828	133.243740898173	698.746440666869	1998	227.172809958843	51.5849429105272
230	94.2100804958507	113.177760301164	125.286715025161	43.650544966038	154.249686017136	340.87788255923	190.301346672671	170.416635971774	225.746994105329	200.981505057815	126.748183927611	79.2023782303869	165.996729267439	51.0662744248367	417.44477871252	182.444851764574	94.3332309278714	147.945452039177	116.73529982209	98.060102292825	241.312014907539	483.236326223263	28.7063028721767	52.514862797407	174.696113484494	70.5114763134961	0	119.219671292548	65.7708129992291	135.09602392673	178.42486980504	179.597626342625	100.98335425699	113.82115847662	177.661776949483	180.417896184478	111.891278109519	100.170310078241	927.307673471283	1999	168.723486694171	51.9326227195804
231	114.563516820663	63.7331760041108	81.5711390911936	65.5512156727432	135.265355770758	312.397460198846	216.62066744665	220.808724613151	180.880338623086	122.264817051673	77.5574403169673	73.2041353768879	159.419805047149	39.7533992792599	562.164443414992	231.908599776814	47.2127968759435	35.2659483328722	58.4816897243701	85.0997759597057	88.6227579614413	378.277914781685	34.4682979581258	78.8147056969339	78.4835818312456	56.5109686527732	0	69.5865914362793	23.2565820959945	96.7987528424087	110.011034906346	80.6808117331663	NA	56.9708978172588	112.096109950533	104.280455746933	NA	94.7922176145609	678.990221105504	2000	135.847739122406	54.0549694893824
232	47.2259915650886	127.619033411186	100.541018011365	43.7510759309529	129.081758950697	291.075785018198	243.081359890041	301.59289474462	217.388158531922	208.988482254019	98.8194252371977	48.8530224003827	215.396074630281	113.750786801179	573.265261056451	257.375606463874	101.273951577447	148.288513956949	85.1999927653552	85.205961791397	24.1830377695381	140.134824383822	40.2416027776277	122.701812589787	108.844875713333	51.8812035591779	0	119.362927917552	38.8112356424483	92.1916072159193	103.281429283091	143.00309847655	NA	99.7958322339334	99.0591287566666	97.4559740255397	NA	83.7909884602201	679.737605997794	2001	148.168955129503	53.4813376504401
233	94.5443459541927	56.7849155321662	107.001074984942	32.8396963265048	155.229862925056	389.587648334609	226.159485220745	191.301315614309	254.076934177605	209.516898138353	120.160578292298	61.122826668243	222.977680181189	91.1815851777902	462.74623061802	178.358582200049	67.594507534638	42.4190406458308	96.0422573314243	98.4465181892165	129.071705854206	132.057475512178	57.5414110431507	NA	157.579774229941	75.5992856159848	0	89.5815720393169	62.2286672823066	131.399311851251	96.5235493259542	162.055915442776	NA	85.6373024627349	152.165239291479	139.436448336929	NA	100.735796755887	667.262655729654	2002	149.915780411693	54.1840435783997
234	40.5567045207828	99.4703632350215	113.493176203585	21.9056972549509	207.536123970265	444.089568485411	357.499106811577	282.33116186693	354.713770764905	260.825075197516	106.174836117047	61.1856585213148	293.634612234546	108.48704831009	641.050777424427	234.511095131048	54.1208449619221	99.0657261012391	96.2458325353769	98.5878898586281	185.822378026448	181.841665975084	63.3681229377637	NA	176.263139900105	56.8050217251492	43.3995317130162	49.7895311704178	74.1054583092028	78.0824004493822	117.372728971503	212.560158941885	NA	107.173862580889	159.135490911999	125.707688440742	NA	129.014214708645	319.775490545802	2003	168.213943189295	54.0156345519275
235	67.6447730170954	213.565468591034	240.265236235363	27.3962587356298	84.495333533155	408.371859128953	201.010721869493	262.605729913571	310.017389604487	210.701278568756	92.1325452740318	42.8673459174981	336.93958200869	97.2596244846903	560.704231149603	160.977720844064	88.0321385425664	99.1888765332598	69.6374852372674	78.9720994888788	145.658058428099	306.510429725284	57.6733579346014	NA	213.43509249591	109.129189848483	60.7857337765128	NA	46.9203145998943	127.226962648018	117.55431302688	251.00068665121	NA	71.5277815369324	66.4132686968882	153.919190469978	NA	101.199495831557	176.847476133673	2004	161.673915728057	54.6951480001967
236	54.161057347888	149.832292586923	152.21393397761	65.8151094556447	130.200165935375	493.988741239439	210.10469012384	414.97203113488	411.433969488407	284.190042240059	106.438729899949	61.2924726715369	515.203916429131	154.844389506461	657.093948628514	217.371508090858	94.9225937096849	106.410455566067	107.341937787856	138.418886476432	121.537224193102	116.201229070979	NA	NA	349.241744680882	104.695460136472	78.1983252182996	NA	47.0107924683177	186.711134588149	180.1401793939	315.164575008128	NA	42.9468282116339	152.98896488525	126.160077782859	NA	90.126010046184	170.730481077868	2005	194.355997031135	57.4663255520602
237	81.3169842455182	114.343919494177	178.040338864241	76.8986483375095	150.040894339122	466.004062199792	307.051411980232	375.393618566425	431.078348351304	270.499609774246	78.1449181431886	85.9150192533122	433.080799508702	126.508166248877	567.951257082904	299.36110732351	81.4602408705219	106.551827235478	96.822628946576	112.256331175867	NA	182.850745535417	NA	NA	289.506873646995	52.4617698815613	69.5523480763551	NA	82.4865991904497	83.8224043867561	215.337641006924	297.686952598412	NA	28.6437851783703	173.344286165655	140.416625244849	NA	107.233552841307	177.74659995113	2006	192.115464110475	58.2203308945481
238	NA	NA	NA	71.5161576441141	117.655158151061	368.335402351605	NA	467.905039914479	395.606625699621	212.614508494792	56.8804199488354	67.591051782719	278.112945410955	121.041480872365	532.06264508609	263.128490931128	47.5602570234305	78.2278561892434	161.82343758641	132.298749827973	NA	141.502045506665	NA	NA	NA	NA	NA	NA	90.6603949565596	153.320088750939	215.941455114944	279.943551450202	NA	NA	133.630785113095	NA	NA	90.4778684233861	98.9460314211373	2007	190.699268652156	77.3116713138977
239	NA	NA	NA	NA	NA	NA	NA	NA	147.499031723102	146.938571593702	NA	NA	314.915760869964	127.102555578936	NA	201.222779373611	NA	NA	NA	NA	NA	NA	NA	NA	NA	NA	NA	NA	NA	168.851808671021	244.530576581142	460.713306011882	NA	NA	174.095755128393	NA	NA	NA	NA	2008	220.652238392417	181.567277268627
240	NA	NA	NA	NA	NA	NA	NA	NA	NA	NA	NA	NA	NA	NA	NA	NA	NA	NA	NA	NA	NA	NA	NA	NA	NA	NA	NA	NA	NA	NA	NA	NA	NA	NA	NA	NA	NA	NA	NA	2009	NA	NA
241	NA	NA	NA	NA	NA	NA	NA	NA	NA	NA	NA	NA	NA	NA	NA	NA	NA	NA	NA	NA	NA	NA	NA	NA	NA	NA	NA	NA	NA	NA	NA	NA	NA	NA	NA	NA	NA	NA	NA	2010	NA	NA
242	NA	NA	NA	NA	NA	NA	NA	NA	NA	NA	NA	NA	NA	NA	NA	NA	NA	NA	NA	NA	NA	NA	NA	NA	NA	NA	NA	NA	NA	NA	NA	NA	NA	NA	NA	NA	NA	NA	NA	2011	NA	NA
243	NA	NA	NA	NA	NA	NA	NA	NA	NA	NA	NA	NA	NA	NA	NA	NA	NA	NA	NA	NA	NA	NA	NA	NA	NA	NA	NA	NA	NA	NA	NA	NA	NA	NA	NA	NA	NA	NA	NA	2012	NA	NA
244	NA	NA	NA	NA	NA	NA	NA	NA	NA	NA	NA	NA	NA	NA	NA	NA	NA	NA	NA	NA	NA	NA	NA	NA	NA	NA	NA	NA	NA	NA	NA	NA	NA	NA	NA	NA	NA	NA	NA	2013	NA	NA
245	NA	NA	NA	NA	NA	NA	NA	NA	NA	NA	NA	NA	NA	NA	NA	NA	NA	NA	NA	NA	NA	NA	NA	NA	NA	NA	NA	NA	NA	NA	NA	NA	NA	NA	NA	NA	NA	NA	NA	2014	NA	NA
246	NA	NA	NA	NA	NA	NA	NA	NA	NA	NA	NA	NA	NA	NA	NA	NA	NA	NA	NA	NA	NA	NA	NA	NA	NA	NA	NA	NA	NA	NA	NA	NA	NA	NA	NA	NA	NA	NA	NA	2015	NA	NA
247	NA	NA	NA	NA	NA	NA	NA	NA	NA	NA	NA	NA	NA	NA	NA	NA	NA	NA	NA	NA	NA	NA	NA	NA	NA	NA	NA	NA	NA	NA	NA	NA	NA	NA	NA	NA	NA	NA	NA	2016	NA	NA
