# Supplementary material for: Data on beetle-killed and surviving lodgepole pine (Pinus contorta) radial growth from the Beaverhead-Deerlodge National Forest, MT prior to a severe mountain pine beetle outbreak
Source: Data Brief. 2018 Aug 14;20:558–61. doi: 10.1016/j.dib.2018.08.019 (PMC6126402; doi:10.1016/j.dib.2018.08.019)
Supplement: Supplementary file 7 — Supplementary material [file mmc7.zip › mmc7.csv]

	N_L1_11A	N_L1_11B	N_L1_12A	N_L1_12B	N_L1_13A	N_L1_13B	N_L1_14B	N_L1_15B	N_L1_16A	N_L1_16B	N_L1_17A	N_L1_18A	N_L1_18B	N_L1_19A	N_L1_19B	N_L1_20A	N_L1_20B	N_L1_21A	N_L2_11A	N_L2_11B	N_L2_12A	N_L2_12B	N_L2_13A	N_L2_13B	N_L2_14A	N_L2_14B	N_L2_15A	N_L2_15B	N_L2_16A	N_L2_16B	N_L2_17B	N_L2_18A	N_L2_18B	N_L2_20B	year	mean	se
1	NA	NA	NA	NA	NA	NA	NA	NA	NA	NA	NA	NA	NA	NA	NA	NA	NA	NA	NA	NA	NA	NA	NA	NA	NA	NA	NA	NA	NA	NA	NA	NA	NA	NA	1770	NA	NA
2	NA	NA	NA	NA	NA	NA	NA	NA	NA	NA	NA	NA	NA	NA	NA	NA	NA	NA	NA	NA	NA	NA	NA	NA	NA	NA	NA	NA	NA	NA	NA	NA	NA	NA	1771	NA	NA
3	NA	NA	NA	NA	NA	NA	NA	NA	NA	NA	NA	NA	NA	NA	NA	NA	NA	NA	NA	NA	NA	NA	NA	NA	NA	NA	NA	NA	NA	NA	NA	NA	NA	NA	1772	NA	NA
4	NA	NA	NA	NA	NA	NA	NA	NA	NA	NA	NA	NA	NA	NA	NA	NA	NA	NA	NA	NA	NA	NA	NA	NA	NA	NA	NA	NA	NA	NA	NA	NA	NA	NA	1773	NA	NA
5	NA	NA	NA	NA	NA	NA	NA	NA	NA	NA	NA	NA	NA	NA	NA	NA	NA	NA	NA	NA	NA	NA	NA	NA	NA	NA	NA	NA	NA	NA	NA	NA	NA	NA	1774	NA	NA
6	NA	NA	NA	NA	NA	NA	NA	NA	NA	NA	NA	NA	NA	NA	NA	NA	NA	NA	NA	NA	NA	NA	NA	NA	NA	NA	NA	NA	NA	NA	NA	NA	NA	NA	1775	NA	NA
7	NA	NA	NA	NA	NA	NA	NA	NA	NA	NA	NA	NA	NA	NA	NA	NA	NA	NA	NA	NA	NA	NA	NA	NA	NA	NA	NA	NA	NA	NA	NA	NA	NA	NA	1776	NA	NA
8	NA	NA	NA	NA	NA	NA	NA	NA	NA	NA	NA	NA	NA	NA	NA	NA	NA	NA	NA	NA	NA	NA	NA	NA	NA	NA	NA	NA	NA	NA	NA	NA	NA	NA	1777	NA	NA
9	NA	NA	NA	NA	NA	NA	NA	NA	NA	NA	NA	NA	NA	NA	NA	NA	NA	NA	NA	NA	NA	NA	NA	NA	NA	NA	NA	NA	NA	NA	NA	NA	NA	NA	1778	NA	NA
10	NA	NA	NA	NA	NA	NA	NA	NA	NA	NA	NA	NA	NA	NA	NA	NA	NA	NA	NA	NA	NA	NA	NA	NA	NA	NA	NA	NA	NA	NA	NA	NA	NA	NA	1779	NA	NA
11	NA	NA	NA	NA	NA	NA	NA	NA	NA	NA	NA	NA	NA	NA	NA	NA	NA	NA	NA	NA	NA	NA	NA	NA	NA	NA	NA	NA	NA	NA	NA	NA	NA	NA	1780	NA	NA
12	NA	NA	NA	NA	NA	NA	NA	NA	NA	NA	NA	NA	NA	NA	NA	NA	NA	NA	NA	NA	NA	NA	NA	NA	NA	NA	NA	NA	NA	NA	NA	NA	NA	NA	1781	NA	NA
13	NA	NA	NA	NA	NA	NA	NA	NA	NA	NA	NA	NA	NA	NA	NA	NA	NA	NA	NA	NA	NA	NA	NA	NA	NA	NA	NA	NA	NA	NA	NA	NA	NA	NA	1782	NA	NA
14	NA	NA	NA	NA	NA	NA	NA	NA	NA	NA	NA	NA	NA	NA	NA	NA	NA	NA	NA	NA	NA	NA	NA	NA	NA	NA	NA	NA	NA	NA	NA	NA	NA	NA	1783	NA	NA
15	NA	NA	NA	NA	NA	NA	NA	NA	NA	NA	NA	NA	NA	NA	NA	NA	NA	NA	NA	NA	NA	NA	NA	NA	NA	NA	NA	NA	NA	NA	NA	NA	NA	NA	1784	NA	NA
16	NA	NA	NA	NA	NA	NA	NA	NA	NA	NA	NA	NA	NA	NA	NA	NA	NA	NA	NA	NA	NA	NA	NA	NA	NA	NA	NA	NA	NA	NA	NA	NA	NA	NA	1785	NA	NA
17	NA	NA	NA	NA	NA	NA	NA	NA	NA	NA	NA	NA	NA	NA	NA	NA	NA	NA	NA	NA	NA	NA	NA	NA	NA	NA	NA	NA	NA	NA	NA	NA	NA	NA	1786	NA	NA
18	NA	NA	NA	NA	NA	NA	NA	NA	NA	NA	NA	NA	NA	NA	NA	NA	NA	NA	NA	NA	NA	NA	NA	NA	NA	NA	NA	NA	NA	NA	NA	NA	NA	NA	1787	NA	NA
19	NA	NA	NA	NA	NA	NA	NA	NA	NA	NA	NA	NA	NA	NA	NA	NA	NA	NA	NA	NA	NA	NA	NA	NA	NA	NA	NA	NA	NA	NA	NA	NA	NA	NA	1788	NA	NA
20	NA	NA	NA	NA	NA	NA	NA	NA	NA	NA	NA	NA	NA	NA	NA	NA	NA	NA	NA	NA	NA	NA	NA	NA	NA	NA	NA	NA	NA	NA	NA	NA	NA	NA	1789	NA	NA
21	NA	NA	NA	NA	NA	NA	NA	NA	NA	NA	NA	NA	NA	NA	NA	NA	NA	NA	NA	NA	NA	NA	NA	NA	NA	NA	NA	NA	NA	NA	NA	NA	NA	NA	1790	NA	NA
22	NA	NA	NA	NA	NA	NA	NA	NA	NA	NA	NA	NA	NA	NA	NA	NA	NA	NA	NA	NA	NA	NA	NA	NA	NA	NA	NA	NA	NA	NA	NA	NA	NA	NA	1791	NA	NA
23	NA	NA	NA	NA	NA	NA	NA	NA	NA	NA	NA	NA	NA	NA	NA	NA	NA	NA	NA	NA	NA	NA	NA	NA	NA	NA	NA	NA	NA	NA	NA	NA	NA	NA	1792	NA	NA
24	NA	NA	NA	NA	NA	NA	NA	NA	NA	NA	NA	NA	NA	NA	NA	NA	NA	NA	NA	NA	NA	NA	NA	NA	NA	NA	NA	NA	NA	NA	NA	NA	NA	NA	1793	NA	NA
25	NA	NA	NA	NA	NA	NA	NA	NA	NA	NA	NA	NA	NA	NA	NA	NA	NA	NA	NA	NA	NA	NA	NA	NA	NA	NA	NA	NA	NA	NA	NA	NA	NA	NA	1794	NA	NA
26	NA	NA	NA	NA	NA	NA	NA	NA	NA	NA	NA	NA	NA	NA	NA	NA	NA	NA	NA	NA	NA	NA	NA	NA	NA	NA	NA	NA	NA	NA	NA	NA	NA	NA	1795	NA	NA
27	NA	NA	NA	NA	NA	NA	NA	NA	NA	NA	NA	NA	NA	NA	NA	NA	NA	NA	NA	NA	NA	NA	NA	NA	NA	NA	NA	NA	NA	NA	NA	NA	NA	NA	1796	NA	NA
28	NA	NA	NA	NA	NA	NA	NA	NA	NA	NA	NA	NA	NA	NA	NA	NA	NA	NA	NA	NA	NA	NA	NA	NA	NA	NA	NA	NA	NA	NA	NA	NA	NA	NA	1797	NA	NA
29	NA	NA	NA	NA	NA	NA	NA	NA	NA	NA	NA	NA	NA	NA	NA	NA	NA	NA	NA	NA	NA	NA	NA	NA	NA	NA	NA	NA	NA	NA	NA	NA	NA	NA	1798	NA	NA
30	NA	NA	NA	NA	NA	NA	NA	NA	NA	NA	NA	NA	NA	NA	NA	NA	NA	NA	NA	NA	NA	NA	NA	NA	NA	NA	NA	NA	NA	NA	NA	NA	NA	NA	1799	NA	NA
31	NA	NA	NA	NA	NA	NA	NA	NA	NA	NA	NA	NA	NA	NA	NA	NA	NA	NA	NA	NA	NA	NA	NA	NA	NA	NA	NA	NA	NA	NA	NA	NA	NA	NA	1800	NA	NA
32	NA	NA	NA	NA	NA	NA	NA	NA	NA	NA	NA	NA	NA	NA	NA	NA	NA	NA	NA	NA	NA	NA	NA	NA	NA	NA	NA	NA	NA	NA	NA	NA	NA	NA	1801	NA	NA
33	NA	NA	NA	NA	NA	NA	NA	NA	NA	NA	NA	NA	NA	NA	NA	NA	NA	NA	NA	NA	NA	NA	NA	NA	NA	NA	NA	NA	NA	NA	NA	NA	NA	NA	1802	NA	NA
34	NA	NA	NA	NA	NA	NA	NA	NA	NA	NA	NA	NA	NA	NA	NA	NA	NA	NA	NA	NA	NA	NA	NA	NA	NA	NA	NA	NA	NA	NA	NA	NA	NA	NA	1803	NA	NA
35	NA	NA	NA	NA	NA	NA	NA	NA	NA	NA	NA	NA	NA	NA	NA	NA	NA	NA	NA	NA	NA	NA	NA	NA	NA	NA	NA	NA	NA	NA	NA	NA	NA	NA	1804	NA	NA
36	NA	NA	NA	NA	NA	NA	NA	NA	NA	NA	NA	NA	NA	NA	NA	NA	NA	NA	NA	NA	NA	NA	NA	NA	NA	NA	NA	NA	NA	NA	NA	NA	NA	NA	1805	NA	NA
37	NA	NA	NA	NA	NA	NA	NA	NA	NA	NA	NA	NA	NA	NA	NA	NA	NA	NA	NA	NA	NA	NA	NA	NA	NA	NA	NA	NA	NA	NA	NA	NA	NA	NA	1806	NA	NA
38	NA	NA	NA	NA	NA	NA	NA	NA	NA	NA	NA	NA	NA	NA	NA	NA	NA	NA	NA	NA	NA	NA	NA	NA	NA	NA	NA	NA	NA	NA	NA	NA	NA	NA	1807	NA	NA
39	NA	NA	NA	NA	NA	NA	NA	NA	NA	NA	NA	NA	NA	NA	NA	NA	NA	NA	NA	NA	NA	NA	NA	NA	NA	NA	NA	NA	NA	NA	NA	NA	NA	NA	1808	NA	NA
40	NA	NA	NA	NA	NA	NA	NA	NA	NA	NA	NA	NA	NA	NA	NA	NA	NA	NA	NA	NA	NA	NA	NA	NA	NA	NA	NA	NA	NA	NA	NA	NA	NA	NA	1809	NA	NA
41	NA	NA	NA	NA	NA	NA	NA	NA	NA	NA	NA	NA	NA	NA	NA	NA	NA	NA	NA	NA	NA	NA	NA	NA	NA	NA	NA	NA	NA	NA	NA	NA	NA	NA	1810	NA	NA
42	NA	NA	NA	NA	NA	NA	NA	NA	NA	NA	NA	NA	NA	NA	NA	NA	NA	NA	NA	NA	NA	NA	NA	NA	NA	NA	NA	NA	NA	NA	NA	NA	NA	NA	1811	NA	NA
43	NA	NA	NA	NA	NA	NA	NA	NA	NA	NA	NA	NA	NA	NA	NA	NA	NA	NA	NA	NA	NA	NA	NA	NA	NA	NA	NA	NA	NA	NA	NA	NA	NA	NA	1812	NA	NA
44	NA	NA	NA	NA	NA	NA	NA	NA	NA	NA	NA	NA	NA	NA	NA	NA	NA	NA	NA	NA	NA	NA	NA	NA	NA	NA	NA	NA	NA	NA	NA	NA	NA	NA	1813	NA	NA
45	NA	NA	NA	NA	NA	NA	NA	NA	NA	NA	NA	NA	NA	NA	NA	NA	NA	NA	NA	NA	NA	NA	NA	NA	NA	NA	NA	NA	NA	NA	NA	NA	NA	NA	1814	NA	NA
46	NA	NA	NA	NA	NA	NA	NA	NA	NA	NA	NA	NA	NA	NA	NA	NA	NA	NA	NA	NA	NA	NA	NA	NA	NA	NA	NA	NA	NA	NA	NA	NA	NA	NA	1815	NA	NA
47	NA	NA	NA	NA	NA	NA	NA	NA	NA	NA	NA	NA	NA	NA	NA	NA	NA	NA	NA	NA	NA	NA	NA	NA	NA	NA	NA	NA	NA	NA	NA	NA	NA	NA	1816	NA	NA
48	NA	NA	NA	NA	NA	NA	NA	NA	NA	NA	NA	NA	NA	NA	NA	NA	NA	NA	NA	NA	NA	NA	NA	NA	NA	NA	NA	NA	NA	NA	NA	NA	NA	NA	1817	NA	NA
49	NA	NA	NA	NA	NA	NA	NA	NA	NA	NA	NA	NA	NA	NA	NA	NA	NA	NA	NA	NA	NA	NA	NA	NA	NA	NA	NA	NA	NA	NA	NA	NA	NA	NA	1818	NA	NA
50	NA	NA	NA	NA	NA	NA	NA	NA	NA	NA	NA	NA	NA	NA	NA	NA	NA	NA	NA	NA	NA	NA	NA	NA	NA	NA	NA	NA	NA	NA	NA	NA	NA	NA	1819	NA	NA
51	NA	NA	NA	NA	NA	NA	NA	NA	NA	NA	NA	NA	NA	NA	NA	NA	NA	NA	NA	NA	NA	NA	NA	NA	NA	NA	NA	NA	NA	NA	NA	NA	NA	NA	1820	NA	NA
52	NA	NA	NA	NA	NA	NA	NA	NA	NA	NA	NA	NA	NA	NA	NA	NA	NA	NA	NA	NA	NA	NA	NA	NA	NA	NA	NA	NA	NA	NA	NA	NA	NA	NA	1821	NA	NA
53	NA	NA	NA	NA	NA	NA	NA	NA	NA	NA	NA	NA	NA	NA	NA	NA	NA	NA	NA	NA	NA	NA	NA	NA	NA	NA	NA	NA	NA	NA	NA	NA	NA	NA	1822	NA	NA
54	NA	NA	NA	NA	NA	NA	NA	NA	NA	NA	NA	NA	NA	NA	NA	NA	NA	NA	NA	NA	NA	NA	NA	NA	NA	NA	NA	NA	NA	NA	NA	NA	NA	NA	1823	NA	NA
55	NA	NA	NA	NA	NA	NA	NA	NA	NA	NA	NA	NA	NA	NA	NA	NA	NA	NA	NA	NA	NA	NA	NA	NA	NA	NA	NA	NA	NA	NA	NA	NA	NA	NA	1824	NA	NA
56	NA	NA	NA	NA	NA	NA	NA	NA	NA	NA	NA	NA	NA	NA	NA	NA	NA	NA	NA	NA	NA	NA	NA	NA	NA	NA	NA	NA	NA	NA	NA	NA	NA	NA	1825	NA	NA
57	NA	NA	NA	NA	NA	NA	NA	NA	NA	NA	NA	NA	NA	NA	NA	NA	NA	NA	NA	NA	NA	NA	NA	NA	NA	NA	NA	NA	NA	NA	NA	NA	NA	NA	1826	NA	NA
58	NA	NA	NA	NA	NA	NA	NA	NA	NA	NA	NA	NA	NA	NA	NA	NA	NA	NA	NA	NA	NA	NA	NA	NA	NA	NA	NA	NA	NA	NA	NA	NA	NA	NA	1827	NA	NA
59	NA	NA	NA	NA	NA	NA	NA	NA	NA	NA	NA	NA	NA	NA	NA	NA	NA	NA	NA	NA	NA	NA	NA	NA	NA	NA	NA	NA	NA	NA	NA	NA	NA	NA	1828	NA	NA
60	NA	NA	NA	NA	NA	NA	NA	NA	NA	NA	NA	NA	NA	NA	NA	NA	NA	NA	NA	NA	NA	NA	NA	NA	NA	NA	NA	NA	NA	NA	NA	NA	NA	NA	1829	NA	NA
61	NA	NA	NA	NA	NA	NA	NA	NA	NA	NA	NA	NA	NA	NA	NA	NA	NA	NA	NA	NA	NA	NA	NA	NA	NA	NA	NA	NA	NA	NA	NA	NA	NA	NA	1830	NA	NA
62	NA	NA	NA	NA	NA	NA	NA	NA	NA	NA	NA	NA	NA	NA	NA	NA	NA	NA	NA	NA	NA	NA	NA	NA	NA	NA	NA	NA	NA	NA	NA	NA	NA	NA	1831	NA	NA
63	NA	NA	NA	NA	NA	NA	NA	NA	NA	NA	NA	NA	NA	NA	NA	NA	NA	NA	NA	NA	NA	NA	NA	NA	NA	NA	NA	NA	NA	NA	NA	NA	NA	NA	1832	NA	NA
64	NA	NA	NA	NA	NA	NA	NA	NA	NA	NA	NA	NA	NA	NA	NA	NA	NA	NA	NA	NA	NA	NA	NA	NA	NA	NA	NA	NA	NA	NA	NA	NA	NA	NA	1833	NA	NA
65	NA	NA	NA	NA	NA	NA	NA	NA	NA	NA	NA	NA	NA	NA	NA	NA	NA	NA	NA	NA	NA	NA	NA	NA	NA	NA	NA	NA	NA	NA	NA	NA	NA	NA	1834	NA	NA
66	NA	NA	NA	NA	NA	NA	NA	NA	NA	NA	NA	NA	NA	NA	NA	NA	NA	NA	NA	NA	NA	NA	NA	NA	NA	NA	NA	NA	NA	NA	NA	NA	NA	NA	1835	NA	NA
67	NA	NA	NA	NA	NA	NA	NA	NA	NA	NA	NA	NA	NA	NA	NA	NA	NA	NA	NA	NA	NA	NA	NA	NA	NA	NA	NA	NA	NA	NA	NA	NA	NA	NA	1836	NA	NA
68	NA	NA	NA	NA	NA	NA	NA	NA	NA	NA	NA	NA	NA	NA	NA	NA	NA	NA	NA	NA	NA	NA	NA	NA	NA	NA	NA	NA	NA	NA	NA	NA	NA	NA	1837	NA	NA
69	NA	NA	NA	NA	NA	NA	NA	NA	NA	NA	NA	NA	NA	NA	NA	NA	NA	NA	NA	NA	NA	NA	NA	NA	NA	NA	NA	NA	NA	NA	NA	NA	NA	NA	1838	NA	NA
70	NA	NA	NA	NA	NA	NA	NA	NA	NA	NA	NA	NA	NA	NA	NA	NA	NA	NA	NA	NA	NA	NA	NA	NA	NA	NA	NA	NA	NA	NA	NA	NA	NA	NA	1839	NA	NA
71	NA	NA	NA	NA	NA	NA	NA	NA	NA	NA	NA	NA	NA	NA	NA	NA	NA	NA	NA	NA	NA	NA	NA	NA	NA	NA	NA	NA	NA	NA	NA	NA	NA	NA	1840	NA	NA
72	NA	NA	NA	NA	NA	NA	NA	NA	NA	NA	NA	NA	NA	NA	NA	NA	NA	NA	NA	NA	NA	NA	NA	NA	NA	NA	NA	NA	NA	NA	NA	NA	NA	NA	1841	NA	NA
73	NA	NA	NA	NA	NA	NA	NA	NA	NA	NA	NA	NA	NA	NA	NA	NA	NA	NA	NA	NA	NA	NA	NA	NA	NA	NA	NA	NA	NA	NA	NA	NA	NA	NA	1842	NA	NA
74	NA	NA	NA	NA	NA	NA	NA	NA	NA	NA	NA	NA	NA	NA	NA	NA	NA	NA	NA	NA	NA	NA	NA	NA	NA	NA	NA	NA	NA	NA	NA	NA	NA	NA	1843	NA	NA
75	NA	NA	NA	NA	NA	NA	NA	NA	NA	NA	NA	NA	NA	NA	NA	NA	NA	NA	NA	NA	NA	NA	NA	NA	NA	NA	NA	NA	NA	NA	NA	NA	NA	NA	1844	NA	NA
76	NA	NA	NA	NA	NA	NA	NA	NA	NA	NA	NA	NA	NA	NA	NA	NA	NA	NA	NA	NA	NA	NA	NA	NA	NA	NA	NA	NA	NA	NA	NA	NA	NA	NA	1845	NA	NA
77	NA	NA	NA	NA	NA	NA	NA	NA	NA	NA	NA	NA	NA	NA	NA	NA	NA	NA	NA	NA	NA	NA	NA	NA	NA	NA	NA	NA	NA	NA	NA	NA	NA	NA	1846	NA	NA
78	NA	NA	NA	NA	NA	NA	NA	NA	NA	NA	NA	NA	NA	NA	NA	NA	NA	NA	NA	NA	NA	NA	NA	NA	NA	NA	NA	NA	NA	NA	NA	NA	NA	NA	1847	NA	NA
79	NA	NA	NA	NA	NA	NA	NA	NA	NA	NA	NA	NA	NA	NA	NA	NA	NA	NA	NA	NA	NA	NA	NA	NA	NA	NA	NA	NA	NA	NA	NA	NA	NA	NA	1848	NA	NA
80	NA	NA	NA	NA	NA	NA	NA	NA	NA	NA	NA	NA	NA	NA	NA	NA	NA	NA	NA	NA	NA	NA	NA	NA	NA	NA	NA	NA	NA	NA	NA	NA	NA	NA	1849	NA	NA
81	NA	NA	NA	NA	NA	NA	NA	NA	NA	NA	NA	NA	NA	NA	NA	NA	NA	NA	NA	NA	NA	NA	NA	NA	NA	NA	NA	NA	NA	NA	NA	NA	NA	NA	1850	NA	NA
82	NA	NA	NA	NA	NA	NA	NA	NA	NA	NA	NA	NA	NA	NA	NA	NA	NA	NA	NA	NA	NA	NA	NA	NA	NA	NA	NA	NA	NA	NA	NA	NA	NA	NA	1851	NA	NA
83	NA	NA	NA	NA	NA	NA	NA	NA	NA	NA	NA	NA	NA	NA	NA	NA	NA	NA	NA	NA	NA	NA	NA	NA	NA	NA	NA	NA	NA	NA	NA	NA	NA	NA	1852	NA	NA
84	NA	NA	NA	NA	NA	NA	NA	NA	NA	NA	NA	NA	NA	NA	NA	NA	NA	NA	NA	NA	NA	NA	NA	NA	NA	NA	NA	NA	NA	NA	NA	NA	NA	NA	1853	NA	NA
85	NA	NA	NA	NA	NA	NA	NA	NA	NA	NA	NA	NA	NA	NA	NA	NA	NA	NA	NA	NA	NA	NA	NA	NA	NA	NA	NA	NA	NA	NA	NA	NA	NA	NA	1854	NA	NA
86	NA	NA	NA	NA	NA	NA	NA	NA	NA	NA	NA	NA	NA	NA	NA	NA	NA	NA	NA	NA	NA	NA	NA	NA	NA	NA	NA	NA	NA	NA	NA	NA	NA	NA	1855	NA	NA
87	NA	NA	NA	NA	NA	NA	NA	NA	NA	NA	NA	NA	NA	NA	NA	NA	NA	NA	NA	NA	NA	NA	NA	NA	NA	NA	NA	NA	NA	NA	NA	NA	NA	NA	1856	NA	NA
88	NA	NA	NA	NA	NA	NA	NA	NA	NA	NA	NA	NA	NA	NA	NA	NA	NA	NA	NA	NA	NA	NA	NA	NA	NA	NA	NA	NA	NA	NA	NA	NA	NA	NA	1857	NA	NA
89	NA	NA	NA	NA	NA	NA	NA	NA	NA	NA	NA	NA	NA	NA	NA	NA	NA	NA	NA	NA	NA	NA	NA	NA	NA	NA	NA	NA	NA	NA	NA	NA	NA	NA	1858	NA	NA
90	NA	NA	NA	NA	NA	NA	NA	NA	NA	NA	NA	NA	NA	NA	NA	NA	NA	NA	NA	NA	NA	NA	NA	NA	NA	NA	NA	NA	NA	NA	NA	NA	NA	NA	1859	NA	NA
91	NA	NA	NA	NA	NA	NA	NA	NA	NA	NA	NA	NA	NA	NA	NA	NA	NA	NA	NA	NA	NA	NA	NA	NA	NA	NA	NA	NA	NA	NA	NA	NA	NA	NA	1860	NA	NA
92	NA	NA	NA	NA	NA	NA	NA	NA	NA	NA	NA	NA	NA	NA	NA	NA	NA	NA	NA	NA	NA	NA	NA	NA	NA	NA	NA	NA	NA	NA	NA	NA	NA	NA	1861	NA	NA
93	NA	NA	NA	NA	NA	NA	NA	NA	NA	NA	NA	NA	NA	NA	NA	NA	NA	NA	NA	NA	NA	NA	NA	NA	NA	NA	NA	NA	NA	NA	NA	NA	NA	NA	1862	NA	NA
94	NA	NA	NA	NA	NA	NA	NA	NA	NA	NA	NA	NA	NA	NA	NA	NA	NA	NA	NA	NA	95.5986644487374	NA	NA	NA	NA	NA	NA	NA	NA	NA	NA	NA	NA	NA	1863	95.5986644487374	883.700667775631
95	NA	NA	NA	NA	NA	NA	NA	NA	NA	NA	NA	NA	NA	NA	NA	NA	NA	NA	NA	NA	126.865051174324	NA	NA	NA	7.84267190042156	NA	NA	NA	NA	NA	NA	NA	NA	NA	1864	67.353861537373	599.866845588686
96	NA	NA	NA	NA	NA	NA	NA	NA	NA	NA	NA	NA	NA	NA	NA	NA	NA	NA	NA	NA	108.078641265123	NA	NA	NA	21.3819937595975	150.320181926026	NA	NA	NA	NA	NA	NA	NA	NA	1865	93.2602723169154	443.747126869492
97	NA	NA	NA	NA	NA	NA	NA	NA	NA	NA	NA	NA	NA	NA	NA	NA	NA	NA	NA	NA	113.8739372332	NA	NA	NA	30.4957540476615	158.325274166638	NA	NA	NA	NA	NA	NA	NA	NA	1866	100.898321815833	442.070007063977
98	NA	NA	NA	NA	NA	NA	NA	NA	NA	NA	NA	NA	NA	NA	NA	NA	NA	NA	NA	NA	112.042702875422	NA	NA	NA	46.3274960661619	140.610147352311	NA	NA	NA	NA	NA	NA	NA	NA	1867	99.6601154312983	442.27558363583
99	NA	NA	NA	NA	NA	NA	NA	NA	NA	NA	NA	NA	NA	NA	NA	NA	NA	NA	NA	NA	120.940321588919	NA	NA	NA	59.9943665870736	132.431953356486	NA	NA	NA	NA	NA	NA	NA	NA	1868	104.455547177493	441.172490971536
100	NA	NA	NA	NA	NA	NA	NA	NA	NA	NA	NA	NA	NA	NA	NA	NA	NA	NA	NA	NA	94.0489167927216	NA	NA	NA	78.9042410875612	102.813960296237	NA	NA	NA	NA	NA	NA	NA	NA	1869	91.9223727255066	444.29684996262
101	NA	NA	NA	NA	NA	NA	NA	NA	NA	NA	NA	NA	NA	NA	NA	NA	NA	NA	NA	NA	101.131951589505	NA	NA	2.80984046937071	91.5887355856954	122.94937009089	NA	NA	NA	NA	NA	NA	NA	NA	1870	79.6199744338653	358.660825737162
102	NA	NA	NA	NA	NA	NA	NA	NA	NA	NA	NA	NA	NA	NA	NA	NA	NA	NA	NA	NA	118.342224464401	NA	NA	5.03188895325477	86.1974484328699	164.218901984772	NA	NA	NA	NA	NA	NA	NA	NA	1871	93.4476159588245	356.458427069544
103	NA	NA	NA	NA	NA	NA	NA	NA	NA	NA	NA	NA	NA	NA	NA	NA	NA	NA	NA	NA	141.306324284346	NA	NA	9.57808768226456	79.9928029420301	194.626377278868	NA	NA	NA	NA	NA	NA	NA	NA	1872	106.375898046877	354.472632305988
104	NA	NA	NA	NA	NA	NA	NA	NA	NA	NA	NA	NA	NA	NA	NA	NA	NA	NA	NA	NA	132.826537393776	NA	NA	15.2477199441981	62.221127459938	187.289187636409	NA	NA	NA	NA	NA	NA	NA	NA	1873	99.3961431085804	355.938353538366
105	NA	NA	NA	NA	NA	NA	NA	NA	NA	NA	NA	NA	NA	NA	NA	NA	NA	NA	NA	NA	160.518105838844	121.58874631262	NA	14.4764589477418	60.5196408787538	183.613524231709	NA	NA	NA	NA	NA	NA	NA	NA	1874	108.143295241934	295.420758120916
106	NA	NA	NA	NA	NA	NA	NA	NA	NA	NA	NA	NA	NA	NA	NA	NA	NA	NA	NA	NA	137.378076830297	136.734678654842	NA	11.9946007514058	59.8812692515443	207.242385057154	NA	NA	NA	NA	NA	NA	NA	NA	1875	110.646202109049	295.361671586062
107	NA	NA	NA	NA	NA	NA	NA	NA	NA	NA	NA	NA	NA	NA	NA	NA	NA	NA	NA	NA	186.577931059636	164.342994894589	NA	16.3966003776158	66.5012332911887	248.592970041499	NA	NA	NA	NA	NA	NA	NA	NA	1876	136.482345932906	291.934576491367
108	NA	NA	NA	NA	NA	NA	NA	NA	NA	NA	NA	NA	NA	NA	NA	NA	NA	NA	NA	NA	200.865580288897	171.138888122835	20.6955557647881	14.9426712975345	79.771320659952	256.8248852717	NA	NA	NA	NA	NA	NA	NA	NA	1877	124.039816900951	252.802500469357
109	NA	NA	NA	NA	NA	NA	NA	NA	NA	NA	NA	NA	NA	NA	NA	NA	NA	NA	NA	NA	205.511681664291	164.006216162124	24.3803297881836	18.492670996091	79.5074268770505	290.558364708151	NA	NA	NA	NA	NA	NA	NA	NA	1878	130.409448365982	252.442919030739
110	NA	NA	NA	NA	NA	NA	NA	NA	NA	NA	NA	NA	NA	NA	NA	NA	NA	NA	NA	NA	205.87390729725	108.998185434829	21.3951884487426	16.5753569996051	74.2144715742824	336.128108626267	NA	NA	NA	NA	NA	NA	NA	NA	1879	127.197536396829	253.866385734564
111	NA	NA	NA	NA	NA	NA	NA	NA	NA	NA	NA	NA	NA	NA	NA	NA	NA	NA	NA	NA	138.338147545234	168.025883962393	6.94197728663737	12.2522113490002	78.2756083975779	206.894924909667	NA	NA	NA	NA	NA	NA	NA	NA	1880	101.788125575085	255.634314988226
112	NA	NA	NA	NA	NA	NA	NA	NA	NA	NA	NA	NA	NA	NA	NA	NA	NA	NA	NA	NA	197.09566910459	207.660845198612	13.3816139079657	14.569450090288	104.170185844792	252.297536098612	NA	NA	NA	NA	NA	NA	NA	NA	1881	131.529216707477	252.439503411318
113	NA	NA	NA	NA	NA	NA	NA	NA	NA	NA	NA	NA	NA	NA	NA	NA	NA	NA	NA	NA	198.097523001819	172.094874767322	19.1803656279618	15.295786311798	103.974150463208	318.316220758209	NA	NA	NA	NA	NA	NA	NA	NA	1882	137.82648682172	252.37772887585
114	NA	NA	NA	NA	NA	NA	NA	NA	NA	NA	NA	NA	NA	NA	NA	NA	NA	NA	NA	NA	184.283311785454	221.609516580551	29.7417718107999	22.3401795189424	125.581082256802	273.626436942364	NA	NA	NA	NA	NA	NA	NA	NA	1883	142.863716482486	251.098956219681
115	NA	NA	NA	NA	NA	NA	NA	NA	NA	NA	NA	NA	NA	NA	NA	NA	NA	NA	NA	NA	193.782231332848	229.351029197527	29.0283161191697	24.2480687374675	138.431138687781	346.205081221922	38.1078330473095	NA	NA	NA	NA	NA	NA	NA	1884	142.736242620575	221.296564876993
116	NA	NA	NA	NA	NA	NA	NA	NA	NA	NA	NA	NA	NA	NA	NA	NA	NA	NA	NA	NA	192.88656326731	120.78324195624	33.4567051236699	32.9040989759034	74.5107237615159	341.517196664235	57.5037119313076	NA	NA	NA	NA	NA	NA	NA	1885	121.937463097169	223.41696984354
117	NA	NA	NA	NA	NA	NA	NA	NA	NA	NA	NA	NA	NA	NA	NA	NA	NA	NA	NA	NA	99.4829296056358	155.486216885589	17.1307905807598	15.8864057306729	98.1835668841111	137.902408644181	56.5260482975104	45.0579784748463	NA	NA	NA	NA	NA	NA	1886	78.2070431379133	201.541347875171
118	NA	NA	NA	NA	NA	NA	NA	NA	NA	NA	NA	NA	NA	NA	NA	NA	NA	NA	NA	NA	138.405691787287	152.064080008034	22.9964582242773	21.1492017439665	81.5384665275963	255.676318997548	33.9753820707775	28.6880816347859	NA	NA	NA	NA	NA	13.7102244995312	1887	83.1337672770892	182.079927135508
119	NA	NA	NA	NA	NA	NA	NA	NA	NA	NA	NA	NA	NA	NA	NA	NA	NA	NA	NA	NA	152.188801236381	76.0303121280573	27.07267469231	23.2075732505985	88.0450190724461	176.287644322803	72.5095292411792	50.984278856578	NA	NA	NA	NA	NA	28.231294062954	1888	77.173014095923	181.820446314309
120	NA	NA	NA	NA	NA	NA	NA	NA	NA	NA	NA	NA	NA	NA	NA	NA	NA	NA	NA	NA	77.1839049504555	65.4233528517421	13.6986006067129	15.1248836714427	66.6391492086813	90.497974616369	27.8605861298304	19.6710824004525	NA	NA	NA	NA	NA	33.4067538004778	1889	45.5006986929071	184.558683919205
121	NA	NA	NA	NA	NA	NA	NA	NA	NA	NA	NA	NA	NA	NA	NA	NA	NA	NA	NA	NA	41.1561203990877	178.588232623027	7.60014094756443	7.69815863835643	91.7257090253919	71.1492196221748	9.75527350792703	5.18268540062708	NA	NA	NA	NA	NA	21.2481619125546	1890	48.2337446751901	184.983726977651
122	NA	NA	NA	NA	NA	NA	NA	NA	NA	NA	NA	NA	NA	NA	NA	NA	NA	NA	NA	NA	94.5044477274921	220.301043240331	20.7093787724639	18.3142285333671	54.7529334038244	140.591611955654	26.3746128046824	43.2936600405902	NA	NA	NA	NA	NA	41.9905274078812	1891	73.4258270984762	182.878863918254
123	NA	NA	NA	NA	NA	NA	NA	NA	NA	NA	NA	NA	NA	NA	NA	NA	NA	NA	NA	NA	95.560651177629	121.848241865807	45.4440802119724	67.2549013687849	71.9349319448376	180.053471436661	117.37492808636	57.337835839198	NA	NA	NA	NA	NA	61.751145198961	1892	90.9511319033568	180.554367237986
124	NA	NA	NA	NA	NA	NA	NA	NA	NA	NA	NA	NA	NA	NA	NA	NA	NA	NA	NA	NA	56.4280306067184	251.068859211793	34.2911121324633	64.5722954018846	68.1251225338293	135.14880268331	102.918575331602	51.2566549396443	NA	NA	NA	NA	NA	106.368044065243	1893	96.6863885451653	180.706608078058
125	NA	NA	NA	NA	NA	NA	NA	NA	NA	NA	NA	NA	NA	NA	NA	NA	NA	NA	NA	NA	123.502290397922	566.415018275299	92.8664213179104	156.44534512273	40.3682089615674	196.231416965587	196.750093912695	150.79644737231	NA	NA	NA	NA	NA	293.544134366123	1894	201.879930743571	175.343362608087
126	NA	NA	NA	NA	NA	NA	NA	NA	NA	NA	NA	NA	NA	NA	NA	NA	NA	NA	NA	NA	227.565662092492	317.728114613457	145.102939006209	187.558107967556	23.7152546234186	275.049892573705	263.893782901543	211.133875877156	NA	NA	NA	NA	NA	444.644687907301	1895	232.932479729204	169.804303252299
127	NA	NA	NA	NA	NA	NA	NA	NA	NA	NA	NA	NA	NA	NA	NA	NA	NA	NA	NA	NA	243.160528024911	434.926171033421	128.803728000855	163.185318001741	49.5162126095555	227.50283023942	136.781488385381	175.225471846624	NA	NA	NA	NA	NA	489.466732773862	1896	227.618720101752	172.354990001361
128	NA	NA	NA	NA	NA	10.2742646143001	NA	NA	NA	NA	NA	117.17795022698	NA	NA	NA	NA	NA	NA	NA	NA	316.320681104649	557.994607485882	242.396806850824	286.874219003287	69.1653038614329	439.822971502571	254.907257115949	320.030587869273	NA	NA	NA	NA	NA	684.653256022865	1897	299.965264150728	144.308364396648
129	NA	NA	NA	NA	NA	31.8321875624986	NA	NA	NA	NA	NA	151.77662428023	NA	NA	NA	NA	NA	NA	NA	NA	379.464180167681	401.364850874386	170.550781978083	231.181949396039	59.5809329938612	478.346437257951	298.235160516463	225.682905615195	NA	NA	NA	NA	NA	613.759447883427	1898	276.525041684165	143.800347800376
130	NA	NA	NA	NA	NA	35.7849394392453	NA	NA	NA	NA	NA	174.363418822479	146.751646830813	NA	NA	NA	NA	NA	NA	NA	221.905768767784	471.608035175266	119.649127008294	188.567501687155	90.7332799061229	320.976835576535	170.278405895016	185.320351520404	NA	9.01762755286414	NA	NA	NA	498.884913390059	1899	202.603219351695	127.030679048173
131	NA	NA	NA	NA	129.145847440831	80.6195506764213	NA	NA	NA	NA	NA	256.61031449346	212.434495235742	NA	NA	NA	NA	NA	NA	4.79532702643946	209.441185755401	400.837063308583	167.440605251029	193.514253479497	151.158044686738	364.33175667387	212.570212038377	183.818041913458	NA	29.9572850668362	NA	NA	NA	734.643534963848	1900	222.087834534035	113.264824948903
132	NA	NA	NA	NA	169.093397146082	98.5281995982099	NA	44.0878546634177	NA	NA	NA	245.913819826518	216.234565709524	NA	NA	NA	NA	NA	NA	13.3002466582378	162.27834020265	339.735599470385	157.210322933879	162.018530490198	144.101399268245	350.820394989311	240.897324677265	174.04454716814	NA	57.1565659430859	NA	NA	NA	761.146638908062	1901	208.535484228326	107.704883927256
133	NA	NA	NA	NA	144.016576266598	155.169544346107	NA	82.5170726391895	NA	NA	NA	209.114460119428	286.595873894179	NA	NA	NA	NA	NA	NA	19.9569673319292	184.375360450205	254.502934141432	178.70038748076	193.806107437016	186.832714223843	184.86984713388	301.366700073562	228.864710654751	NA	72.5660779089438	NA	NA	NA	800.930197476796	1902	217.761595723664	107.036734448308
134	NA	NA	NA	NA	115.408291085213	121.087976443638	NA	89.398731346878	NA	NA	NA	186.904342536344	218.800932748242	NA	NA	NA	NA	NA	12.76397679227	24.0253298183279	123.430347926155	341.931258575978	110.699672016013	153.699278984227	225.105480885466	151.285593348474	233.81240492489	175.666551455188	NA	83.6694088245262	NA	NA	NA	803.920993683014	1903	186.565327729108	103.700919484729
135	NA	NA	NA	NA	120.624905686499	143.02540378439	NA	166.041968201651	NA	NA	NA	224.441662357762	283.63900688862	NA	NA	NA	NA	NA	24.9115731059056	32.1083335567491	142.069417139903	386.21986100996	201.562071380198	221.914251067949	143.470253304139	166.687565491963	328.130556208024	233.363785493957	NA	114.349888520219	NA	NA	NA	808.115648194087	1904	220.039773611293	102.037797715905
136	NA	NA	NA	NA	112.712490429168	133.443546190941	NA	166.730605311318	NA	NA	NA	213.346813742344	210.039344996645	NA	NA	NA	NA	NA	32.0564972779649	39.8809479409956	173.064998578751	411.870022548725	139.916483694398	180.846409422427	176.22826822165	150.129173092688	178.886998084383	167.779897257616	NA	143.396425876779	NA	NA	NA	743.407321830302	1905	198.455073205712	101.787319164089
137	NA	NA	NA	NA	150.771314631081	211.228437816029	NA	196.486200129793	NA	NA	NA	229.611467228509	198.306124754018	NA	NA	NA	NA	NA	50.4366992570573	55.527964311465	151.36099157216	402.909257822891	174.102980791497	223.811144712187	148.075513975036	122.344927664339	232.986794375526	202.175624425444	NA	128.509674928479	NA	NA	NA	809.344639240171	1906	216.94057397857	101.737149359961
138	NA	NA	NA	NA	171.563945608865	214.319450827896	NA	279.847104555737	NA	NA	NA	299.786164809541	209.398774254578	NA	NA	NA	NA	NA	94.4032884440465	90.0116560735933	177.14278584311	462.12073952069	240.880988395467	270.966136283304	113.569831064332	133.965364730703	245.034173883512	231.409714863424	NA	201.508350145822	NA	NA	NA	907.532290194732	1907	255.497691735256	101.550788303244
139	NA	NA	NA	NA	195.606554186788	270.257392980654	NA	337.776502291606	147.906182131007	NA	NA	294.170882100514	305.061213034183	NA	NA	NA	NA	256.266310097892	128.409458122829	132.164603821665	206.877646150072	491.077741486623	236.791891397554	303.82468216573	113.036074472488	193.394872958661	354.431969903878	307.521708400475	NA	194.402695881932	NA	NA	NA	973.713709353785	1908	286.457478470439	91.1035402283091
140	NA	NA	NA	NA	165.965627500168	241.625860013633	NA	410.385934179169	157.38625212248	NA	NA	288.061741026344	241.676439655356	NA	NA	NA	NA	364.061265546396	125.617210572319	124.995175226908	188.053537129027	464.046849976606	204.946509145911	261.949451208236	160.085194371179	224.771215427124	266.28547738872	233.093608525748	NA	222.074472293282	NA	NA	NA	812.957784951065	1909	271.475768750509	88.9190345522584
141	NA	NA	NA	NA	209.338141516364	299.493054214961	NA	435.046494032053	205.409894062315	NA	NA	380.248007534752	363.401531089142	NA	NA	NA	NA	345.72598834225	122.688303741377	123.125299279491	165.288928442585	500.788718538135	218.029043433255	280.269334608379	140.067594301036	219.625914979074	306.380681948691	235.903448995119	200.015465316836	273.975467886178	NA	NA	NA	787.29411456389	1910	290.605771341294	83.8985029111282
142	NA	NA	NA	NA	324.589352968897	387.455449400617	NA	609.198797828211	296.003373095353	NA	NA	362.037137399688	285.827440331111	NA	NA	NA	NA	521.179225656259	173.717193213636	210.535402476647	192.42286419164	610.972226881163	225.357750775549	339.784608315781	175.41867979482	289.920307240207	475.684879961829	238.313678878953	307.99923048382	319.167278208067	NA	NA	NA	992.857946666231	1911	366.922141188424	84.6290722002745
143	NA	NA	NA	19.7923478768811	293.379514911075	368.16921210023	420.404473151467	644.926246121896	256.417106545264	204.05775258421	NA	389.698232396015	324.251003440106	NA	NA	NA	NA	604.023652249953	162.815238387149	213.730402205348	194.760837444442	671.071836822131	241.445218436051	355.643053871836	171.726994267587	309.001712699581	416.952176984437	300.234155921942	306.820504920194	301.316434591104	91.9368240517132	NA	95.2266998785524	997.191459572592	1912	334.19972365727	73.1324205149519
144	NA	NA	NA	64.829905999479	357.010589153944	430.25273780194	567.040823531894	674.231022394581	277.60966226785	330.107246305662	237.755732023676	447.322581485221	373.020145316638	NA	NA	NA	NA	768.864903739401	161.774114581749	194.929540969939	210.105004283105	529.275424083825	281.046878790143	336.02098031678	165.177401903383	355.965067118829	569.996433900391	317.822362393065	338.293922601652	370.099720785861	136.380307003517	NA	133.229917890497	1063.8802459452	1913	372.770872022624	70.7835994015824
145	NA	NA	NA	101.642774554979	336.91790501938	405.119368254691	382.540427694076	644.986564700845	237.052015269271	260.011088540971	300.56402315057	291.338736323303	269.250826694444	NA	NA	NA	NA	642.380299435426	118.285989955901	139.334346575688	196.299275366905	0	178.980303386195	203.38827918973	145.669682320917	286.234590739016	316.739455405373	302.799266323599	252.513677673179	276.136883631847	153.708389602922	NA	123.441029341177	1092.79169481766	1914	294.543342075695	72.774722224982
146	NA	384.625188578998	NA	155.492814230161	517.878982573663	517.680433917956	617.028903358018	612.92598335243	246.612510032676	259.583517780817	484.150529685458	435.937763867877	287.298648170787	NA	NA	NA	NA	949.623976886058	207.427110705185	216.030990505571	221.874038681983	718.859230994416	116.741583007397	292.39902384389	137.763550248893	365.502942415128	485.135733141623	487.21955154875	393.038687864577	427.960317642616	225.671910040908	156.722747754042	202.108394342658	1262.28690166413	1915	406.627927387024	70.1526318742767
147	NA	401.754722522697	NA	155.419300962067	494.869957978771	419.228260861963	673.682186157999	572.665845178146	284.418750185241	296.405496955013	492.603298879206	374.537848727587	275.699888093733	NA	NA	NA	NA	1024.577979371	183.637086176611	193.222085362713	251.712257387248	886.600172503128	123.077547071157	240.038099086509	185.785307233136	431.785206698362	505.337744700533	534.135153759663	352.610788642592	445.46652854548	233.447980177073	164.368127635818	163.306269318905	1108.51882180079	1916	409.604025427612	69.9521740150308
148	NA	236.109223313929	NA	110.68364989348	386.296830029973	272.549498980713	367.146623691486	322.443016867965	205.608442718022	165.218556767145	301.752173492157	223.282100509322	135.551240702235	NA	NA	NA	NA	858.436108522961	114.339207105197	106.108862671322	173.183122462526	511.324049501948	71.7791089492196	93.0137620133637	199.593863582724	278.144047178226	296.988890710784	308.977836595414	187.403541609	260.161884988343	135.819532714851	107.807207659853	120.652237542585	717.914239924217	1917	259.581745024963	66.1663062389258
149	NA	266.488738433408	NA	120.840733101801	438.469259228139	280.431126630039	487.537166566027	426.57707439724	215.945225026128	192.445483658746	217.047924047538	255.325717257407	142.532487897042	NA	NA	NA	NA	893.894008166968	112.178419678058	152.606004740778	154.165805493285	469.570084020882	72.3445956268658	163.130025971038	187.342280552255	206.371221414314	286.588648231075	260.745907062646	174.240582549724	204.950907375626	176.250887688756	112.286490465341	137.752554674605	645.466285899048	1918	266.197344494814	65.9638079696819
150	224.053361505778	227.746617829338	NA	129.710077481415	343.001599193057	262.250101625184	344.997138846617	306.011230652629	173.903803817259	184.207913561768	294.822134257603	204.223942835585	120.668573824384	NA	NA	NA	NA	756.745267600383	55.1010218698421	93.3495982680325	93.1102089078289	269.411990397573	58.2828269093978	120.269277398113	152.693655175813	95.4582352571219	132.244400275066	182.585595115454	176.650498274293	161.195119055692	179.777325442411	100.607933934886	137.144656496136	303.779443231519	1919	202.896674104834	62.1071526331113
151	318.571632240946	292.243829166802	145.582660204412	147.061722025723	373.190105479197	295.490665174287	617.416261732206	490.209091117906	167.137441559957	202.230602296882	456.679501044673	267.904968401646	183.495714507199	NA	NA	NA	NA	894.536149705362	87.3312492215505	129.345338574334	243.529979320974	587.341795259391	93.0213018357323	181.156798776602	171.141715556223	225.425609176866	244.643673916671	335.954378552524	209.504960086269	204.633606517613	233.633962462166	114.333866397686	162.354995063398	945.694786954214	1920	300.693278744314	64.6159909877304
152	245.576726934787	355.835319342236	141.019811034339	192.795771239621	388.78340061529	311.606721327938	510.885797326772	516.237500412162	179.867803310834	250.756584902026	498.985130195709	317.607163296294	205.573256880302	NA	NA	NA	NA	1083.43446109894	116.80095910855	161.18915002965	204.114301251975	678.222101701702	113.818645202497	203.982040201258	156.991353925924	273.775662593409	345.08761671504	331.420432034863	183.960670219931	216.69449487401	241.575908690441	116.007706963518	165.928870866121	829.039911904056	1921	317.919175806673	64.985755100006
153	238.691926634445	377.806990042913	172.091733174668	232.398374071509	455.802054216525	331.193294886009	596.927736923289	382.934069253571	244.027293438037	362.137668364603	630.786565906619	306.984181897446	259.281924886073	NA	140.945669447714	NA	NA	1098.92942438497	120.149268558746	164.802924059075	195.509164814527	662.188669434841	137.832665287272	218.914030083771	91.8227842383879	327.753879248858	348.467656251037	284.941511202798	204.366885301323	276.771799507138	275.965980991492	132.271103812622	211.275875865098	785.407274016144	1922	331.27033484521	62.7651037813801
154	223.329538558391	395.38671421387	138.930966078967	199.59417774199	410.685327959056	273.665392691268	551.847138981337	405.157067366534	237.271926755023	261.315163651476	489.892418578424	279.835480662919	205.187155143176	NA	165.705189469186	NA	28.7003338461349	903.130918887053	102.966641699202	112.203552419286	201.016690895535	605.216514980521	106.533920157353	138.987514746731	86.8810589942911	180.345011234914	212.971079260975	203.51488537367	204.746389693877	269.204331123171	255.440699548529	142.02763395761	263.046809522135	629.36153947895	1923	277.628099489736	59.3345686847302
155	198.90711142865	290.704134607278	118.264941285122	167.252109691813	390.106953600247	276.51513138734	293.329249428618	322.825034534641	260.714805295375	242.114063512001	428.457945918945	172.938392394811	171.153967767572	NA	194.926085218021	NA	25.3743297037794	598.620741204309	53.2232919407915	78.6139579263695	137.526360003547	415.474371800189	61.3741540805302	107.397229818559	30.9739044495378	116.52135736238	163.055256065883	183.422201239105	116.115463591536	121.62330383181	267.535517105584	132.399280792888	195.802589568372	422.434570324217	1924	211.115556464994	56.6998489933841
156	252.388013967035	327.306516454987	194.401753404136	250.116328319225	360.624677342634	303.20264682032	466.739823199263	349.346359716246	236.637010879732	261.29254418437	567.718465067273	237.853749714468	234.645869455887	NA	211.195451093166	NA	37.4085145226205	806.655435928698	101.200752468619	114.228308884525	171.353458901075	485.289671181649	103.094504520203	220.277481295429	96.2181865200253	156.074323030341	337.361812061332	310.240128523626	202.564867755224	202.254792560315	269.626561175813	163.264486136612	292.563957458203	576.474712111358	1925	278.11316139545	57.0178866230409
157	256.000531359398	259.151234631684	127.402577677354	168.554928165257	309.30707550551	266.839340173548	275.742613753822	236.529254251714	250.489235367206	210.89731395034	446.52116119929	228.682812440108	209.06765038889	NA	173.415914478157	19.5545293130043	31.2952893780001	585.228445881321	78.182931414297	112.570804600491	117.460379406538	414.856106365962	91.0323595267446	155.879230126553	125.595847742274	126.318728211865	325.136932568418	222.210817414448	214.473074708656	154.807632872414	245.81077558748	123.498520486738	188.356072501568	330.059808256593	1926	214.573634233504	54.1531149954621
158	252.334292732659	334.245037989706	187.590780531154	232.769396163898	379.943273047353	246.803518866014	405.763080589412	310.409460367655	225.583002968811	261.876880417938	494.959179210133	277.417710956716	167.132729170977	420.728685513318	173.318839265161	34.9847757903759	40.8297089223798	979.44554515026	90.3207887907066	124.670020387261	129.208993453168	372.87783116943	110.254822496264	169.936600614306	144.199102799772	166.320941629289	275.530242090439	265.633282753835	226.873255071641	176.003016028388	244.98359424179	167.503751263366	214.352123391493	304.005637902577	1927	253.200291227578	55.2741882205741
159	233.776904927904	358.719615557497	158.24861930589	189.482019308615	448.431877851203	253.985513831386	466.332044472827	207.248354083196	278.88294977035	271.964220269349	515.79767744066	318.478012779869	233.024807646635	333.97737429562	164.860729363901	40.6010009771984	51.5045266000125	926.518191237436	103.024132844762	108.844875713333	118.807494336397	371.049738404306	127.362679450653	159.275920103614	98.9526287657099	145.172682363119	330.979352426299	290.187342615762	292.05847520024	231.382068848073	301.791757559592	208.14904869698	305.557898832716	300.157501061195	1928	263.076118733597	54.8650008284871
160	245.356187130505	269.10757006944	224.845042854483	240.119780495502	331.389330267592	193.994288836966	284.245962589293	183.982033049975	242.730443990635	251.641571552542	572.324354056701	220.076105206334	168.727087442674	276.570737577308	154.333880700252	36.4424747816416	45.0111687443078	723.245208498093	80.445192284147	96.22666882019	134.427493010046	410.871624403414	109.935322523394	138.72770503428	58.5467206922994	150.287509362429	227.224170971046	193.662850812012	265.150419962979	170.80619346082	253.134456381528	160.58941999208	228.770777034409	284.785374047915	1929	224.345150783448	53.7644850256355
161	185.767085995745	294.801085586824	159.580340431747	185.479630267941	389.228250135038	222.254171393067	285.071887297922	181.961046495921	211.438296205289	231.849537834927	529.702680684714	253.408717420187	120.794551689793	315.606911253753	151.40497386931	21.0109716672085	44.3039962379847	654.65732936639	75.8757457695007	80.9013515374483	116.409516663912	383.15209578373	94.682890190216	114.409264621372	76.4864713813586	168.827932566854	203.100195143396	202.656602260709	153.947150644595	110.429180888539	210.237893652352	139.257063396409	190.660430712976	292.099315904737	1930	207.395722498584	53.9265708902701
162	167.880428222531	251.8360361378	187.01021420877	134.884908900409	232.566763437741	149.831350109127	232.516812114549	172.475635796937	277.520755195754	213.016004035921	433.593507429768	239.703519468901	128.019586474519	301.855846049726	197.442815092811	21.6543698426637	32.5585237840085	538.430025076386	47.9328499121463	52.3624955537079	105.663070673778	290.887917777513	84.5047583111158	76.7252324230314	82.8450549122243	93.6888902746202	113.625123095036	165.772105392707	164.255030300289	85.5958334397075	213.184393402154	139.505249216043	175.627595706284	172.586534017609	1931	175.81056575842	53.3135599415842
163	257.593318834768	368.791561604906	259.5156593795	185.053316144849	452.148067801135	167.671512311068	386.38573710207	185.008391369903	253.923310296845	284.988949251867	633.035003768793	267.22984014039	103.807331893302	131.954117113875	308.657708304013	20.180020410334	46.2879119987267	818.089576550704	93.1318858971387	114.44319382203	136.576342385101	362.270871893115	115.453530019425	102.863283300898	86.3231121390135	143.296837389661	148.558062606627	199.327770684965	239.376793832928	94.8085538963596	284.184701532548	162.105238447437	220.62399896512	230.99502463315	1932	231.313545168311	55.6426511285686
164	140.21556331502	252.73767322938	194.208231296675	154.318801055515	168.607078603307	96.0714741431027	254.349624419937	164.106747127039	155.521402723309	178.249254775704	372.716981625566	168.469791004345	79.097449035757	299.394094046373	180.287205930088	14.9429854567998	17.6623480577472	568.648376492735	74.7560821477613	101.099279025908	87.6834217580179	322.063512475411	74.8054051524226	97.01866432816	83.8478512872502	94.3882087993093	141.823116275862	194.075027768163	101.584026772357	63.5858353086574	177.69853358353	108.785499612181	161.283083649993	197.136195649821	1933	162.977612527447	53.6786992807847
165	196.013704594693	260.480756642683	183.670072899474	194.487518883579	293.835360005111	123.341126694793	301.868098261075	176.639502700005	182.986776497318	223.027945663647	584.953556524132	251.849230826945	98.6262172890019	380.70573758438	296.238050066576	31.4621079479057	31.2158070838643	602.168227628743	91.7081161065318	111.273640993824	111.031110040967	373.169370967683	89.2513906514246	143.316943582643	81.3198116789064	135.320961960727	162.030782701547	170.408467830875	142.439810913761	116.389724630195	180.955736846772	124.577971722511	209.5055884048	232.854847484075	1934	202.62129630327	54.0384253274054
166	54.1048228393888	83.9006300438305	85.3592715128922	98.0978014046681	87.8540102391078	43.540275063897	66.8292155642235	83.1592141775833	68.2353924359703	87.5043509767633	248.226974497356	75.0975732692065	22.3540025266182	184.325723286278	151.500164126714	23.4026661543864	31.9000459638161	155.754823057471	24.1425112243068	26.4195375796287	23.0379272473047	125.054551328061	39.2498019768894	49.1360798984712	87.8536960798425	0	50.3770089966391	47.3793012865837	48.7873631139227	32.1834176211699	89.1411207492836	55.3121368961633	78.9466525883847	81.7367010240378	1935	73.8207283750253	53.8568688431142
167	163.976999350446	230.213396380937	146.037876979918	110.489813626753	173.095786186756	100.882823292075	261.826614935481	301.123854961439	134.675992988945	133.819594831576	383.313259486859	136.595191941023	73.6656353377003	237.072121462254	189.087749430589	25.5760199521399	21.6468300202951	389.487431528959	46.5260447218688	50.8903452362357	107.80940677471	245.633275602552	30.9255239226726	49.2774515678827	54.7956590639132	27.1320507934629	124.457334564613	194.26069589399	43.1984697831865	11.7219105090742	157.199955678122	61.8130345742367	94.1827486397645	87.7116960919002	1936	135.297723415069	54.0486231225153
168	108.054765160956	215.249362253358	188.398484002392	164.135963938718	189.397510466233	74.340135280426	166.152552263057	258.456628495975	106.997933392288	120.757795055746	482.529782035471	97.6058279951159	54.6621413761356	317.874198671849	221.582813042995	20.6327239117163	27.9903339064236	316.320681104649	77.5973385436679	62.4020831967848	108.302008502793	290.933156711725	31.0015504648894	59.3195524850825	82.5751921032809	36.2112535623374	70.289994031418	103.340805384244	52.024774343447	23.4739803076229	228.248330176117	72.5406310084498	58.4336233567701	81.9917983475093	1937	134.406638378813	54.4383020612047
169	146.610275161402	268.663977186753	251.80147861861	186.042289512199	429.268476823571	135.942997306138	347.493134209894	308.37088089474	172.397724299128	221.331485630708	627.11215913898	167.346357471421	90.4276029409286	364.132893858897	293.010063615013	21.8758521247418	17.2344631383282	520.468597398017	107.656097053215	117.196485623637	89.3308729455604	314.860154679995	62.2311805564295	99.3183101505877	49.1495887468816	54.3922785671922	74.4158476633775	200.691221896623	128.028697093214	58.8608799576584	328.082803999689	130.971741091097	140.230328800491	123.218604581303	1938	195.534288315777	55.2679841791076
170	162.106180925233	212.528428856084	269.168831126185	228.215657612519	329.237653459149	167.900220256249	344.888753900068	296.385704921295	195.443505528067	269.789609834535	655.410683284721	249.816934539338	107.207791781548	360.007668545469	276.454812808391	9.86962748051769	8.17316744757921	516.382641992758	139.08710323385	195.229563068357	160.066344815257	428.578897236108	71.086387769103	143.342390483138	58.5740525483856	63.5720123009816	137.675585654592	161.120034991271	135.14880268331	106.582929002749	343.044324853145	165.217300130083	192.675448240989	211.876548380464	1939	216.819576461514	54.3164126423267
171	373.00914974235	225.057414517866	220.090242373275	217.033786880597	271.414755714237	172.881843727046	282.652860954658	227.616870052745	170.994689020035	183.760864927162	451.735890844984	207.913115088695	111.172167551113	311.454039924973	197.50313367176	12.4642688531175	19.5724363911298	342.38804614781	117.996649272506	133.461453269067	165.065561204915	387.216060040414	68.6123835544011	114.16296375733	49.5014471240837	54.5883139487762	114.65713628174	241.957926357117	163.336114449114	113.387618690424	246.451346329547	164.808264766586	183.534356096839	206.771774477646	1940	191.888969000119	52.8302592120784
172	335.416537890229	267.554366661505	279.669290411544	264.651220890323	317.908127872508	213.043021732742	397.976957356755	392.040918037797	160.826610237426	275.392012013681	674.884159507263	209.883522001027	128.415427148871	336.739462556656	228.007055860321	31.3496389309072	32.4209220257813	639.07534396385	100.147690611135	128.320236891467	142.366925964198	401.562457052297	43.0665228917357	101.335212634192	62.103003576163	72.9251619492492	103.245300967575	156.356752209899	207.600526619663	120.335565003103	262.871194492799	172.960697702651	220.86495912165	189.722036987349	1941	225.618789405127	55.1388641382399
173	211.883774043568	205.102017982263	275.285197863459	287.301475604175	266.076247317991	98.5731243731562	363.551385058718	257.791239171944	193.467129589693	267.907481675769	695.514684304121	215.654941864937	99.431407486117	315.665973195641	205.4535622002	33.9753820707775	29.8024045490142	631.809782633893	92.6003284201513	132.57992237047	123.246250596654	376.124038858384	80.7690904867322	108.714185458944	34.2637802763771	82.233072663305	87.693160695244	115.076538900994	201.373575820983	115.249954815472	256.181487096245	156.532995557765	201.323310338525	178.448745909207	1942	205.784048507379	55.3956485476827
174	209.290703467294	190.692474958043	416.624508870668	245.107058833076	329.48395432319	180.80965278838	567.330164215289	326.786268711553	224.158919018939	272.554525528959	957.483613386809	283.018542339536	160.266464267291	352.627439083656	283.797971476891	41.3018902982143	51.1328761890928	750.743568994965	102.691124023482	132.018519763273	135.867599082451	424.969521436399	107.486136890656	164.277649767395	24.9668651366088	91.6088417786784	160.221225333079	169.801826289467	238.395046128681	119.226268637121	62.5494238922381	189.592917529286	251.29379724579	292.682395501243	1943	250.319404564344	58.3046379221902
175	245.657465865985	230.16313089848	348.289527947579	239.879448657502	272.348751210149	125.030675223893	600.509466707647	297.039784511772	268.824512571352	241.486373299813	816.675859856588	321.533525794751	168.483614012021	448.411143339689	404.586554140643	53.0228583294924	58.1898357668516	829.889712716852	97.1961643130878	136.346691962124	156.742539787759	515.669500460393	123.053670966989	151.859562326285	53.1881061030713	110.262362318633	209.790530858481	178.820710479392	242.120346697308	138.756293527427	240.821926453579	177.399453962908	237.215378087258	300.210593977041	1944	265.866943327435	57.3476891450813
176	157.971844993109	195.169244489408	222.380463417742	239.469784975474	254.536863342091	252.370421048175	311.507447000084	206.846544382802	182.81336058284	205.579854224874	700.802298899378	199.715757377684	135.917864564909	386.441029132773	327.993582768327	61.967286773528	63.3957689531152	621.620655180505	86.8612669605735	138.247355517546	141.48005435809	327.017175771592	100.426664038774	128.64162181993	53.3696901584488	106.007703387876	199.242005205522	156.576977854915	197.661469941501	118.162839523881	210.938782973368	166.604941605174	196.512903667349	265.48468542132	1945	215.286359126843	54.5263920064656
177	122.672909937374	110.463424248463	189.872833434721	241.531612234025	148.903951957788	76.3114846705536	241.23410340973	84.8607007587675	139.262718263186	194.788483459793	548.09482071589	130.098692492664	82.0332673705367	302.82691233895	280.947918621555	59.4059462830562	59.2818533732394	474.073557089803	62.2685655090072	91.518363910255	113.738220430565	299.533580760192	59.4138002646902	104.935477815206	56.7070040343572	36.9501561544617	40.8469876819745	62.9122778437278	119.110029708938	62.55539291828	176.510069082677	159.904552793598	193.846319822982	139.260204989063	1946	154.902241011179	54.7788762237032
178	198.367699970028	236.871059532425	273.00188832283	243.429448356059	409.475186468894	146.121757503768	396.207926533519	230.379272473047	169.962675833331	257.505354240468	755.283170379402	302.223726549461	127.177011324826	517.046774679727	393.765652404618	72.249405369462	71.9729452159461	739.586202685741	111.830645371305	188.078669870256	179.726745800688	514.740845671992	116.579790985737	183.227736653848	22.1077016625767	111.091742779181	283.556697161096	237.353608164016	217.874791233963	151.158358846004	267.008672017577	204.977296753916	228.852144284137	322.169384147837	1947	261.204764389638	55.7898810298532
179	226.239909992677	303.732947660245	220.233184839013	250.988434439861	325.963799754843	180.369201498347	785.548645685555	223.578352696556	244.799182753024	288.585130362432	1059.43143658845	241.161218460167	176.707989419853	613.738085053383	435.52935682291	81.9248824239878	84.3841211532179	956.718321416395	144.206956781405	220.562423749109	172.692091530769	537.495087102678	120.561759674162	167.071468114232	56.9897473731803	167.316198181947	353.421319547218	263.701517431143	273.815874979375	190.983700597031	287.663072918603	227.155998410464	235.745112725378	299.424881654378	1948	306.424747405647	60.6957318969036
180	178.216268052842	275.889954449275	241.690262663031	258.711411660181	273.765923656183	118.606432406568	548.341435739197	207.887982347467	275.282684589336	272.284662720016	904.194662159558	214.907242813382	185.3693603658	511.619359211385	313.325800827982	92.4485894949829	93.8255495550513	829.039597744791	115.118007924022	187.188656671494	157.200269837388	403.439872822082	112.414667445608	146.876682218426	54.0105750597811	111.996521463415	231.103409579699	201.596000580857	200.634673228859	112.45173823892	188.079612348052	200.985274968999	200.530686512025	325.566074124899	1949	257.194114808281	57.7191371021649
181	160.786712010726	213.917012808971	179.523170596735	197.226673518244	306.720288114544	119.249830582023	446.222709897199	148.129863527943	187.008015093913	216.438140913477	570.814504627386	216.672189566169	126.917829930905	367.708340457948	296.306536786425	90.4904347940004	103.94556197006	610.010899529164	77.5495863353333	138.318983830048	124.746361088744	388.009312185445	79.5086835141119	122.601281624872	54.1921591151586	84.2348955021724	169.269012175418	178.703843232679	124.85223276117	67.8404942394141	124.370626607374	170.407839512344	181.973612866535	345.911970627342	1950	205.605282645412	54.8204112377023
182	123.248449711512	252.948788255701	200.088036107134	193.863912741842	283.577431672609	108.625906705378	353.748359342456	232.356905048481	161.312928780202	204.660938373699	599.54939599271	206.025646222419	134.852236336811	285.743245647994	342.639687719363	109.312344700188	116.217251193513	610.285788886353	112.60473380115	195.282970143468	154.632646161609	451.843961632267	98.439920844644	141.525293292301	38.3626162115157	103.230221322838	238.665537256155	278.571303779114	180.340927164465	81.1237762973224	165.027862093072	175.745719590059	193.506713657129	229.630002625166	1951	216.399748803254	54.1277682001111
183	163.551313545885	241.021417587082	196.638567373492	258.35201346061	303.933067112279	90.2969126865393	461.506243997648	203.098938506334	180.091170548504	185.28610816048	698.421285827223	182.601931397253	139.344399672179	412.766004773529	382.201135687488	107.560278477281	105.792818450371	672.368372110268	143.874890437921	215.365915340806	142.853244506974	560.363054187423	142.634589658284	182.840692438926	54.5019201508025	131.823741018751	288.135254294438	293.961652029785	209.746862720596	110.958539250669	126.471723774095	159.422946639802	164.722813446408	230.490170693718	1952	239.499999704819	55.4983342665963
184	82.3647053954904	145.887080532545	146.045416802286	155.885827471126	204.283947255268	83.0900991392043	271.202698210119	182.143573029094	188.816001666054	172.541295083397	590.380657833208	192.202638546624	133.081948876513	343.563315959518	297.631660567709	83.1705239111362	77.4013031620839	535.760927957896	110.556415391009	141.842908309579	130.881577381939	372.316428562234	81.2076568211733	125.228909720335	64.3523839161333	94.4614079081379	177.712670750471	171.195122631334	124.882077891379	78.7609844625575	76.9894403651983	136.816360063835	119.189512003074	181.25575894519	1953	178.620683427143	54.662942497269
185	96.035031668321	139.289107641476	150.585332345989	157.45662379792	187.681258399577	72.004361142482	210.745575025172	196.646107195861	183.554462289822	188.553364520214	505.071023484243	134.490324863118	90.4071825886803	307.974411901857	280.065445245161	74.4067370446821	76.026542216873	489.94142742382	109.219039398376	143.413704636374	122.984241769345	399.630691729605	65.9008749350877	133.386997523177	41.9638238703257	71.0109895454169	135.069320389174	113.315047900126	122.193817057702	79.1228959362511	80.6911789889231	149.525987303198	142.318859596598	213.179681013173	1954	166.584160893768	54.3719316316575
186	197.012731058535	216.263782521202	196.648620469984	226.287348041746	220.362304297076	79.8476613614342	337.784042113975	265.5936986864	192.412496935883	204.957504720198	643.130825920369	181.734537665597	185.648333793439	479.616583167797	452.379289020439	93.429708880699	85.4434661960084	722.944558081144	149.159049281259	150.816553565293	123.512657653679	496.843192324491	126.29202467431	182.862997746766	38.8300851983698	80.6500241251611	263.139800664681	202.579947399961	133.539050607611	79.4848074099446	87.8238509496334	36.2706296634902	89.1960986207214	239.119183235334	1955	219.459336648607	56.5845022919869
187	189.018320232945	226.0020914288	215.222658715803	209.941641465118	217.327839952973	91.5937621339411	404.504872731649	213.139782786473	154.527716966979	203.215491593783	646.125077878506	174.363732981745	117.319636055657	411.952332276249	370.958318058087	84.3643291195003	71.3220072181223	756.911457851757	130.281847344369	176.130250530858	119.75499868072	513.493005069986	104.947730026555	139.079877570747	48.6648410004327	80.8316081805386	238.759785035763	233.902568634048	91.8915851175015	66.5137996618031	74.6442414492935	72.8598168220545	80.0556347951019	259.014575351252	1956	211.430506903503	57.0421435028922
188	115.722450350572	216.533645330146	178.783325526815	202.725717299088	237.072121462254	107.316805046627	285.235250115909	187.063935443147	170.231282005213	178.904905162509	671.620673058714	205.47523918951	140.152731461948	411.245473929191	385.436661961421	86.4779926568355	77.4792146598929	622.2464604371	108.003243041437	166.429012416573	98.7386863060004	415.043659447381	102.420947055273	124.769923033645	48.8062126698442	85.7843289989229	249.537961111699	261.642203446715	106.556539624459	83.4956787507827	61.298755856844	110.086118970767	90.1285233203069	202.891593391197	1957	199.863449192316	55.9280003624976
189	137.07397066143	316.686676648792	183.986745438956	215.128410936195	271.043105303317	57.6937782868498	257.525146274185	224.949657889847	175.285790425573	184.125289674979	709.306276053381	254.546602279317	185.7937895333	534.88882183726	368.154446614758	161.931822532959	108.897654469914	654.330917889682	114.406437187983	189.587890981041	107.701650146692	469.290796433978	138.641311236306	167.42426896923	45.680013820257	105.123973374422	260.527252213956	359.759796885101	164.484994882532	80.5253028968136	68.3484897714995	168.357007828081	106.855305085815	190.795205037815	1958	227.613488220653	56.1211745678857
190	124.226113345309	165.830853175329	226.061467529953	227.898670913772	240.698776021558	84.8732671293818	234.224896040306	180.119759041652	180.430776714357	155.223265580483	660.627926204538	243.626740374704	161.038981900809	459.831460954019	455.137607370291	230.012334451107	25.1311704323915	614.166598291333	112.86737094699	155.302433715354	138.431138687781	427.172406205096	123.487210753185	153.259456012724	65.4707909008113	148.645398882397	340.022426879657	315.58680506077	162.195716315861	97.7842704578398	75.4736219098412	150.195774856944	104.270716809707	216.918176270945	1959	219.301305298153	55.5485138280666
191	149.448389964655	123.109905475489	171.452733228928	237.636351502839	214.342070295002	89.0562977476367	205.457332111384	190.387112152114	103.780628355747	106.613088292223	621.594265802215	140.099952705368	109.263650014057	376.138804343856	360.89234103672	219.93756097031	26.962404790169	365.774061861133	127.61809093339	129.123227973725	99.8947924025214	403.776337395282	114.540897353557	119.467542952917	69.0148215733259	134.779351387248	279.157839127539	247.708297550248	130.672661470475	101.712203752623	93.0423505065114	122.552272779476	91.7646647742964	153.556022359223	1960	183.244950733594	54.6497931340188
192	90.9277444913801	99.722004806574	173.086989727326	185.423081600177	220.37487066769	62.1482425103747	171.180357145862	116.608065319619	122.94528602044	130.120997800505	569.045473804149	198.104120346392	94.6169167444906	347.608744819546	393.366670137612	226.741622339455	40.7452000799982	340.870656896126	101.441712625149	92.9094611372646	91.4985718765374	242.114063512001	102.093278941504	108.425158934814	62.6807424651582	96.5725581713502	184.32352417142	191.541961611574	80.2563825656663	74.948347618161	58.8172118197735	91.1661913737876	75.7466263114381	147.497460926775	1961	158.402067627062	54.799288847524
193	87.8310766127367	144.289580668195	191.938744763722	225.624471991839	269.125477147566	85.7164705976054	273.367569707708	145.139381480991	161.228105778555	126.988515765611	616.977695397765	234.95437385447	125.495630936625	339.141210140325	485.042741999077	309.721765735784	61.7963841331727	376.171791066719	146.806938861516	137.290112235997	144.343301902571	341.722342664515	109.343446467458	147.936341420482	59.5909860903526	87.1301872917208	231.818121908391	251.191695484548	117.279423669691	75.2524537870285	55.5232519224846	166.217897390252	105.939530827294	180.010745776572	1962	194.645522514098	54.6712998744752
194	120.080467679632	197.702624805263	193.909151676054	260.096225701883	252.071027268288	109.533512823	454.548558747743	216.480866573565	139.661072211661	213.168057120355	666.268969973323	348.991988064922	145.357722170415	485.888458741423	578.032942067539	406.577381405222	87.1791961371168	466.207009085214	190.940974936942	211.391800634015	140.622713722925	442.800887178909	136.804107852486	176.361157590897	63.1224503922529	126.214113176501	252.127890095318	312.213677028611	191.951311134336	141.054682712793	118.52098108639	198.429275186039	146.717403470889	225.706153400832	1963	247.551023878022	54.891330282554
195	99.4351773973013	154.359013441481	195.879558588385	242.040864403172	239.420776130078	82.4734045013046	361.00669500931	113.474326647663	140.521240280214	211.141415699524	889.879681074211	298.286682635982	134.684789448375	458.680381405744	551.375900083299	343.65662126133	104.891809677321	428.279817615486	147.974040532325	178.849613131806	114.729707072038	305.645549267751	137.860311302623	173.67226843869	70.0308126374969	112.005003763579	220.935959115621	324.38609192421	193.650284441398	135.154143390821	91.1237798729641	253.425053701985	141.183173852325	200.553934297661	1964	230.90199653069	56.5306230449931
196	182.379820796644	188.069559251561	226.275095830397	303.002841527551	347.525492614226	126.206573354132	426.809238094341	194.68920913194	245.094492462461	304.240943192331	796.526941213525	369.819804880426	178.184852126306	514.786398765469	629.430654517329	490.302082260452	123.60533463696	636.780410530403	187.356731878461	213.31665445287	146.230142450317	474.366981843648	244.652156216836	250.784859235908	73.662807904312	210.292243205259	307.83681014363	346.101408664354	221.776020991191	174.672551539592	116.268773313031	311.080504558461	179.74151128616	357.307469659708	1965	297.034628603829	55.1019514847948
197	165.90122485077	177.006440721944	257.635730335592	325.875835160542	243.253519167458	75.2395732571487	378.242728943965	147.905239653211	193.270780048844	287.855338389003	749.755223946145	202.617646511804	124.738821266375	400.697262435498	416.70084957215	289.752860351771	171.855171247853	676.896349601887	157.668995461303	179.854608621689	137.991001557013	423.569313590693	109.779813687042	188.717669815996	84.0768733916968	181.879050927662	310.491455935913	288.778966629158	250.680244200544	130.268966814489	163.213278176358	294.943713893297	205.610955992145	215.296800302428	1966	253.177126601747	54.8639972643291
198	116.193689248611	178.168201685242	195.364337393196	293.430094552798	190.828191760678	111.292804709011	301.752173492157	158.111017547663	159.654167859106	262.666990970316	688.152047761168	264.290566053691	125.38221944183	414.847624065798	354.884359245994	306.777465100839	145.978500878765	619.960951781614	150.591929690561	141.937470248452	161.005366859415	365.044269887704	151.997792403043	190.105625450352	70.9280514993621	172.839432226223	259.965535447494	244.064050072084	207.137770021789	124.019082389437	99.9981508008246	306.897473940207	183.50451096663	209.426106110664	1967	233.152882987139	54.396473767973
199	120.498613661825	120.815914519837	211.876548380464	267.061450774157	246.049536629153	123.791631081318	293.09959900564	149.151823618156	219.770742400405	224.33013581856	701.954635084715	219.459410568434	86.5734970735046	406.11996551486	449.839939678542	286.533670359637	157.582287504064	709.579908773508	179.259276813834	186.590497430251	193.379164995393	360.06578800956	135.742249535573	236.511661332854	67.8081358350821	158.698181214619	271.529109686827	288.471404708372	259.551159376485	103.34174786204	82.5098469760863	345.799815769609	213.387968606106	229.796507035806	1968	244.309759577508	55.0691263568845
200	172.800476477318	133.927351459594	262.243504280612	277.886750739897	217.822954955179	112.330786921757	397.35115210016	120.723551695822	209.81220784779	226.230799373981	663.636315329615	239.70697522082	126.467953862911	476.818366591245	637.004406086604	391.472603926763	229.436480517704	822.871080569467	215.04547289014	252.984602411952	167.325937119173	485.118140222763	267.26911004856	251.025505233174	78.2900597237845	179.304515748045	302.919903481496	458.722792906567	388.678785579925	211.878119176791	129.813121720453	434.322985243931	265.566680989579	204.176818945781	1969	294.440772629393	55.6857404365423
201	125.869794621667	92.4482753357176	227.837409857027	254.122173111817	169.150888291643	133.022258616095	319.272207402697	116.264060924051	219.5957556896	253.133513903732	505.310412844446	246.089749015119	127.111352038366	435.678582473955	618.908518242661	362.569951513737	154.597774483154	888.970190000997	199.649783931958	184.337347179096	213.789464147235	460.692257341103	177.814144193182	161.716937595454	85.4748821225443	210.217787459369	295.447939514199	420.719260735357	254.544403164459	166.710499118335	134.267585943978	316.137212093679	251.050952133668	231.247922841764	1970	265.110919055349	55.9999610706019
202	93.0147044911598	135.013085880675	249.145890348531	260.77198228167	144.84972663833	101.229969280297	283.20578126169	170.200494397207	160.899809346255	230.239471599962	462.605801426404	180.909241275499	91.7586957482546	436.174639953957	525.792026149525	390.967435828065	203.513942895874	687.601954887525	180.390250169126	168.85463610441	137.187067996959	394.15269661954	146.979726457464	204.537473782413	99.6428366717035	176.028148769617	237.98695324298	420.557468713697	249.044102746554	157.04036277132	109.497070348219	205.539013520378	203.057469483307	218.738729213701	1971	238.739078244184	54.5831437269012
203	119.631848248699	161.163703129156	278.758228542003	271.504291104864	150.400606697958	73.1287371532018	328.887051719008	175.866356747957	170.026764323464	215.193127744859	445.66350640486	95.5798148928159	104.127460184703	421.867198690979	446.161762999719	354.646540682118	131.456802996811	583.431454883468	223.699932332249	191.327704992599	156.162287624641	444.990263099195	209.726442368347	189.169430839583	79.402811841686	151.493880941407	284.489750179212	420.233570511112	259.611163796169	158.202123734617	113.741047863953	214.806083529937	182.96635614507	192.789802213579	1972	235.303173798824	53.9082656824321
204	56.2989111486559	59.6048090980284	165.767078844462	154.782185971919	70.3804718998414	57.0186500255933	143.220182528913	88.2385411799072	93.5795628502752	135.85754598596	394.785413379973	67.055410235282	32.1246698385478	259.330619572203	274.268264321492	229.199604431624	97.8392483292776	300.567164743223	114.63545929243	87.5954571637174	101.433230324984	237.447855943624	87.4016208969909	63.3392202853506	58.9026631399511	60.7558886463037	90.2629834858805	109.505866807649	134.867630140814	88.8040278575534	51.5648451789614	167.100999085176	158.60738918693	119.928414595198	1973	129.766820188726	54.4545775663204
205	120.576839318899	106.743464387347	190.31359888402	147.728053827549	151.229987158505	77.5794314655424	210.085840567918	117.968060779358	143.041425906924	175.007759475731	532.035941548535	110.429809207069	92.5824213420258	305.607850155908	337.663404956077	283.798913954688	119.466914634386	486.058418903983	183.171502145349	151.582788013504	180.560838650216	399.703890838433	124.438485008692	161.092074816655	62.5654460147715	172.633029588882	266.956521579527	285.134404991729	143.789124958478	107.7877297854	77.578174828481	222.554193491485	144.857894779229	200.333080334114	1974	193.901685773512	54.1533352070532
206	113.625123095036	115.724021146899	191.822191676274	172.764662321067	131.523404761067	135.282320371088	227.689126683778	182.576484496759	172.665702152479	214.853521579006	583.636286724482	178.345387510904	96.9621156603954	472.955778423656	336.163294463988	378.208485584041	169.755330718194	615.140492013946	253.963836842076	206.300849738873	181.516511135438	437.083502708641	151.024212839695	187.661152206594	59.2765126657283	163.141649863857	355.288996379777	373.219950609406	198.44812474196	149.539810310874	66.7161182286943	235.916329524999	164.576729388016	194.192837492673	1975	231.398848648834	54.715453813289
207	182.976409241561	155.011208076366	225.038250802679	218.605839844454	167.545220286393	98.8169119630748	340.711692307855	153.631734742175	206.999539945031	316.506977549007	801.478405394848	213.206070391463	158.335327263129	610.607173814815	459.567253011852	609.608775669505	256.311549032104	799.399299376702	311.138309863287	255.418080081423	191.855492558402	539.074679888903	219.181065459326	279.452520518446	62.9612866891238	281.902962788246	507.736350691549	458.553146903273	333.963865447209	256.524863173282	78.092767705139	290.302953225415	249.145890348531	282.181622056619	1976	310.936573415035	56.7490140525261
208	134.332931071173	125.462330054497	211.077641368656	183.571112730886	168.229459166345	78.4867234238992	303.564558294013	84.5060149481772	175.093524955174	297.840576479173	622.374637417367	155.822995618054	81.5683116578054	454.995921541614	470.235787504178	462.231009422831	249.062638143211	723.340398755497	265.782194245615	189.076125537771	126.920657364293	378.081565240836	161.120034991271	195.02221795322	42.0872884616117	154.566358556618	206.892725794809	153.98202232305	329.486467597313	163.713733886075	67.1571978372583	301.723899158275	182.916090662612	148.251757322902	1977	236.722850279002	56.1750885693335
209	228.189268234229	213.188791631869	269.359839959523	213.711238490161	189.434581259546	99.4653366867757	561.293593931416	149.57122623741	197.252120418738	407.585204328494	781.618199116649	249.672735436538	131.032059670046	642.224476439809	515.681438512477	586.537861699337	278.390348042267	927.600469906598	273.142631673711	187.090324821437	174.672237380327	358.298642141916	177.436838915486	257.623478124243	66.8232465381817	196.595841713404	307.001774816306	335.567648496867	329.011772947356	234.238090729451	78.607360581797	366.747955583746	269.347587748175	304.189421072812	1978	310.53540127315	57.7030029255438
210	159.860256337182	148.813474089364	288.519156916706	227.889560295077	159.377707705591	79.0000596634957	475.325167602993	135.097594723057	147.791513999151	241.711625493076	513.690297088632	231.537577684425	135.80068315893	451.087466121283	477.542189538632	421.463818194258	250.056952218072	821.249076282419	207.495911584299	177.577896425632	137.506567969829	424.812755962984	117.792445750022	127.430223692705	63.515463633217	166.258109776218	277.646104742632	265.150105803713	250.286916800315	174.297131217489	86.4117050518448	272.191671577469	155.295208052251	210.29287152379	1979	249.405154902257	56.0479029033717
211	125.502856599728	136.315904354119	200.966111253812	154.376920519606	149.641912072116	79.2268826530849	578.430039378953	110.418185314251	174.10612238415	239.017081474092	566.793580190056	227.955219581537	103.334836358202	461.061080318634	382.160923301522	455.782262182807	258.735601923614	665.283766517158	206.243358593312	130.396515476225	152.344624231999	361.722978134329	118.396259858042	154.498814314566	63.7190388371696	109.456543802987	226.556896691424	298.278200335818	239.293541627608	199.074872476351	105.645477754918	263.660048408116	160.220911173814	204.0841419625	1980	237.138279707548	55.8566302425362
212	217.211286865525	167.920640608497	268.915618758306	222.63304746709	202.07572177906	112.975755893539	655.301041701111	156.105424797611	166.593317712356	281.844843324155	649.61632979444	254.28710672613	153.656239164873	487.348042688281	615.929031769997	615.699067187754	376.4004990119	998.79524262225	261.770066267716	165.019065633642	138.618063450669	392.425134819331	153.661579872384	217.591419576609	78.1552853989454	224.989870275813	349.998554351132	374.394592102583	250.000717709572	212.566442127193	155.583920417116	290.225355886871	204.726283500894	355.085421175824	1981	306.709412659976	58.1618908378405
213	175.137507252324	168.827932566854	263.174672343136	177.679684027609	161.306017276364	92.3929833050144	490.709546827622	116.210339689675	189.098745004877	279.656095722399	546.524024389095	195.557545341392	171.272405810612	492.551148441157	407.099199944984	443.039962379847	245.686054359132	914.050152473135	211.173774103856	170.02770680126	153.571102003961	364.990234494062	177.953630907002	183.225537538991	89.1819614537802	194.525846313953	288.398205599543	436.340830205332	252.042124615875	202.439518208346	183.489117162627	325.619795359275	230.352883094757	212.493871336895	1982	270.758828128081	56.0538300992997
214	220.632481265284	196.618461180509	325.044569744403	178.788037915795	188.080868985114	88.4769880623147	369.378411112596	121.617334805768	229.393126539085	388.926657240293	506.588098576661	201.564584654321	172.328609260749	569.286748119945	573.37835839198	558.87676670301	410.934456256486	1026.41581107335	344.621718524513	194.236191471292	159.044070565779	307.805708376359	132.385457785212	197.807239840628	60.8680435040369	216.560348867701	252.504567054484	365.048039798888	240.659820272654	208.091557551419	169.470074105248	321.749353210052	168.126729086573	158.04692905753	1983	288.922241734119	57.6504449707785
215	198.164438925341	170.785773108571	315.890911229638	248.719890384704	199.413222005143	105.691030848395	395.86329381942	183.104586221828	248.675593928288	379.235158063234	575.418822820487	197.493394734534	130.998444628653	642.991025047284	549.095103816793	510.068983236839	444.955077261475	1133.85639487052	261.26207073563	195.87044796969	145.179279707692	286.812015468746	144.891823979888	208.099097373788	89.8416959110341	217.616552317838	270.145552282186	351.658886068554	328.248994251064	213.841614585285	264.300933309448	264.382300559176	140.952266792286	185.957466510552	1984	299.984768905118	58.6408739761456
216	81.3169842455182	81.2151966435419	167.867547692652	125.152569018853	126.412661832208	55.1145307182525	241.249183054467	81.6411966073687	127.30267503097	231.415055570935	344.198231834809	35.5486916716953	38.1449038406219	375.234653978153	319.876963988513	346.128112201909	182.649369446322	486.280843663857	170.959189023049	112.106163047025	67.9438526377172	147.453792788891	70.7989320412996	113.654968225245	25.22604653053	95.8726113281304	65.0686670411518	103.293995653706	172.194463254441	101.481296692584	109.674256173881	139.34974037969	60.6437337885706	62.0876097721604	1985	148.957608512315	55.5697569771952
217	224.917613644781	153.961916130067	225.309998567214	156.096942497447	275.135658053148	84.9989308355254	357.677549274301	281.868405269057	203.012230549095	285.41997576394	529.974114289984	61.0122426068367	106.225101599505	429.053591886065	430.021202423371	536.404326133351	307.559721671583	856.434285684094	236.297090554614	198.433987575019	141.132594210602	421.622154463999	177.887971620542	237.660227607006	72.2440646619509	224.494441114342	179.405360872226	366.057433518487	305.816137748841	241.052833513618	137.785541397468	177.276617690153	117.645419213834	186.56819212241	1986	262.543055140132	56.0496934186575
218	206.119894002026	127.337546709424	244.54157215543	218.152193865275	164.831512552222	80.9817763093802	317.054557148528	92.6606469991002	190.974589978335	225.158887960577	436.712480616252	91.6880099135488	76.7252324230314	466.996491319061	499.495639001917	510.548076116511	342.257670052686	673.651712709259	250.224084947243	156.778039784745	87.8653199726608	304.534367946176	99.3764296146791	133.279240895159	50.7203850736765	198.687199942898	119.983706625901	236.418356031042	211.596318315764	230.819095444549	202.151120002746	161.790450863548	97.7613368314686	62.2911849761131	1987	222.651915502969	56.098105589238
219	91.1903816372202	118.683087267315	171.469697829258	171.249158024976	160.089278441629	68.3711092386054	306.462363357684	92.8642222030528	165.256884197519	226.546843594933	371.807490552352	81.6713558968432	64.0932025222122	453.907045527879	411.132376593662	524.568061651686	276.079078327021	545.276183787089	222.153326268887	106.393490965737	92.9675806013559	275.730361542473	151.804270295582	138.431138687781	54.4799290022274	172.531241986906	158.62498210579	304.088890107897	175.7997549837	161.912972977038	123.674763834604	129.284391676854	89.9324879387229	124.735051355191	1988	199.507719264167	55.5348417072985
220	79.0000596634957	119.107830594081	199.037173364508	256.445695038412	208.961464557198	77.1097633638308	295.681674007626	118.956091668912	251.754668888072	291.225638987774	560.656478941268	97.1936510389649	55.6617961585079	498.584577132376	342.537900117387	504.584704941467	232.075732505985	523.04407505543	169.940056366225	75.1440688404796	107.930043932608	336.50698470029	124.512312436051	176.15789654621	72.8598168220545	216.568831167866	104.213225664146	272.516512257851	148.745615688047	137.749727241217	124.278577942624	87.9228111182215	110.787322451048	111.046503844969	1989	208.485273030741	56.01620522129
221	133.565439985901	124.138462910274	249.467589436258	254.083531522178	182.951276500332	64.4136449728783	421.360459795955	108.902366858894	185.569793977099	249.320248740805	609.478713733646	82.0232142740452	42.8890229068079	444.47755517813	518.33545598623	517.835000276513	251.796452070364	542.2624539545	214.135667657661	75.3708918300688	73.7630247099615	337.779329724994	100.852978161866	167.723348589852	73.1111442343417	157.641035286686	148.482664382941	307.682872103604	219.636596394096	138.433966121169	149.122920965743	83.9936211863767	86.4845900014081	62.5343442475009	1990	217.047637608208	57.0398890276597
222	71.2183346605538	96.8688103585838	201.892881086621	143.538111705456	189.090891023243	60.2469506364222	286.685409284806	124.799139845324	154.688252351577	216.413008172248	461.711389997927	102.755212513615	68.7531269052819	329.832042789208	478.500689457242	464.946916271859	329.212206558655	528.11083568714	152.993363114965	43.7394520381346	98.5706110990333	369.251176610126	93.1315717378733	168.537649405662	62.3420787771012	180.027396217636	137.89235554769	213.691132297178	178.593259171273	92.6694434585303	129.664838547204	109.567442023659	74.3501883769175	41.7178371655496	1991	189.882470732185	56.2472383811341
223	100.852664002601	78.6205552709421	176.003016028388	130.63716147349	146.396018542427	34.4821209658016	143.841275396528	146.056412376574	86.7597935178625	148.251757322902	418.301491029154	66.9256624586887	30.1300726627836	278.34416663026	323.419738023966	480.98034853872	290.980594760794	328.17548098297	114.383817720878	51.7900973722238	49.3795533291244	272.247906085969	60.9170523494329	136.358630014207	29.4002806893547	109.440521680454	66.3278173767106	67.6699057583241	108.536685474016	80.2774312364453	142.557620638271	88.8068552909416	49.6798895868075	20.8674008829395	1992	142.876464572675	56.1957842164859
224	88.5429615080401	83.4432141534678	122.408073676677	63.2553397614998	119.624308426331	43.1591998750166	163.003419787099	162.279910998977	91.5711426668353	109.077353569699	397.233028216385	56.7123447418683	34.4720678693101	279.732122264616	365.570800816446	438.238666327366	281.774471648714	303.779443231519	79.1932676116915	47.9004915078143	34.6030722829648	181.950993399429	89.6007357545038	108.52223414781	55.233911239089	109.691849092741	83.0370062233586	62.1102292392663	137.324355595921	80.5042542260345	176.195909817318	80.58782059062	58.0742251571995	27.8319976366827	1993	135.771771266538	56.0649207505041
225	84.5842406052516	74.3426485545489	90.9679568773461	72.4426133176578	147.227283958567	77.8448960447708	157.134610550927	131.310718938419	59.6560170582819	84.495333533155	406.620421224577	98.1367571535726	69.064772896518	311.108150573813	368.144393518266	605.862426430099	473.100291685721	313.066305274795	75.4663962467379	39.9861912948909	39.5840674352314	189.917129891137	98.0930890156877	123.077547071157	51.6791991515521	115.446932674852	66.5313925806632	67.8433216728023	147.379337043	89.2422800327292	177.357670780616	72.2971575777966	41.5569876216858	20.8805955720846	1994	148.277915701733	57.4866736843334
226	127.347599805916	60.5218399936113	95.7868458486874	58.9780613636373	153.163951596055	78.0484712487234	138.603297965197	105.331318489559	82.7759398738453	109.616450869055	338.912502195144	108.730835900008	56.2335660214612	330.90552499894	440.514121886361	466.275181645797	289.356705518153	322.422910674982	63.7265786595382	52.0759823037005	54.4937520099032	228.418918657207	86.128333394491	156.825477833814	66.6256403602709	126.759807820429	33.2996254909904	39.6170541580941	133.635811661341	72.4466973881074	136.899612269156	72.478741633174	54.1180175285339	27.8495905555428	1995	140.262493165277	56.4386774982601
227	140.735496899189	79.3041658323632	114.393242498838	72.7341531159109	252.695890047087	100.02485433838	151.550429609172	158.468216632376	106.065508692703	144.959054062675	417.600601708138	98.6142792369183	65.0168307623676	363.155544384366	420.676849234533	524.923375780807	388.556263466435	417.095119450176	99.8947924025214	64.2392865806041	74.4321839451762	236.626957783241	98.7716730288631	195.796934701596	66.8292155642235	182.453334064738	22.2123166979413	62.3175743544032	158.131752059177	72.6282814434849	66.6218704490866	94.0655672337856	75.1079405249633	20.8937902612296	1996	164.929216083749	56.8355563222686
228	141.419735779141	79.4857498877407	91.7973373378938	77.4562810335217	209.751575109576	91.6173240788431	151.912341082865	148.413863503828	73.9807370808553	70.1693568735202	419.432778543712	135.313422138358	82.5575991844208	365.41749109495	323.544773411579	489.187445186958	365.912291937891	247.562841810387	64.1387556156892	20.1077637793015	49.6999957797905	206.586420511084	140.546058862177	206.482747953516	119.310149160972	238.768895654458	27.7795330393677	28.3513029023211	125.070573450594	77.0984536302778	0	81.4831744968931	83.6920282916321	41.8045451227887	1997	149.289804215497	56.5310053243833
229	137.787740512325	93.7451247831194	45.9929164485546	59.3537958450066	199.548938807778	83.1306256844356	95.1289963470257	90.3487489653235	23.15196706063	30.110280629066	311.872185907166	73.037002647717	65.3372732130337	330.809706423005	319.511282603635	525.088309395121	341.77543558036	273.786029849166	0	0	0	153.322287865796	187.133678800056	236.710524147826	104.924168081653	239.930656617756	50.0427435382972	68.1072154557038	72.3493080158461	51.5120664223811	0	64.4890431965645	46.1377438698851	69.7245073537719	1998	130.702950119647	57.250249036539
230	164.458605504241	32.8701697752446	9.20612311207953	0	122.347440938462	70.1806666070731	63.4978707143569	63.8849149292791	0	45.2078324444225	164.135335620187	67.9303437893067	65.4786448824453	209.227557454957	279.584467409897	304.750823680009	220.549857378495	274.429428024621	0	0	0	115.156649513661	96.137447588828	101.909181612003	71.4790868508018	156.858464556677	61.2324682518533	39.77099219812	48.3114118269038	25.7899624118493	0	38.7612843192562	25.198086355913	48.844540100218	1999	87.8585193485636	56.4643695267712
231	91.2742621610711	18.7967771649584	0	32.0037185213846	111.488840090595	74.7432016178816	25.4167412046029	58.6406543126417	0	45.2587262454106	164.412424092234	20.923007072908	61.240950552018	203.768411900814	191.14957668914	272.365087491948	234.238090729451	60.1172028598289	0	0	0	84.5380591932438	67.0742597912035	87.5712669002848	26.3915774050118	78.6139579263696	61.3084947940702	51.179371760366	0	0	0	51.7608805605454	25.2207058230189	48.8753277082232	2000	66.1285757226242	56.4971835504247
232	43.5613237346761	51.74297348242	36.8496251895468	22.8786484997677	139.714479286772	88.165656230344	19.0691532480247	85.4312139846594	0	50.34716386643	266.7790215946	78.5508119140324	39.4342134656552	260.331216832372	336.059936065685	354.409036277506	240.473837987561	206.349858584269	0	0	24.8735598347972	84.6140857354607	67.2351093350673	146.404500842592	71.7894762049764	123.785033736745	72.5535115383295	74.0156087593102	0	0	0	0	0	83.8579043837416	2001	90.2728517828041	57.0348871421936
233	52.356526527666	89.5532977054346	46.1185801546982	32.0564972779649	117.663640451225	83.9901654344578	38.1552710963788	96.3023812031415	0	0	259.627185918702	62.9424371332022	39.4851072666433	255.201938506856	277.523268469877	110.459654337279	215.345180829293	43.0351069651998	24.0935023789108	0	29.8690063132703	115.505366298209	101.154256897346	112.626410790459	56.8361234924198	118.442127110785	123.024768314576	62.7115300731634	0	0	0	56.1763890351659	0	48.9588940728087	2002	78.5063121780921	56.3991231549934
234	43.699553811434	75.5892325194933	55.4252342316926	13.7479236113743	179.829790039726	88.655744684304	57.2753181453916	150.208341227558	18.5328833820569	0	276.109865935027	89.3233331231918	48.3286905864986	293.847926375725	291.006984139084	191.510231525772	193.453934900548	180.918980212725	24.1161218460167	0	49.8319426712413	131.076984444992	126.951759131564	127.717051101978	60.7810213875325	152.689885264629	106.493393612121	68.4992862188718	0	0	0	73.62165304055	67.3657995894567	69.9946843219806	2003	97.2530456200746	56.2017989836907
235	83.2022539969374	61.5346894651286	60.146105512242	36.688775645683	180.473188215181	17.7613082263353	31.8416123404593	107.593265200143	32.4567361820322	0	229.359825656957	73.6967371049708	48.4047171287155	144.303717835136	127.770772336354	294.054329013066	159.03998649533	284.861086430866	28.1640639801671	12.0721980899495	54.8877077286634	115.806959192954	148.825097982183	157.773296337402	60.9418709313963	130.430444676884	123.591511629284	114.366538961283	0	0	25.0246704414349	65.1110785419752	88.6617137103458	70.0575161750524	2004	93.2030522107209	56.0254554482088
236	30.710638985167	132.896909069217	78.8128207413418	36.728988031649	147.108217596996	66.6944412393845	38.2306693200649	167.266246858755	32.4875237900374	0	301.340310695272	94.9339034432378	57.3035924792739	220.230357405625	219.680264531981	424.478490504642	188.156581368065	259.558385039589	52.3863716578752	16.1050605793627	54.9637342708802	170.105932458334	166.740344248544	208.053858439576	84.0577096765099	142.149213593304	163.380725064795	154.793495705472	0	0	41.7580495515155	95.7519741702326	127.140254690779	84.1519574561176	2005	119.357559490106	56.1614392075311
237	65.9121846686407	119.074215552687	69.6915206309092	64.3724901091163	136.169191977196	84.6825724553089	44.6310360332234	151.598181817506	46.464155346593	25.1971438781169	310.213739145336	89.8467224592799	22.0681175951415	303.28181495519	337.194993491427	433.999715359877	213.841614585285	156.006464629023	28.2520285744677	48.3755003170371	60.0471453436539	116.155675977502	141.834426009415	144.303089516605	84.3618158453774	199.66863348788	107.329057257976	103.450132808589	0	0	50.1925975078734	122.305971915435	85.0743290592116	77.2187766289103	2006	118.906325145288	56.4318574184142
238	92.5145629407083	85.9765944693226	83.8164353607143	82.9455858771392	153.622938282745	40.191965613701	63.8120299797159	157.531707862341	46.5269871996648	35.3023908076539	271.222490243837	42.3436424221447	57.4506190154619	260.199584100186	320.550521453442	365.053066347134	174.790989582633	NA	40.4134478957791	44.4236909180865	55.1226988591519	131.814002081524	129.534148292814	164.849733789613	65.3969634734519	143.091691389381	NA	NA	0	17.2058746451806	46.0893633430198	100.834128605945	51.1652345934248	84.3253733705958	2007	109.939305252146	61.2950830286045
239	70.673268335156	114.952131831912	107.395030703702	147.961474161711	205.543097590827	58.1449109919053	76.6573740217138	1011.82405567522	37.2668286939436	20.1866177549066	344.056860165397	95.4202219860135	79.722311814556	363.495778868749	347.108289109829	394.544767382708	208.816322976602	NA	85.0727582628848	44.4997174603033	70.2661179272507	147.53641667568	121.40873305357	165.533972669565	96.5018723366445	160.7289067059	NA	NA	24.1792678583538	21.5214804734169	54.5672652779972	189.407563562725	85.4764529188711	119.615826126166	2008	163.551151399167	66.2627725941991
240	172.939963191138	250.304509719175	324.179375127604	386.773723794788	633.093751551415	125.595847742274	262.595362657814	1977.60524357869	172.882157886312	60.6201718436687	861.183745457791	116.901175914199	106.613088292223	429.877003320571	436.656246107753	708.350289408893	548.054608329924	NA	126.090020266684	60.8039550139037	80.4549312213732	225.624471991839	204.900641893168	176.314033701093	124.09542309092	299.803443569135	NA	NA	38.7195011369635	38.7782489195856	67.3054810105077	248.412014304652	132.985187822783	169.178534306995	2009	308.635230715285	83.6441030415193
241	330.769494037039	368.885809384513	753.591422735444	848.859905796289	1111.432648987	166.721494692622	567.185650953224	1994.21233066409	107.90082712093	167.171999079147	1719.30161064494	143.885257693678	169.544215691873	692.369007580082	578.573296003956	1251.1958229599	678.986137035055	NA	324.056224695583	89.4348596623942	115.935764491751	335.519267970002	298.908717981393	298.957412667524	183.431626017066	382.966427657903	NA	NA	29.0660152310128	25.8804402802727	50.5846682710414	543.475737037317	250.432686699441	367.795048415187	2010	482.162317036699	95.9419160943094
242	475.239716282816	634.443065596132	946.749105448759	937.806561960315	1182.36478455681	299.530753326804	1644.49966124444	3010.10443466645	264.104897927864	459.401376919743	2333.11917799246	203.281150880243	170.451507650229	857.461586481818	813.818267178883	2584.70482919577	1110.92622425124	NA	403.255147174051	200.288783877698	151.720075612465	658.784439635411	341.977754147252	413.995624138144	303.515235289352	845.063291074426	NA	NA	53.3464423728122	99.4178986377065	84.5088423815654	728.140438170917	542.497759244254	769.310695736946	2011	758.833210614638	133.285193249877
243	644.428617845567	938.260836258024	1265.10679523	1138.03062902935	1683.03757832603	412.861823349463	1969.74937698912	2047.21256952648	625.512774319037	703.862524303241	2262.84489192431	204.188442838599	184.925767483113	1048.53545078801	1057.74911372245	2776.82515801487	1447.98895669195	NA	307.379394253267	263.87367670856	208.265287625163	790.047720524761	390.872873889192	459.637310528027	327.320025303398	1002.37414497322	NA	NA	72.8676708036885	186.759829274279	161.259207545826	800.822440848778	863.592090386033	971.944364371283	2012	878.004430441132	124.708218046243
244	576.339309467989	872.03072241284	1131.8432622981	983.675385499053	1641.30528983427	525.577455371285	2325.22089990207	2393.47011534572	602.022143570351	784.484274094519	1872.08668616698	140.230642959757	176.885175245516	1268.05989232437	1002.03956535561	1981.86744233181	1346.88370864	NA	370.701964097554	279.000131176329	209.3214910753	804.325944976061	313.384234451339	365.009084049984	234.070015522484	873.292386022522	NA	NA	141.278364109729	381.416051683356	162.166499504182	732.09884491444	1012.95000248226	866.246736178316	2013	850.622055518197	117.397286948672
245	446.862652320735	700.162984794373	1017.09187823676	863.851585939219	1612.26534982228	590.737228599391	2035.09230506893	2087.42621212949	636.55044594816	744.410746523858	1839.86745438956	135.237709755407	154.987331972199	821.011257718542	1137.33225298246	1535.06856434195	1467.76591076483	NA	427.61819820264	214.263844637927	189.806545829731	1149.75976520153	394.782585946585	341.693754171367	183.062174721004	737.696220545341	NA	NA	230.090560108182	404.041173655979	188.905222897416	751.736626432764	865.759160998479	1178.72556362689	2014	809.15042800916	106.662555142123
246	646.615166332466	743.564715622246	859.812126105234	483.745892551675	1618.11970773225	527.969778176994	1828.38713235554	1537.11845354841	530.882662885402	679.801380328661	2172.55206330822	141.063793331489	146.533934459919	976.249602943763	829.44172160445	1703.62192171088	1315.81587057012	NA	301.678660224063	301.010129307379	175.175206364167	1007.39566667072	376.079742401969	370.946694165268	229.587591124342	740.483755706871	NA	NA	449.439700774475	427.352419464146	211.803349271636	526.087335858962	1152.50049063252	849.655042896912	2015	769.693280917134	102.034962476207
247	376.666591909659	435.829064762062	604.134550470625	NA	718.521509784156	403.409713532608	1096.64454404802	1115.53839642597	589.056162370455	667.39900085082	1390.45634210823	174.200056004493	NA	692.916273020337	729.278323030047	1179.68532018256	1139.09531477965	NA	NA	312.791730076872	155.169544346107	646.846701711035	314.193508718904	315.046136965088	185.917882443117	477.569835553983	NA	NA	409.446283816481	336.813918302546	235.163289765933	NA	712.462005873911	555.90105014153	2016	591.487150036859	80.8744370293235
