# Supplementary material for: Data on beetle-killed and surviving lodgepole pine (Pinus contorta) radial growth from the Beaverhead-Deerlodge National Forest, MT prior to a severe mountain pine beetle outbreak
Source: Data Brief. 2018 Aug 14;20:558–61. doi: 10.1016/j.dib.2018.08.019 (PMC6126402; doi:10.1016/j.dib.2018.08.019)
Supplement: Supplementary file 8 — Supplementary material [file mmc8.zip › mmc8.csv]

	N_M1_01A	N_M1_03A	N_M1_04A	N_M1_04B	N_M1_05A	N_M1_05B	N_M1_06A	N_M1_06B	N_M1_07A	N_M1_07B	N_M1_09A	N_M1_09B	N_M1_10A	N_M1_10B	N_M2_01B	N_M2_02A	N_M2_02B	N_M2_03A	N_M2_03B	N_M2_04A	N_M2_04B	N_M2_05A	N_M2_05B	N_M2_06A	N_M2_06B	N_M2_07A	N_M2_07B	N_M2_08A	N_M2_08B	N_M2_09A	N_M2_09B	N_M2_10A	N_M2_10B	N_M2_17B	year	mean	se
1	NA	NA	NA	NA	NA	NA	NA	NA	NA	NA	NA	NA	NA	NA	NA	NA	NA	NA	NA	NA	NA	NA	NA	NA	NA	NA	NA	NA	NA	NA	NA	NA	NA	NA	1770	NA	NA
2	NA	NA	NA	NA	NA	NA	NA	NA	NA	NA	NA	NA	NA	NA	NA	NA	NA	NA	NA	NA	NA	NA	NA	NA	NA	NA	NA	NA	NA	NA	NA	NA	NA	NA	1771	NA	NA
3	NA	NA	NA	NA	NA	NA	NA	NA	NA	NA	NA	NA	NA	NA	NA	NA	NA	NA	NA	NA	NA	NA	NA	NA	NA	NA	NA	NA	NA	NA	NA	NA	NA	NA	1772	NA	NA
4	NA	NA	NA	NA	NA	NA	NA	NA	NA	NA	NA	NA	NA	NA	NA	NA	NA	NA	NA	NA	NA	NA	NA	NA	NA	NA	NA	NA	NA	NA	NA	NA	NA	NA	1773	NA	NA
5	NA	NA	NA	NA	NA	NA	NA	NA	NA	NA	NA	NA	NA	NA	NA	NA	NA	NA	NA	NA	NA	NA	NA	NA	NA	NA	NA	NA	NA	NA	NA	NA	NA	NA	1774	NA	NA
6	NA	NA	NA	NA	NA	NA	NA	NA	NA	NA	NA	NA	NA	NA	NA	NA	NA	NA	NA	NA	NA	NA	NA	NA	NA	NA	NA	NA	NA	NA	NA	NA	NA	NA	1775	NA	NA
7	NA	NA	NA	NA	NA	NA	NA	NA	NA	NA	NA	NA	NA	NA	NA	NA	NA	NA	NA	NA	NA	NA	NA	NA	NA	NA	NA	NA	NA	NA	NA	NA	NA	NA	1776	NA	NA
8	NA	NA	NA	NA	NA	NA	NA	NA	NA	NA	NA	NA	NA	NA	NA	NA	NA	NA	NA	NA	NA	NA	NA	NA	NA	NA	NA	NA	NA	NA	NA	NA	NA	NA	1777	NA	NA
9	NA	NA	NA	NA	NA	NA	NA	NA	NA	NA	NA	NA	NA	NA	NA	NA	NA	NA	NA	NA	NA	NA	NA	NA	NA	NA	NA	NA	NA	NA	NA	NA	NA	NA	1778	NA	NA
10	NA	NA	NA	NA	NA	NA	NA	NA	NA	NA	NA	NA	NA	NA	NA	NA	NA	NA	NA	NA	NA	NA	NA	NA	NA	NA	NA	NA	NA	NA	NA	NA	NA	NA	1779	NA	NA
11	NA	NA	NA	NA	NA	NA	NA	NA	NA	NA	NA	NA	NA	NA	NA	NA	NA	NA	NA	NA	NA	NA	NA	NA	NA	NA	NA	NA	NA	NA	NA	NA	NA	NA	1780	NA	NA
12	NA	NA	NA	NA	NA	NA	NA	NA	NA	NA	NA	NA	NA	NA	NA	NA	NA	NA	NA	NA	NA	NA	NA	NA	NA	NA	NA	NA	NA	NA	NA	NA	NA	NA	1781	NA	NA
13	NA	NA	NA	NA	NA	NA	NA	NA	NA	NA	NA	NA	NA	NA	NA	NA	NA	NA	NA	NA	NA	NA	NA	NA	NA	NA	NA	NA	NA	NA	NA	NA	NA	NA	1782	NA	NA
14	NA	NA	NA	NA	NA	NA	NA	NA	NA	NA	NA	NA	NA	NA	NA	NA	NA	NA	NA	NA	NA	NA	NA	NA	NA	NA	NA	NA	NA	NA	NA	NA	NA	NA	1783	NA	NA
15	NA	NA	NA	NA	NA	NA	NA	NA	NA	NA	NA	NA	NA	NA	NA	NA	NA	NA	NA	NA	NA	NA	NA	NA	NA	NA	NA	NA	NA	NA	NA	NA	NA	NA	1784	NA	NA
16	NA	NA	NA	NA	NA	NA	NA	NA	NA	NA	NA	NA	NA	NA	NA	NA	NA	NA	NA	NA	NA	NA	NA	NA	NA	NA	NA	NA	NA	NA	NA	NA	NA	NA	1785	NA	NA
17	NA	NA	NA	NA	NA	NA	NA	NA	NA	NA	NA	NA	NA	NA	NA	NA	NA	NA	NA	NA	NA	NA	NA	NA	NA	NA	NA	NA	NA	NA	NA	NA	NA	NA	1786	NA	NA
18	NA	NA	NA	NA	NA	NA	NA	NA	NA	NA	NA	NA	NA	NA	NA	NA	NA	NA	NA	NA	NA	NA	NA	NA	NA	NA	NA	NA	NA	NA	NA	NA	NA	NA	1787	NA	NA
19	NA	NA	NA	NA	NA	NA	NA	NA	NA	NA	NA	NA	NA	NA	NA	NA	NA	NA	NA	NA	NA	NA	NA	NA	NA	NA	NA	NA	NA	NA	NA	NA	NA	NA	1788	NA	NA
20	NA	NA	NA	NA	NA	NA	NA	NA	NA	NA	NA	NA	NA	NA	NA	NA	NA	NA	NA	NA	NA	NA	NA	NA	NA	NA	NA	NA	NA	NA	NA	NA	NA	NA	1789	NA	NA
21	NA	NA	NA	NA	NA	NA	NA	NA	NA	NA	NA	NA	NA	NA	NA	NA	NA	NA	NA	NA	NA	NA	NA	NA	NA	NA	NA	NA	NA	NA	NA	NA	NA	NA	1790	NA	NA
22	NA	NA	NA	NA	NA	NA	NA	NA	NA	NA	NA	NA	NA	NA	NA	NA	NA	NA	NA	NA	NA	NA	NA	NA	NA	NA	NA	NA	NA	NA	NA	NA	NA	NA	1791	NA	NA
23	NA	NA	NA	NA	NA	NA	NA	NA	NA	NA	NA	NA	NA	NA	NA	NA	NA	NA	NA	NA	NA	NA	NA	NA	NA	NA	NA	NA	NA	NA	NA	NA	NA	NA	1792	NA	NA
24	NA	NA	NA	NA	NA	NA	NA	NA	NA	NA	NA	NA	NA	NA	NA	NA	NA	NA	NA	NA	NA	NA	NA	NA	NA	NA	NA	NA	NA	NA	NA	NA	NA	NA	1793	NA	NA
25	NA	NA	NA	NA	NA	NA	NA	NA	NA	NA	NA	NA	NA	NA	NA	NA	NA	NA	NA	NA	NA	NA	NA	NA	NA	NA	NA	NA	NA	NA	NA	NA	NA	NA	1794	NA	NA
26	NA	NA	NA	NA	NA	NA	NA	NA	NA	NA	NA	NA	NA	NA	NA	NA	NA	NA	NA	NA	NA	NA	NA	NA	NA	NA	NA	NA	NA	NA	NA	NA	NA	NA	1795	NA	NA
27	NA	NA	NA	NA	NA	NA	NA	NA	NA	NA	NA	NA	NA	NA	NA	NA	NA	NA	NA	NA	NA	NA	NA	NA	NA	NA	NA	NA	NA	NA	NA	NA	NA	NA	1796	NA	NA
28	NA	NA	NA	NA	NA	NA	NA	NA	NA	NA	NA	NA	NA	NA	NA	NA	NA	NA	NA	NA	NA	NA	NA	NA	NA	NA	NA	NA	NA	NA	NA	NA	NA	NA	1797	NA	NA
29	NA	NA	NA	NA	NA	NA	NA	NA	NA	NA	NA	NA	NA	NA	NA	NA	NA	NA	NA	NA	NA	NA	NA	NA	NA	NA	NA	NA	NA	NA	NA	NA	NA	NA	1798	NA	NA
30	NA	NA	NA	NA	NA	NA	NA	NA	NA	NA	NA	NA	NA	NA	NA	NA	NA	NA	NA	NA	NA	NA	NA	NA	NA	NA	NA	NA	NA	NA	NA	NA	NA	NA	1799	NA	NA
31	NA	NA	NA	NA	NA	NA	NA	NA	NA	NA	NA	NA	NA	NA	NA	NA	NA	NA	NA	NA	NA	NA	NA	NA	NA	NA	NA	NA	NA	NA	NA	NA	NA	NA	1800	NA	NA
32	NA	NA	NA	NA	NA	NA	NA	NA	NA	NA	NA	NA	NA	NA	NA	NA	NA	NA	NA	NA	NA	NA	NA	NA	NA	NA	NA	NA	NA	NA	NA	NA	NA	NA	1801	NA	NA
33	NA	NA	NA	NA	NA	NA	NA	NA	NA	NA	NA	NA	NA	NA	NA	NA	NA	NA	NA	NA	NA	NA	NA	NA	NA	NA	NA	NA	NA	NA	NA	NA	NA	NA	1802	NA	NA
34	NA	NA	NA	NA	NA	NA	NA	NA	NA	NA	NA	NA	NA	NA	NA	NA	NA	NA	NA	NA	NA	NA	NA	NA	NA	NA	NA	NA	NA	NA	NA	NA	NA	NA	1803	NA	NA
35	NA	NA	NA	NA	NA	NA	NA	NA	NA	NA	NA	NA	NA	NA	NA	NA	NA	NA	NA	NA	NA	NA	NA	NA	NA	NA	NA	NA	NA	NA	NA	NA	NA	NA	1804	NA	NA
36	NA	NA	NA	NA	NA	NA	NA	NA	NA	NA	NA	NA	NA	NA	NA	NA	NA	NA	NA	NA	NA	NA	NA	NA	NA	NA	NA	NA	NA	NA	NA	NA	NA	NA	1805	NA	NA
37	NA	NA	NA	NA	NA	NA	NA	NA	NA	NA	NA	NA	NA	NA	NA	NA	NA	NA	NA	NA	NA	NA	NA	NA	NA	NA	NA	NA	NA	NA	NA	NA	NA	NA	1806	NA	NA
38	NA	NA	NA	NA	NA	NA	NA	NA	NA	NA	NA	NA	NA	NA	NA	NA	NA	NA	NA	NA	NA	NA	NA	NA	NA	NA	NA	NA	NA	NA	NA	NA	NA	NA	1807	NA	NA
39	NA	NA	NA	NA	NA	NA	NA	NA	NA	NA	NA	NA	NA	NA	NA	NA	NA	NA	NA	NA	NA	NA	NA	NA	NA	NA	NA	NA	NA	NA	NA	NA	NA	NA	1808	NA	NA
40	NA	NA	NA	NA	NA	NA	NA	NA	NA	NA	NA	NA	NA	NA	NA	NA	NA	NA	NA	NA	NA	NA	NA	NA	NA	NA	NA	NA	NA	NA	NA	NA	NA	NA	1809	NA	NA
41	NA	NA	NA	NA	NA	NA	NA	NA	NA	NA	NA	NA	NA	NA	NA	NA	NA	NA	NA	NA	NA	NA	NA	NA	NA	NA	NA	NA	NA	NA	NA	NA	NA	NA	1810	NA	NA
42	NA	NA	NA	NA	NA	NA	NA	NA	NA	NA	NA	NA	NA	NA	NA	NA	NA	NA	NA	NA	NA	NA	NA	NA	NA	NA	NA	NA	NA	NA	NA	NA	NA	NA	1811	NA	NA
43	NA	NA	NA	NA	NA	NA	NA	NA	NA	NA	NA	NA	NA	NA	NA	NA	NA	NA	NA	NA	NA	NA	NA	NA	NA	NA	NA	NA	NA	NA	NA	NA	NA	NA	1812	NA	NA
44	NA	NA	NA	NA	NA	NA	NA	NA	NA	NA	NA	NA	NA	NA	NA	NA	NA	NA	NA	NA	NA	NA	NA	NA	NA	NA	NA	NA	NA	NA	NA	NA	NA	NA	1813	NA	NA
45	NA	NA	NA	NA	NA	NA	NA	NA	NA	NA	NA	NA	NA	NA	NA	NA	NA	NA	NA	NA	NA	NA	NA	NA	NA	NA	NA	NA	NA	NA	NA	NA	NA	NA	1814	NA	NA
46	NA	NA	NA	NA	NA	NA	NA	NA	NA	NA	NA	NA	NA	NA	NA	NA	NA	NA	NA	NA	NA	NA	NA	NA	NA	NA	NA	NA	NA	NA	NA	NA	NA	NA	1815	NA	NA
47	NA	NA	NA	NA	NA	NA	NA	NA	NA	NA	NA	NA	NA	NA	NA	NA	NA	NA	NA	NA	NA	NA	NA	NA	NA	NA	NA	NA	NA	NA	NA	NA	NA	NA	1816	NA	NA
48	NA	NA	NA	NA	NA	NA	NA	NA	NA	NA	NA	NA	NA	NA	NA	NA	NA	NA	NA	NA	NA	NA	NA	NA	NA	NA	NA	NA	NA	NA	NA	NA	NA	NA	1817	NA	NA
49	NA	NA	NA	NA	NA	NA	NA	NA	NA	NA	NA	NA	NA	NA	NA	NA	NA	NA	NA	NA	NA	NA	NA	NA	NA	NA	NA	NA	NA	NA	NA	NA	NA	NA	1818	NA	NA
50	NA	NA	NA	NA	NA	NA	NA	NA	NA	NA	NA	NA	NA	NA	NA	NA	NA	NA	NA	NA	NA	NA	NA	NA	NA	NA	NA	NA	NA	NA	NA	NA	NA	NA	1819	NA	NA
51	NA	NA	NA	NA	NA	NA	NA	NA	NA	NA	NA	NA	NA	NA	NA	NA	NA	NA	NA	NA	NA	NA	NA	NA	NA	NA	NA	NA	NA	NA	NA	NA	NA	NA	1820	NA	NA
52	NA	NA	NA	NA	NA	NA	NA	NA	NA	NA	NA	NA	NA	NA	NA	NA	NA	NA	NA	NA	NA	NA	NA	NA	NA	NA	NA	NA	NA	NA	NA	NA	NA	NA	1821	NA	NA
53	NA	NA	NA	NA	NA	NA	NA	NA	NA	NA	NA	NA	NA	NA	NA	NA	NA	NA	NA	NA	NA	NA	NA	NA	NA	NA	NA	NA	NA	NA	NA	NA	NA	NA	1822	NA	NA
54	NA	NA	NA	NA	NA	NA	NA	NA	NA	NA	NA	NA	NA	NA	NA	NA	NA	NA	NA	NA	NA	NA	NA	NA	NA	NA	NA	NA	NA	NA	NA	NA	NA	NA	1823	NA	NA
55	NA	NA	NA	NA	NA	NA	NA	NA	NA	NA	NA	NA	NA	NA	NA	NA	NA	NA	NA	NA	NA	NA	NA	NA	NA	NA	NA	NA	NA	NA	NA	NA	NA	NA	1824	NA	NA
56	NA	NA	NA	NA	NA	NA	NA	NA	NA	NA	NA	NA	NA	NA	NA	NA	NA	NA	NA	NA	NA	NA	NA	NA	NA	NA	NA	NA	NA	NA	NA	NA	NA	NA	1825	NA	NA
57	NA	NA	NA	NA	NA	NA	NA	NA	NA	NA	NA	NA	NA	NA	NA	NA	NA	NA	NA	NA	NA	NA	NA	NA	NA	NA	NA	NA	NA	NA	NA	NA	NA	NA	1826	NA	NA
58	NA	NA	NA	NA	NA	NA	NA	NA	NA	NA	NA	NA	NA	NA	NA	NA	NA	NA	NA	NA	NA	NA	NA	NA	NA	NA	NA	NA	NA	NA	NA	NA	NA	NA	1827	NA	NA
59	NA	NA	NA	NA	NA	NA	NA	NA	NA	NA	NA	NA	NA	NA	NA	NA	NA	NA	NA	NA	NA	NA	NA	NA	NA	NA	NA	NA	NA	NA	NA	NA	NA	NA	1828	NA	NA
60	NA	NA	NA	NA	NA	NA	NA	NA	NA	NA	NA	NA	NA	NA	NA	NA	NA	NA	NA	NA	NA	NA	NA	NA	NA	NA	NA	NA	NA	NA	NA	NA	NA	NA	1829	NA	NA
61	NA	NA	NA	NA	NA	NA	NA	NA	NA	NA	NA	NA	NA	NA	NA	NA	NA	NA	NA	NA	NA	NA	NA	NA	NA	NA	NA	NA	NA	NA	NA	NA	NA	NA	1830	NA	NA
62	NA	NA	NA	NA	NA	NA	NA	NA	NA	NA	NA	NA	NA	NA	NA	NA	NA	NA	NA	NA	NA	NA	NA	NA	NA	NA	NA	NA	NA	NA	NA	NA	NA	NA	1831	NA	NA
63	NA	NA	NA	NA	NA	NA	NA	NA	NA	NA	NA	NA	NA	NA	NA	NA	NA	NA	NA	NA	NA	NA	NA	NA	NA	NA	NA	NA	NA	NA	NA	NA	NA	NA	1832	NA	NA
64	NA	NA	NA	NA	NA	NA	NA	NA	NA	NA	NA	NA	NA	NA	NA	NA	NA	NA	NA	NA	NA	NA	NA	NA	NA	NA	NA	NA	NA	NA	NA	NA	NA	NA	1833	NA	NA
65	NA	NA	NA	NA	NA	NA	NA	NA	NA	NA	NA	15.2103349916203	NA	NA	NA	NA	NA	NA	NA	NA	NA	NA	NA	NA	NA	NA	NA	NA	NA	NA	NA	NA	NA	NA	1834	15.2103349916203	909.39483250419
66	NA	NA	NA	NA	NA	NA	NA	84.9615458829477	NA	NA	NA	18.3811444568885	NA	NA	NA	NA	NA	NA	NA	NA	NA	NA	NA	NA	NA	NA	NA	NA	NA	NA	NA	NA	NA	NA	1835	51.6713451699181	594.753525376373
67	NA	NA	NA	NA	NA	NA	NA	85.1773732982494	NA	NA	NA	32.004975158446	NA	NA	NA	NA	NA	NA	NA	NA	NA	NA	NA	NA	NA	NA	NA	NA	NA	NA	NA	NA	NA	NA	1836	58.5911742283477	592.668411309198
68	NA	NA	NA	NA	NA	NA	NA	119.667976564216	NA	167.35389729379	NA	44.8333546001146	NA	NA	NA	NA	NA	NA	NA	NA	NA	NA	NA	NA	NA	NA	NA	NA	NA	NA	NA	NA	NA	NA	1837	110.61840948604	432.331232075647
69	NA	NA	NA	NA	NA	NA	NA	124.065263801445	NA	209.637221136985	NA	63.4271848796511	NA	NA	NA	NA	NA	NA	NA	NA	NA	NA	NA	NA	NA	NA	NA	NA	NA	NA	NA	NA	NA	NA	1838	132.376556606027	427.45914051566
70	NA	NA	NA	NA	NA	NA	NA	168.57911842869	167.132729170977	238.875395645415	NA	94.64267780425	NA	NA	NA	NA	NA	NA	NA	NA	NA	NA	NA	NA	NA	NA	NA	NA	NA	NA	NA	NA	NA	NA	1839	167.307480262333	335.11553918519
71	39.5919214168654	83.0087318894763	NA	NA	NA	NA	NA	219.785822045142	262.897583871089	252.697460843414	NA	122.484414378159	NA	NA	NA	NA	NA	NA	NA	NA	NA	NA	NA	NA	NA	NA	NA	NA	NA	NA	NA	NA	NA	NA	1840	163.410989074024	241.715336883739
72	92.7322753116021	127.98565727386	NA	NA	NA	NA	NA	163.80546839156	278.190228590234	222.814003203937	NA	119.129193424125	NA	NA	NA	NA	NA	NA	NA	NA	NA	NA	NA	NA	NA	NA	NA	NA	NA	NA	NA	NA	NA	NA	1841	167.442804365886	240.312159574331
73	139.392151880514	128.951382855573	NA	NA	NA	NA	122.326078108418	172.376361469084	266.810751680401	181.77632084789	NA	87.843642983351	NA	NA	NA	NA	NA	NA	NA	NA	NA	NA	NA	NA	NA	NA	NA	NA	NA	NA	NA	NA	NA	NA	1842	157.068098546461	211.462230018771
74	167.946087508991	153.523349795626	NA	NA	NA	NA	200.720438708302	216.215716153602	329.718945453679	230.32555123867	NA	111.712835646796	NA	NA	NA	NA	NA	NA	NA	NA	NA	NA	NA	NA	NA	NA	NA	NA	NA	NA	NA	NA	NA	NA	1843	201.451846357952	206.450565303414
75	171.699348252235	161.470008412881	116.051689260668	NA	NA	NA	171.083281932866	201.584690847304	289.650758590529	228.665219521248	NA	95.8110361121201	NA	NA	NA	NA	NA	NA	NA	NA	NA	NA	NA	NA	NA	NA	NA	NA	NA	NA	NA	NA	NA	NA	1844	179.502004116232	185.937517003142
76	198.929102577225	202.590314655718	150.427310235513	NA	NA	NA	199.25771316879	230.001024717555	298.76200560447	337.746343002131	NA	83.7457495260085	NA	NA	NA	NA	NA	NA	NA	NA	NA	NA	NA	NA	NA	NA	NA	NA	NA	NA	NA	NA	NA	NA	1845	212.682445435926	183.057809099671
77	168.385910480494	162.561083541473	131.68299766787	NA	196.462952344157	NA	240.045324749612	236.716807333133	248.980956734217	261.398101697531	NA	83.4322185791802	NA	NA	NA	NA	NA	NA	NA	NA	NA	NA	NA	NA	NA	NA	NA	NA	NA	NA	NA	NA	NA	NA	1846	192.185150347519	166.360821431166
78	238.069577129769	208.68720351854	124.794113297078	NA	313.488221168173	NA	267.651127715236	267.988848925497	328.549330508747	349.960541080023	NA	112.743906355704	NA	NA	NA	NA	NA	NA	NA	NA	NA	NA	NA	NA	NA	NA	NA	NA	NA	NA	NA	NA	NA	NA	1847	245.770318855419	162.089642021067
79	279.00484356531	205.483721489674	167.408875165227	NA	299.149992297189	NA	257.128991440568	236.367462230054	293.759019303629	378.078109488917	NA	125.070573450594	NA	NA	NA	NA	NA	NA	NA	NA	NA	NA	NA	NA	NA	NA	NA	NA	NA	NA	NA	NA	NA	NA	1848	249.050176492351	161.492732707972
80	190.809342204756	129.191400534308	86.0698997711342	NA	201.526885542478	NA	150.785137638757	170.005401493419	126.912489223394	220.784848508983	NA	104.692004384553	NA	NA	NA	NA	NA	NA	NA	NA	NA	NA	NA	NA	NA	NA	NA	NA	NA	NA	NA	NA	NA	NA	1849	153.419712144643	170.105381201309
81	258.130531178532	184.416515313967	117.022755549893	NA	191.546674000554	112.241565690395	158.029964457201	181.130095239046	141.661010094936	251.893213124095	NA	123.793830196175	NA	NA	NA	NA	NA	NA	NA	NA	NA	NA	NA	NA	NA	NA	NA	NA	NA	NA	NA	NA	NA	NA	1850	171.986615484479	153.273598934355
82	274.832808521342	218.209685010836	146.579487553396	NA	215.794428578756	193.848833097105	220.118516707157	162.891893247896	223.643383664485	324.110260089225	NA	150.499566866546	NA	NA	NA	NA	NA	NA	NA	NA	NA	NA	NA	NA	NA	NA	NA	NA	NA	NA	NA	NA	NA	NA	1851	213.052886333674	149.743315145066
83	284.114644016373	209.984367125207	174.315352454879	NA	228.074914261639	206.738159436253	224.696759681234	177.432126526506	224.647750835837	304.175598065136	NA	150.555173056514	NA	NA	NA	NA	NA	NA	NA	NA	NA	NA	NA	NA	NA	NA	NA	NA	NA	NA	NA	NA	NA	NA	1852	218.473484545958	149.121851258066
84	367.315013057719	202.418783696832	197.90525753142	NA	179.252679469261	198.843965416312	276.946472058678	207.533610696142	271.755304357886	371.368924217911	NA	137.310532588245	NA	NA	NA	NA	NA	NA	NA	NA	NA	NA	NA	NA	NA	NA	NA	NA	NA	NA	NA	NA	NA	NA	1853	241.065054309041	148.266303161463
85	268.10100378323	165.207561192857	185.846882449146	NA	198.930673373551	162.44421629476	253.820580217072	198.64510260134	194.149169354788	261.749645915468	NA	120.24979952366	NA	NA	NA	NA	NA	NA	NA	NA	NA	NA	NA	NA	NA	NA	NA	NA	NA	NA	NA	NA	NA	NA	1854	200.914463470587	150.901017824571
86	292.514948612807	198.832969842025	190.09902810578	NA	241.577479486767	195.07908078025	272.534419335976	228.577254926948	248.045390441978	250.549553946155	NA	104.40926104573	NA	NA	NA	NA	NA	NA	NA	NA	NA	NA	NA	NA	NA	NA	NA	NA	NA	NA	NA	NA	NA	NA	1855	222.221938652442	149.214795982683
87	333.768772543421	278.943268349299	193.683899482791	NA	321.741499228418	321.901406294486	307.599934057549	279.108201963613	255.239009300168	339.004550859894	NA	110.400278236126	NA	NA	NA	NA	NA	NA	NA	NA	NA	NA	NA	NA	NA	NA	NA	NA	NA	NA	NA	NA	NA	NA	1856	274.139082031577	145.287242392554
88	279.067675418381	221.859273196511	203.78631897894	NA	382.188883476139	290.933156711725	245.358386245363	224.445432268946	242.562682942933	341.214661291695	NA	109.80023403929	NA	NA	NA	NA	NA	NA	NA	NA	NA	NA	NA	NA	NA	NA	NA	NA	NA	NA	NA	NA	NA	NA	1857	254.121670456992	147.312643453431
89	338.186480132899	291.222811554386	219.710423821456	184.82649315526	347.525492614226	238.270953218864	351.551757759066	291.143643419515	286.9430198824	365.331725615507	NA	117.709193544702	NA	NA	NA	NA	NA	NA	NA	NA	NA	NA	NA	NA	NA	NA	NA	NA	NA	NA	NA	NA	NA	NA	1858	275.674726792571	133.607256850858
90	344.449245087831	199.42830164988	170.720427981377	112.169937377893	243.961005833046	204.027593294736	314.628933460691	242.544775864808	240.132975184647	254.353708490387	NA	106.273796285636	NA	NA	NA	NA	NA	NA	NA	NA	NA	NA	NA	NA	NA	NA	NA	NA	NA	NA	NA	NA	NA	NA	1859	221.153700046448	137.998647887658
91	443.783891520217	243.162098821238	233.543798753008	189.227864462939	304.350898935207	272.644689238117	480.618437065027	390.731502219781	320.565915257445	377.504768829637	NA	143.376948002327	NA	NA	NA	NA	NA	NA	NA	NA	NA	NA	NA	NA	NA	NA	NA	NA	NA	NA	NA	NA	NA	NA	1860	309.046437554995	132.495752668607
92	334.060312341675	208.724588471118	246.592089680428	197.079646982056	318.589225159806	278.939498438115	359.751314584936	316.747937705537	277.374985296627	318.023424322895	NA	117.149047574567	NA	NA	NA	NA	NA	NA	NA	NA	NA	NA	NA	NA	NA	NA	NA	NA	NA	NA	NA	NA	NA	NA	1861	270.275642777978	134.041643327411
93	317.435632337408	211.54856610743	245.039200431758	189.159063583826	286.65399335827	245.865125140387	412.842031315746	356.113036132813	255.788473855281	374.765614194972	NA	96.6614652434468	NA	NA	NA	NA	NA	NA	NA	NA	NA	NA	NA	NA	NA	NA	NA	NA	NA	NA	NA	NA	NA	NA	1862	271.988381972849	134.844005884764
94	331.893870047759	231.261431690175	266.835570262364	211.416619215979	324.597835269062	298.825465776073	356.683863517971	347.017811241406	232.467803269153	352.280607254699	NA	102.183756809927	NA	NA	NA	NA	NA	NA	NA	NA	NA	NA	NA	NA	NA	NA	NA	NA	NA	NA	NA	NA	NA	NA	1863	277.769512214052	133.860255660778
95	335.380409574713	294.705581170155	257.790296694148	196.143766530552	272.760614007034	363.922092991842	378.612180240028	353.763753146459	268.765450629464	350.412302103609	71.6584717913218	99.9940667303749	NA	NA	NA	NA	NA	NA	NA	NA	NA	NA	NA	NA	NA	NA	NA	NA	NA	NA	NA	NA	NA	NA	1864	270.325748800808	125.505824666444
96	312.080787659364	223.656264194365	254.119973996959	193.675417182626	284.415922751853	319.570658704788	326.852242157278	345.32857687157	256.345478232762	377.793795353767	71.8733567288273	93.5984124061968	NA	NA	NA	NA	NA	NA	NA	NA	NA	NA	NA	NA	NA	NA	NA	NA	NA	NA	NA	NA	NA	NA	1865	254.942573853363	126.43796234882
97	340.364860478899	262.693380348606	276.200972121981	236.222634808724	245.602487994547	298.647337472614	401.828864109322	366.181840587569	291.417590298908	460.913425463916	74.2886131609071	117.417653746449	NA	NA	NA	NA	NA	NA	NA	NA	NA	NA	NA	NA	NA	NA	NA	NA	NA	NA	NA	NA	NA	NA	1866	280.981638382703	125.327881037451
98	318.024995119222	164.432216125951	241.929023704704	181.042130644746	177.216927429735	254.316637697074	328.213494254079	315.828079376566	257.138102059263	389.044466964803	64.1689149051637	80.1417144338103	NA	NA	NA	NA	NA	NA	NA	NA	NA	NA	NA	NA	NA	NA	NA	NA	NA	NA	NA	NA	NA	NA	1867	230.958058559593	128.644133447023
99	299.950155946058	196.701713385829	325.076928148735	202.983642055948	216.160738282165	265.953725204501	344.864877795901	354.321385842471	280.424843444732	407.718407857006	82.6003248445096	112.543158585139	NA	NA	NA	NA	NA	NA	NA	NA	NA	NA	NA	NA	NA	NA	NA	NA	NA	NA	NA	NA	NA	NA	1868	257.441658449416	126.614839112322
100	258.177340909071	189.001669791881	226.827073659633	184.909117042049	191.35063861897	296.757355332215	270.860578770143	244.921076547983	231.193887448123	351.040306475062	57.4207738852528	84.5465414934085	NA	NA	NA	NA	NA	NA	NA	NA	NA	NA	NA	NA	NA	NA	NA	NA	NA	NA	NA	NA	NA	NA	1869	215.583863331149	129.073447987614
101	207.654562013305	208.829517665748	191.31545278125	167.275985795981	168.628127274086	241.436107817356	298.435279968497	294.73165638918	186.075276235062	357.074677644077	59.9839993313167	87.7035279510009	NA	NA	NA	NA	NA	NA	NA	NA	NA	NA	NA	NA	NA	NA	NA	NA	NA	NA	NA	NA	NA	NA	1870	205.762014238905	129.989290408723
102	184.281740989128	149.704115606657	178.233860971702	136.886417580011	195.869505491894	254.805783673238	489.67879027798	414.411256846214	152.335513613304	400.500284576118	39.3305409080867	75.70452896988	NA	NA	NA	NA	NA	NA	NA	NA	NA	NA	NA	NA	NA	NA	NA	NA	NA	NA	NA	NA	NA	NA	1871	222.645194958684	132.185551044424
103	281.902648628981	137.104129950904	250.23508052153	127.724590924347	249.847093828812	311.6397080508	436.845684144764	535.078574033536	279.025263917558	476.513003785316	53.7259467653658	69.88912680882	NA	NA	NA	NA	NA	NA	NA	NA	NA	NA	NA	NA	NA	NA	NA	NA	NA	NA	NA	NA	NA	NA	1872	267.460904280061	130.203350294798
104	418.028172468292	141.453664979799	275.302790782319	129.694997836678	401.756607478289	443.140493344762	582.691609813547	557.524625224905	449.094439741845	533.34064497757	94.5295804687208	137.241103390601	NA	NA	NA	NA	NA	NA	NA	NA	NA	NA	NA	NA	NA	NA	NA	NA	NA	NA	NA	NA	NA	NA	1873	346.983227542277	126.952677129088
105	441.69881647603	198.802496393285	436.003108995071	153.009699396764	414.644991339641	577.422530614946	658.869576796323	602.650462101069	491.701661787626	625.328991148803	141.853903883867	210.390260896051	NA	NA	NA	NA	NA	NA	NA	NA	NA	NA	NA	NA	NA	NA	NA	NA	NA	NA	NA	NA	NA	NA	1874	412.698041652456	123.394143757956
106	473.439583692309	234.610055299636	483.694684591422	255.217960629389	476.288379910584	542.788984883242	736.685884347946	711.030382101671	551.055457632633	673.887960476809	160.216512944099	236.999236512691	NA	NA	NA	NA	NA	NA	NA	NA	NA	NA	NA	NA	NA	NA	NA	NA	NA	NA	NA	NA	NA	NA	1875	461.326256918536	120.855160263797
107	477.62355678836	241.575908690441	638.884335130512	380.829830494197	499.103568238749	502.28568743757	611.430585249321	635.875631846169	558.988607401478	741.839352936895	254.1422793048	372.660432957802	NA	NA	NA	NA	NA	NA	NA	NA	NA	NA	NA	NA	NA	NA	NA	NA	NA	NA	NA	NA	NA	NA	1876	492.936648039691	114.225613139407
108	499.890223039208	251.78859808873	514.618009399237	408.712407772602	519.071531144966	602.243311693163	594.986232663371	616.923345844858	695.009516205424	966.204674593175	313.959145906946	482.548631591392	NA	NA	NA	NA	NA	NA	NA	NA	NA	NA	NA	NA	NA	NA	NA	NA	NA	NA	NA	NA	NA	NA	1877	538.829635661923	114.040564152555
109	427.979167198537	268.609941793112	662.500001266812	429.870405975999	659.636439563065	774.345726282854	646.120365489525	562.576620371142	658.138842345098	948.482007956479	470.639482160164	521.887654799644	NA	NA	NA	NA	NA	NA	NA	NA	NA	NA	NA	NA	30.0678691282426	NA	NA	NA	NA	NA	NA	13.8431138687781	NA	NA	1878	505.335545585675	112.523738859932
110	443.869342840395	347.124939550893	814.390351201102	557.095169509159	827.193912060807	835.072083958214	678.86392908083	721.342345827814	805.150927206894	958.726113281304	419.723061704904	495.818718960156	NA	NA	NA	NA	11.1890963950254	NA	NA	NA	NA	NA	NA	NA	63.6408131800952	NA	NA	NA	NA	NA	NA	56.0651766552288	18.0955736846772	NA	1879	503.335097193594	111.450260449267
111	318.870397702303	311.907371744886	665.525983310749	436.367219583622	731.782172374958	598.058710278582	600.70424545217	645.705361099986	665.242611653395	824.846514030044	351.389651578141	449.085957441681	NA	NA	NA	NA	28.7484002137348	NA	NA	NA	NA	NA	NA	NA	91.7926249489134	NA	NA	139.485457182325	NA	NA	NA	63.2085300309613	38.7810763529738	NA	1880	409.500134410554	101.894607846057
112	454.313567617254	324.378237942576	773.947686493644	484.097750928877	873.318775400812	797.604821652971	626.378283095102	651.440652648379	715.835448065336	892.865764891448	393.747431167227	573.282539816046	NA	NA	NA	116.7968750381	70.1929188184221	NA	NA	4.90088453960008	NA	NA	NA	NA	212.984902268651	42.5447043519744	NA	208.122031000159	NA	NA	NA	141.555452581776	101.278663966428	NA	1881	422.979369614239	94.360124261365
113	377.523932544824	327.010578427019	852.104542688916	440.485219233948	837.924650087674	775.993805788927	639.407096148069	593.90929470172	886.749712313439	864.877944259147	423.002570275986	678.858274214054	NA	NA	NA	190.953541307556	125.73690525242	13.5013085880675	44.642031607511	27.2140463617216	54.6979555323865	NA	29.6091966008184	244.20510758223	295.528050126865	97.6406996735708	216.343893133869	232.536604148267	NA	NA	NA	152.733867561779	127.868161708616	NA	1882	367.348422687285	79.7636794228748
114	350.257421585787	239.659537171751	660.224545707817	436.983285902991	595.683666232468	625.583774313009	497.213586098349	125.525476066834	564.421049418065	701.869497923803	321.467866508291	482.360136032177	NA	NA	NA	268.596432944701	170.529104988773	54.5380484663188	69.4986268419787	47.4204561503458	79.8765640138473	112.283348872687	68.9111490157575	289.288847116836	263.422544003504	110.901990582904	202.480987231373	216.791570087006	NA	NA	NA	163.81018078054	112.795742634488	NA	1883	290.088719877496	68.6794148850135
115	534.099339603412	368.773968686046	939.208968920878	481.995397125095	781.54500000782	835.674013110642	657.743629989277	207.289823106223	656.360386743901	775.973385436679	432.724542901785	644.818175334612	NA	NA	NA	391.892006546017	241.405006050085	124.986692926743	144.59117356294	106.990079410654	114.239618618078	170.814675760984	123.678533745788	453.041850911081	380.925963229396	196.789363820865	266.82771628073	274.607870487345	NA	9.0792027688745	NA	205.962814369347	186.688515121043	NA	1884	382.454561234869	69.9059856730494
116	595.743042333621	415.239694828966	924.707691391173	529.778393067665	668.606314907594	922.034510202233	727.449916105658	395.683280560369	720.75706711645	958.758785844902	488.842812472859	770.422505377051	NA	NA	NA	468.871393814724	336.26602454376	185.253435596883	225.081290622033	140.396519051866	167.946087508991	202.956938518392	172.586534017609	461.769823621284	411.207774817348	275.094503189386	349.233262380717	320.959870976205	NA	34.3954130085625	NA	220.425450309413	190.56743957043	NA	1885	438.608420562719	68.9152449351016
117	512.510314887943	358.074646585715	817.00541292595	415.368814287028	496.587780841754	715.853669302727	679.687340515336	451.407908571949	665.2335010347	765.171333256576	470.974061777771	699.294962744186	NA	NA	NA	404.059080734105	384.39019744851	251.754668888072	301.288474416487	207.420199201347	261.552353896822	308.767978206154	245.843133991812	646.357869894137	523.09685381201	311.940044308483	453.757819876834	396.665342423881	164.220158621834	73.4240468626392	NA	311.083017832584	250.939425594465	NA	1886	432.54242802558	59.5714864757424
118	512.571261785423	382.791755106363	861.711218864329	513.975553701578	640.475551809555	847.287538673167	766.232877414224	298.054204779617	308.735305642556	756.407546390122	454.407187078331	647.914214894725	NA	NA	NA	331.094020558155	549.996426749108	298.992598505244	320.940393101753	222.161180250521	253.216451949787	319.980322386816	233.432900532336	524.093052842464	521.235460164758	351.850837379688	455.544757778196	326.979476659749	262.164650305007	91.7737753929918	NA	304.540022812953	248.512545269567	NA	1887	434.726658233761	60.2968241707834
119	606.618921941083	366.926712205735	796.275299641972	619.415257137685	580.277295859264	954.277618083821	741.512941460187	390.37210402021	673.98472153054	940.605092696133	467.28426120613	632.376211789335	NA	NA	NA	291.022063783821	654.75817449057	342.720112491295	363.35157976595	257.10040294742	253.674810317946	395.212355821596	296.150399631541	616.191983075102	616.139204318522	404.744890410383	518.6948541858	367.50853516518	294.681390906723	108.636273961135	NA	338.938577414169	301.899200028345	NA	1888	489.356939527158	60.1023791436774
120	462.590721781667	235.253767634357	900.966361548729	519.956517795482	463.186367748788	873.435642647526	525.832238535491	284.892188198137	785.347897914991	772.481191042948	405.505784151083	570.496889610108	NA	NA	NA	297.423372974776	648.78914844875	367.440676763862	385.598768142346	257.546194944964	226.586741821633	378.262520977683	275.242786362636	609.878324319183	647.860179501083	411.347575690433	521.741570741252	399.615612084867	223.53405624014	115.68946362771	NA	445.2214843185	293.520572421221	321.819724885493	1889	454.235478095861	58.3450670819914
121	589.754852576613	287.809156976995	855.390020286041	501.142776030194	439.496245866598	775.13395187964	584.200516765066	229.54235219013	867.255815738649	767.266461397255	362.74839397646	705.526311772581	81.3864134431625	NA	NA	252.567398907555	745.975887983877	375.533419439509	351.380855118711	338.839617245581	355.314129121006	403.918651542489	322.126030169218	550.161988681952	621.144703893486	419.219464402533	561.429310734051	543.138329986321	245.094492462461	137.015222878808	NA	534.5347643452	414.187575449278	368.992937694001	1890	470.555743514691	56.844781648276
122	652.096303035183	346.119001583214	1025.34327134141	674.361712648971	529.134366573679	912.315993328353	623.769504555561	269.629074449936	1026.04416066243	1011.64781232735	478.348636372808	745.869702152185	117.695056377761	NA	NA	275.670042963524	808.660086200954	431.688759803896	390.821980088204	373.996866472639	441.222865189011	542.138361044683	415.353734642291	557.343669488058	798.364144597344	436.077878900227	604.889475185282	574.979628167515	269.268733772569	155.820168184666	NA	619.479345627818	558.571089737816	479.116441617345	1891	553.091544099764	59.212061584937
123	698.00785223401	323.301299980926	1021.38674955348	652.153165862214	733.600840362121	798.550126882437	558.522395051685	330.055724186144	791.314096523423	947.710746960023	425.407145293044	659.365005957794	107.685313864893	NA	NA	315.353070567343	886.115110597414	444.837267536966	410.947650945631	381.794927757379	394.475966503594	504.934364203812	514.091478470495	576.796411199086	771.049881429973	499.14409478398	678.96885827546	613.572837279804	338.550276562185	174.625113490523	NA	627.582141399957	472.59606606482	515.014164232854	1892	553.790649806886	56.3482534420085
124	672.073376560096	335.567334337602	1215.76399853492	681.180539503587	623.280672738662	798.045901261536	624.678995628775	396.946200807112	751.843754742252	1006.27977296016	470.087504330928	639.686069575708	119.755941158516	NA	NA	422.011083634513	678.588725564376	512.903956447438	457.765549625018	404.110917012889	341.003546265373	544.835104178525	479.878277835841	591.749449752377	744.391582808672	442.147435906962	590.862892305534	524.752787299717	287.176754375827	186.406714260016	NA	596.845741355031	521.970592845698	458.587076103932	1893	552.296072571535	56.6686559404998
125	589.149467672266	319.638517106105	1092.45240281107	676.874986771842	653.53295335567	893.227676365141	665.987797430827	366.245614918437	606.111240568263	845.982835244131	471.691287380586	859.351254462952	165.20127800755	NA	NA	476.049304709646	755.716396006332	590.506321539352	436.790392114061	470.148137069142	477.33107451231	579.938003852676	491.184555636845	577.737318198836	814.396006067878	494.141108483139	685.262096679131	655.391519569534	355.500425565363	182.369453540887	11.8236981110505	436.981715106664	412.958898562459	420.692871357067	1894	547.823956524288	56.1621203473398
126	618.30407581611	298.848085243179	946.932260300463	745.58036146879	356.844713061835	670.662173140103	498.840616933644	369.686287192648	796.4047332593	858.122577576133	440.199962621002	823.089421258892	224.305945555127	NA	NA	426.704937218241	918.406913165133	640.091649187286	530.893972618955	448.561311468531	400.013651874077	629.434424428514	496.683285258423	536.775034066475	796.567153599491	505.355651778658	612.761363897382	668.173089280664	342.184470943858	197.864102667658	8.60450811891709	563.522553919138	487.592458596731	496.187227778422	1895	542.318717915431	55.2268656771278
127	468.685411529631	264.758349199811	898.142698071683	531.180485868962	530.04951251367	829.73891626948	492.909918322197	302.271478757796	820.874598438111	738.005353262454	376.649313150065	787.102477412021	188.907736171539	NA	NA	398.735966141862	853.551874424425	515.703743820318	417.893712302718	411.489575678375	398.863200644333	516.09550042422	530.638561136218	530.532061145261	619.379128822169	429.935751103193	513.249217480068	592.718002767479	396.527112347123	193.358744643145	12.1450830395128	532.901136165333	534.591313012965	477.455167422127	1896	503.282534421508	54.4866427200104
128	531.033773492039	258.938862968301	834.267207920364	804.581984777329	278.108861340506	866.619329067032	396.789121174433	263.798278484874	828.729522549882	575.114716651619	346.280165286343	800.231507270638	225.681963137399	NA	NA	389.724935933571	875.664916794513	623.431469186034	436.698657608576	447.563855801016	420.968389032787	616.455876858004	557.307541172542	551.58230272064	757.463121521728	420.526052787161	543.984675047198	481.480490089172	391.090586260086	202.26327486048	20.236883237364	506.364417179726	482.063255526413	605.366054790832	1897	510.637876579019	55.8558071392674
129	506.194457017166	269.82510983152	923.477443708027	730.857601657007	285.2054049857	618.469323589689	581.254017015265	311.621172654144	1034.32131482684	573.912429143091	378.254352836784	862.285187842139	189.762249373315	164.333255957363	NA	478.854118630771	942.490676606817	653.335661337025	471.638822783271	518.567933842595	461.15815553163	728.216464713134	741.259729092308	631.244924274778	761.578293738665	472.800583746568	635.705985842875	574.056942405156	371.374893243953	264.264176675401	28.5825241216253	547.143232301117	590.414587033867	672.834898619326	1898	544.705937120574	56.0355415689454
130	480.25809638766	212.591574868421	726.758451562603	489.631038069645	238.115130223246	787.929972916976	507.616970170712	205.610955992145	586.598180278286	507.961917044076	350.126731331398	756.203971186169	144.885226635315	105.528296348939	NA	352.861173577083	553.244205234389	557.343669488058	349.606483587964	383.044024996447	329.98283923658	580.662769277859	555.72637758999	546.942798689818	588.597489843031	348.549651819296	413.271801190757	455.744563070964	292.317970753427	195.58204976409	48.0924428189486	511.364890206445	404.736722269484	429.619078563711	1899	424.154773181634	53.1596091053561
131	560.609355051465	330.463188753314	970.032391082309	597.491652804609	315.737601508143	629.454530621497	634.268707203858	258.427411684296	831.793203705662	674.688438284944	425.610406337731	960.527188349607	194.096704757473	162.512388855342	7.29980468988124	487.502294887573	975.272253469231	794.783043131517	540.819834607972	514.155566960628	432.393733195362	703.710471218807	742.913777624423	722.832403223411	865.265302633335	534.339985600677	618.410889966333	747.927759499552	420.521026238915	277.769569333918	76.634754554608	817.316430598655	616.818730809493	673.322787958429	1900	562.227164388323	56.9843370069392
132	518.619141802849	290.576900104808	1023.36595292524	607.309129847077	350.853067552908	743.626290838257	630.133114634672	312.186345172525	935.278836511237	622.241119729589	417.326654828745	914.640771892009	223.975135848704	168.455653837404	39.9610585536622	464.657575588464	979.122903584736	729.319477893809	578.807030497383	626.244137088793	545.186962555727	704.290095063394	843.453853157991	522.210924683698	682.899304844366	536.199180133072	685.701605491368	646.927754801498	402.545775552871	242.196373239525	76.8122545395358	708.950647764994	589.859153452712	688.428507914684	1901	560.363608586127	56.2655931276428
133	442.089002283605	245.034173883512	842.762702774202	532.620591941368	242.70436877161	747.581241829861	560.342319675909	156.941402602732	993.650570492731	634.551450542681	375.988322055749	993.131265227093	194.507310917297	175.506958548386	83.8217760682253	428.547481309572	1143.94027897002	615.775722048501	596.670126325695	576.220871424948	468.833694702881	711.763943986284	715.32274014427	588.475281888806	651.943307472954	468.489376148047	492.286312180459	613.43366472525	387.806051140758	237.220718794769	107.638504134355	601.305860445332	560.08439491905	600.954944545926	1902	523.174903909495	57.9878758992468
134	335.652471498514	238.149059423905	898.535711312647	509.759850519726	221.695910378525	592.969330179766	494.203626176945	189.076125537771	815.565935172075	626.942513135686	414.26800022121	845.304565390221	185.834316078532	183.961612697727	134.359634608728	472.943840371572	844.319361934056	546.417524398138	464.635270280623	544.216838744298	518.875181604117	684.253959596594	645.012954079135	575.987136931521	579.432521594713	449.233926455665	480.779286608891	560.101045360114	337.25971030009	210.026464466765	96.3840626121348	554.150554714949	464.453057906715	701.659639534543	1903	482.835911759606	54.0622701866137
135	287.975975546901	253.367248397159	886.06735838908	551.968718617031	278.533604667271	777.416947261004	558.888390595828	242.782280269419	934.375000304799	673.054810105077	416.647756656304	944.150694164974	184.900006423354	150.232531490991	187.716444237297	436.254122248093	841.513291375869	405.106801884077	335.847878561567	509.387571790275	512.401615782129	688.70025567922	660.548758069667	505.231244709576	595.872161791683	535.830042996275	475.5717826263	609.117116419218	347.39385988204	246.404222439743	113.065605443431	591.524197559115	366.706800719984	617.016651146669	1904	491.810933772101	55.3720055889109
136	362.359150646681	255.408655303462	846.714512173153	512.959248478141	296.960616376902	731.406752052854	485.112171196722	217.5135080788	922.331390707997	617.940279386825	368.244924483181	848.998764191577	177.346675206328	178.065471605469	230.451843263345	382.157467549603	684.957990510264	500.742537126127	372.758764807859	509.103885973656	470.91185824323	772.498469802543	693.831104801063	409.032536064003	625.744938016138	489.021569094849	398.438143158302	522.512203419177	300.552085098486	205.264124163188	92.771545219772	492.457214820814	377.533043163519	662.10950129997	1905	471.006263102471	54.2378274275631
137	348.108572210732	230.253922926168	883.823004597355	618.608810303509	230.935020213467	891.766207462691	501.413267157668	197.199341662158	798.142033996735	691.937981068009	390.185807575852	846.033414885854	206.882672698318	179.433635206108	317.338871283678	442.577519941239	854.015573500095	419.741911260825	329.204666736286	541.455064642528	387.834639633906	850.401485311405	701.507272290844	423.733304727211	742.006799825331	487.385427640859	388.970639537444	545.874028869067	310.655761231696	222.205790866202	132.705900235879	640.333551821613	420.692871357067	656.270851353274	1906	494.989283059737	55.8118264870868
138	407.286124707872	309.54740734351	1001.55481760916	723.198084608289	288.734670172742	833.921004409939	511.830474237707	262.479752048162	926.637571758273	746.985281703475	460.492452048334	1071.01668781709	266.056769443539	230.94632994702	358.937956246921	574.896375962195	1116.81356888407	576.171548420287	415.444212510714	720.087907881235	529.58110104902	896.283817698554	821.865770920319	417.768991074371	621.796270209841	650.014683742915	488.584573556734	673.094080013247	401.621204834919	311.651331943619	181.099935949572	592.938856731026	422.29696856599	883.893376272795	1907	579.28029295069	57.0082592702245
139	479.283888505782	289.379324985259	1002.60787946665	702.554679281551	296.078771319039	753.915320938029	597.395205910144	285.605015571236	818.544793326209	768.35188165907	472.090897966123	1002.44734408205	215.605933019541	191.825647428193	424.096158678701	432.805595992247	847.798675797906	540.102609005157	438.797555660439	571.393185994177	488.811396546324	815.591382072569	772.764248541037	445.419718814941	619.588673052163	624.591031034474	431.43334832116	660.571377536773	425.572707225888	282.667940599395	159.979008539488	557.494780094696	382.595719724779	822.6150407682	1908	547.658139337041	54.1675075336592
140	454.80051447856	231.44113078996	1098.69537573228	702.365555403805	303.520890156128	782.181172520172	584.248583132666	243.880266901849	713.038488125845	641.382843767912	439.188055627281	910.857980177822	271.225317677225	234.435696907362	484.780419012502	411.729907516375	968.001665591028	600.340763182149	393.695909047708	632.24520737568	512.104735276365	843.626012435408	812.916944246568	465.372916235686	668.89157152054	537.11181279894	383.711613435334	546.647174821116	365.103645988857	286.779657064414	166.589547801171	414.376071008494	344.114979629489	857.433312147936	1909	538.436345221607	55.4797663694469
141	429.572582992438	233.011927116755	1080.51906311641	679.435070625253	299.509390496759	804.492763545967	640.662162413178	245.152611926553	610.951806528914	760.809231857066	445.346205546847	881.978261391167	241.36479366412	213.874601308147	460.683146722407	484.398401345826	1059.02585697687	582.134605436066	471.85213692445	588.962228750113	462.460345686543	953.32257391713	716.807456832357	406.610368128085	851.497586988243	517.699283473878	320.990344424945	675.736159434916	448.17960796112	300.6127178367	188.74720078694	369.848393373573	284.463360800922	854.01054695185	1910	546.02125868478	57.1270471368181
142	438.888347688128	276.974432233294	1088.97654469914	677.662584050097	277.978171086116	813.844656557173	595.58470606388	109.365123456768	960.485405167315	825.712651124639	364.374482333959	732.4447342656	217.577596568934	227.136834695277	621.194655216678	451.775789071684	984.436593399018	486.739516191281	375.797313222411	588.279246507222	453.796775625738	800.97260897762	651.252157089164	465.607593206909	816.46725810439	459.949584837794	187.495276114485	600.843732165989	357.46643424798	275.676954467362	190.953541307556	331.887901021717	257.109513566115	843.495008021753	1911	523.77069771627	58.7637939757443
143	507.608487870547	231.692144042982	897.829795443385	664.008594059065	250.251416803329	680.832451037569	464.830049025146	186.497506287705	1056.75637044392	790.302503688967	437.917595558169	861.355904735208	201.192620084136	165.70016292094	537.393299500701	369.196198738688	892.293995028495	499.724661106364	397.494408725164	562.254921283415	463.148668636945	777.563031319395	656.424475234034	504.283426205988	874.400739910709	492.918086463096	201.622704118413	561.975633696511	375.081030097393	309.67464184598	192.939027864625	270.853981425571	205.38319052476	720.605956509812	1912	507.706108242268	57.6287203075644
144	500.289833624744	242.751178502149	807.376431442697	742.081569730487	268.996986008034	673.570973778062	494.187604054412	176.190569109807	936.570031091862	724.266854429041	382.551737427629	918.078930892098	161.190092507447	155.829278803361	466.59719489279	439.087838821631	992.654371462278	521.559672526609	490.684099927128	517.120916266352	488.150719611274	736.835424158257	601.636041833225	549.049864882581	1033.76336797156	489.55689648302	181.34780760994	539.109551567357	362.246995788948	301.744633669789	203.233398671908	190.646921864566	124.859458424273	727.383000182136	1913	504.152948471102	58.9674493885259
145	498.68856384921	210.745575025172	634.310176226885	588.307520841104	252.655991820387	583.231963749965	379.584817325579	198.983452130132	754.398183728886	567.576150920065	282.592542375709	820.507032097641	138.913687319372	140.591297796389	587.289016502811	385.330476129729	787.546698613238	377.644255543457	368.570079322828	485.371352590643	446.270462105533	535.434202321923	492.090590958141	525.2934553954	979.230660212754	489.786861065263	130.21273230599	378.26817584446	285.071887297922	258.773301035457	203.288690702611	139.416342143946	82.2886788532735	605.507112300978	1914	429.228587836849	56.2330466216623
146	515.191350058517	197.471403585959	661.051727053507	429.202817537111	182.868024295012	615.543244192136	388.29802455031	216.484322325484	624.450916002124	541.531719503275	313.464345064005	784.593915678129	206.964354107311	250.668934466991	621.745062249587	399.293598837874	874.429642563122	519.806663825906	386.159542431012	515.273973945306	389.481148343652	632.621256016315	485.187569420408	395.682338082573	854.317480554105	463.60859780143	165.747915129275	415.630194795807	314.188482170658	235.537453450976	182.449564153554	100.602907386641	78.6277809340453	640.047981049401	1915	429.359536810633	55.0956184957811
147	489.032878828402	198.527607036096	776.576571226168	468.252185902701	88.701297777781	452.698788993309	390.485201355739	195.094474584253	513.133606870416	455.080744543261	330.639117941915	760.3926566712	154.113969214501	149.607982871457	456.015054198438	241.577165327502	651.105444712241	343.912975221863	334.430077797002	394.75242665711	395.392997399177	506.443899473861	420.604906762766	404.905739954247	737.832879825772	383.17377277304	193.052125200154	372.467225009606	254.213593458036	216.557835593578	183.869878192242	61.3992868217589	15.7557154762835	480.11798135531	1916	366.762296030211	54.5672260091812
148	400.300165124085	170.310450140083	487.095144479667	346.276395375159	165.95400360735	328.989781798781	312.629623895946	167.836445925381	392.391205618672	374.760587646726	299.647620573517	607.591244867369	101.387048912977	120.511494191704	646.546993771883	172.045237603395	483.35633506263	302.27996105796	259.810026611141	242.88783778258	280.707586783555	354.761208813974	300.739952339171	307.866026955308	559.496602933563	294.997120968408	172.131317242104	308.469212744797	202.740796943825	181.689612890651	148.785828074013	74.7218387878372	19.7087815122956	422.070459735666	1917	294.455704434476	52.580258398582
149	353.217116024734	82.9999354300462	467.5076284438	330.318047172718	154.541225815389	351.512802010162	120.098060598492	179.648834302879	408.85943430879	383.874033775525	297.171731403223	802.393237175573	173.755206484744	198.562164555285	498.27701521159	240.939736178089	676.863991197555	364.625809746246	287.415201258235	293.18693528141	321.367649702641	357.839969614492	327.406733260637	393.332740936953	690.022866186381	364.879650432656	208.710137144911	359.875721654018	234.116511093757	250.012969920921	189.689678583017	83.7275282886176	47.3651641196426	471.642592694455	1918	322.522295882576	53.7066344782617
150	399.027505940115	122.388595802224	582.274092149885	423.153680882624	202.733257121457	338.930095114004	126.991029039733	180.292232478334	535.935914668701	438.548741522275	368.579504100789	708.537214171782	171.103702285115	164.839366533856	622.246146277835	238.700723093875	571.397898383157	387.184958273143	324.270481314558	291.568700905546	320.847087799941	371.275933075365	369.363331467859	496.226811845857	745.355737594058	428.009012328747	214.583344610797	417.616623830672	303.722894563754	263.6157519517	187.815404405885	66.2609014531891	47.455641988066	522.826362684536	1919	351.578784695866	53.649521472332
151	332.392754961149	127.700714820179	465.56015515784	475.140756114227	197.465120400652	283.5475865424	174.144763973789	129.982453564482	546.69492702945	402.591014487082	332.25326824733	632.447840101837	132.740771914333	142.01004103875	644.882263824745	171.706888074604	372.105313535912	260.586314155843	199.762252948957	231.648475905097	303.017607013023	270.169428386354	259.73023015774	407.591487513801	529.901229340421	236.680050699086	175.414909883636	267.667463997035	191.031766964631	200.058190976925	152.280849901131	53.1105087645276	59.4467869875529	355.728819351279	1920	285.799794315759	53.276628519442
152	460.713620171147	142.936496712294	430.145923651718	361.940690505223	204.164566734432	384.383914263203	194.739474614397	164.364671883899	602.353581595304	442.593856223037	365.217999961447	721.344859101937	161.832548205106	164.709932916529	586.144848458373	233.398971331677	459.423996386848	314.361898085136	300.091213456204	300.974943469659	362.59005770672	376.885560917615	375.523366343018	472.436473158017	716.762846216676	316.679136826424	212.667287251373	364.759327434023	185.079705523139	240.427028257023	219.130799976868	88.7185765373758	95.4089122524606	477.373486013134	1921	338.243546239454	52.7882124985797
153	413.042464927045	163.294645426086	470.195889277477	457.051465614858	216.96592847928	364.711575225689	255.975712777435	181.981152688904	553.901740576785	444.707519760372	414.237840931736	840.765592324315	197.64733277456	151.491367667284	529.457322298468	200.266478569858	554.874063503071	269.66268949133	259.671482375118	276.474919001374	345.052745036585	374.840698259393	354.09676196774	416.659380549123	613.46005410354	328.980985339351	191.217435090458	352.913952333663	221.023609550656	272.932773284451	206.410177163218	120.168746433198	75.7887236529962	477.587428472843	1922	340.220901615537	52.7355119919843
154	409.281664361432	208.819150409991	556.713780161013	479.233308864059	278.41925069468	423.9601277168	304.302518408341	176.907794712622	670.736628885993	531.801578736577	418.462654732283	921.039567808841	192.265470399695	140.279965964418	551.677807137309	236.791891397554	522.988783024727	228.667732795371	257.549336537618	269.634415157447	366.747955583746	388.702033365562	382.542940968199	379.636339445098	554.330567974	318.049813701185	247.479589605067	376.428145027252	223.137273087992	254.812381017811	201.005695321248	111.675764853483	68.00322873887	482.90551651684	1923	356.91149038568	53.5636926778686
155	411.855257063253	179.870002425691	429.33759186195	407.447288411001	212.731375741506	389.948303171241	264.758035040545	166.041025723855	645.237577953866	495.939356118053	334.709993702437	823.617208824695	146.105735381235	144.741970010312	479.46201680924	216.452278080418	384.33741869193	258.98158862839	242.058143162767	257.947376326828	321.648822245137	402.838571988185	319.859056910387	377.877361718353	571.862539936623	311.473831958691	230.781396332706	312.885977856479	209.648530870538	225.76584366125	222.286529797399	121.050905650326	76.2184935280073	434.898210858804	1924	324.431635777709	52.7057901286387
156	362.484500193559	155.540566438496	377.286742299478	454.425094156456	176.846219496611	311.824747858097	197.490881460411	126.314644141416	534.780751049976	436.058086866509	342.57559922923	737.466255963098	165.228609863636	165.708645221105	516.704026921221	240.286599065407	361.728004682575	265.660928769187	266.231127835813	292.546050380078	315.836875835996	411.815044677287	276.149764161727	339.284152606064	498.167373627979	242.558913031749	139.222820036485	294.48189977322	156.47644689	225.420582628621	209.456265400139	85.4585458407456	60.3327161158652	492.963639556573	1925	301.023915355141	52.5852332541626
157	357.929505005119	120.833193279432	270.414158454068	362.063212618712	146.755102582732	298.40323572343	163.840340070015	155.438150517989	468.533672604463	406.675399096014	340.0601259915	934.696699392527	179.084918421559	229.227250446975	809.749590533219	260.126384991358	414.192601997524	296.865111960233	219.100012368863	309.151566669157	328.072750903198	448.397006172748	308.981920665863	368.351738633403	490.088453960008	205.780287836173	107.120455505778	317.408614640587	173.285224223767	251.995000726071	207.312128414064	94.7180760279362	56.4380837032099	563.667067181203	1926	313.669324744674	55.5724612329618
158	366.390128180502	111.081689682689	309.987230315012	505.18223586418	140.979912807638	299.459439173567	219.016760163543	144.332620487549	649.020369668054	463.477593387775	353.301939026381	796.657631467914	139.578134165606	176.881405334331	674.685925010821	212.342446570992	321.932508061756	249.993177887204	216.09130908452	302.397142463939	289.735581592176	430.444689113075	259.212809847694	344.797647713114	463.110027047305	187.642616809938	140.221846500327	335.532148499881	186.443785053328	234.956887128592	219.465379594476	113.120897474134	72.7442062124024	482.257091793139	1927	306.249270975987	54.3570794205058
159	440.948604150352	121.526856937345	318.780233993145	496.166493266908	221.331485630708	344.582134457077	212.786039453679	121.542879059878	630.039809332861	528.974145348346	500.431833612687	1058.60991010954	198.346337139984	259.897991205442	717.793602766319	263.95284484343	501.906183045016	445.151112643059	272.149888395177	381.615542816859	380.851507483506	574.264601679558	328.844640218185	460.273483040379	622.977823206856	232.256688242832	225.531166690027	444.291572893037	231.99279445993	356.298390099375	265.008419975036	145.367775266907	101.371340949709	592.935715138373	1928	382.317642575045	55.4923603957231
160	403.913624994244	137.150311362912	249.537961111699	473.831654455477	166.532999133407	242.77002805807	206.496885120457	162.48819859191	720.600929961567	436.340516046067	397.862603384164	874.182085062019	173.5016799576	188.826997240341	716.707554185973	261.461247709868	403.064766659244	289.571904614924	219.348512347762	356.574536093626	309.607725922458	529.903742614543	357.7419519237	323.873069843879	515.530327905839	248.358921388806	255.452951759878	405.798266427132	181.450537689712	352.298200173559	266.869499463023	127.724590924347	89.5316207161248	448.016245143133	1929	338.027136705514	54.3884022175244
161	346.165811313752	117.193029871718	234.526174775785	450.946408611136	37.0695366752981	184.372218857551	144.884284157519	122.189418827987	417.543110562578	382.359471957229	341.432373662588	722.222305930084	141.507386214176	152.972942762717	593.761011528471	258.862208107553	334.567051236699	241.244156506222	165.461401879267	247.750080732541	264.843800519988	312.624597347701	227.718657654721	320.680897548566	348.149727074494	225.411786169191	228.607414216422	258.163517901395	150.145823533752	282.758104308553	212.557959827028	86.9508023512008	61.2186452441775	332.98840092827	1930	263.230897611657	53.2162219890537
162	347.864784620814	143.118394926937	344.994625572494	440.738117442562	154.699876244395	221.765025416904	159.00071658716	198.417965452486	292.538510557709	399.830497022373	300.114775401106	735.585070282129	214.753933091887	244.678545595126	649.838440395049	209.442128233198	433.581569377684	262.98146439494	147.760412231881	293.562983922045	319.455676413666	377.658392710398	335.732267951915	278.961175427425	381.967401194061	197.090956715609	230.055060111196	254.187832398277	159.192982057559	326.907848347247	238.304568260258	82.5836744034456	81.8447718113213	357.978513850515	1931	288.740851718287	52.339609195818
163	403.493594056459	159.02710596545	361.976818820739	510.003323950379	105.420225561655	259.440575315079	207.891752258651	175.677861188741	476.215180801755	481.870047578217	390.231360669329	912.089798657295	195.518903751753	279.546454138788	681.875145639296	276.529582713546	390.675896029812	331.11601170673	227.505029354277	315.627017446736	317.445371274634	374.611361995681	419.123645826599	302.672031821128	358.543686368896	198.096266364758	250.859943300329	310.132686054873	193.117784486614	346.870784705218	232.240666120299	105.819836147192	86.2075015293614	481.183923742673	1932	327.019328686557	53.5283999157028
164	392.193913600027	118.378038620652	331.661706350659	326.487189090931	105.601809617033	208.106637196157	131.957258706528	135.069320389174	422.538242881785	443.701267633428	304.469022818982	897.318972477911	98.6651730379064	185.178037373197	550.765174471441	174.532750666508	274.818985513666	205.083168426342	149.389013863502	248.374315192809	222.868352756844	313.234380481763	270.679623033297	265.70334027001	276.647706597321	159.200836039194	208.725216789648	279.217529387958	148.858713023576	295.81267842128	217.109185104283	73.8098344405	65.867888212225	386.979812272864	1933	261.441326316453	54.6107359696661
165	373.860521351473	123.879281516353	301.029921341097	287.7519799907	118.240436862424	245.900939296638	160.041212074029	141.296271187855	544.709440472381	534.95039705327	384.658175301861	945.192132129639	192.680160629969	244.11305891748	620.353022544782	270.558043397603	473.696880130638	288.805356007448	206.460442645675	335.284276839513	282.902931729884	408.77146971449	365.173389345766	222.525290839072	323.144220348246	204.916349856436	244.164581036999	363.766269996224	191.393364279059	334.129741539319	260.990951289626	87.8580943095575	66.0287377560888	483.304184624581	1934	312.721515481064	54.6125791967599
166	341.522537371746	93.1469655418759	270.111623081528	127.516303331414	112.226486045657	141.889718040118	195.281399347142	123.931117795137	466.900986902392	390.773913720604	252.47566440207	547.582426954089	103.6876372132	152.123456109186	570.465473683572	157.571920248307	350.774841895834	207.495911584299	103.686380576139	292.523745072237	255.434102203956	270.29760536662	263.350915691002	206.73093377315	285.666276627981	200.936266123603	235.875802979767	277.402631311979	171.710343826523	273.12849450677	213.786636713847	78.8021393263196	53.7667874698625	352.072005502501	1935	239.430866186483	52.764907541062
167	219.39877783022	88.1590588857714	159.228482054545	168.130184838492	106.178606028232	149.602642163946	132.792922352383	76.8581217922782	339.420183567964	384.03551163792	248.09534176517	598.591210233365	104.331035388656	137.506567969829	393.448979865136	143.840961237262	359.208447374396	187.605860175891	141.880607421422	233.504528844838	177.834250386165	277.546830414778	203.987695068035	207.591101841702	260.752190247953	151.361934049956	167.954569809156	251.00539904019	126.310874230231	233.282104084964	155.232062039914	23.2116573210482	41.4313239155422	395.820254000066	1936	207.210008172865	53.1829024756368
168	220.042176005675	109.153065952651	207.372761152278	256.309978235777	162.74203927832	217.370251453797	161.052804908485	76.9643076239695	397.39105032686	459.386297275005	294.771868775146	884.326916058991	124.728768169883	158.109760910602	624.944460208003	197.497164645718	347.636076675632	225.151976456739	161.4816323057	306.569177507906	203.525252629427	362.290035608302	315.934579367523	168.948569724752	314.22963703442	238.270639059599	258.276615236924	291.635302669802	139.595098765936	326.435666971412	115.354569850837	65.0762068635204	58.1094109949197	494.255776614995	1937	263.086467509397	55.325063939908
169	379.700742094496	104.212911504881	263.815557244468	325.056821955752	182.021050915604	240.470068076377	245.718098604199	94.871071590166	692.930096028013	535.687100530537	399.491205015785	932.652465052836	152.201367606995	195.658390465572	625.704725630172	213.123132345409	409.969358993303	221.037432558332	200.480106870302	293.33584677319	244.622939405157	400.619350937689	368.369331552263	231.810896245288	394.822798332551	224.319768562803	264.991769533972	304.650292715094	221.356618371937	350.827934811679	113.315990377922	55.8776235738095	58.2325614269404	414.182234741767	1938	304.592284130743	55.8215844841809
170	381.601405649918	109.694048207599	344.786337979561	340.140236604167	201.464053689406	263.750840435804	204.178075582842	95.0319211340298	689.237782182249	496.836594979919	339.105081824809	850.59752069299	130.081727892335	197.920337176157	555.93623597925	189.921528120852	371.648840123346	232.751803245038	172.722250820244	284.978581996111	190.746196192419	391.356050839314	252.730133407011	249.947624793727	383.812144400249	246.09980211161	236.46924983203	352.043102850088	175.729069148995	355.693633513559	174.70522410319	83.9860813640081	62.5286893807244	398.973470546474	1939	294.329578729413	54.7108148165134
171	369.523238533927	115.214768977752	297.60652782648	403.385837428441	157.841468897985	309.944190495658	204.706491467176	107.103176746183	610.858815386368	590.845299386674	306.484668665525	658.930209534537	131.037400377557	143.234319695854	634.849273526241	176.160409820333	339.511918073449	239.299824812915	183.201347275558	276.413972103894	206.822668278634	448.775253928241	242.686461693485	205.407380788192	419.294234307689	257.893340933186	248.009576285727	377.409578572233	224.395166786489	397.708979503404	241.36070959367	70.1439099730261	71.0367506051763	389.497170466185	1940	295.782186492584	53.8572647764267
172	343.204860237744	89.2378818030141	387.36591400999	357.33982806404	208.952039779238	341.39844446193	325.79069799963	149.092133357738	814.270656521	610.791271144316	372.447118816623	904.264405516468	148.984376729719	181.521223524418	634.511238156715	191.759359823202	341.082714400244	245.932669382439	222.983963366496	304.513319275397	223.130989902684	354.147969927993	289.343510829008	217.702317797281	529.305897532565	295.914466023257	244.41088190104	403.273682570707	217.366795701878	328.275383629354	242.15270510164	56.2169155803972	58.6371985607228	398.217289194755	1941	324.515885900695	55.9969611334738
173	372.919928510988	99.951341070286	332.021418709495	276.032896915014	196.911571775089	281.658546879797	284.376967002948	119.556450025013	618.856053645346	563.536062767549	333.877471649236	769.041775405798	105.696685715171	159.48200858169	607.550404162872	207.578849630353	315.18342456405	225.708352515689	224.313485377496	221.829113907037	209.012358358186	263.92237139469	250.942881346384	201.317969631014	553.553652110767	271.737711439026	230.449958307752	313.200451281104	196.9731469911	340.657656914213	147.758213117023	75.0966307914104	67.1647376596269	339.026542008469	1942	287.555796769461	54.6070092243714
174	339.261847298223	126.578537924317	463.345646496325	173.031069378092	165.617224874885	282.51871494835	228.225396549746	167.801260087661	538.001511838436	515.523102242736	324.097693718611	757.469404707035	151.057827881089	202.165571328953	483.772596089231	233.604745650487	364.794513271744	215.990778119605	201.052190892521	265.527411081409	179.26084761016	314.530287451368	246.414903854765	242.597554621388	571.435597495	252.342775032824	216.234565709524	373.573065623669	180.572148383769	336.217329857629	206.633544400888	65.8414988339349	71.53877711122	446.689236406257	1943	291.274093434466	53.6904125772842
175	326.484361657543	132.237488771228	399.94642179129	208.155646041553	159.647884673799	268.039114407954	214.545645498954	126.1742149498	862.759254173566	390.301418185504	248.772669141284	711.563196215719	145.32630624388	211.318287365921	483.745892551675	224.964737534585	345.763687454093	206.122407276149	197.166354939295	251.028018507296	185.185577195565	353.467815118491	218.728990276474	139.124802345693	582.751300073965	259.093115167592	206.968124018496	311.313296574092	154.982619583218	374.801742510488	254.713106689957	56.533588119879	59.0506321539352	418.594915782999	1944	284.981548029175	55.4770821633041
176	320.673357726198	137.943563507943	335.808294494132	292.367922076619	179.271843184448	322.662928353716	229.47198051469	96.3187174849402	877.851151122146	391.630940196504	261.807765379559	827.201766042441	149.93470850743	210.134849413314	526.775972968629	226.237082559289	354.297195579039	223.412790763711	218.044123077992	263.187867032281	211.897597051243	349.254625210762	208.053858439576	209.365787531715	587.290901458403	233.940581905156	207.973433667644	378.277914781686	178.065471605469	340.072378202849	294.957851060239	56.6240659883024	59.1737825859559	434.038356949516	1945	299.824159600692	55.9483234319694
177	350.624673766992	90.4235188704789	328.635724306721	258.480504600142	147.627522862634	323.771282241903	158.135207811096	90.4448817005233	660.611904082004	410.07585898426	292.990271581295	919.337767068392	136.991975093171	201.723235083327	505.48005884774	207.234845234785	334.949068903375	240.935023789108	184.296820633865	291.79112566542	197.336000942589	294.645262591206	191.431377550167	169.247963504639	605.810590151315	261.956362712074	203.742022522524	380.851507483506	165.605600982067	304.019775069518	289.963661218827	56.7145438567258	55.0573537319572	398.908439578544	1946	285.583874500673	56.033989441133
178	388.150055536326	101.27646485157	346.149475031953	385.817422991036	160.841689882163	332.628374410168	158.439313979963	102.675101900948	543.271533514833	514.630575769851	306.551270429781	987.396287837965	173.472777305187	228.92911330415	632.570676374592	233.764652716555	364.495119491856	253.187235138109	175.126511678036	288.169183495096	177.332852198652	296.033218225562	221.283733422374	204.968500294486	533.105653847082	247.291094045851	241.539466215659	413.488571083855	170.976781941909	338.324396050392	311.801814231726	75.7601351598486	67.908666799997	439.761082127295	1947	306.385847096613	55.9942078213853
179	339.325621629091	117.550857274961	430.101627195303	380.651702190738	167.691932663316	310.464752398358	151.521212797493	84.6923113925351	580.501291415464	534.161228978688	356.676637854868	1048.18610568493	192.921434945765	227.865684190909	596.028298946567	229.969294631753	472.142734244907	210.15746888042	191.008833338259	300.909598342464	225.314082637664	386.283007022298	263.219911277348	264.661902305345	480.065516757995	281.147409755058	285.242789938277	477.087601081657	221.809321873319	355.526186625123	271.986839736455	75.9209847037124	72.3292018228632	423.440194132631	1948	323.722458196075	56.1405188962998
180	231.824405093698	96.4041688051178	448.44224510696	297.329125195168	161.642796008829	311.470062047506	180.743679342655	78.7531304809236	757.99436483945	493.214652809595	334.464949475457	1004.1573129634	205.626978114678	226.683502875364	455.983009953372	375.767468092202	368.383154559939	266.758915401616	212.17060145284	220.037149457429	194.804819741592	426.972286753062	311.646305395373	307.416150887314	475.84730030202	228.320900966415	244.429731456962	426.01253019739	173.054003004463	382.329312667755	244.277678372528	76.0818342475762	68.240418984216	419.699499760002	1949	314.911307200378	56.2999456301715
181	225.193445479766	96.6077440090704	366.752039654195	305.556642195654	142.570501168151	312.475371696655	123.130011668472	109.21809692058	753.95584748326	469.13905750881	262.814645825034	807.424811969562	211.32991125874	236.529254251714	580.064924195881	337.405480199217	448.58644420976	217.807561151176	136.980665359618	259.828247848532	179.768214823715	455.541302026277	277.842140124216	237.630068317532	528.840627660569	295.184045731297	218.981888485088	330.741848021688	151.01981460998	321.994397437032	208.282252225492	71.4728036654946	72.6816885185959	383.256396659829	1950	298.135535069431	55.6232414362014
182	240.385559233996	86.0444528706401	451.767306771519	235.284869401627	194.904408228711	321.330578909329	181.403413799909	72.9251619492491	484.617370353781	444.758099402095	356.334518414892	633.582269209048	139.6035810661	171.595047376136	603.953908893043	271.835729129818	508.538713455275	218.763233636398	147.637575959126	266.789074691091	196.455412521788	374.482870856149	195.910032037125	256.573557859413	496.207962289935	192.301598715212	187.771422108735	289.359218792276	151.704053489932	176.086268233708	235.585519818576	62.057450482686	72.8632725739734	391.99536494432	1951	273.864966984577	54.1715705889429
183	219.126087587888	75.4208431532609	377.872335170107	164.391061262189	175.897458515227	267.270366685621	145.40547437875	85.193709580048	424.491999353053	586.773795307622	346.052713978223	690.70459179221	222.273963426785	263.673871415791	464.804916283917	299.92565152336	345.59529808786	214.073149963854	112.353406388862	201.041823636764	117.219105090742	428.706760057109	196.594270917077	221.702507723097	412.167217213755	226.246507337249	183.143541970732	296.948364165553	106.137765323735	303.3034919445	263.759636895234	71.7366974483961	55.8414952582932	387.667821064	1952	263.338755879437	54.1600443229206
184	197.696969938487	107.95768994796	505.808983598571	171.892870359696	137.125806940214	196.985713361714	211.284358165263	97.5150359674272	363.733283273361	378.072140462875	260.832615019885	513.700350185123	201.980531521656	178.765732607955	622.060478152008	201.084549296853	137.198063571247	197.975315047595	143.435067466419	201.856124452574	154.980734627626	313.505814087033	275.182153624422	216.536158604269	421.493663324467	216.190269253108	167.616848598895	292.164661031932	171.440795176845	386.415896391544	226.644547126459	43.1098768703552	60.2557470958522	416.365013317481	1953	246.731289954917	53.645300073829
185	117.369901538115	108.209017360247	482.613662559321	215.375025959502	176.711759331038	268.530773658241	167.946087508991	61.0285788886353	186.711448747414	494.114719104849	268.191167492388	552.010815958589	268.355158628905	241.799275928111	384.944060233338	201.991841255209	72.3006133297155	227.199980707614	123.336414305812	180.111276741487	193.125010149718	301.801496496819	186.198740826348	241.550775949212	394.325170056222	228.307392118004	135.614700873837	318.599906574828	158.298570629083	318.866313631853	184.537152471864	57.5590039620108	69.0145074140606	378.860051900396	1954	234.279716832111	53.3559695998334
186	176.356445201917	113.889959355733	518.742606394135	223.148268662279	210.029291900153	308.915004742342	219.559627374083	91.6606780574626	418.882057351538	522.716721100926	325.876149319808	691.022206809488	294.61321834614	255.988279148049	381.615542816859	251.087080449184	159.282517448187	216.771149734757	123.698325779506	163.781592287393	193.939310965528	375.815848619067	241.148652089553	212.181597027128	359.399142048468	263.017592710456	157.805026423204	301.351620428824	182.47218362066	345.806413114181	145.029425738115	62.4576893867533	77.8335863112178	414.411256846214	1955	264.71488434145	53.5434445983691
187	184.089475518728	92.3995806495869	563.895775126385	202.072266027141	157.944198977758	293.956625481539	146.687244181415	73.4303300479464	491.943564421953	444.692440115635	390.765117261174	639.678529753339	247.708297550248	235.091661453431	504.776027934071	257.86192500665	123.290232893805	200.460314836584	129.23726778705	118.930330609153	124.331985017735	311.418854087253	290.705391244339	170.299454565796	316.633897892212	179.870002425691	114.602472569567	201.705328005202	159.858057222325	319.850574610223	108.461915568861	52.9317521425384	73.6964229457055	282.102453921749	1956	241.334699054494	54.8561998151055
188	221.425733410316	92.5811647049644	583.846145113742	267.779618854768	158.306110451451	254.926420831136	154.292097517959	73.5208079163698	538.833405573107	473.088981952168	329.600821569904	624.350070877944	246.351443683163	217.487747019041	484.860843784434	232.230613023807	123.471816949182	155.166716912719	119.245118193042	130.574957938949	146.379053942097	279.463516092734	279.951091272571	152.469345460347	265.982313697649	271.011375217516	191.619873109383	189.683081238445	207.953327474661	312.771938043154	146.695726481579	43.364345875296	91.2874568502161	310.241071001422	1957	246.20041623633	54.5343486271771
189	221.991220087962	81.8400594223409	586.751489999781	217.750070005616	118.9670872432	223.588405793047	139.836373081731	55.1999820384302	423.666074644424	367.185265281125	299.370217942205	544.069498048845	229.004511527836	275.536211116481	384.658175301861	276.942387988228	181.906068624483	184.494426811776	176.88423276772	182.2224270047	168.629698070413	273.878706832447	293.540364454939	152.862044542045	341.051298473708	238.322475338383	159.353831601423	234.721267679573	213.937747320485	280.729263772865	121.079494143474	33.7630104073949	82.8321743823446	331.936595707848	1958	238.191239925269	53.3519787125705
190	237.413926742965	76.5116041225873	511.447199933969	262.046526421232	132.424413534117	256.132792410114	140.063196071321	67.5357597520159	434.112812695406	350.253965833869	230.243555670412	629.776229709224	223.113396983824	250.134863715881	356.334518414892	223.824967719862	277.249321590484	196.730301878977	125.296768121652	177.141529206049	152.829686137713	375.784746851797	233.412794339353	171.671702236884	290.19362580107	250.859943300329	165.404853211503	280.24765761907	162.485685317787	228.041927538776	198.126425654232	67.6183836388053	91.8152444160192	326.625105008424	1959	239.791336223547	53.1982034545627
191	163.595295843035	65.6793926530096	408.989182085383	299.433678113808	119.396857118211	288.918453342978	147.679987459949	92.216739957148	226.673763938138	342.192324925492	198.917792843672	343.89286902888	160.573083710282	195.311558636616	432.87376855283	235.878002094625	300.154987787072	180.00477675053	125.658679595346	172.002197784041	125.907179574245	310.154363044183	172.568941098749	196.799416917356	440.827338673924	223.370065103622	193.687041075445	281.46408229454	139.164700572394	84.6128290983993	199.825398961294	77.4289491774355	74.5295733174375	300.678062963895	1960	215.325333355705	52.7210902395846
192	208.65201768082	82.2264753187324	445.366940058361	278.467002903015	139.553629742908	281.673626524534	133.12687365146	73.8751795676947	263.433539577792	325.019122843909	212.414703202024	410.073345710137	206.18869488114	237.932917849338	342.274948812281	220.464406058317	242.355337827796	198.118885831864	115.505052138944	189.855554675127	120.74397204807	338.632272130444	197.824832759488	234.534971235215	360.252712772449	178.232290175375	144.380058536618	308.439053455323	168.661113996948	144.758620451376	201.524372268355	72.7357239122377	74.711157372815	329.399759640074	1961	220.041446047382	52.3176217170353
193	231.582188300106	87.8640633355994	411.88321723787	338.30554649447	119.837936726775	258.203730287361	133.330448855412	73.9656574361181	282.185706127069	289.589497533784	180.767241287557	420.651402334039	232.380152834118	260.839212364457	337.900909360688	199.277505202508	272.545414910264	228.148427529733	94.7303282392852	173.189719807098	88.0048066864802	319.746587893389	179.834502428706	148.594819240674	256.054880912305	149.950730629964	89.0603818180863	187.050112435471	145.179279707692	180.435489103338	128.771683755788	63.1519813631967	70.4822595018177	275.605640314125	1962	203.208866529275	52.7842198382934
194	277.194972037576	93.5318106419407	563.094040681189	310.048805531022	160.100588175182	250.748416761127	155.809486769643	111.118132157471	337.592719121371	535.617357173627	265.583645589909	497.065617084365	304.731974124087	301.15558504724	327.117706736507	261.39338930855	347.446638638621	282.109993744118	163.623884336183	202.769385436973	99.1976729926899	362.230345347884	248.914669129226	248.46227978711	483.9560651002	161.960411026107	167.421755695107	375.685472523943	140.877496887131	251.955730817901	212.193220919946	53.5192299687596	79.4848074099446	359.79027033384	1963	264.514811089309	53.0919795815689
195	247.953655936493	99.2316021933486	565.66763338301	296.315019086589	120.312945535998	227.001432051907	163.526180804656	92.7539523009118	411.744987161112	546.938714619369	292.710041516595	479.974724730306	257.964969245688	223.765277459444	284.453936022961	268.387517033237	341.398130302664	248.03376654916	185.462351508347	209.365787531715	110.458397700217	363.99529210067	325.092007793472	318.247419879096	448.426851302957	121.793578153634	201.652549248622	286.412719042474	116.987883871438	345.180607857586	269.812543460906	73.1032902527077	84.1214840073778	333.622060166499	1964	263.584391465034	53.1154141020618
196	293.918298051166	99.4351773973012	514.859283715032	476.195074608772	127.217852029323	211.228123656763	104.220451327249	61.9145080169477	458.986686689469	558.373169400639	339.827333975869	642.508476415693	277.261887961098	238.348864716673	209.408199032539	264.198831548206	335.262914009469	284.824329796819	239.582568151738	210.180088347526	121.794520631431	414.200141819893	238.641661151988	269.596087727073	603.860917750497	156.998893748292	213.738884505512	392.523152510123	166.352357555825	348.085952743626	300.956722232268	87.9105589068725	88.7939747610619	335.069706061273	1965	284.890460322177	54.3237358424992
197	219.174153955488	132.896909069217	615.25798757919	358.835226167149	100.595367564272	146.483668977462	96.8864032774439	30.9808159533757	230.082391967282	330.628750686158	157.416411411954	303.362239727122	160.877189879149	72.7457770087292	184.59024538771	271.252649533311	246.668116222644	166.816056631495	165.785928400383	169.903928050709	127.655790045233	374.714092075453	277.455410068559	258.138699319431	376.517052099349	122.426923232598	237.293289585067	170.795826205063	132.620763074966	299.192717957278	166.017149619687	68.5156225006705	31.1372672675245	287.351741086632	1966	208.560957693758	53.9586123914069
198	250.047841599376	105.466721132928	537.438538434913	322.685861980087	87.2970058616264	122.225232984238	156.733115009799	80.6236347468709	129.017670460564	322.225304497071	138.036240491224	161.422884523078	208.786163687128	128.817865167796	255.474314589922	238.533590364704	89.8671428115282	233.171834182823	101.909181612003	176.318746090074	167.007065464833	355.578965381703	386.666281326036	164.244977203797	238.983780591964	187.088125706579	232.712533336868	144.851297434657	68.946649012743	301.306381494613	162.985826868238	58.8256941199381	57.9080349058246	281.361038055502	1967	195.722515915619	53.637269210343
199	144.277328456846	72.2921310295508	422.573428719506	376.676959165416	107.588238651897	122.366604653649	112.121871010293	24.8286350598509	129.140820892585	221.399344032026	105.356451230787	161.604468578455	162.954410941703	146.677191084923	282.182878693681	222.487905886494	127.466666167487	192.034249180391	75.2361175052298	94.2678858006768	139.604523543896	251.98086355913	229.293538051966	101.284947151735	139.041864299638	123.126241757287	62.6147690194328	125.343577852191	69.0697994447638	146.214748646315	90.0707180154808	68.7443304458519	62.4812513316552	296.511054468173	1968	153.203406303793	53.9695528547264
200	136.893014924583	55.6815881922255	342.669847008837	310.047234734696	80.7967365020837	130.680201292844	82.3125549574408	31.0499309917547	193.942138398916	175.531148811819	125.319701748024	171.308534126129	163.861702900059	173.491312701843	212.435437713538	200.482305985159	127.648250222864	186.64673193875	118.47699878924	100.335872011085	83.9512096855533	238.729625746288	140.524696032133	88.7562756492188	108.284415583933	141.054996872059	62.6907955616497	118.955777509647	54.3555219331452	62.8142601529358	69.8083878776227	49.1784913992946	53.6533759750679	269.226950590277	1969	137.10576542708	53.8396698752077
201	144.719036383941	66.9008438767253	425.083561249724	273.107445835991	107.869725353659	130.841050836708	112.366915237273	93.2440407548718	157.203725589306	305.408987340936	132.160519751215	219.190490237287	164.768994858416	183.247842846831	226.058011778034	172.454587126158	127.829834278242	211.455889124149	113.375366479075	141.959775556293	112.154857733156	267.675003819403	192.114673952323	133.365320533867	185.916939965321	165.021578907765	137.043811371955	112.534047966444	64.3363617936	199.508726421812	140.161527921378	39.3880320536474	40.2994080824538	319.994773713022	1970	165.257697315617	53.3478068858167
202	137.311475066041	55.8198182689834	317.453225256268	281.542307951614	67.5002597550303	131.001900380572	112.508286906684	43.5622662124722	0	176.151927520168	79.4169490086271	171.772233201798	117.62405638379	153.553194925835	174.913511696123	155.69261952293	143.083523248482	102.984862936592	75.7375156927427	124.51168411752	73.0354318513902	247.345443598758	186.248377990275	63.604684864579	147.440912259011	130.005387190853	120.210215456225	92.8114434464726	64.4425476252914	179.276869732694	145.04262042726	54.2242033602252	49.3239471391558	278.357989637935	1971	130.9856380186	53.9405909143783
203	183.398639294203	39.1112577408661	354.640257496811	267.115486167799	101.368199357055	155.773672613392	90.1084171273239	43.5930538204773	166.648923902324	204.248761417548	79.5074268770505	210.220300733492	122.464308185176	149.902978421629	77.8863650677981	190.913014762325	113.120897474134	182.180957981672	92.1325452740318	95.0520273270128	73.1416176830815	248.115133798888	148.089965301242	63.6675167176507	178.784582163876	82.8890372093745	74.5547060586662	86.2923245310084	59.5796763567997	190.614249300969	120.761250807665	54.3002299024421	35.9197137640843	243.450811186103	1972	134.692597230117	53.9644160827112
204	137.786483875264	44.7362793871187	227.836153219966	206.586420511084	60.8887780155506	114.925742453622	90.1988949957473	24.92413947652	129.756573052689	130.134820808181	86.235147544713	191.373258086076	114.157937209084	137.309275951184	90.9817798850219	145.086602724411	90.5985055812839	103.486889442636	81.4442187479886	77.3482102462382	67.6095871793752	142.125651648402	161.344344706738	76.4839581072357	194.708058687861	160.205203210546	143.672886030295	73.0995203415234	44.7441333687526	212.748654501101	146.450053936069	44.4840094970354	31.4627362664364	172.284941122864	1973	116.388819112312	53.8231299128714
205	168.682162667727	55.9768979016629	264.781911144712	383.776958562529	81.2642054889379	131.494502108654	97.8175713399679	49.8784382425144	139.16155897974	139.566824432053	79.6959224362659	229.97966188751	83.6917141323667	133.454855924494	136.703576887572	162.963207401133	234.46491371904	115.876702549863	103.365623966207	137.106957384293	95.9351290219369	263.595017440186	135.832727403997	63.8057467944087	195.10075776956	142.78915601684	92.1567355374644	93.1457089048145	79.6707896950372	229.82603800675	138.786452816902	54.4384599792	45.0001731700202	215.865114413462	1974	140.460358062583	53.8659391120459
206	230.511219364497	78.4732145754887	356.919168807725	261.865570684385	94.9225937096849	172.830635766793	128.075506823753	62.4045964709076	278.747232967715	223.600972163661	113.057437302532	278.374954238265	128.177294425729	129.54388723004	156.57195130667	192.696182752503	326.225180263622	134.456395662459	125.43028580943	137.439337887042	101.776292242756	285.935196959129	175.049228498758	70.2588922641475	172.013507517594	137.179214015325	138.536696200941	93.2688593368352	84.8264573988434	290.264311635775	50.6374470276217	59.4741188436391	31.5375061715919	223.654693398038	1975	162.492236462468	53.7074693747967
207	246.50192597127	78.5963650075094	486.575839214029	378.672184659711	101.839438255094	247.381571914275	128.25709087913	68.7176269082963	232.721329796298	158.602990957215	113.239021357909	327.043565149882	195.484974551094	175.047343543166	150.387726168078	281.506807954628	396.056815926881	122.496980748773	109.339990715539	119.782644696072	113.323530200291	322.878755769018	247.14155423554	108.731464218539	187.997930939059	137.511594518075	167.881370700327	106.743778546613	80.0025418792562	308.377792398578	50.7279248960451	79.439568475733	54.1359246066593	253.239071416893	1976	186.364265799279	54.2286805036073
208	223.948118151883	67.4663305543715	469.880787534322	426.837198268958	122.393936509735	190.04216527875	113.318817811311	43.7689830090784	317.131212009275	149.439279345959	113.420605413287	240.936594585435	178.769188359874	130.782931372616	203.22240309762	253.412487331371	351.774182518941	85.8974263344521	148.007655573718	90.0019171363672	73.7950689550282	266.431247287847	274.212029812993	166.646410628201	172.649365870681	113.847233695644	156.77835394401	80.16339142312	100.229372020129	354.150169042851	122.966020531954	59.6852338699603	63.2729326803599	195.881757703243	1977	180.034141401863	54.3685430660016
209	309.761035643954	84.4601476954348	452.993470384215	436.550688594592	102.150455927799	240.09213448015	90.7568418510248	87.6303288421723	336.577670534996	224.460511913684	106.914681186968	405.657523076251	211.338393558904	203.985181793912	223.583379244801	266.443185339931	376.178388411292	178.322139725268	153.97322586362	144.297120490564	108.045340382995	346.922306824736	262.18475649799	147.772036124699	298.928824174376	186.237696575253	180.569635109646	113.719685033909	115.574481336588	329.264042837439	144.839987701104	94.6866601014003	67.9290871522453	269.174485992962	1978	214.763986188379	53.6135657298688
210	271.865574260027	73.3131486419675	352.339669196587	313.028292003687	102.29182759721	240.620550364484	98.4220137665186	56.39881379504	365.544725597421	196.699828430237	73.597148617852	329.201210984367	162.814924227883	182.388303096809	145.058642549794	225.987325943328	400.859682775689	178.850555609602	154.465827591703	168.804056462687	96.8644121288687	355.643053871837	256.598062282111	199.696907821762	307.738792452838	217.033786880597	175.319719626232	180.986838614043	105.814809598946	314.895968836246	201.415987321806	59.9189683633874	72.6135159580131	306.591796975012	1979	204.226021830723	53.3585066125772
211	155.69733191191	79.0713738167322	353.246961154944	369.092840340385	102.433199266622	199.533859163041	90.9453374102402	43.9009299005291	300.64790367442	103.143827524864	73.6731751600689	213.399592498925	241.181638812415	234.003099598963	125.522648633446	250.831040647916	286.261608435837	179.378971493935	121.711582585376	139.028983769759	102.760239061861	335.24186533869	224.480618106667	135.621612377675	118.615543025263	205.724053327674	140.662926108891	80.5856214757625	75.7516528596839	300.205567428795	189.817541404018	55.0052032939076	72.7743655018768	315.03985377978	1980	176.911546143849	53.8583169645104
212	257.450062209765	73.5336884462495	400.82104118605	394.175630245911	143.643983377882	241.586275946198	128.994108515662	69.0493790925154	367.284539608979	75.0614449536902	114.008083239508	233.146387282329	219.951698137251	203.198212834188	119.125423512941	233.906966863763	287.121776504389	155.061159399558	116.462923739023	127.229790081406	80.065373732328	343.902922125371	304.865177652599	122.944029383379	166.29926463998	206.450389549184	146.908726463493	114.317844275152	86.0227758813304	313.259513222991	234.620422555393	45.0608059082345	82.0634266600111	308.834894129675	1981	191.659651216364	53.8791771927876
213	117.248950220951	73.6398742779408	430.071467905828	276.857564986581	109.629017239669	200.333080334114	129.17569257104	69.1254056347323	358.786217321753	140.848594234718	114.189667294886	223.771560644751	272.34058306925	199.755341445119	172.429454384929	198.667722068446	256.80729235284	143.00309847655	88.9196384672055	109.274645588344	85.920988279354	279.063905507197	219.526640651221	116.682521065509	158.63786263567	158.363915756277	94.2276734147108	87.5420500886064	70.9786311410849	253.154248415246	161.816211923307	55.1434333706656	73.1161707825874	287.767687953967	1982	170.200494397207	53.9207812301589
214	156.551845113687	68.0695163438608	403.225616203107	309.405093196302	233.495732385408	267.673747182342	114.129348715937	69.2014321769492	302.839478709565	225.651803847925	87.4440323978144	175.357418738075	237.175479860557	252.501111302565	186.168267377608	265.954667682297	273.119069728809	112.147317910787	161.576822563103	91.2177134933064	74.5792104813642	368.571650119155	273.698379414131	97.3909430576104	158.889190047957	122.107423259728	106.198398061949	101.142004685997	101.611672787708	271.433605270158	153.861071005887	65.267529856124	77.8621748043655	273.893786477184	1983	183.512133948804	53.7703242050128
215	172.497312786247	73.8440778004242	442.063869542377	286.45293142844	185.940501910223	192.787917257987	160.018592606923	100.792345423652	322.471919520378	160.055663400235	121.25165342089	234.126564190249	215.324760477044	263.788225388382	253.444845735703	206.343575398962	407.198160113572	206.132146213375	78.1917278737271	134.041705432185	103.438823075036	451.784585531114	281.469108842785	293.0210591893	151.177522561191	189.763191851111	141.914536622081	108.040627994014	86.5675280474628	210.218101618634	176.783701802805	55.3093094627751	82.6402230712102	311.948840767913	1984	201.789578128189	53.7363881552424
216	188.525718504862	62.5663884925675	339.540820725862	287.267232244251	110.403105669514	184.71685157165	106.832999777975	25.2232190971417	75.9813032826613	141.376381800521	33.7171431546525	136.740961840149	150.575279249497	165.868238127907	86.9131032393577	164.378494891575	338.004896077522	137.801563520001	106.314322830867	109.896680933755	46.0381553827663	319.876021510717	161.337119043635	215.690756021188	167.354839771586	165.769592118584	77.0214846102649	67.6070739052523	96.9668280493757	153.945265689003	115.448503471179	80.5856214757625	73.6288787036533	268.26687987534	1985	145.946521313547	54.365434421746
217	188.887629978556	62.6424150347844	359.287615509266	424.403092280956	138.230076757951	193.43822693728	122.245653336486	88.3604349748665	237.700754152238	188.721753886446	87.7380854701904	185.773997499583	189.123877746106	195.281713506407	33.4563909644045	274.982034172388	268.082154227309	144.390425792375	89.7037799935415	140.719788935921	63.3681229377637	410.837066884225	235.932037488267	124.495976154252	223.570812874187	166.227636327478	106.82043340736	101.528420582388	56.2423624808913	85.7230679421779	89.0955676558065	106.012729936122	78.406926970498	321.497083319969	1986	170.08612194466	54.5096095146591
218	228.722082348278	74.1299627319008	312.749004416783	369.780534972256	145.412071723323	193.77060744003	137.718625473946	94.8085538963596	180.915210301541	207.884212436282	94.605921170203	205.593048914019	271.23851236637	359.955832266684	80.359426804704	251.646912260054	300.480770945249	169.925919199284	151.739867646183	128.77356871138	51.9031947077531	322.523755799162	257.026261360795	124.722799143842	200.033058235696	172.868020719371	160.612353618451	88.1056518106604	122.974502832119	143.185939168989	89.3468950680937	96.1550405076882	78.5885110258755	232.497648399362	1987	179.433949365373	53.6248982392793
219	276.747609243705	79.9510197597374	456.129094011764	460.05074412124	166.524516833242	151.878411882206	114.921030064641	94.9499255657711	123.914781513338	113.519565581875	94.7290716022238	176.443153159156	297.349231388151	251.644084826665	73.7422901984479	265.057114661167	269.620277990506	164.065278104012	101.414380769063	135.202838076952	109.740543778872	316.144751916048	271.534136235073	184.215453384137	288.737497606131	142.367240123463	202.904159761812	122.167741838677	82.184063817909	293.316997217269	147.971841417468	101.460876340336	83.409284952809	255.69171280155	1988	190.285315310159	54.1140802408393
220	190.214638715432	45.7415890362674	314.428499849392	340.291033051539	173.847883468025	160.536955394765	130.414736713616	88.7474791897888	229.044723913802	189.400337899621	94.8522220342445	225.751392335044	188.279731800086	272.901357357915	87.2479970162304	235.203502151899	214.627641067213	227.868511624298	107.269366997558	117.010817497809	75.2163254715122	362.665455930406	340.831386987957	112.085428535511	168.806255577544	68.2061756242919	143.6637754116	20.3810823401638	72.0430027321211	248.576319600435	76.4949536815232	71.1721532485461	111.529052476561	196.019045302204	1989	167.687377353968	54.1813455400518
221	198.525093761973	85.8738643895502	305.553814762266	398.407041391031	160.286884619539	228.521648736979	138.284112151593	114.284857552289	248.540191284919	199.140845922077	101.764040031407	216.247132080138	257.399168408776	269.946061148683	73.9081662905574	298.396010060327	215.085685276106	177.794038000199	124.490007128211	154.307177162697	92.7197089409877	386.918237056854	321.813755859451	132.097687898144	161.025473052398	167.737485756793	174.076591413206	88.3833686012377	97.9696244244016	220.639078609857	67.6463438134222	112.090769243022	107.221614789224	226.703609068347	1990	185.994093784902	53.5575029995953
222	206.882672698318	57.3277827427065	354.098646923332	326.348644854908	118.686543019234	271.433605270158	107.69505280212	89.0289658915504	258.54899131999	180.413812114028	88.3098553331437	108.237605853394	215.030707404668	276.806985344858	20.1699673138425	218.49305666819	135.659311489518	146.413611461287	124.794113297078	142.309434818637	87.0708111905679	365.651225588377	219.901432654794	145.59773984915	193.562319847097	137.013652082481	174.60500729754	88.4895544329291	56.8229288032747	81.5167895382865	94.9423857434025	76.5998828761531	102.870823123267	212.1002297774	1991	161.277474983108	54.2670089429994
223	207.307416025083	68.8762773373026	316.543420023789	261.802738831313	97.8782040781822	101.953478068419	100.112818932681	44.560664357783	249.406014220248	114.062432792415	33.9936033081684	187.134935437118	260.629353975197	373.810255869016	67.2740650839718	187.892373425898	167.829848580809	121.201073779167	90.950363958486	155.061159399558	81.3936391062658	282.844183947262	234.350245587184	99.4455446530581	129.242608494561	149.81627046439	132.811457749039	74.9587148739178	36.1996296695191	122.506091367469	127.020874169943	97.2294651952159	75.006152922987	174.593697563987	1992	147.814678624982	54.5056288028573
224	231.728586517763	63.2160698533299	288.3605064877	262.446137006768	90.9971736890244	110.551703002029	77.0821173484792	44.5914519657882	182.526847332832	133.187192230409	68.0343305061406	236.705183440315	197.8700716937	241.093360058849	74.0740423826669	125.575741549291	128.056343108566	134.222975328297	136.727138832474	211.513380269709	93.1720982831047	222.289985549318	165.861012464804	73.0165822954686	137.496514873338	194.048324230608	151.29124821525	95.5119564914983	67.3095650809574	99.374544659087	127.513475898025	66.6561138090107	84.5741875087601	212.997468639265	1993	142.049218547136	54.0422169981049
225	248.294204580142	63.2920963955468	366.068429092774	328.962449942694	133.186878071143	144.727832843371	123.462078011956	82.8943779168856	163.505760452408	152.364730424982	74.9103343470525	138.245156402688	248.75130631124	237.473302844118	80.8947541928757	220.362304297076	128.21719265243	134.500063800344	137.089050306167	118.515012060348	93.3329478269685	276.681321638715	173.156733084235	119.645671256375	267.423362247851	200.941292671849	103.102358501837	81.9654089692191	62.2261540081837	158.203380371679	114.267578792695	77.0428474403093	75.3479582036976	205.856942696921	1994	156.90915507814	54.0791859708848
226	192.642461518126	63.3681229377636	444.349378197863	280.408507162933	140.441757986078	153.43915511251	92.7021160221276	57.4506190154619	125.156338930037	66.7101492026525	74.9863608892694	266.963433083365	230.238529122166	213.384512854187	74.2330069709386	233.791356254111	104.294907073139	115.506308776005	114.517335408655	118.741835049937	87.6457226461748	254.339885482711	187.450351339538	66.5577819589534	194.919487873448	188.966798113426	91.1234657136987	54.6938714619369	62.3166318766071	123.363746161899	32.0652937373949	46.2935668655031	61.3386540835446	191.016687319893	1995	141.335827535355	54.9842826376085
227	265.474318165564	46.1336597994354	300.202739995407	272.855804264438	126.612467124976	119.482308438388	61.8516761638759	31.9390017127206	173.468693234737	181.225599655715	47.7581773606067	168.323078627422	211.378920104136	281.108139846888	20.2585602266738	158.454079465435	112.436344434917	77.1173031861994	103.280486805295	100.16905344118	93.6445938182046	270.502123048369	215.785632119326	73.2861309451466	138.286939584981	157.904300751057	121.717865770683	75.2697325466232	25.9919668194752	141.326430477329	27.5090419118937	97.8979961118998	70.9073169878484	191.409386401592	1996	134.146172627895	54.8571524005008
228	233.86047129249	51.9484336419647	320.234163073226	323.348109711464	91.5689435519778	153.801066586203	69.6312020519602	31.9547096759886	154.365296626788	219.681835328308	47.7889649686119	247.863806386601	197.272854930252	293.33584677319	13.5088484104361	152.48536758288	112.559494866938	109.404393364938	45.9677837073259	100.329902985044	58.6095525453712	310.087761279927	167.474534451688	40.0062974878739	122.168684316473	145.618788519929	79.2513870757829	41.0882619977702	41.6198194747576	106.232327262608	55.0859422251049	51.6163672984803	52.0885486743149	237.893019622637	1997	131.757434933803	55.4907144704857
229	193.939310965528	63.5616450452248	428.043255688671	440.953630698598	105.788420220656	68.4213747210628	92.9207708708174	63.956543241781	222.181914762035	162.587158760498	95.6702927612393	258.194933827931	269.620592149771	363.029880678222	27.0252366432408	286.885528736839	104.629800850012	77.3359580348892	80.5403825415508	100.490752528907	88.0321385425664	365.637716739967	251.890385690707	46.7026022290005	122.310055985885	215.871397598769	134.359634608728	54.8195351680805	62.5051274358225	195.287996691714	115.052976956092	118.956091668912	47.4191995132843	169.193613951732	1998	161.58281930908	55.7524774318475
230	161.892552624789	34.7020324515529	312.06822128875	350.68844809786	105.929791890067	136.963386600024	38.7436914003961	57.6146101519793	212.832849184217	162.768742815875	82.1011257718542	278.531091393148	240.574054793211	329.359233094843	20.2755248270032	230.424511407258	153.11148699874	83.882722965705	97.9645978761559	125.839635332193	64.6467511477747	335.735409544569	238.644174426111	86.8150855485657	146.958677786685	171.944706638481	91.7832001709526	61.7200434316904	52.1567212348978	136.514453009826	106.195570628561	82.948099151262	76.0014094756443	223.492587217113	1999	149.759564716993	55.1081610543743
231	105.364933530952	40.5142930199593	312.711619464205	536.513653557696	91.9201736106491	145.699841610391	85.2914131115747	25.6228296826784	203.442314583372	38.3249170996726	47.9341065492077	199.252372461279	221.315463508175	511.984412277732	20.2811796937796	218.370848713965	121.037710961181	109.85301279587	92.3678505637857	94.544660113458	70.6104364820842	344.74581143433	302.854872513567	80.2312498244376	114.441937184969	217.174530231478	85.7918688212915	82.3725593771244	20.8802814128192	136.846833512575	111.167141002867	83.1089486951258	42.8214786647557	301.392146974056	2000	153.434932442384	56.9806140092174
232	162.307242855063	28.9576302844639	381.987193227779	471.560597126197	84.9436388048223	163.055884384414	54.31593786571	25.6328827791698	203.719403055418	105.445358302884	68.5307021454078	259.403818681032	217.29014084113	319.650769317454	40.5793239878886	154.581438201355	105.013703472281	58.2309906306136	57.8115880113594	94.6860317828696	70.7009143505076	338.085949167984	374.884680556543	46.8433455798813	130.941581801623	153.73697809607	98.1986465288483	54.965305067207	47.0173898128902	59.6022958239056	144.126532009474	46.8194694757141	57.1744730212114	216.973468301648	2001	144.052214863259	56.4934255144209
233	162.55857026735	52.1633185794703	432.107219945355	482.004821903056	99.21526591155	137.486147617581	54.3467254737152	38.4681737246763	242.884382030661	153.510783425012	20.5714628549713	239.826669900922	275.781255343461	370.394716336033	33.8333820828353	129.094325321312	72.76399824612	129.584413775272	40.5054965605293	82.1755815177443	70.791392218931	291.841076988612	284.100506849432	33.4783821129796	139.30167401209	160.527530616804	86.055762604193	75.6429537538697	94.1874610287449	95.4943635726382	135.374683195103	26.0328075239718	47.7145092227218	225.241826006631	2002	147.501812956598	56.5455225333065
234	97.655779318308	75.4368652757942	413.600725941588	484.046228809358	92.2387311057231	232.372613011749	38.8379391800038	25.6580155203986	214.063096867363	105.631968906507	54.8848802952751	180.107506830303	235.539338406568	373.386140860781	27.0780153998211	135.819532714851	113.289600999632	123.337985102139	63.7136981296585	202.730743847334	64.9715918281559	340.247364913654	249.41261156482	60.3006718707986	123.064038222746	199.599518449501	67.7016358441254	68.8322950401524	41.926438917748	101.639004643795	154.689823147904	36.4723199118507	42.996779534826	225.770241890965	2003	149.030992420712	56.4282392489921
235	NA	58.1006145354896	315.868291762532	434.824383431444	85.2376918771983	189.67931132726	46.6262615275183	32.0866565674394	224.118392473708	134.550643442067	48.0572569812284	140.22435977445	242.088616611507	305.237142222784	6.77107464628208	129.609546516501	105.307756544657	136.584824685266	75.3960245712975	152.470287938143	59.1310569258671	357.316894437669	314.639300716448	40.228722247748	98.5530181801732	200.203332557521	67.7776623863423	68.8951268932242	15.7327818499123	107.815689960017	136.504399913334	31.28649291857	43.0476733358141	187.243948702197	2004	139.127734498837	57.8297925510858
236	NA	40.7078151274205	366.024760954889	402.167527797378	99.558327829322	207.26971691324	31.0967407222932	64.2204370246826	224.450772976457	125.050153098346	82.4554974231791	160.407207618172	376.268237961184	400.856855342301	40.6396425668376	201.391482899108	121.64089675067	136.861913157313	NA	146.456965439906	65.1167334087517	318.683158780149	215.22422951213	33.5412139660514	90.4197489592946	187.833625643276	92.5466071857749	55.161340448791	20.9858389259798	174.131255125379	170.188870504389	26.0893561917364	43.0985671368023	179.781723672126	2005	153.135225658229	59.442612365356
237	NA	75.6819095027742	386.741051231191	360.558075578378	92.5572886007971	129.72735624101	NA	NA	195.444762165128	125.156338930037	75.6636882653834	160.568057162036	443.87845345909	343.08328060205	27.1056614151727	267.283875534031	170.534759855549	117.530751081978	NA	185.136882509435	88.9180676708787	295.676961618645	150.99342523169	40.2701912707754	65.8075696332761	188.36204152761	92.6879788551865	55.201552834757	15.7459765390574	150.537265978389	90.1502003096166	20.8827946869421	52.7451415389151	164.438813470524	2006	154.30233911001	63.0458365732073
238	NA	NA	308.091279148571	344.419085798356	92.6634744324885	103.883672594784	NA	NA	156.536765468949	105.98445560224	68.8511445960739	150.6786376478	399.396957236178	390.254922614231	NA	183.142285333671	121.980188757258	111.188189673646	NA	108.774189878628	65.2964325085371	264.437592589879	223.401481030158	40.2928107378812	NA	143.247828544265	80.4439356470856	62.1498133067015	NA	126.754781272183	52.2958937894518	20.8928477834336	48.0161021174664	164.71590194257	2007	151.453487309711	71.6604792569609
239	NA	NA	NA	NA	128.478573161208	147.323416693767	NA	NA	NA	NA	62.0197513708429	120.644697720217	304.53342546838	185.04514800395	NA	117.994450157648	97.6859386077825	137.600815749437	NA	89.7150897270945	59.4263666353045	273.166507777878	180.602307673243	NA	NA	123.958763810489	68.1508835935887	76.0299979687919	NA	NA	57.1367739093683	NA	52.890283119511	157.129898161947	2008	128.39647838476	95.2060180165506
240	NA	NA	NA	NA	NA	NA	NA	NA	NA	NA	NA	NA	NA	NA	NA	NA	NA	NA	NA	NA	NA	NA	NA	NA	NA	NA	NA	NA	NA	NA	NA	NA	52.9663096617278	NA	2009	52.9663096617278	978.016845169136
241	NA	NA	NA	NA	NA	NA	NA	NA	NA	NA	NA	NA	NA	NA	NA	NA	NA	NA	NA	NA	NA	NA	NA	NA	NA	NA	NA	NA	NA	NA	NA	NA	NA	NA	2010	NA	NA
242	NA	NA	NA	NA	NA	NA	NA	NA	NA	NA	NA	NA	NA	NA	NA	NA	NA	NA	NA	NA	NA	NA	NA	NA	NA	NA	NA	NA	NA	NA	NA	NA	NA	NA	2011	NA	NA
243	NA	NA	NA	NA	NA	NA	NA	NA	NA	NA	NA	NA	NA	NA	NA	NA	NA	NA	NA	NA	NA	NA	NA	NA	NA	NA	NA	NA	NA	NA	NA	NA	NA	NA	2012	NA	NA
244	NA	NA	NA	NA	NA	NA	NA	NA	NA	NA	NA	NA	NA	NA	NA	NA	NA	NA	NA	NA	NA	NA	NA	NA	NA	NA	NA	NA	NA	NA	NA	NA	NA	NA	2013	NA	NA
245	NA	NA	NA	NA	NA	NA	NA	NA	NA	NA	NA	NA	NA	NA	NA	NA	NA	NA	NA	NA	NA	NA	NA	NA	NA	NA	NA	NA	NA	NA	NA	NA	NA	NA	2014	NA	NA
246	NA	NA	NA	NA	NA	NA	NA	NA	NA	NA	NA	NA	NA	NA	NA	NA	NA	NA	NA	NA	NA	NA	NA	NA	NA	NA	NA	NA	NA	NA	NA	NA	NA	NA	2015	NA	NA
247	NA	NA	NA	NA	NA	NA	NA	NA	NA	NA	NA	NA	NA	NA	NA	NA	NA	NA	NA	NA	NA	NA	NA	NA	NA	NA	NA	NA	NA	NA	NA	NA	NA	NA	2016	NA	NA
