# Supplementary material for: Data on beetle-killed and surviving lodgepole pine (Pinus contorta) radial growth from the Beaverhead-Deerlodge National Forest, MT prior to a severe mountain pine beetle outbreak
Source: Data Brief. 2018 Aug 14;20:558–61. doi: 10.1016/j.dib.2018.08.019 (PMC6126402; doi:10.1016/j.dib.2018.08.019)
Supplement: Supplementary file 9 — Supplementary material [file mmc9.zip › mmc9.csv]

	N_M1_11A	N_M1_11B	N_M1_12A	N_M1_12B	N_M1_13A	N_M1_13B	N_M1_14A	N_M1_14B	N_M1_15B	N_M1_16A	N_M1_16B	N_M1_17A	N_M1_17B	N_M1_18A	N_M1_18B	N_M1_19A	N_M1_19B	N_M1_20A	N_M1_20B	N_M2_11A	N_M2_11B	N_M2_12A	N_M2_12B	N_M2_13A	N_M2_13B	N_M2_14A	N_M2_14B	N_M2_15A	N_M2_15B	N_M2_16B	N_M2_17A	N_M2_18A	N_M2_18B	N_M2_19A	N_M2_19B	N_M2_20A	N_M2_20B	year	mean	se
1	NA	NA	NA	NA	NA	NA	NA	NA	NA	NA	NA	NA	NA	NA	NA	NA	NA	NA	NA	NA	NA	NA	NA	NA	NA	NA	NA	NA	NA	NA	NA	NA	NA	NA	NA	NA	NA	1770	NA	NA
2	NA	NA	NA	NA	NA	NA	NA	NA	NA	NA	NA	NA	NA	NA	NA	NA	NA	NA	NA	NA	NA	NA	NA	NA	NA	NA	NA	NA	NA	NA	NA	NA	NA	NA	NA	NA	NA	1771	NA	NA
3	NA	NA	NA	NA	NA	NA	NA	NA	NA	NA	NA	NA	NA	NA	NA	NA	NA	NA	NA	NA	NA	NA	NA	NA	NA	NA	NA	NA	NA	NA	NA	NA	NA	NA	NA	NA	NA	1772	NA	NA
4	NA	NA	NA	NA	NA	NA	NA	NA	NA	NA	NA	NA	NA	NA	NA	NA	NA	NA	NA	NA	NA	NA	NA	NA	NA	NA	NA	NA	NA	NA	NA	NA	NA	NA	NA	NA	NA	1773	NA	NA
5	NA	NA	NA	NA	NA	NA	NA	NA	NA	NA	NA	NA	NA	NA	NA	NA	NA	NA	NA	NA	NA	NA	NA	NA	NA	NA	NA	NA	NA	NA	NA	NA	NA	NA	NA	NA	NA	1774	NA	NA
6	NA	NA	NA	NA	NA	NA	NA	NA	NA	NA	NA	NA	NA	NA	NA	NA	NA	NA	NA	NA	NA	NA	NA	NA	NA	NA	NA	NA	NA	NA	NA	NA	NA	NA	NA	NA	NA	1775	NA	NA
7	NA	NA	NA	NA	NA	NA	NA	NA	NA	NA	NA	NA	NA	NA	NA	NA	NA	NA	NA	NA	NA	NA	NA	NA	NA	NA	NA	NA	NA	NA	NA	NA	NA	NA	NA	NA	NA	1776	NA	NA
8	NA	NA	NA	NA	NA	NA	NA	NA	NA	NA	NA	NA	NA	NA	NA	NA	NA	NA	NA	NA	NA	NA	NA	NA	NA	NA	NA	NA	NA	NA	NA	NA	NA	NA	NA	NA	NA	1777	NA	NA
9	NA	NA	NA	NA	NA	NA	NA	NA	NA	NA	NA	NA	NA	NA	NA	NA	NA	NA	NA	NA	NA	NA	NA	NA	NA	NA	NA	NA	NA	NA	NA	NA	NA	NA	NA	NA	NA	1778	NA	NA
10	NA	NA	NA	NA	NA	NA	NA	NA	NA	NA	NA	NA	NA	NA	NA	NA	NA	NA	NA	NA	NA	NA	NA	NA	NA	NA	NA	NA	NA	NA	NA	NA	NA	NA	NA	NA	NA	1779	NA	NA
11	NA	NA	NA	NA	NA	NA	NA	NA	NA	NA	NA	NA	NA	NA	NA	NA	NA	NA	NA	NA	NA	NA	NA	NA	NA	NA	NA	NA	NA	NA	NA	NA	NA	NA	NA	NA	NA	1780	NA	NA
12	NA	NA	NA	NA	NA	NA	NA	NA	NA	NA	NA	NA	NA	NA	NA	NA	NA	NA	NA	NA	NA	NA	NA	NA	NA	NA	NA	NA	NA	NA	NA	NA	NA	NA	NA	NA	NA	1781	NA	NA
13	NA	NA	NA	NA	NA	NA	NA	NA	NA	NA	NA	NA	NA	NA	NA	NA	NA	NA	NA	NA	NA	NA	NA	NA	NA	NA	NA	NA	NA	NA	NA	NA	NA	NA	NA	NA	NA	1782	NA	NA
14	NA	NA	NA	NA	NA	NA	NA	NA	NA	NA	NA	NA	NA	NA	NA	NA	NA	NA	NA	NA	NA	NA	NA	NA	NA	NA	NA	NA	NA	NA	NA	NA	NA	NA	NA	NA	NA	1783	NA	NA
15	NA	NA	NA	NA	NA	NA	NA	NA	NA	NA	NA	NA	NA	NA	NA	NA	NA	NA	NA	NA	NA	NA	NA	NA	NA	NA	NA	NA	NA	NA	NA	NA	NA	NA	NA	NA	NA	1784	NA	NA
16	NA	NA	NA	NA	NA	NA	NA	NA	NA	NA	NA	NA	NA	NA	NA	NA	NA	NA	NA	NA	NA	NA	NA	NA	NA	NA	NA	NA	NA	NA	NA	NA	NA	NA	NA	NA	NA	1785	NA	NA
17	NA	NA	NA	NA	NA	NA	NA	NA	NA	NA	NA	NA	NA	NA	NA	NA	NA	NA	NA	NA	NA	NA	NA	NA	NA	NA	NA	NA	NA	NA	NA	NA	NA	NA	NA	NA	NA	1786	NA	NA
18	NA	NA	NA	NA	NA	NA	NA	NA	NA	NA	NA	NA	NA	NA	NA	NA	NA	NA	NA	NA	NA	NA	NA	NA	NA	NA	NA	NA	NA	NA	NA	NA	NA	NA	NA	NA	NA	1787	NA	NA
19	NA	NA	NA	NA	NA	NA	NA	NA	NA	NA	NA	NA	NA	NA	NA	NA	NA	NA	NA	NA	NA	NA	NA	NA	NA	NA	NA	NA	NA	NA	NA	NA	NA	NA	NA	NA	NA	1788	NA	NA
20	NA	NA	NA	NA	NA	NA	NA	NA	NA	NA	NA	NA	NA	NA	NA	NA	NA	NA	NA	NA	NA	NA	NA	NA	NA	NA	NA	NA	NA	NA	NA	NA	NA	NA	NA	NA	NA	1789	NA	NA
21	NA	NA	NA	NA	NA	NA	NA	NA	NA	NA	NA	NA	NA	NA	NA	NA	NA	NA	NA	NA	NA	NA	NA	NA	NA	NA	NA	NA	NA	NA	NA	NA	NA	NA	NA	NA	NA	1790	NA	NA
22	NA	NA	NA	NA	NA	NA	NA	NA	NA	NA	NA	NA	NA	NA	NA	NA	NA	NA	NA	NA	NA	NA	NA	NA	NA	NA	NA	NA	NA	NA	NA	NA	NA	NA	NA	NA	NA	1791	NA	NA
23	NA	NA	NA	NA	NA	NA	NA	NA	NA	NA	NA	NA	NA	NA	NA	NA	NA	NA	NA	NA	NA	NA	NA	NA	NA	NA	NA	NA	NA	NA	NA	NA	NA	NA	NA	NA	NA	1792	NA	NA
24	NA	NA	NA	NA	NA	NA	NA	NA	NA	NA	NA	NA	NA	NA	NA	NA	NA	NA	NA	NA	NA	NA	NA	NA	NA	NA	NA	NA	NA	NA	NA	NA	NA	NA	NA	NA	NA	1793	NA	NA
25	NA	NA	NA	NA	NA	NA	NA	NA	NA	NA	NA	NA	NA	NA	NA	NA	NA	NA	NA	NA	NA	NA	NA	NA	NA	NA	NA	NA	NA	NA	NA	NA	NA	NA	NA	NA	NA	1794	NA	NA
26	NA	NA	NA	NA	NA	NA	NA	NA	NA	NA	NA	NA	NA	NA	NA	NA	NA	NA	NA	NA	NA	NA	NA	NA	NA	NA	NA	NA	NA	NA	NA	NA	NA	NA	NA	NA	NA	1795	NA	NA
27	NA	NA	NA	NA	NA	NA	NA	NA	NA	NA	NA	NA	NA	NA	NA	NA	NA	NA	NA	NA	NA	NA	NA	NA	NA	NA	NA	NA	NA	NA	NA	NA	NA	NA	NA	NA	NA	1796	NA	NA
28	NA	NA	NA	NA	NA	NA	NA	NA	NA	NA	NA	NA	NA	NA	NA	NA	NA	NA	NA	NA	NA	NA	NA	NA	NA	NA	NA	NA	NA	NA	NA	NA	NA	NA	NA	NA	NA	1797	NA	NA
29	NA	NA	NA	NA	NA	NA	NA	NA	NA	NA	NA	NA	NA	NA	NA	NA	NA	NA	NA	NA	NA	NA	NA	NA	NA	NA	NA	NA	NA	NA	NA	NA	NA	NA	NA	NA	NA	1798	NA	NA
30	NA	NA	NA	NA	NA	NA	NA	NA	NA	NA	NA	NA	NA	NA	NA	NA	NA	NA	NA	NA	NA	NA	NA	NA	NA	NA	NA	NA	NA	NA	NA	NA	NA	NA	NA	NA	NA	1799	NA	NA
31	NA	NA	NA	NA	NA	NA	NA	NA	NA	NA	NA	NA	NA	NA	NA	NA	NA	NA	NA	NA	NA	NA	NA	NA	NA	NA	NA	NA	NA	NA	NA	NA	NA	NA	NA	NA	NA	1800	NA	NA
32	NA	NA	NA	NA	NA	NA	NA	NA	NA	NA	NA	NA	NA	NA	NA	NA	NA	NA	NA	NA	NA	NA	NA	NA	NA	NA	NA	NA	NA	NA	NA	NA	NA	NA	NA	NA	NA	1801	NA	NA
33	NA	NA	NA	NA	NA	NA	NA	NA	NA	NA	NA	NA	NA	NA	NA	NA	NA	NA	NA	NA	NA	NA	NA	NA	NA	NA	NA	NA	NA	NA	NA	NA	NA	NA	NA	NA	NA	1802	NA	NA
34	NA	NA	NA	NA	NA	NA	NA	NA	NA	NA	NA	NA	NA	NA	NA	NA	NA	NA	NA	NA	NA	NA	NA	NA	NA	NA	NA	NA	NA	NA	NA	NA	NA	NA	NA	NA	NA	1803	NA	NA
35	NA	NA	NA	NA	NA	NA	NA	NA	NA	NA	NA	NA	NA	NA	NA	NA	NA	NA	NA	NA	NA	NA	NA	NA	NA	NA	NA	NA	NA	NA	NA	NA	NA	NA	NA	NA	NA	1804	NA	NA
36	NA	NA	NA	NA	NA	NA	NA	NA	NA	NA	NA	NA	NA	NA	NA	NA	NA	NA	NA	NA	NA	NA	NA	NA	NA	NA	NA	NA	NA	NA	NA	NA	NA	NA	NA	NA	NA	1805	NA	NA
37	NA	NA	NA	NA	NA	NA	NA	NA	NA	NA	NA	NA	NA	NA	NA	NA	NA	NA	NA	NA	NA	NA	NA	NA	NA	NA	NA	NA	NA	NA	NA	NA	NA	NA	NA	NA	NA	1806	NA	NA
38	NA	NA	NA	NA	NA	NA	NA	NA	NA	NA	NA	NA	NA	NA	NA	NA	NA	NA	NA	NA	NA	NA	NA	NA	NA	NA	NA	NA	NA	NA	NA	NA	NA	NA	NA	NA	NA	1807	NA	NA
39	NA	NA	NA	NA	NA	NA	NA	NA	NA	NA	NA	NA	NA	NA	NA	NA	NA	NA	NA	NA	NA	NA	NA	NA	NA	NA	NA	NA	NA	NA	NA	NA	NA	NA	NA	NA	NA	1808	NA	NA
40	NA	NA	NA	NA	NA	NA	NA	NA	NA	NA	NA	NA	NA	NA	NA	NA	NA	NA	NA	NA	NA	NA	NA	NA	NA	NA	NA	NA	NA	NA	NA	NA	NA	NA	NA	NA	NA	1809	NA	NA
41	NA	NA	NA	NA	NA	NA	NA	NA	NA	NA	NA	NA	NA	NA	NA	NA	NA	NA	NA	NA	NA	NA	NA	NA	NA	NA	NA	NA	NA	NA	NA	NA	NA	NA	NA	NA	NA	1810	NA	NA
42	NA	NA	NA	NA	NA	NA	NA	NA	NA	NA	NA	NA	NA	NA	NA	NA	NA	NA	NA	NA	NA	NA	NA	NA	NA	NA	NA	NA	NA	NA	NA	NA	NA	NA	NA	NA	NA	1811	NA	NA
43	NA	NA	NA	NA	NA	NA	NA	NA	NA	NA	NA	NA	NA	NA	NA	NA	NA	NA	NA	NA	NA	NA	NA	NA	NA	NA	NA	NA	NA	NA	NA	NA	NA	NA	NA	NA	NA	1812	NA	NA
44	NA	NA	NA	NA	NA	NA	NA	NA	NA	NA	NA	NA	NA	NA	NA	NA	NA	NA	NA	NA	NA	NA	NA	NA	NA	NA	NA	NA	NA	NA	NA	NA	NA	NA	NA	NA	NA	1813	NA	NA
45	NA	NA	NA	NA	NA	NA	NA	NA	NA	NA	NA	NA	NA	NA	NA	NA	NA	NA	NA	NA	NA	NA	NA	NA	NA	NA	NA	NA	NA	NA	NA	NA	NA	NA	NA	NA	NA	1814	NA	NA
46	NA	NA	NA	NA	NA	NA	NA	NA	NA	NA	NA	NA	NA	NA	NA	NA	NA	NA	NA	NA	NA	NA	NA	NA	NA	NA	NA	NA	NA	NA	NA	NA	NA	NA	NA	NA	NA	1815	NA	NA
47	NA	NA	NA	NA	NA	NA	NA	NA	NA	NA	NA	NA	NA	NA	NA	NA	NA	NA	NA	NA	NA	NA	NA	NA	NA	NA	NA	NA	NA	NA	NA	NA	NA	NA	NA	NA	NA	1816	NA	NA
48	NA	NA	NA	NA	NA	NA	NA	NA	NA	NA	NA	NA	NA	NA	NA	NA	NA	NA	NA	NA	NA	NA	NA	NA	NA	NA	NA	NA	NA	NA	NA	NA	NA	NA	NA	NA	NA	1817	NA	NA
49	NA	NA	NA	NA	NA	NA	NA	NA	NA	NA	NA	NA	NA	NA	NA	NA	NA	NA	NA	NA	NA	NA	NA	NA	NA	NA	NA	NA	NA	NA	NA	NA	NA	NA	NA	NA	NA	1818	NA	NA
50	NA	NA	NA	NA	NA	NA	NA	NA	NA	NA	NA	NA	NA	NA	NA	NA	NA	NA	NA	NA	NA	NA	NA	NA	NA	NA	NA	NA	NA	NA	NA	NA	NA	NA	NA	NA	NA	1819	NA	NA
51	NA	NA	NA	NA	NA	NA	NA	NA	NA	NA	NA	NA	NA	NA	NA	NA	NA	NA	NA	NA	NA	NA	NA	NA	NA	NA	NA	NA	NA	NA	NA	NA	NA	NA	NA	NA	NA	1820	NA	NA
52	NA	NA	NA	NA	NA	NA	NA	NA	NA	NA	NA	NA	NA	NA	NA	NA	NA	NA	NA	NA	NA	NA	NA	NA	NA	NA	NA	NA	NA	NA	NA	NA	NA	NA	NA	NA	NA	1821	NA	NA
53	NA	NA	NA	NA	NA	NA	NA	NA	NA	NA	NA	NA	NA	NA	NA	NA	NA	NA	NA	NA	NA	NA	NA	NA	NA	NA	NA	NA	NA	NA	NA	NA	NA	NA	NA	NA	NA	1822	NA	NA
54	NA	NA	NA	NA	NA	NA	NA	NA	NA	NA	NA	NA	NA	NA	NA	NA	NA	NA	NA	NA	NA	NA	NA	NA	NA	NA	NA	NA	NA	NA	NA	NA	NA	NA	NA	NA	NA	1823	NA	NA
55	NA	NA	NA	NA	NA	NA	NA	NA	NA	NA	NA	NA	NA	NA	NA	NA	NA	NA	NA	NA	NA	NA	NA	NA	NA	NA	NA	NA	NA	NA	NA	NA	NA	NA	NA	NA	NA	1824	NA	NA
56	NA	NA	NA	NA	NA	NA	NA	NA	NA	NA	NA	NA	NA	NA	NA	NA	NA	NA	NA	NA	NA	NA	NA	NA	NA	NA	NA	NA	NA	NA	NA	NA	NA	NA	NA	NA	NA	1825	NA	NA
57	NA	NA	NA	NA	NA	NA	NA	NA	NA	NA	NA	NA	NA	NA	NA	NA	NA	NA	NA	NA	NA	NA	NA	NA	NA	NA	NA	NA	NA	NA	NA	NA	NA	NA	NA	NA	NA	1826	NA	NA
58	NA	NA	NA	NA	NA	NA	NA	NA	NA	NA	NA	NA	NA	NA	NA	NA	NA	NA	NA	NA	NA	NA	NA	NA	NA	NA	NA	NA	NA	NA	NA	NA	NA	NA	NA	NA	NA	1827	NA	NA
59	NA	NA	NA	NA	NA	NA	NA	NA	NA	NA	NA	NA	NA	NA	NA	NA	NA	NA	NA	NA	NA	NA	NA	NA	NA	NA	NA	NA	NA	NA	NA	NA	NA	NA	NA	NA	NA	1828	NA	NA
60	NA	NA	NA	NA	NA	NA	NA	NA	NA	NA	NA	NA	NA	NA	NA	NA	NA	NA	NA	NA	NA	NA	NA	NA	NA	NA	NA	NA	NA	NA	NA	NA	NA	NA	NA	NA	NA	1829	NA	NA
61	NA	NA	NA	NA	NA	NA	NA	NA	NA	NA	NA	NA	NA	NA	NA	NA	NA	NA	NA	NA	NA	NA	NA	NA	NA	NA	NA	NA	NA	NA	NA	NA	NA	NA	NA	NA	NA	1830	NA	NA
62	NA	NA	NA	NA	NA	NA	NA	NA	NA	NA	NA	NA	NA	NA	NA	NA	NA	NA	NA	NA	NA	NA	NA	NA	NA	NA	NA	NA	NA	NA	NA	NA	NA	NA	NA	NA	NA	1831	NA	NA
63	NA	NA	NA	NA	NA	NA	NA	NA	NA	NA	NA	NA	NA	NA	NA	NA	NA	NA	NA	NA	NA	NA	NA	NA	NA	NA	NA	NA	NA	NA	NA	NA	NA	NA	NA	NA	NA	1832	NA	NA
64	NA	NA	NA	NA	NA	NA	NA	NA	NA	NA	NA	NA	NA	NA	NA	NA	NA	NA	NA	NA	NA	NA	NA	NA	NA	NA	NA	NA	NA	NA	NA	NA	NA	NA	NA	NA	NA	1833	NA	NA
65	NA	NA	NA	NA	NA	NA	NA	NA	NA	NA	NA	NA	NA	NA	NA	NA	NA	NA	NA	NA	NA	NA	NA	NA	NA	NA	NA	NA	NA	NA	NA	NA	NA	NA	NA	NA	NA	1834	NA	NA
66	NA	NA	NA	NA	NA	NA	NA	NA	NA	NA	NA	NA	NA	NA	NA	NA	NA	NA	NA	NA	NA	NA	NA	NA	NA	NA	NA	NA	NA	NA	NA	NA	NA	NA	NA	NA	NA	1835	NA	NA
67	NA	NA	NA	NA	NA	NA	NA	NA	NA	NA	NA	NA	NA	NA	NA	NA	NA	NA	NA	NA	NA	NA	NA	NA	NA	NA	NA	NA	NA	NA	NA	NA	NA	NA	NA	NA	NA	1836	NA	NA
68	NA	NA	NA	NA	NA	NA	NA	NA	NA	NA	6.06987116600084	NA	NA	NA	NA	NA	NA	NA	NA	NA	NA	NA	NA	NA	NA	NA	NA	NA	NA	NA	NA	NA	NA	NA	NA	NA	NA	1837	6.06987116600084	915.465064416999
69	NA	NA	NA	NA	NA	NA	NA	NA	NA	6.58980475016995	14.3583350639668	NA	NA	NA	NA	22.2490733319883	NA	NA	NA	NA	NA	NA	NA	NA	NA	NA	NA	NA	NA	NA	NA	NA	NA	NA	NA	NA	NA	1838	14.3990710487083	455.911437844512
70	NA	NA	NA	NA	NA	NA	NA	NA	NA	19.1112505895828	25.6555022462757	NA	NA	NA	NA	43.6979830151072	NA	NA	NA	NA	NA	NA	NA	NA	NA	NA	NA	NA	NA	NA	NA	NA	NA	NA	NA	NA	NA	1839	29.4882452836552	452.407806577478
71	NA	NA	NA	NA	NA	NA	NA	NA	NA	42.0395362532772	32.1422627574079	NA	NA	NA	NA	64.1868219832891	NA	NA	NA	NA	NA	NA	NA	NA	NA	NA	NA	NA	NA	NA	NA	NA	NA	NA	NA	NA	NA	1840	46.1228736646581	448.519304271146
72	NA	NA	NA	NA	NA	NA	NA	NA	NA	82.1774664733365	49.6506727751292	NA	NA	NA	NA	66.223202341346	70.0967860832223	NA	NA	NA	NA	NA	NA	NA	NA	NA	NA	NA	NA	NA	NA	NA	NA	NA	NA	NA	NA	1841	67.0370319182585	354.830750665525
73	NA	NA	NA	NA	NA	NA	NA	NA	NA	118.656697889025	63.2578530356226	NA	NA	NA	NA	72.1246841411145	77.8813385195524	NA	NA	NA	NA	NA	NA	NA	NA	NA	NA	NA	NA	NA	NA	NA	NA	NA	NA	NA	NA	1842	82.9801433963286	351.932259733685
74	NA	NA	NA	NA	NA	NA	NA	NA	10.8560875737449	124.479011553923	75.9272678890195	NA	NA	NA	NA	75.3306794441029	81.2265063770948	NA	NA	NA	NA	NA	NA	NA	NA	NA	NA	NA	NA	NA	NA	NA	NA	NA	NA	NA	NA	1843	73.563910567577	295.278330263685
75	NA	NA	NA	NA	141.376695959786	NA	NA	NA	29.2859267167641	108.917446503631	70.1241179393085	NA	NA	NA	NA	79.7684932265638	79.5979047454739	NA	NA	NA	NA	NA	NA	NA	NA	NA	NA	NA	NA	NA	NA	NA	NA	NA	NA	NA	NA	1844	84.8450975152547	251.645474341135
76	NA	NA	NA	NA	142.090465810682	NA	NA	NA	58.4854596355544	126.574768013133	80.4602719288843	NA	NA	NA	NA	59.7417825377249	63.5581892933058	NA	NA	NA	NA	NA	NA	NA	NA	NA	NA	NA	NA	NA	NA	NA	NA	NA	NA	NA	NA	1845	88.485156203214	251.250073432065
77	NA	NA	NA	NA	185.770227588398	NA	NA	NA	74.7573387848227	131.870550749289	95.4651467609598	NA	NA	NA	NA	35.3868996500354	44.6856997453959	NA	NA	NA	NA	NA	NA	NA	NA	NA	NA	NA	NA	NA	NA	NA	NA	NA	NA	NA	NA	1846	94.6559772131502	250.956589423731
78	NA	NA	NA	NA	237.113276326016	NA	NA	NA	96.8725802697681	101.09645159252	119.467542952917	NA	NA	NA	NA	79.6745596062215	69.6227197517956	NA	NA	NA	NA	NA	NA	NA	NA	NA	NA	NA	NA	NA	NA	NA	NA	NA	NA	NA	NA	1847	117.307855083206	247.99954293789
79	NA	NA	NA	NA	251.56523085106	NA	NA	NA	99.8790844392535	94.1623282875162	122.188790509456	NA	NA	NA	NA	62.9386672220179	65.3702599358964	NA	NA	NA	NA	NA	NA	NA	NA	NA	NA	NA	NA	NA	NA	NA	NA	NA	NA	NA	NA	1848	116.017393540867	248.603621454168
80	NA	NA	NA	NA	184.085705607544	NA	NA	NA	129.582842978945	102.489747934387	98.4587704005656	NA	NA	NA	NA	43.9863812207068	51.9493761197608	NA	NA	NA	NA	NA	NA	NA	NA	NA	NA	NA	NA	NA	NA	NA	NA	NA	NA	NA	NA	1849	101.758804043651	250.243313211498
81	NA	NA	NA	NA	217.869450526452	NA	NA	99.1800800738298	132.629559534396	104.059601783385	104.493141569581	NA	NA	NA	NA	36.5781915842767	45.2841731459047	NA	NA	NA	NA	NA	NA	NA	NA	NA	NA	NA	NA	NA	NA	NA	NA	NA	NA	NA	NA	1850	105.727742602547	218.924184901936
82	NA	NA	NA	NA	311.8800398888	NA	NA	127.557772354441	172.123777419735	48.9083144310859	119.81657389673	NA	NA	NA	NA	59.6022958239056	47.5715667569835	NA	NA	NA	NA	NA	NA	NA	NA	NA	NA	NA	NA	NA	NA	NA	NA	NA	NA	NA	NA	1851	126.780048653097	217.720972804636
83	NA	NA	NA	NA	353.634947847662	NA	NA	212.087663406785	167.078693777335	94.4127132220073	135.5034884939	NA	NA	NA	NA	57.6695880234171	44.4507086149073	NA	NA	NA	NA	NA	NA	NA	NA	NA	NA	NA	NA	NA	NA	NA	NA	NA	NA	NA	NA	1852	152.119686198002	215.346145754188
84	NA	NA	NA	NA	368.541804988945	NA	NA	166.095689436027	151.610748188121	127.348542283712	151.371672987182	NA	NA	NA	NA	56.3950438838557	45.5069120650442	NA	NA	NA	NA	NA	NA	NA	NA	NA	NA	NA	NA	NA	NA	NA	NA	NA	NA	NA	NA	1853	152.410059118984	215.418304429673
85	NA	NA	NA	NA	272.18350343657	NA	NA	179.605166164994	207.497482380625	141.697452569718	135.455736285566	NA	NA	NA	NA	52.5978008434617	35.1088687001927	NA	NA	NA	NA	NA	NA	NA	NA	NA	NA	NA	NA	NA	NA	NA	NA	NA	NA	NA	NA	1854	146.30657291159	215.210574172166
86	NA	NA	NA	NA	324.130680441473	NA	NA	128.420767856382	198.536089336261	129.270254509913	114.68823804901	NA	NA	NA	NA	47.210597761086	34.5512360041805	NA	NA	NA	NA	NA	NA	NA	NA	NA	NA	NA	NA	NA	NA	NA	NA	NA	NA	NA	NA	1855	139.543980565472	216.831444460834
87	NA	NA	NA	NA	348.622536768859	NA	NA	144.512947905865	233.093608525748	98.0327704367388	181.455878397224	NA	NA	NA	NA	65.8443262673231	48.1345401605067	NA	NA	NA	NA	NA	NA	NA	NA	NA	NA	NA	NA	NA	NA	NA	NA	NA	NA	NA	NA	1856	159.956658351752	214.8019468409
88	NA	NA	NA	NA	289.400059496773	NA	NA	156.082177011975	221.037432558332	117.830773180396	136.194010559159	NA	NA	NA	NA	59.4389330059189	43.1353237708493	NA	NA	NA	NA	NA	NA	NA	NA	NA	NA	NA	NA	NA	NA	NA	NA	NA	NA	NA	NA	1857	146.159815654772	215.736349381193
89	NA	NA	NA	NA	266.807610087747	NA	206.862566505335	130.040258869308	154.596517846092	126.367422897996	209.519411412476	NA	NA	NA	NA	85.8534440373019	51.3537301526402	NA	NA	NA	NA	NA	NA	NA	NA	NA	NA	NA	NA	NA	NA	NA	NA	NA	NA	NA	NA	1858	153.925120226112	190.62541085373
90	NA	NA	NA	NA	258.13335861192	NA	144.010607240556	117.454410380496	168.899246720091	118.819118229216	150.193261582821	NA	NA	NA	NA	32.6725635973338	24.8437147045881	NA	NA	NA	NA	NA	NA	NA	NA	NA	NA	NA	NA	NA	NA	NA	NA	NA	NA	NA	NA	1859	126.878285133378	193.869776604981
91	NA	NA	NA	NA	408.521713098529	NA	170.293485539754	96.0419431721589	185.924793946955	180.210236910075	183.421258761309	NA	NA	NA	NA	77.0192854954074	58.0943313501825	NA	NA	NA	NA	NA	NA	NA	NA	NA	NA	NA	NA	NA	NA	NA	NA	NA	NA	NA	NA	1860	169.940881034296	190.86797023384
92	NA	NA	NA	NA	357.423708587891	NA	117.456295336088	158.019911360709	156.474876093674	137.668674150754	154.000871878972	NA	NA	NA	NA	67.2448482722934	55.507858118482	NA	NA	NA	NA	NA	NA	NA	NA	NA	NA	NA	NA	NA	NA	NA	NA	NA	NA	NA	NA	1861	150.474630474858	192.243001089652
93	NA	NA	NA	NA	356.059314898437	NA	119.354131458122	110.269902141002	191.399961623631	159.792397935864	139.96172262861	NA	NA	NA	NA	72.9817106170138	51.3490177636598	NA	NA	NA	NA	NA	NA	NA	NA	NA	NA	NA	NA	NA	NA	NA	NA	NA	NA	NA	NA	1862	150.146019883292	192.476243973763
94	NA	NA	NA	NA	331.209631167807	NA	146.413297302022	112.102078976575	170.752786385709	127.308958216277	135.942997306138	NA	NA	NA	NA	55.2417652207229	53.6584025233137	NA	NA	NA	NA	NA	NA	NA	NA	NA	NA	NA	NA	NA	NA	NA	NA	NA	NA	NA	NA	1863	141.57873963732	193.188137876367
95	NA	NA	NA	NA	351.819107293887	NA	133.843156776478	128.837657201514	236.085975528293	105.522327322897	154.867951451362	NA	NA	NA	NA	59.0858179916554	54.6637121724624	NA	NA	NA	NA	NA	NA	NA	NA	NA	NA	NA	NA	NA	NA	NA	NA	NA	NA	NA	NA	1864	153.090713217319	192.573778749775
96	NA	NA	NA	NA	329.418609195996	NA	130.513068563673	122.502321456284	182.384219026359	97.815058065845	120.788896823016	NA	NA	NA	NA	71.7853921345268	55.6690218216111	NA	NA	NA	NA	NA	NA	NA	NA	NA	NA	NA	NA	NA	NA	NA	NA	NA	NA	NA	NA	1865	138.859573385914	193.666151904716
97	NA	NA	NA	NA	361.580978146387	NA	154.159522307978	120.139215462254	176.703277030873	97.4836200408913	133.322909033044	NA	NA	NA	NA	74.8393343530814	75.3099449325892	NA	NA	NA	NA	NA	NA	NA	NA	NA	NA	NA	NA	NA	NA	NA	NA	NA	NA	NA	NA	1866	149.192350163387	192.951620331644
98	NA	NA	NA	NA	248.285093961447	NA	115.30901675736	139.949470417261	141.94846582274	83.1001522356958	109.043738528306	NA	NA	NA	NA	52.3059468859433	55.0821723139206	NA	NA	NA	NA	NA	NA	NA	NA	NA	NA	NA	NA	NA	NA	NA	NA	NA	NA	NA	NA	1867	118.128007115334	195.303296812612
99	NA	NA	NA	NA	352.196412571583	NA	113.889016877937	128.769798800196	182.396157078443	94.3071557088466	117.133653770565	NA	NA	NA	NA	51.5485088971628	63.4240432869975	NA	NA	NA	NA	NA	NA	NA	NA	NA	NA	NA	NA	NA	NA	NA	NA	NA	NA	NA	NA	1868	137.958093373966	194.521563712803
100	NA	NA	NA	NA	293.366006062665	NA	92.7398151339707	112.328587806899	152.658783497358	65.0033219139571	91.2792887093168	NA	NA	NA	NA	42.9970936940914	53.9926679816556	NA	NA	NA	NA	NA	NA	NA	NA	NA	NA	NA	NA	NA	NA	NA	NA	NA	NA	NA	NA	1869	113.045695599989	196.724977450111
101	NA	NA	NA	NA	247.006779910701	NA	74.4456927935866	99.8168809047124	187.952692004847	65.6467200894123	103.265407160558	NA	NA	NA	NA	60.709707234296	54.8069687974661	NA	NA	NA	NA	NA	NA	NA	NA	NA	NA	NA	NA	NA	NA	NA	NA	NA	NA	NA	NA	1870	111.706356111947	196.559510882043
102	NA	NA	NA	NA	142.819315306315	NA	91.3323816251625	117.526981170794	163.790074587557	41.355925691856	28.2168427367474	NA	NA	NA	NA	22.0263344128488	27.708847204662	NA	NA	NA	NA	NA	NA	NA	NA	NA	NA	NA	NA	NA	NA	NA	NA	NA	NA	NA	NA	1871	79.3470878419929	199.865293227806
103	NA	NA	NA	NA	117.756945753037	NA	131.323285309034	188.894227323128	171.681755333375	49.9588630144463	37.0591694195413	NA	NA	NA	NA	38.0459436720338	23.2462148402377	NA	NA	NA	NA	NA	NA	NA	NA	NA	NA	NA	NA	NA	NA	NA	NA	NA	NA	NA	NA	1872	94.7458005831041	198.535768473809
104	NA	NA	NA	NA	168.2162644772	NA	152.737951632229	119.132649176044	143.111797582364	25.1151483098582	59.2319020500473	NA	NA	NA	NA	35.1933775425743	37.4879968167563	NA	NA	NA	NA	NA	NA	NA	NA	NA	NA	NA	NA	NA	NA	NA	NA	NA	NA	NA	NA	1873	92.5283859483841	198.691497780955
105	NA	NA	NA	NA	243.623912941316	215.080972887126	214.019428729478	172.80644550336	150.262690780465	25.2056261782816	106.432132555376	NA	NA	NA	NA	50.1068320284304	33.098877720426	NA	NA	NA	NA	NA	NA	NA	NA	NA	NA	NA	NA	NA	NA	NA	NA	NA	NA	NA	NA	1874	134.515213258251	175.746172897306
106	NA	NA	NA	NA	328.899932248888	237.359891349323	235.943661381085	155.628216873531	145.041049630934	35.8628509370543	139.617404073776	NA	NA	NA	NA	95.3699565035561	75.0824936244693	NA	NA	NA	NA	NA	NA	NA	NA	NA	NA	NA	NA	NA	NA	NA	NA	NA	NA	NA	NA	1875	160.97838406918	173.583474778897
107	NA	NA	NA	NA	310.452186027743	224.421870324044	229.564971657236	170.89415805512	170.178503248632	44.5518678983529	179.078321076987	NA	NA	NA	NA	150.453699613803	174.430020586735	NA	NA	NA	NA	NA	NA	NA	NA	NA	NA	NA	NA	NA	NA	NA	NA	NA	NA	NA	NA	1876	183.780622054295	170.554498860833
108	NA	NA	NA	NA	287.287338437234	313.881234409137	222.032689110989	241.88598388535	165.19248154812	38.4078551457274	180.531935997803	NA	NA	NA	NA	157.205296385633	188.476709659466	NA	NA	NA	NA	NA	NA	NA	NA	NA	NA	NA	NA	NA	NA	NA	NA	NA	NA	NA	NA	1877	199.433502731051	169.486091932232
109	NA	NA	NA	NA	170.12855192544	377.332923711486	218.215025718347	236.571037434007	162.484428680726	53.6819644682156	206.036955955972	NA	NA	NA	NA	167.792149468966	216.105446251461	NA	NA	NA	NA	NA	NA	NA	NA	NA	NA	NA	NA	NA	NA	NA	NA	NA	NA	NA	NA	1878	200.927609290513	169.622618311271
110	NA	NA	NA	NA	189.531970631807	381.740264045207	250.615841551145	222.369467843454	191.722603189155	69.2859410193307	166.202817745514	NA	NA	NA	NA	205.479009100694	221.505844022982	NA	NA	NA	25.2885642243364	NA	NA	NA	NA	NA	NA	7.96205242125797	NA	NA	NA	NA	NA	NA	9.18633107836192	NA	NA	1879	161.740892239437	135.480451585615
111	NA	NA	NA	NA	151.448642007195	230.650706078317	257.281672843532	182.049011090221	178.607082178948	83.1127186063101	226.964047099329	NA	NA	NA	NA	160.075769593218	151.964177361649	NA	NA	NA	54.4529113054065	NA	NA	NA	7.0673268335156	NA	NA	27.2768782147934	NA	NA	NA	NA	NA	NA	19.9126708755135	NA	NA	1880	133.143354929842	126.702825470919
112	NA	NA	NA	NA	170.792370453144	244.061222638696	339.465422502176	190.428267015876	200.738031627162	117.435560824575	193.539700379991	NA	NA	NA	NA	138.368306834709	210.061964463751	NA	NA	91.4831780725348	122.868945318958	NA	NA	12.4859458424273	29.8463868461645	NA	NA	57.1238933794886	NA	NA	NA	NA	NA	NA	35.3275235488826	50.1850576855048	NA	1881	137.763236089627	104.723937350169
113	NA	NA	2.74229622731853	NA	168.502463567942	214.658742834483	301.984965507788	244.996474771669	178.744055618645	155.532398297597	121.505179948035	NA	NA	NA	NA	145.533651359016	204.643345454839	NA	25.0149315042087	128.478887320474	164.58395505112	NA	NA	36.8336030670135	63.1538663187888	NA	NA	81.9842585251407	110.026114551083	NA	NA	NA	9.60573369761615	NA	47.0824207808195	66.3504368438164	52.9323804610691	1882	120.232864843261	81.8711259272625
114	NA	NA	9.23376912743112	NA	125.39981236069	144.362465617758	263.382017458273	188.255227377388	255.713075631595	119.189512003074	162.406517182917	NA	NA	NA	3.13656610534405	117.524153737406	153.357159544251	NA	78.186387166216	137.24455914252	151.108407522812	NA	NA	62.653410609072	84.3363689448834	NA	173.572994110836	84.2449485986639	126.844944981341	NA	NA	NA	33.7510723553112	42.364062774393	38.0358905755423	76.6752810998393	68.2275384543363	1883	112.466922603412	72.083828274824
115	NA	NA	18.9924983872771	NA	230.540122016911	295.413067835744	300.205567428795	187.952692004847	202.406531485483	118.547684623945	172.858281782144	NA	96.2737927099938	NA	10.391446020279	113.221742598315	208.956438008953	NA	86.2118997590765	180.208037795218	204.052726035964	NA	68.66390567392	106.504703345674	153.552566607304	125.789369849735	243.872098760949	146.401987568469	193.362514554329	52.5088937713652	NA	NA	62.0800699497918	72.9562637165197	61.2437779854062	109.855211910728	107.272822749477	1884	140.367739819165	61.7407516950953
116	NA	NA	48.7336418795463	NA	198.989421156174	318.160397762591	336.380378516351	280.721409791231	226.20315335863	155.840588536914	205.477752463633	49.0980666273627	109.930610134414	NA	20.8234185857892	117.201826331148	217.114211652529	84.6269662653404	102.464615193158	252.934965248025	242.818408584935	NA	160.044039507417	179.495838740649	214.794459637118	144.553788610362	240.751240618873	150.429823509636	246.724664890409	80.9459621531292	NA	150.277770425202	83.976342426782	90.5824834587506	55.3548625562522	153.284588753953	135.690727416054	1885	163.046013702979	55.6603127743143
117	NA	NA	58.0531764864204	NA	219.78456540808	254.858562429818	300.771368265706	246.351443683163	208.871929166571	127.126117523838	192.466532329525	60.2595170070365	148.38119094023	NA	40.7753593694726	127.838630737672	174.823033827699	111.753990510558	93.2361867732379	255.830885356104	248.824191260803	124.014055841192	185.762373606764	196.73752754208	236.675024150841	192.345581012362	282.937175089808	228.65359562843	323.128826544244	155.492814230161	NA	177.492130946189	106.147818420227	121.204843690352	75.3803166080296	171.999370350653	154.440694850474	1886	175.075588424617	53.3374316661532
118	5.29798185101383	37.0924703016693	51.8588982513374	NA	214.211380040612	215.869826802442	277.296759639553	250.473841563203	187.571930975232	128.891064276625	203.994606571873	46.2442438608418	119.498330560922	32.0140857771414	33.0636918827058	112.267012590889	143.474023215323	130.517152634123	88.6683110549183	303.148925585943	268.833623190047	135.960590224998	195.287996691714	237.744736449388	262.312933478256	269.121707236381	326.444149271577	223.122193443254	271.74556542066	180.224374077016	NA	205.302137434297	122.473104644606	109.5815791906	80.9022940152444	183.412776461145	180.534449271926	1887	166.698821369642	49.8731369092989
119	18.5781223162686	55.7569864159116	74.2795025422117	NA	220.0600830838	240.968010511971	313.455862763841	226.104193190042	239.408209759464	148.044412207765	164.464888689549	70.0867329867308	130.389918131652	52.3317079457027	55.4001014904639	170.332127129393	176.785272599132	208.971203494424	113.153884196997	325.516436960972	322.583760218846	154.571385104864	216.103561295869	290.388718704857	307.561920786441	341.463161270594	350.463195904598	281.261763727648	313.566132665982	202.896619939443	374.949083205942	238.265612511353	181.04998462638	144.732859391616	100.713177288782	193.260726952353	205.919146231462	1888	200.66217961787	48.2013319234694
120	28.2080462773174	81.3091302638842	64.8035166211888	NA	108.847388987456	247.346386076554	201.242571407328	229.361396453284	211.833822720376	120.064131397833	166.578552226884	75.6215909238253	96.9822218533784	57.8505437602639	64.5283131047344	70.5196444543954	88.5159438112192	167.64292381792	88.5467314192244	348.32597042236	273.954733374664	178.886998084383	220.140507855732	266.540260552927	250.028992043455	273.30379537684	313.145159250401	219.008277863378	276.975374711091	200.212129016951	397.984811338389	191.443943920782	151.475031385485	107.578185555406	76.8172810877816	189.465368867551	198.757257459073	1889	175.106859270659	48.6232589664349
121	51.7844425054474	95.4921644577807	79.007285326599	NA	144.589602766613	245.995187076245	200.740230742019	242.381727206087	186.150988618014	131.703103860853	256.77619058557	74.2370910413883	112.538446196159	60.6955700673548	74.528316680376	140.527523465521	162.474689743499	208.224761079931	123.612874459328	438.650843283517	350.641952526587	197.462921285794	239.317417731775	329.93006048	347.223899719481	392.056626001065	454.924293229112	246.509465793638	241.297877740598	225.798830384113	464.030827854072	225.214494150545	194.431912693611	108.791154478957	94.1623282875162	216.101676340277	220.394034382877	1890	210.511133673398	48.9320030400307
122	62.3810345260057	115.728419376614	77.239511140424	NA	157.280694609319	343.807417708702	312.371070820556	451.875063399538	210.828513071227	148.903951957788	216.699835581521	87.1053687097574	115.948330862365	74.7146131247339	70.437020567606	145.227031916026	175.252803702711	251.872478612581	126.318099893334	480.799078642608	480.359569830371	214.998349000336	295.591196139202	397.459222887444	367.340145798947	468.940823012368	547.283033174202	279.480794852328	281.646294668448	314.851672379831	581.787773607109	283.841325455511	233.660351840456	143.972908128713	135.43782920744	226.375626795312	238.439028425831	1891	253.229341206313	50.0062521597973
123	65.724317427956	94.4441291485431	78.8348118899169	NA	146.379682260628	219.803100804737	288.912484316936	395.244085907397	233.116227992854	187.786815912738	226.123985223759	84.2122760350666	115.076538900994	80.0939622254757	62.8117468788129	114.09259208189	216.51982232247	245.401426064717	122.817423199439	426.990507990453	389.593617360651	215.27700826871	301.39591688524	440.430869681041	400.717996947012	421.865627894652	530.226384180067	308.64639857046	275.486259793289	346.833085593375	618.212341310626	298.030328675449	243.178120943771	136.123953042984	91.5343860327883	256.841221553499	250.051925669826	1892	248.023093860784	49.8686452866709
124	69.6679586860073	77.4892677563844	86.5562183139099	53.160774246985	127.292307775213	217.655822226008	257.296438329004	379.441560700575	226.459507319163	174.999277175566	260.546415929143	103.715283228552	142.061563158269	78.4911216536142	62.9085079325434	69.6324586890217	153.812376319756	218.006109806883	108.558362463326	311.308898344377	142.222726861398	222.433242174322	268.053251574896	437.109892086931	440.503754630604	426.781277919724	565.77727496662	304.759620139439	285.668789902104	340.649174614048	544.692161712787	299.38278431282	228.139945229568	134.774324839002	95.156328203112	242.076364400158	238.952050506163	1893	226.924140381838	48.9483880225971
125	108.403796104769	83.9543512782068	85.9564882763396	65.572892662053	95.891460884052	268.51192410232	247.635412600685	443.974900353555	222.758082854703	185.880183331274	258.796548821093	128.30515724673	153.444495820021	97.4280138509228	91.0245055451107	99.3475269622661	203.337699548007	225.346441041996	143.176514391028	429.340419295338	453.473505741684	199.793983034758	244.795098682574	502.912749331227	490.588909669725	408.428407796718	439.898369726257	307.896186244783	311.860876173613	359.29138542045	572.961154887584	318.142804843731	263.632402392764	137.066430839061	104.558486696775	298.474864035932	250.039359299212	1894	251.402751075333	48.7063071811169
126	119.15589696168	91.5727134631621	101.516168371039	57.8125304891554	148.541726324829	246.476793230041	261.327415862825	395.752709758013	303.666345895989	210.963287396066	192.959448216873	135.966559251039	203.44922608721	118.630308510735	108.908021725671	112.720344410802	145.677222143286	292.403107914339	142.02763395761	520.371836344286	594.87596276123	174.04454716814	274.28868467374	456.65531078124	455.088598524895	489.491865515091	450.91907675505	312.614858410475	337.620993455253	385.091715088056	688.209853065994	294.113076795688	281.431723890208	191.850780169422	125.906551255714	269.296379787921	262.368539668225	1895	269.020751731919	49.3335046191697
127	102.616982436857	90.2516737523276	103.692663761446	62.2616540051693	145.35269562217	207.125203651175	202.758704021951	377.460786532487	239.703519468901	152.968858692267	169.551441354976	101.052469295369	152.768110921703	81.0986435560937	97.9507748684801	94.1196026274273	128.689688187529	223.347445636517	133.808913416554	360.608341060835	388.552179395986	155.105141696709	234.513608405171	357.937044827488	352.888819592434	415.516783301012	439.224812261328	268.976879815051	274.326383785584	303.319199907768	600.675028640491	263.276774104378	309.547407343509	163.832486088381	89.3720278093224	234.747342898598	230.86779013068	1896	224.591023861463	48.2576797177166
128	131.155210102067	117.219105090742	139.851138567203	71.0424054719528	182.835980049946	271.611105255086	173.5415781843	467.037017864293	253.256036017222	166.206901815964	164.819574500139	123.110219634754	193.616669400004	123.27703820466	136.592992826165	72.4385292472081	130.137334082304	270.823822136096	176.689454023197	497.249086095335	456.347748860453	249.426120413231	274.366910330815	346.756430732627	362.47696037119	515.651279223002	557.185333218317	209.786760947296	288.647019737707	358.484624427008	604.87470969981	316.50540675268	379.240498770745	182.76529421524	116.721476814414	282.71160873728	224.98735700169	1897	259.174236184382	48.6954556186585
129	126.450360944051	110.835388818648	125.976294612624	85.9904174769984	126.693834374704	265.787220793861	182.149542055136	465.295004737877	238.921891216688	223.088264242595	179.578148468173	124.784060200587	159.230995328668	107.705420057876	113.82115847662	131.213015406893	181.302568675728	256.183057892572	159.556778486845	493.101555474066	495.655041982904	307.304310188846	383.995299251954	330.043157815529	376.614127312344	451.514722722171	533.723605122043	366.845344956007	432.100622600782	384.183166492638	676.518101846395	384.396480633817	407.939261820554	164.089468367445	115.954928206938	230.396865391907	237.656143536557	1898	273.962043945677	49.0709590660115
130	58.0867915278138	85.2753909890414	76.3674050197875	76.7491085271987	106.724928990691	148.737133387882	173.19568883314	400.111669564869	227.521679795341	127.531068816885	161.588760615187	67.3708261377024	122.182821483414	56.7371633238317	80.7034312002721	79.0314755900316	114.005569965385	122.611648880629	97.4672837590926	348.913134089316	312.944097320571	166.20784429376	253.951584630727	217.76263637623	232.754316519161	340.598909131591	342.121953250051	242.353452872204	267.633534796376	334.0301530522	483.179149236968	249.785832772067	291.162807134702	125.349546878233	107.277535138457	201.603854562491	191.925235915312	1899	191.663660118341	48.1956784199956
131	133.306572751245	127.653905089641	103.697690309692	122.081033881438	107.149672317456	291.175373505316	221.307609526541	458.592102652178	212.02640235004	158.177933471185	143.045195818108	89.309510115516	179.887595344552	102.467128467281	126.035984873042	139.109722700956	154.593062094173	218.027472636928	160.640627952334	525.570858026712	478.951193843767	234.488475663942	358.900257135078	388.286714816757	372.178198485476	544.317055549948	516.66004462407	350.932549847044	396.910386650861	464.052504843382	688.291534474988	342.712258509661	361.193933931464	173.936162221591	165.256884197519	300.719217827657	238.348864716673	1900	274.324099762817	49.4803916730493
132	154.495986881177	134.319736382028	95.3998016337652	101.757442686835	78.5702897884846	294.080718391356	201.966708513981	353.537244316135	214.21357915547	174.918538244369	113.927972626842	103.319128394934	184.277971077943	113.529618678366	134.022855876263	146.197155727455	196.63197002892	267.677831252792	166.7987778719	500.564722981934	425.23812760828	268.387517033237	398.8870767485	404.98270897426	351.054129482738	457.104558530703	400.997912852447	364.509884977328	406.593403527756	452.116337715333	664.42799667832	363.70218150609	401.862479150715	194.904408228711	146.001120345871	333.454927437328	248.464478901967	1901	270.618845951636	48.5374006544828
133	135.734395553939	101.999659480427	125.481493769684	128.221276722879	74.6442414492935	362.888823168076	178.337219370005	350.203386192146	260.682132731778	165.029432889399	107.889831546642	96.7308944410912	198.25994334201	113.569831064332	92.6691292992649	126.880130819062	167.59894152077	227.778033755874	151.664469422497	451.975908523718	475.325795921524	283.6518874185	339.028112804796	368.079048391072	378.539295290464	548.80356401854	437.339856669174	344.103669895936	382.139874630743	408.838385638011	631.003021640451	344.533753930212	428.675658289838	206.259380715846	141.713474692251	291.318944289585	302.719155710932	1902	268.386812297588	48.8142630913344
134	113.943994749375	88.4110146165893	86.4817625680198	130.539457941963	66.5213394841717	291.651638951601	168.791490092072	425.545375369801	248.900531962285	163.878039181858	101.731053308545	62.6675477760131	186.753860248237	92.4523594061672	80.2098869943932	190.33119180288	169.712605058105	250.594478721101	156.420212381501	352.587540856955	402.144908330273	297.17738627	340.651687888171	289.029351563649	389.821382828036	441.206214747947	442.274670409433	312.358504449942	328.200927883464	374.89096374185	652.507223354273	311.470062047506	505.35753673425	173.389210940601	160.145827109393	285.929856251617	239.690953098287	1903	253.361406732982	48.879953933923
135	74.7460290512698	64.6775387557799	87.2461120606382	115.27854330862	70.8551665497988	285.427515586308	210.999101552317	415.301898363507	316.039194402887	199.690624636455	115.978804311105	74.3300821839345	233.938068631033	70.2570073085553	56.5486677646163	179.768214823715	136.10259021294	182.262639390665	123.703038168486	432.664852641367	351.173510003574	301.6456735012	314.636787442325	319.113871132956	295.249076699226	412.24607118936	374.905415068057	315.591831609016	342.534130206202	446.558546151868	611.178001199973	306.982296941853	484.870896880926	170.632777546341	144.877686812947	276.667498631039	248.674337291227	1904	247.658218865192	48.9195312626955
136	98.1750845839464	73.3561884613217	89.4332888660674	113.743561138076	83.5914973267172	310.609579819688	179.266816636202	297.364311032888	255.257230537559	202.345270428738	96.0573369761615	63.6511804358521	218.386870836498	84.7476034232383	69.1854100544159	126.911546745598	146.441257476639	186.28387798726	126.523560052879	396.54219199186	299.547089608602	233.418763365395	266.386636672166	296.306536786425	258.410132924702	376.815189242174	340.906471052377	253.494168740364	318.166366788633	316.339530660571	409.783062548946	304.185651161628	430.540507689009	208.161615067594	136.699178657857	258.113252418937	260.364203555234	1905	221.230054641952	47.4820012554931
137	120.561759674162	88.5806606198832	97.9111908010449	108.590720867658	83.8428247390044	263.406207721705	199.622137916607	330.656710860775	219.379614115033	189.13644411672	138.079280310579	117.99570679471	176.423361125438	110.594114502852	93.0027664390762	83.4846831764952	132.783811733688	228.848688532218	137.155337911158	426.117773551286	402.066368513933	269.034999279142	359.153155343692	271.633096403661	191.35063861897	412.151823409752	304.668199793219	209.97399986945	270.123246974346	356.754549352676	513.306394466363	314.77250424496	518.480911726091	168.38214056931	157.080889316551	248.355465636888	321.58096384382	1906	233.379544401971	48.1105564832995
138	171.495773048283	136.184271621933	124.678502687426	168.374600746941	75.6734272026095	325.322914853511	231.938444907023	295.106134233488	244.847249120624	181.774750051563	118.157812975635	168.990981225575	221.226870595344	129.522838559261	138.739957245629	112.192556844999	204.529933960045	259.413871777524	164.352105513285	478.301512483004	418.14064148529	388.632290008652	465.326734823678	364.662566380293	256.786243682061	452.804346506469	384.824993871767	265.846596895014	350.136470268624	464.273044647664	650.823329691949	384.029228452612	596.79296259845	228.75035668216	188.495559215388	289.45912143866	339.571922493133	1907	282.16705185934	48.3323137579223
139	166.303348710429	110.184136661559	146.930717612068	157.755703418542	84.32034682235	300.60800544772	272.905441428365	280.400967340565	168.549901617011	193.54724020236	104.86007959152	165.679114250161	206.459186008614	153.260712649786	131.080126037646	101.832840910521	185.555028491627	238.492435500942	146.076518569557	388.970325378178	378.491857241395	350.785523310856	421.978411070916	373.263618747291	261.011057482609	439.224812261328	366.514221090319	312.895088475175	329.339441061125	488.520170907336	684.56968965828	323.017614164306	540.267542619471	224.758334897244	169.102193605512	277.025640193548	355.536868040145	1908	270.272277337199	48.2910302177043
140	186.696054943411	126.490887489282	164.066534741073	146.800341516944	105.753862701466	331.389958586123	236.997665716364	265.21325181605	122.233401125137	218.800932748242	119.525034098477	148.921544876648	202.038336826482	151.021699565572	125.474896425111	148.52947411348	124.959989389188	228.574427493559	174.53934801108	418.474278625102	393.108431221487	438.801011412358	456.441996640061	345.596554724922	229.410091139414	391.605807455275	317.133725283398	265.12528722175	329.607104755211	559.637346284444	578.290238505868	309.034699422444	618.150766094615	268.170118821609	163.737295830977	257.553734767333	326.656206775694	1909	270.123306409883	48.401155487059
141	212.333964270827	138.800589983843	155.481190337343	134.18621869425	80.6355727989546	301.432045200756	219.629999049524	222.738919139516	83.1463336477035	234.941807483855	88.349439400579	144.512947905865	221.278706874128	159.880362530165	146.252761917423	121.206414486679	110.164658787106	262.76280954625	155.283584159432	498.095745315477	393.558935608012	472.580043942286	464.211783590919	325.794467910814	292.044023874034	443.218404842571	363.273982427406	276.183693362386	286.301192503272	588.638958866058	645.880033651525	290.584754086441	577.358127965548	257.868208191957	209.569362735668	318.274751735182	323.653472517393	1910	276.219142414626	49.1916030276061
142	169.980268752191	143.02540378439	165.899025735912	150.581248275539	80.8623957885438	428.243060981439	249.439000943111	233.314776648561	63.5355698262	231.358506903171	124.348949618064	143.056819710926	241.559572408642	126.70828570091	143.961284235895	169.202410411162	190.644408590443	231.001307818457	178.421099893856	386.709949463921	349.098488055878	375.734481369339	474.698734027867	331.82883907983	260.04093367118	385.209524812566	311.708823089179	259.21375232549	277.570706518946	503.072028078764	582.778003611521	232.663838650737	464.513376485664	189.886970601663	166.805689375738	239.226311544821	284.22585639631	1911	257.841343329374	47.8265836271511
143	111.400875496294	123.623870033616	140.641249119581	127.416714844295	76.8157102914547	394.607913395045	247.914386028324	312.213677028611	43.7740095573241	203.612903064462	103.615066422902	103.171473540216	222.052795303972	99.4703632350215	133.808285098023	91.3025364949534	176.744431894635	191.454939495069	148.91934576179	401.023045593676	358.533633272404	389.366166052531	410.983150942617	278.821688713605	229.821325617769	392.005418040812	358.636363352177	231.560825470062	227.220401059862	548.740418006202	616.473783936129	265.054601387044	483.223445693383	181.425719107749	142.363156053014	237.290462151679	253.923938615375	1912	244.83859700464	49.1729121694757
144	123.236825818694	145.213523067616	148.068602471198	122.955653276197	68.4515340105373	306.044217375491	266.562880020033	283.091427289099	47.8401729288654	178.294179550651	114.947105283666	112.787888652854	203.487553517583	114.259410651795	133.634240865014	94.8811246866575	142.764023275612	259.123902775597	140.318607554057	392.007931314934	291.758767261088	384.677967335579	379.514445650139	230.236015848043	201.757792602517	456.881505452298	371.959857796051	234.909134920258	268.078384316124	508.611284245573	494.096812026723	292.300063675302	484.296927903115	205.058035685113	153.98202232305	272.024538848298	273.808649316272	1913	240.592513772749	48.3674201996474
145	110.253880018468	90.1461162391669	139.831974852016	114.152910660839	107.277535138457	279.045998429072	199.673031717595	193.143859705639	43.9329741455957	169.562751088529	101.106504689011	118.9108527347	149.255496175724	111.136981713393	102.8950133867	71.5830735676356	111.150804721068	241.586904264728	152.025438418394	362.187619687795	314.800150260312	350.310200342368	348.999213728025	179.784236946248	148.421717485462	327.861635876877	241.826921943463	195.582992241886	229.821325617769	445.754298432549	451.761023586212	237.504404611388	343.976749552731	180.962962509875	114.125578804753	233.098320914729	241.4175724207	1914	204.185649368375	48.0387807038774
146	138.192377646108	134.058041713984	132.825280756715	138.002939609096	77.4829845710772	345.48094411527	242.424452866175	282.49232557006	48.0135888433435	171.071343880783	101.599106417094	125.26378139879	207.552460252063	126.776144102228	127.912772324297	96.0070714937041	128.390922726173	219.851167172337	166.598344260601	404.008815251647	315.10896881816	361.425469310034	316.389796143028	238.670877963666	191.535050107736	308.412664077033	280.387144332889	191.213665179273	225.470848111078	374.558583239101	411.95704466523	203.767783582284	364.525278781331	210.318632583549	127.196803358544	239.811590256185	327.836503135648	1915	218.988961313954	47.3838241095851
147	98.5665270285837	119.332454468812	98.3192836867462	107.080557279077	90.6541117712524	278.601463068589	219.635968075566	247.342302006105	44.0919387338674	183.195064090251	83.8249176608789	101.190699372127	184.062143662642	90.6157843408786	107.111030727817	39.1866559645523	89.4458552366818	199.785186575328	167.352640656728	298.893952495921	212.36286692324	201.712867827571	206.592389537126	183.565457864109	168.711065320141	356.576106889953	311.981827490776	173.229932193064	177.939807899326	376.840321983403	277.465463165051	168.766357350844	256.482137513194	161.109353576249	112.913552358998	198.323717672878	230.944759150693	1916	179.021797881595	47.6083268901304
148	77.4779580228315	85.524519286471	83.0385770196854	88.6054792018465	90.931200243299	235.347072936168	162.74612334877	201.97079258443	28.0980905344418	145.640151349973	65.8339590115663	84.1485017041987	128.917453654915	78.2130907037715	83.0737628574056	51.404309794363	83.2286433752276	169.705379395002	126.312130867293	219.103153961517	218.178897402831	131.419103884968	132.895966591421	148.757239580865	99.0833190200992	235.053962341588	245.685111881336	151.28182343729	129.089298773066	312.098380578224	242.299731637828	146.395390223896	217.230764739977	136.49246186125	93.2927354410025	135.720572546263	181.875595175743	1917	141.788397431644	47.8721655799631
149	107.492734235228	109.048450917286	124.316905372998	112.467446202188	65.120503319936	262.00128748702	184.758320594677	288.509732138745	52.2638495443852	153.879292243278	84.417422035346	108.244203197967	194.577682592737	97.1810846683506	102.365340865304	75.9244404556313	83.6213424569263	211.202990915535	157.793402530385	334.064396412124	272.376083066235	139.072023589113	220.976799820118	234.317573023587	135.258130107655	302.965142415708	227.198409911287	149.150252821829	140.765656188663	320.096561314999	305.26384576034	182.039272152995	319.969012653263	184.532125923619	91.9283417515484	195.809186912945	253.296248403188	1918	177.953121459544	47.6495831324215
150	134.631068213998	123.313794838707	117.858419195748	129.060396120653	143.762735580188	309.513163983585	198.699137994982	348.33885095224	48.337801205194	180.390250169126	58.9211985366073	133.418099290447	257.553734767333	116.98034404907	118.401600565554	76.31713953733	60.4505258403748	242.055629888644	175.533347926676	282.873086599675	295.63737755121	133.479988665723	193.894386190582	177.42709997826	161.347486299391	339.736856107446	287.718679108571	150.366677497299	138.075510399394	356.464266191485	317.435004018877	229.157821249331	284.996174914971	184.65998874462	109.656663255021	171.530958886003	236.860063958137	1919	189.860954818174	47.5664381010531
151	96.2034210345534	66.692242124527	84.7240414783363	88.8002579463691	144.44697446014	224.706812777725	136.078714108773	269.488331099055	40.3506160427073	152.741721543413	103.499141653985	79.5190507698688	143.727863901733	90.1536560615356	70.3905249963329	73.633905251899	50.530947036665	173.958781688697	124.705206224981	187.301754007023	229.059803558539	107.507813879966	143.804204603215	148.961757262614	108.271849213319	209.23007072908	159.731136879119	106.670579437784	87.6730545022611	186.190886844714	248.311483339737	147.252730859061	272.458078634494	111.589371055509	64.9829015617088	129.763170397261	223.020405841278	1920	137.463061156972	47.9524169427601
152	128.061055497546	128.914312062261	150.009792571851	111.478786994103	149.539810310874	272.284662720016	192.44925356993	329.884821545788	40.4134478957791	168.560268872768	118.887919108329	95.6828591318536	209.727699005409	114.402667276799	111.174994984501	98.7415137393886	67.594507534638	226.556582532159	183.371935756648	244.449523490679	289.09563916864	152.27142512317	208.159415952737	191.384253660363	181.709719083634	261.626809642712	254.054314710499	135.056125700029	121.141383518749	294.098311310216	293.453970656965	222.957259828941	355.849142349912	180.634037759045	111.766556881172	235.305289753876	222.316374927609	1921	185.218012017016	47.2648446419492
153	125.797223831369	133.423439997959	123.456737304445	110.985242788224	172.42537031448	279.237321421675	193.721598594634	372.132959551264	36.4258243405776	173.597812692799	145.764558419055	116.869445828398	180.234741332773	86.5185192020668	117.236383850337	86.9266120877682	61.0499417186797	216.960901931034	160.074512956157	220.448383935784	279.589493958143	129.575617315842	149.891668688076	196.819523110339	175.919135504537	251.210230881205	209.15561498319	146.513828266936	136.638860078908	322.282167324101	266.593981787303	200.277788303411	311.885066437046	174.562281637452	105.679721114842	204.140690630265	252.843230742541	1922	179.104498185503	47.4234592878078
154	132.36126752178	122.587458617197	102.423774488661	123.748591261963	155.554389446172	307.187128782867	234.14541374617	286.437851783703	48.6469339223072	156.304287612584	188.275647729636	125.402325634813	182.572714585575	104.78562384563	125.690095521882	68.6450561179984	57.8452030527528	232.890033321796	140.979284489107	230.825064470591	231.621772367542	154.618194835402	158.468216632376	167.866605214856	158.823530761497	244.771850896938	214.97918528515	140.567421692222	144.955912470021	288.282280830626	244.007501404319	194.99111618595	311.487654966367	165.228609863636	119.340308450446	199.486106954706	224.425326075963	1923	175.438641644357	47.2160674074779
155	118.470715603933	104.406747771607	119.940980965813	130.245404869587	124.997688501031	335.692998043745	152.739522428555	283.558582116688	28.4191613036386	187.521665492775	144.140040857884	90.7794613181307	181.860515531006	101.926146212333	101.188186098004	75.2323475940455	51.1906814939189	203.154230537038	142.744231241894	219.377415000175	224.997410098182	124.610644286108	178.64760872418	211.543853718449	156.251508856003	207.70702661062	181.796427040873	148.677757286729	157.175137096159	244.63833320916	250.50588580827	149.272460776054	298.441248994539	161.366335855313	108.138331525541	173.667241890444	212.736088130486	1924	164.534054672673	47.5204807176101
156	117.84271123248	85.4287007105365	93.4183991471461	113.976981472238	107.532946621194	269.34790190744	184.303417978437	185.156988702418	48.7901905473109	139.777311139844	129.736466859706	98.7091553350567	150.19734565327	85.6307051181624	91.310076317322	56.6617651001455	30.7822672976689	212.240973128281	174.72281702205	252.006310459624	218.173242536054	181.430745655995	199.269965380139	197.85719116382	127.301104234643	209.154672505394	161.072282782937	124.744790292417	162.065654380002	246.751996746495	227.348263880863	120.913303892099	242.779766995296	163.266999410735	96.5310891483228	171.717883648891	189.798377688831	1925	153.182453029548	47.620970383327
157	169.14837501752	97.7635359463261	125.327869888923	124.859458424273	166.489016836256	345.655302507544	167.705755670992	271.772897276746	52.9581415208285	121.582148968048	111.231543652266	125.605900838766	207.813526601577	133.605652371867	135.528307075864	56.8653403040981	37.6918861799743	262.148314023208	127.171670617315	218.268746952723	219.807499034452	126.601157391423	189.328395427854	227.000175414846	131.803948985033	192.996833169451	157.544588392221	125.514480492546	186.09569658731	235.941462266227	233.663807592375	158.58037149011	270.347870849078	186.325347010288	120.648781790666	187.43401505774	202.459310242064	1926	167.872625185643	47.4332935931665
158	141.035833156872	96.6115139202547	115.027530055598	136.149085784213	226.351750691145	240.854913176442	177.512551298438	283.773781213459	28.5599046545195	126.055462747494	150.420398731675	115.561286647443	147.462903407586	122.17905157223	112.359375414904	63.4224724906707	54.9602785189613	211.101203313558	131.309462301358	228.779887653104	208.370530979058	109.670172103431	159.576884679828	185.498793983128	143.972908128713	189.785811318217	145.131213340092	133.523656803608	164.551282487522	233.500758933653	265.158273944613	133.658431128447	247.225748918657	188.740603442368	119.425759770624	153.365956003681	182.432285393959	1927	158.731830219176	47.4546709009562
159	162.811468475964	125.843405243377	167.888282204165	147.876022841533	191.349381981909	290.705391244339	223.304405817162	306.229885501319	32.6775901455796	138.295421885146	116.358308703659	174.960635585927	215.807309108636	186.703908925045	149.027102389808	60.4841408817682	58.5715392742628	321.180410780487	220.980883890567	239.483293823885	231.757489170177	106.707336071831	196.035381584003	234.824940237142	198.485823853803	289.09092677966	190.137041376888	134.383824872161	185.057400215299	204.723456067506	292.195762799202	183.232449042829	348.800665072318	228.432741664882	141.891917154975	219.558684896287	284.017882962643	1928	194.591148987193	47.1068616037464
160	153.174004692547	151.520270319697	155.901849593659	167.41138843935	197.053571763032	292.537568079913	256.48307999099	287.855338389003	69.5733967471342	139.109722700956	77.8863650677982	183.241245502259	166.989472545973	131.489475560409	142.050253424716	67.1147863364348	65.6771935381521	301.841708882784	181.275236819642	227.545555899509	237.945484219952	132.384515307416	185.705510779734	200.716354637852	161.555773892324	273.71534401446	146.707036215132	149.91648727004	221.635905958841	197.312438997687	233.244404973121	177.171060176992	300.378040865477	241.346258267463	149.082394420511	185.35993558784	261.430774261128	1929	185.71187038216	47.0293552451673
161	122.765586920655	96.0070714937041	133.086975424759	130.622710147283	96.6576953322625	234.256940285373	235.765218918361	180.910183753295	65.6467200894123	132.12910382468	113.381649664382	171.703432322685	145.881425665769	123.861688597493	134.621015117507	54.5339643958691	45.0677174120724	245.53525791176	166.15977792616	311.982769968572	253.152363459654	107.970256318574	115.276658353028	153.594978108128	162.664127780511	167.163202619717	151.868358785715	136.197152151813	137.103815791639	141.085156161533	249.918407982048	151.877155245145	263.629889118641	193.840979115471	115.811357422669	157.553699010916	245.513895081716	1930	157.967523180513	47.6571668335675
162	193.396443754988	114.092906241155	170.767866030446	185.331347094692	147.82073081083	273.852631613422	209.977769780635	218.108211568125	61.689884142216	152.454265815609	157.255561868091	207.94327437817	140.586585407409	176.749458442881	131.679227756685	74.0702724714826	66.0592112048287	284.793228029549	183.053064102309	282.339015848564	277.676578191372	130.310749996782	131.819656948301	195.311558636616	136.400099037235	186.239581530845	157.093769846431	137.057320220366	173.451100315877	159.489862563324	230.845798982105	183.57959503105	297.059890704755	241.533497189617	130.650042003369	173.538750750912	271.210238032488	1931	179.602406657933	47.1019368005234
163	189.179483936074	157.592340600556	147.500602519429	157.926606058898	185.680692197771	269.89956557741	257.419588761025	213.984242891758	61.8312558116275	117.922821845146	126.52827244186	199.110058314071	138.438678510149	177.608055715107	190.933749273839	113.3533753305	80.2698914140767	266.649273818006	194.503855165378	275.306246534238	261.94850873044	131.125050812592	112.383565678337	213.221150036201	184.376617087266	256.082526927657	203.10867744356	179.085860899355	186.620970878991	146.914381330269	346.061196278388	200.511522796838	286.392612849491	225.332303875055	132.097687898144	186.139364725195	247.185536532691	1932	189.735843013443	46.9106136984032
164	139.447443911217	122.396135624593	104.728132700069	97.9875315025271	182.006599589398	193.70903222402	217.569428428034	167.745968056958	45.4327704784195	106.614030770019	99.2978897983394	123.365631117491	116.212224645267	120.214927845206	123.442914296769	117.395034279343	63.0517645575472	247.6797090571	154.469283343622	225.591485268976	218.383415084579	102.549124035539	108.836393413169	169.314565268895	130.285303096288	165.66497708322	149.755009407645	142.802979024516	151.899774712251	134.152289493591	244.442611986841	155.395739017166	270.830419480669	191.723859826216	100.023283542053	131.23217912208	237.994178906083	1933	150.639028107992	47.6711293235366
165	170.741790811421	169.799627174609	196.397293057697	143.430983395969	230.029613210702	283.639635207151	232.980511190219	194.758324170319	53.7912918925605	118.997246532674	91.7008904434286	159.504942208061	190.907359895548	185.601838222166	189.283470652908	101.742677201363	94.9593503437319	276.83463136021	193.071288915341	317.308711994203	233.618568658163	132.572696707366	141.765939289566	228.788055794004	174.778109052753	203.58525704911	173.292764046136	155.094460281686	205.291456019275	125.718998174295	256.322230447126	179.9479139235	350.879771090464	200.559275005172	140.272111982784	211.572442211597	256.173318955346	1934	188.262563420774	47.0345761504606
166	127.027471514515	120.796436645385	134.648661132859	108.157809399993	165.230494819228	201.200159906505	206.322212568917	132.080409138549	45.5986465705291	79.6456569538084	63.9879591683169	77.9049004644543	152.158327787641	105.710508722847	122.007206454079	72.5707902979242	67.0978217361054	207.984429241932	142.547881701045	128.66801119822	105.892092778224	118.526007634636	130.288130529676	175.990763817039	159.944765179564	144.165487758378	77.8194491442767	144.689191253731	190.63718292734	135.245563737041	210.361044084373	98.3554120022625	234.451719029895	165.46799922384	93.4400761364559	148.509053761231	218.835490267431	1935	135.512573640223	47.9722994176384
167	90.0188817366966	85.6438998073074	100.651287913506	82.4790593680811	142.238748983931	162.670096806553	160.263950993168	95.341053851143	58.1445968326399	91.9032090103197	136.508483983784	100.163084415138	136.319988424568	83.2396389495152	78.6026481928166	49.6544426863135	42.494438869517	221.388034298473	150.163102293346	181.86428544219	115.477091964327	115.435622941299	106.332858227523	160.184782858298	140.776337603685	149.449332442451	96.3806068602159	126.387214931713	151.052487173578	95.0083591891279	153.140389651153	102.706203668219	236.085975528293	143.030430332636	96.9872484016241	130.249174780771	212.676083710803	1936	123.81386846283	48.2260445984801
168	126.622520221467	117.889835122284	104.266946898522	85.77301926537	195.307474566166	281.706613247397	208.478601766342	154.033230283304	54.1016812467352	96.2533723577455	149.378646607745	142.223669339194	182.172475681507	131.349988846589	116.30678658414	59.7719418271994	78.1414623912696	250.618983143799	173.841600282718	274.497600585204	153.031062226809	131.056249933479	127.336604231628	182.355944692477	161.829720771717	183.011280920016	138.167244904879	111.632410874864	188.994444128778	131.657550767376	228.042870016572	134.948997390542	322.011676196627	168.269671552311	106.370243180101	146.432146857943	161.678924324345	1937	155.663878195545	47.8423287609813
169	133.545333792918	103.200376192629	124.647400920155	124.425918638077	220.382724649324	260.55741150343	209.695026441811	191.948797860214	58.3821012372513	128.900803213851	166.532370814876	163.426592317537	243.310067835222	122.229317054687	117.52321125961	93.3832133094259	71.3015868658739	268.946406366311	178.955170644966	359.410765941287	181.73705093972	165.848446094189	161.055318182608	222.075414771078	175.088184247662	165.054565630627	152.637106508048	139.313297904909	186.172351448058	109.357583634399	266.626968510166	151.684889774745	381.83074191363	194.155452540095	145.110164669313	166.793751323655	203.512372099547	1938	175.912385325727	47.6749864386908
170	174.638622338934	122.951883365013	137.174187467079	103.789424815177	250.72925304594	227.652370049731	230.14553797962	192.763098676024	58.505251669272	162.030782701547	142.997443609773	151.493880941407	175.677861188741	137.06925827245	105.185234431167	97.2376333361152	89.4804127558713	260.052243404733	177.677484912751	328.380312823984	154.523947055794	270.184193871825	232.930245707762	210.81814581547	159.805592625009	170.573401445189	125.393843334648	151.841655248159	179.086803377151	118.879122648899	273.577742256233	156.620017674269	357.222646658061	192.60633320261	137.835806879925	171.875277440836	159.830097047708	1939	177.006406758781	47.5227460194254
171	128.266515657091	102.571743502645	132.992727645151	96.398199779076	203.752389778281	217.200919609768	265.48814117324	193.577399491834	71.2076532455316	171.214286346521	168.490211356593	130.495475644813	155.895880567617	103.192522210995	103.4074071485	84.2496609876443	107.894858094888	218.800932748242	153.339566625391	341.130780767844	159.922145712458	277.224188849255	180.194528946807	221.025180346983	164.895915201621	195.255952446647	144.535567372971	148.867509483006	218.122034575801	114.707401764197	237.341041793402	117.080560854719	336.596520090918	159.00071658716	130.295670352045	180.988409410369	156.65111944154	1940	170.061398259772	47.6955408259467
172	132.431953356486	103.479035461002	120.018892463622	141.843850787375	151.099611063382	275.655905796583	311.32429214838	291.892913267396	41.9716778519596	155.86320800402	169.54641480673	123.187188654767	81.9751479064453	126.131175130446	104.314699106857	125.410179616447	162.902574662918	96.0724166208987	191.14078022971	334.105551275886	184.334519745708	225.688246322706	134.852236336811	248.962107178296	170.061636001919	157.92440694404	126.377790153753	149.774801441363	164.70647716461	82.8324885416099	249.429890324415	117.608976739053	329.927547205877	145.975045126846	125.507883147974	222.128193527659	149.243243964375	1941	168.262242110225	48.0347335204317
173	145.455739861207	129.242294335296	126.92285647915	106.75006173192	215.500689665645	259.742168209824	245.012811053468	250.094651329915	67.2853748175248	160.90829164642	128.894834187809	144.701757624346	118.197082883805	105.198114961046	130.275878318327	74.9759936335126	167.837702562443	136.722112284228	173.164587065869	301.59289474462	180.527223608822	168.684990101116	182.220856208373	171.518706674654	238.182046146768	182.699949088045	136.249302589863	150.682093399719	152.884978168417	96.8951997368739	196.133399274795	114.054892970047	254.257889914452	136.237050378514	120.561759674162	175.911595682168	116.641052042482	1942	161.157267109612	47.661006573363
174	155.898079682475	150.204571316374	122.288378996575	144.695788598304	211.778216530407	278.460719717708	301.042801870977	366.6467963003	63.2261229498214	203.521482718242	121.125675555481	134.512944330223	176.767051361741	103.301535476074	145.752306207706	61.5701894621142	139.651333274435	186.133081539888	171.484777473995	344.539722956254	176.648299159435	177.774874285012	247.626616141255	239.065147841692	138.827921839929	173.921082576854	146.230142450317	203.657199520877	196.538036408578	101.806451532231	207.913115088695	106.349194509322	315.265105973043	166.132446070074	130.72512606779	152.902571087277	125.519192881527	1943	178.09470539873	47.8363503743208
175	154.671916069778	135.053298266641	129.300413799387	114.630432744184	207.974690304706	250.683699952463	273.436370586822	292.03208582195	63.3674946192329	209.23007072908	117.450326310047	147.717686571792	196.551859416253	123.96473283653	113.273264717834	72.0891841441289	147.981580354694	158.849920139787	159.48200858169	296.167992550401	163.08384455903	191.028939531242	241.093360058849	222.990246551804	160.710057149978	194.200691474307	118.367357205629	140.71036415796	215.136264917829	69.5878480733407	203.313509284575	110.889110053024	297.898381783999	152.847279056573	128.806555434243	153.809863045633	142.938695827151	1944	169.495172883313	47.7276234086666
176	156.37088937684	145.080319539103	160.349402313346	135.97535571047	259.028084199663	228.368967334015	285.385104085485	304.918270568445	76.2276041467027	206.569455910755	109.502096896464	149.288482898587	202.07509346053	119.464715519528	137.254926398277	75.8191971017361	171.421631461658	188.589806994995	160.869964216046	277.642648990713	163.81018078054	200.527859078636	225.636724203188	229.068285858704	182.950334022536	219.677437098593	166.374034545135	113.122468270461	194.965669285456	102.317902816235	187.587010619969	136.153169854663	310.20462852664	179.722661730238	136.12897959123	146.55152737878	147.901469742027	1945	178.186550284497	47.4357112599199
177	155.014035509754	135.148488524045	132.009723303843	119.75028629174	200.4084785578	193.981722466351	186.342625769883	250.892301704661	76.4311793506554	178.260250349992	114.163277916596	111.484756020145	174.188432111674	123.457365622976	124.186843437139	69.1904366026616	146.377168986505	214.789433088873	158.791172357165	341.829156814737	164.53651700205	230.51781670907	214.173995088035	235.242457900804	119.75499868072	191.41629790543	119.309835001706	113.615069998544	152.519610942804	55.9379421527584	188.313346841479	111.906986072787	297.437510141717	184.945559516831	143.617279840327	217.238304562346	118.875352737715	1946	163.947459888711	47.8870078238298
178	169.00354759619	136.536444158401	157.579774229941	126.726506938301	196.366191290426	218.308331020159	237.945798379218	229.698489345014	80.8982099447947	209.371128239226	118.875352737715	103.203831944548	138.103470574011	139.185120924642	139.999421740453	72.9204495602688	170.084255469025	183.07191365823	181.104020020021	302.654753061534	160.391813814169	224.364693337749	268.732778065867	236.941431207865	72.9487238941511	222.052481144707	105.317495481883	118.192056335559	206.02281878903	74.7246662212254	177.89959551336	141.571474704309	350.625302085523	186.516355843626	160.781999621745	194.121837498702	106.554968828132	1947	170.794527114046	47.8415531913722
179	170.904211151612	143.824310796198	140.813722556263	124.9009274473	212.540052748902	231.039949408097	280.209644347961	225.11396318563	76.8496394921135	215.199096770901	157.840840579454	150.012620005239	176.669033670949	143.578009932157	135.524537164679	87.1713421554828	209.608632643838	213.719092471795	165.151955002889	310.041579867919	195.331664829599	317.303685445957	329.14214904248	220.223131742522	103.295566450032	198.44812474196	124.858201787211	151.563938457582	233.988648272756	65.516029835023	195.314386070004	154.888371803611	327.891795166351	191.864917336363	146.42083712439	195.509793133057	171.304764214944	1948	186.312950455493	47.5562883785725
180	157.016800826418	148.314589175974	145.248080586805	144.10108510898	162.679207425248	190.285010390872	271.818450370223	152.520239261335	72.7671398387736	238.533276205439	154.400482464508	176.402626613924	178.056989305305	148.063261763687	169.777007707504	87.5640412371815	180.626183777411	223.8318792237	195.025359545874	259.154690383602	176.658038096661	358.795013781183	395.890939834771	175.369985108689	168.62718479629	184.459555133321	125.282945113977	135.904355716498	213.437291610768	89.1115897783398	241.011364490591	185.311240901709	325.282074149014	216.371224989955	141.298784461977	171.684582766763	163.670694066721	1949	187.144682865135	47.6245550176116
181	110.846384392935	107.759141292253	171.733591612159	139.455297892851	173.551631280792	178.976533475011	263.227451099716	141.630850805462	77.2454801664658	192.195098724255	133.608479805255	175.295843522065	187.111687651481	71.6283125018473	141.527178247893	116.185835266977	139.290678437803	187.163523930266	53.5186016502289	265.998649979448	202.185677521936	337.934838561347	396.175253969921	176.277277067046	165.222640837594	175.280449718062	125.707688440742	128.291020079789	210.393402488705	65.8063129962147	202.670425268385	156.771442440173	265.150105803713	172.261379177962	113.2654107362	176.967170813774	160.235362500021	1950	169.149894869101	48.1841155684448
182	111.616074593065	123.717489494693	167.286981370268	146.936058319579	153.73697809607	185.536493094971	212.799234142824	198.9429255849	86.0670723377459	144.944602736468	142.891886096613	186.818262897636	215.689185224861	117.167897130489	161.259521705091	53.0379379742297	116.697600710246	171.204233250029	107.461318308692	235.378174703439	148.609898885412	311.874385022023	336.092294470016	158.490836099482	135.458877878219	186.133395699153	126.132431767507	137.231364453375	193.703377357243	65.9294634282354	197.821377007569	114.943649531747	282.528453885576	189.020519347802	107.498074942739	169.570605070163	148.001686547677	1951	163.465692409888	48.0235315308758
183	118.831056281299	146.182076082717	178.673683943204	160.814358026077	149.149938662564	162.088273847108	313.317318527817	222.585923577286	77.6752500414769	132.361581681045	108.706959795841	224.485644654912	237.189302868233	109.003211983074	187.785245116411	95.8245449605305	113.345207189601	146.314022974168	140.545116384381	215.035733952914	159.140517460245	423.945362231328	470.525442346839	154.523947055794	127.266232556188	171.79987921715	107.059194449033	125.349546878233	194.865138320541	56.6089863435652	192.906355301028	153.970712589497	353.091452318591	159.319274082234	124.633263753214	144.925439021282	144.343301902571	1952	175.788878280486	48.8078374413341
184	103.466469090388	129.096838595435	135.298342493621	140.537576562013	165.19248154812	198.729925602987	305.02351392234	131.716612709263	64.8848838709168	106.296415752741	117.844596188072	168.753790980229	168.603937010653	97.5753545463761	165.055822267689	78.4179225447855	94.2025406734821	138.370820108832	170.644715598425	167.344158356564	169.791773192975	372.594459512076	438.924161844379	150.494854477565	105.723389252727	142.02763395761	126.916573293843	121.708755151988	159.468813892545	85.0831255186416	170.814675760984	128.930962503325	244.053996975592	152.527779083703	115.596472485163	158.538274148551	105.406716713245	1953	156.639436113185	48.7923559388392
185	107.373667873657	145.779638063793	178.852440565194	144.975704503739	150.261434143404	241.802103361499	339.030626078919	189.565271513935	78.0484712487234	137.835178561395	122.693016130357	177.042569037461	201.478190856347	122.873971867204	157.330960091777	107.423619196849	118.262113851734	95.5031600320683	168.357950305877	184.233046302997	210.745575025172	394.993386813641	420.330017405577	75.4887015545784	88.379284530788	193.539700379991	127.341316620609	130.686798637416	164.828056800304	75.8003475458145	188.549280449764	133.82273642423	309.615265744827	66.7855474263386	113.030733764976	146.442199954435	52.8390751592574	1954	163.836247508774	49.0220395619375
186	160.695919983037	178.658918457733	170.844835050459	159.090251977787	161.208627904103	285.402068685814	304.115907804718	115.221052163059	113.096078892171	147.391275095084	105.557513160617	222.210817414448	271.179764583748	201.814341270282	213.28618100413	104.380358393317	186.414254082384	170.048441312774	165.98447705609	184.959382524507	186.575103626248	350.266218045217	434.915803777664	85.1170547193004	124.153228395746	209.836712270488	142.535629489696	135.535846898232	188.712643267751	109.244800458135	183.489117162627	186.624740790175	376.488463606201	134.11584701881	110.400906554656	129.816891631637	110.372003902243	1955	184.317877795435	48.309888313522
187	168.857149378532	152.032978240763	162.543176463348	167.120162800363	119.996587155781	262.328327282259	214.633610093255	69.2532684557334	91.6569081462783	139.081762526339	101.498889611444	228.411378834838	229.550834490295	194.97352326709	180.432975829215	112.16334003332	107.716729791429	140.240696056248	185.919453239444	152.864871975434	146.835841513929	294.808625409193	356.503221940389	109.056933217451	138.029957305917	118.17572005376	108.48296423964	119.121653601756	175.847507192035	47.6014118871925	172.60538357353	205.314075486381	303.407478661334	138.819125380499	127.975918336634	139.094643056219	124.082856720305	1956	162.352430844529	48.3482118098321
188	183.932395886048	156.693530942363	143.882744419555	201.479133334144	162.260433124525	257.349217085584	269.705729310684	80.909833837613	83.1664398406865	148.71828383196	92.9631823716409	152.75208879917	219.352282258947	187.782103523757	159.495203270835	105.473632636766	88.1078509255179	167.37149021265	157.38625212248	164.330428523975	147.364257398263	210.237893652352	340.046931302355	95.1022928094702	129.671435891776	118.50810055651	108.787070408507	128.176980266464	139.467864263465	76.2929492738974	167.389397290775	189.056333504053	310.848969179892	127.593900669957	122.077263970254	148.493031638698	129.033692583097	1957	158.682719484289	48.3177778403291
189	206.220739126207	132.270161334826	185.729386883902	134.562895653416	162.864247232545	196.819523110339	184.29713479313	86.8257669635879	78.9984888671689	135.792200858765	93.2402708436875	178.098144169067	282.949741460422	215.896216180732	144.505722242762	150.019531509077	88.4119570943854	92.8840142367705	128.219705926552	164.895915201621	209.244207896021	234.643984500295	423.010738416885	104.902805251609	152.701509157447	149.897009395587	89.2337977325645	120.142042895642	126.004568946506	47.7647747051792	167.917813175109	132.587776352104	428.680370678819	124.220144319267	116.042892801238	153.619168371561	134.039192158062	1958	161.031204336294	48.9899529373947
190	194.811102926899	166.005211567604	221.948808587139	175.512299255897	168.751277706106	197.462921285794	195.929824070843	86.9671386329995	83.6081477677812	113.592136372173	71.2261886421878	186.746320425869	269.283185098776	192.453023481115	169.017370603866	117.822290880232	88.7160632632529	137.62092194242	132.749568373763	182.038643834465	153.774677207913	236.278240998692	361.866234759333	133.952484200823	130.819373847398	166.016835460422	99.3874251889667	129.270254509913	168.718605142509	62.1881407370753	168.446229059443	119.812489826281	426.933959322688	120.78795434522	130.5545375867	110.199216306296	125.613440661134	1959	162.077906591351	48.7169862038175
191	189.91084670583	128.047860808401	165.604658504271	130.277763273919	95.205337048508	191.905758040859	180.317679378828	116.176096329751	101.513340937651	187.141218622425	98.1986465288483	174.546887833449	221.534118356865	174.746378966952	113.586167346131	103.622292086006	68.7616092054466	124.82175931243	125.868852143871	138.363594445728	174.961578063723	177.112940712901	354.937138002575	100.787633034672	131.347789731732	151.008504876427	89.6635676075756	108.157181081463	141.220872964168	57.4986853830618	116.477689224495	111.345897624856	396.967563637157	97.0375138840815	103.710256680306	115.023760144414	126.106042389217	1960	145.500418403216	48.9522245329707
192	153.297155124568	119.04625537807	163.557282571926	144.747310717823	153.814575434614	198.729611443722	170.012627156523	180.569635109646	57.5241322835559	128.410714759891	85.0526520699018	154.90062401496	176.808834544034	156.440318574484	114.312503567641	81.7630904023279	64.8826847560593	125.314361040513	118.863728844897	149.873761609951	180.866201456145	187.414851342553	383.706272727823	105.88423879659	150.107496103378	146.302713240615	94.8657308826549	112.900043510587	137.051037035059	57.5891632514852	181.0371040965	125.173617689632	337.934838561347	101.465588729316	83.3753557521502	111.000322432961	76.8047147171672	1961	142.470301344083	48.988562082016
193	207.46669477262	126.543352086597	150.85331019934	125.479922973357	106.386893621165	155.705185893544	170.616441264543	87.5891739784102	93.147908019672	124.291144313238	143.759279828269	148.994429826211	203.424407505246	181.453365123101	125.224197331355	115.727791058083	52.8356194073385	107.804380226464	92.4382222392261	133.605652371867	166.036941653405	141.220872964168	319.86565425496	91.6902090284063	182.865825180155	131.043683562864	85.0721299443541	135.166709761436	128.074250186691	43.2512485397668	140.572448240467	89.7113198159101	328.820449954752	142.711558678297	111.73011440639	89.0830012851922	108.739318200173	1962	137.540624532352	48.9095986682145
194	198.940726470043	154.397969190385	212.434495235742	164.066534741073	202.827504901064	168.602680373592	193.357173846818	169.739936914191	106.79404402907	138.638483802918	108.241689923844	218.3705345547	247.7359435656	186.696997421207	136.345121165797	105.047318513674	69.252954296468	175.954007182992	147.100677774627	178.703843232679	192.782262391211	217.636972670087	541.972484952574	135.535846898232	280.805918633613	184.120891445264	115.386614095903	166.511950462628	166.703901773762	77.0167722212845	205.650225900315	135.038218621904	405.398970000861	164.041401999845	115.895552105785	152.017898596026	150.107496103378	1963	180.807351784031	48.8450831246376
195	182.89252871771	135.339811516648	185.939559432427	151.666040218824	171.505826144774	256.902168450979	183.013165875608	123.244993959593	84.8019529761454	167.112622977994	140.347824365736	180.735825361021	271.487326504535	157.606163608231	116.683777702571	82.8827540240674	65.3451271946677	186.00773199301	140.195457122037	173.732901176904	209.380867176453	228.516936347999	469.199690247024	155.501296530326	217.953331050303	163.721273708444	95.5700759555897	118.862472207835	162.677950788187	57.868136679124	218.238587663249	162.792304760777	385.464307976772	136.090966320122	102.412464755108	130.236294250892	132.477506449963	1964	170.38940600518	48.8912436335507
196	177.259653089824	136.345121165797	191.263616502466	180.809966947646	150.59538544248	201.242885566594	217.170446161028	188.334709671524	111.92709226577	186.635736364462	140.951638473756	237.304913477885	361.480761340737	169.347237832492	134.737568204955	86.9753067738988	69.6054409922008	173.34051625447	144.938319551161	179.970533390606	189.302320208829	215.549384351776	442.053188127354	161.034583671094	205.299310000909	190.885682906239	166.529229222222	150.330235022517	153.77216393379	53.1252742499995	201.301947508481	168.162857402089	487.253480749408	157.558411399897	117.181091819634	108.181371344895	155.991384984286	1965	182.804020712789	48.8707678027931
197	131.19290921391	99.4788455351862	141.868355210073	171.933396904928	113.269808965915	145.040735471668	190.10782456521	141.673262306285	85.3272272678256	121.852325936257	114.110499160015	169.542959054811	153.729124114436	114.900295553128	107.780818281563	30.3301921148173	45.1355758133899	87.010492611619	133.944944378454	169.306711287261	179.533223693227	192.667594259355	451.786156327441	83.2242451455126	79.6459711130738	159.693437767276	116.470463561392	102.105845312118	81.9531567578701	58.0415525936021	243.712505854147	196.513217826614	356.61757591298	120.852356994619	160.895096957274	126.66901579274	96.7104740888428	1966	142.557518748779	49.6019154644375
198	161.452729653287	110.382999476531	168.560268872768	198.342567228799	151.457438466625	164.359331176388	123.397989521823	118.33751207542	103.594331911389	98.7292615280396	109.915530489677	115.00710970335	136.802851215425	122.611648880629	122.413728543453	53.1745972546608	49.3255179354826	105.631968906507	118.789901417537	118.851162474282	121.860808236421	179.112564436911	368.97880052706	58.8558534094126	112.750503700276	133.509833795932	91.3826471076199	115.824237952548	106.326575042216	33.8993555285607	178.995383030932	142.393001183223	341.247333855292	138.164417471491	118.798383717702	81.6902054527647	87.7387137887211	1967	131.423434188356	49.417717891764
199	158.958619245602	124.949936292696	218.14308324658	178.756621989259	103.055234612033	177.477365460718	157.491809635641	112.65342848728	81.3056745119653	117.896118307591	73.478082256281	74.5185777431499	146.292345984858	141.070076516796	105.538663604696	45.6762439090727	61.7841319218237	69.0694852854984	87.4719925724313	68.0393570543863	95.6011777228603	116.641052042482	245.774647271963	58.946331277836	136.723054762024	133.902532877631	81.399922291573	53.6005972184876	92.0722266950829	19.3848833097105	143.603456832651	115.272888441843	313.677659205184	126.197776894702	72.3320292562514	81.8937806567173	74.0611618527872	1968	115.262487222923	49.6422940571103
200	197.524182342539	104.746982255991	239.102846953535	187.573187612294	92.3995806495869	165.241490393516	203.213292478925	142.623279924731	99.6500623348068	118.28881738929	69.0317861736553	89.7540454759989	236.386311785976	177.751312340111	102.558234654235	45.7667217774961	45.39821295923	87.6909615803865	67.8002818534481	113.599990353807	85.1497272828978	151.197000435643	373.806800117097	78.7358517213288	108.81126067194	150.437049172739	71.3568788965771	76.0890599106794	87.4355500976497	58.2149685080803	125.949905234334	180.609847495612	524.721371373182	156.422725655624	65.3137112681318	68.4003260502838	78.8662278164528	1969	135.881617378319	50.5201460594206
201	187.961488464277	108.832623501984	203.744849955912	156.391938047619	136.211603478019	178.427383079163	164.291786934336	172.81932603324	104.504765462399	113.92671598978	64.5572157571474	82.5924708628757	193.081970330363	161.319211965509	124.480896509515	57.3356367243405	70.3104143836664	134.281408951654	75.9916705384181	119.550480998971	90.6478285859453	161.615149993477	282.261732669286	69.0258171476135	128.159073188338	177.933210554753	107.266225404905	76.2706439660569	97.3893722612836	34.0005148120063	114.19343720607	130.257971240201	360.554305667193	174.337971921985	76.4566262511494	86.843359882448	93.0162752874866	1970	131.644415513767	49.4426244051964
202	155.300548759762	98.8194252371977	194.108014491026	146.523881363428	76.4500289065769	134.143807193427	102.239991318426	101.553553323617	63.7743308678728	95.2153901449994	69.3051047345176	71.5745912674709	180.654143952027	140.839169456757	107.31052186132	45.9702969814487	62.1893973741367	92.9157443225717	40.0867222598058	108.403481945504	64.0960299556004	147.516624641962	255.990792422172	74.0928919385885	95.2279565156138	135.253417718675	66.5417598364201	76.4522280214344	82.9785726000019	24.3049315644974	126.477692800137	65.3137112681318	308.249615418312	141.087983594922	69.4138038403318	68.7207685009499	69.9271400799284	1971	107.000650445394	49.9196666745617
203	137.232306931171	92.2019744716761	184.18278082054	136.429630008179	82.0474045374778	147.237337055058	136.63666096405	155.668429259497	109.613937594932	109.808402180189	55.5458713895904	64.2326892360316	190.768815659525	112.630809020174	97.0629607845756	53.7463671176142	45.6954076242596	83.8390548278201	40.1495541128776	114.353972590668	32.081944178459	177.766391984848	290.981851397855	89.0980809299294	124.172077951667	124.779976130137	61.5174107055339	90.1762755286414	68.4716402035203	29.1866523889106	108.629990775828	70.1156356391438	303.792009602133	146.07903184368	84.3307140781069	64.2669325959557	74.7447724142084	1972	110.520966338769	49.9678867468344
204	118.824773095992	81.9173426016192	127.465409530425	107.532632461929	87.6730545022611	134.72437351581	125.568201726923	126.042268058349	18.3041754368756	100.55012863006	60.2767957666313	53.03385390378	91.2318506602476	91.2711205684175	75.8100864830406	30.767501812197	45.7714341664765	70.0213878595361	56.3149332711892	103.133460269107	26.7522322416439	109.035884546672	219.35133978115	69.4392507408259	114.997370766124	125.112356632887	51.3336239596572	63.2729326803599	44.0825139559066	29.2092718560165	114.885844226921	89.0160853616707	225.817365780769	142.477195866339	95.7306113401882	96.6313059539724	51.4803363365799	1973	91.212440712123	50.0689848320154
205	142.613540987505	96.5879519753528	171.018250964937	104.32600884041	148.313018379647	167.185507927557	177.453175197285	174.513901110586	73.3172327124172	100.827217102107	69.6820958529484	79.7816879157089	196.99953636939	106.366473268916	101.511141822793	46.2266509419817	66.71234831751	102.953761169322	36.2674880708367	126.328467149091	85.7127006864211	149.175385563058	271.282808822786	89.4599924036229	124.988892041601	130.906395963902	82.2644885898409	90.6035321295296	78.4945774055331	34.1060723251669	115.11266721651	117.472003299356	288.089387041695	169.264299786438	118.405370476738	83.0473734791155	70.3229807542807	1974	118.586334704376	49.6488618482582
206	166.820769020476	118.67397664862	152.601292351797	153.651840935158	148.771062588541	206.349858584269	178.056989305305	187.133678800056	87.2731297574591	105.925707819618	97.7924385987392	95.3394830548162	133.516116981239	132.776271911319	131.238148148121	61.7762779401897	83.6166300679459	93.8582221186486	56.5172518380804	103.585849611224	134.248108069526	119.747458858351	261.337783118582	109.616450869055	168.92500777985	158.661424580572	149.51436341038	95.4041998634802	78.655426949397	34.1368599331721	170.053153701754	165.120539076353	314.177800755635	174.597153315906	126.510679523	111.046503844969	84.5741875087601	1975	133.827083709199	49.2335540634258
207	167.982529983773	148.396584744233	224.751737552671	207.777084126795	154.764907212325	284.78160413673	195.982602827423	205.937681628118	101.336469271254	101.394588735345	74.6945069317509	164.902512546194	250.024279654474	144.759877088437	135.732196439082	54.1861900891168	117.485512147767	94.1095495309358	40.444863822315	121.10745431809	134.640807151225	200.383345816571	308.484292389535	159.98497756553	228.052923113063	170.187928026593	155.226093013872	113.937711564068	83.7476344816006	43.9354874197186	164.446353292892	222.944065139796	353.073859399731	180.005405069061	134.744165549528	97.4625713701122	84.7777627127127	1976	157.475354482769	49.2045754256287
208	137.587621060292	98.3013766086207	206.817327571123	225.001180009366	121.946573715864	233.907909341559	132.988329415436	176.226697425323	78.51374112072	87.1301872917208	98.280642097107	123.472131108447	219.105038917109	115.747268932536	92.1978904012265	54.3093405211375	126.42397156576	70.7470957625153	52.6722565893518	98.2423146667332	118.808750973459	145.906558406998	275.746383665006	145.542133659181	229.440878747419	137.688152025207	134.986696502385	114.330410645767	78.987179133616	29.3185992803614	164.904397501786	233.908851819355	361.363579934758	194.351487921679	116.682206906244	93.0791071405584	56.631605810671	1977	140.03502362693	49.6337037157637
209	185.971289518228	113.429401872717	264.945588121965	250.414779621316	144.510748791008	202.073208504937	162.347455241029	195.07028432082	78.6953251760975	131.076984444992	65.6743661047639	147.458819337136	333.620489370172	180.412869636232	114.870764582184	112.88967625483	156.701699083263	108.753455367114	64.9731626244827	144.803859385588	173.355595899208	197.05231512597	340.921550697115	211.721982021908	270.257078821389	187.886090240591	130.195453546395	137.714855562762	143.574240020972	48.9145976163931	183.764320679081	245.058364146945	470.414229966902	240.184811463431	147.651398966801	116.702313099227	75.6495510984422	1978	175.127377738714	49.3806401312067
210	175.358675375136	110.345300364688	226.948653295327	202.243168667496	150.518416422467	189.582864432795	180.316422741767	201.840102330041	111.408415318663	121.775985234774	98.7424562171847	120.96733928574	265.371588085791	174.254091398134	96.8088059389002	113.418092139164	170.374852789482	104.336061936901	56.9834641878731	156.829247744999	146.769239749673	70.9698346816549	267.320632168078	197.591412425326	282.0902017104	221.97237053204	146.285120321755	129.044059838854	139.124802345693	48.9774294694649	190.483873205845	266.11017651865	442.241997845835	215.035733952914	156.253707970861	88.9563951012525	61.5836983105246	1979	164.844180812328	49.316006832645
211	156.448486715383	118.324945704806	155.123048774834	239.412293829913	139.777311139844	190.111280317129	175.074675399252	208.672123873803	83.7938158936084	117.274397121446	136.814160948978	113.709631937417	214.672880001425	160.262694356107	142.253828628669	86.3937979737193	197.173894761664	66.554012047769	44.859115659874	110.635897685145	119.928414595198	96.5131820701974	198.43932828253	198.547084910548	274.127520970611	178.301719373019	125.779316753244	106.368986543039	89.6974968082343	58.8558534094126	203.436659716595	224.024458853365	381.515011851945	175.782476224106	115.001140677308	89.1832180908417	56.9407385277843	1980	149.994186498075	49.3778295902158
212	177.653294649318	137.615267075643	230.256122041026	257.684425021722	173.86924629807	216.976295735037	163.913225019578	234.081325256037	112.041760397626	152.015071162638	104.14253982944	149.79867754553	307.504115481615	172.939963191138	135.60370529955	149.941934170534	176.86255577841	76.2125245019655	53.1133361979158	110.862720674734	147.600505165813	127.336604231628	152.237810081777	184.122462241591	205.586137410181	218.175127491646	184.076909148114	115.995454752169	124.917577888364	58.946331277836	179.342529019154	294.203868823377	531.491189382402	163.108977300259	119.428587204012	75.2775865282572	66.545215588339	1981	168.68867510439	49.6364693803257
213	174.790989582633	127.215652914465	153.214531237778	276.446644667491	163.198512690886	145.030996534442	129.134537707278	191.633067798528	107.712959880245	162.485999477052	137.74344405591	134.799457580231	193.496974719903	178.098144169067	136.41800611536	142.887173707632	173.566710925529	66.8179058306706	49.12194273153	99.3852260741092	120.605741971312	148.202434318241	182.06943144247	87.2297757788396	201.58971739555	123.494750575553	131.954745432405	60.4728311482153	55.0881413399624	49.191057769909	167.449087551194	202.340243880492	471.03375203819	131.98553304041	108.389973097094	80.1586790341397	57.1367739093683	1982	143.826798597948	49.8353135227884
214	188.271877818452	124.168622199748	174.961578063723	267.226384388471	141.11248801762	118.887919108329	141.220872964168	186.026267389666	79.8275551684513	168.125472449511	157.385309644684	223.605998711907	262.815588302831	199.010783986218	152.530606517092	215.857574591093	135.20566551034	81.3015904415156	45.1079297980383	81.9830018880792	153.9380400259	153.868924987521	100.100880880597	35.9709217243378	212.751167775224	146.340412352458	132.347444514104	65.2433395926914	40.1118550010345	54.1827343371978	155.453858481257	233.250373999162	520.04668150464	146.252447758158	136.180187551484	141.899456977344	42.9119565331791	1983	151.769831647466	50.1674572281807
215	202.012889925988	174.225188745721	180.27558203727	253.524013870573	152.842566667593	185.341400191183	182.945935792821	230.21119726608	84.7212140449481	208.68720351854	100.510544562625	241.764404249656	323.707193751769	216.451021443356	149.685266050735	262.258583925349	135.80947961836	81.4831744968931	65.7472510543272	129.079245676575	176.532374390518	164.750145302495	70.7687727518251	113.251901887789	213.85952166341	175.037918765205	159.335296204767	107.452836008528	60.2431807252379	54.2587608794147	218.295136331014	264.69206159482	550.376873619457	142.295611810961	121.259507402524	156.74253978776	105.110150366746	1984	173.393133686023	49.8013193894419
216	91.1903816372202	91.4278860418316	160.280287274967	168.979671492022	141.929302107553	152.613230403881	147.976867965713	156.035053122171	80.2014046942285	134.741338116139	115.208485792445	174.655901098528	242.098355548733	122.837215233157	111.923950673117	117.864074062524	79.134205669804	76.8559226774207	24.6966881684001	64.6536626516126	105.120517622503	67.1135296993734	94.499107019981	82.556028388094	97.1100846743795	107.579756351733	79.8797056065009	79.6352896980516	25.128028839738	44.4500802963766	181.456192556489	160.668588126951	501.780205179607	119.810290711423	82.4865991904497	71.4728036654946	62.25348586427	1985	119.413626430348	50.7101657716703
217	120.670144620711	137.820413075923	165.44160984555	211.668260787531	130.921789767905	232.875267836324	172.14514024978	225.380370242655	104.059601783385	195.435023227902	86.6438687489451	167.614335324772	333.474091152515	103.490345194555	151.351566794199	122.484414378159	110.2463401961	57.7474995212261	61.8406805895883	41.1828239366432	116.449729049878	139.728930612979	76.8989624967749	155.226093013872	81.9528425986048	204.457363169747	144.139726698619	89.2190322470926	75.4783342988216	64.2955210891034	175.700480655847	136.064576941831	498.735687739014	166.59237523456	86.7117271502626	129.007303204807	86.3724351436749	1986	144.852019151888	50.2833304140746
218	154.725637304155	130.911422512148	166.397282330772	217.501255867451	142.683284344414	240.331837999619	166.710499118335	213.606937614062	94.8635317677974	166.114538991949	106.174521957782	276.179609291936	301.027408066974	160.045296144478	136.642001671561	139.499280190001	115.07276898981	72.3116089040031	45.4396819822574	111.937145362262	138.991912976446	166.197791197269	94.7906468182341	119.389631455108	138.660160792227	159.585366979993	123.146976268801	89.4458552366818	60.4844550410336	49.5303497764967	150.992482753894	121.330821555761	529.156986040785	162.745495030239	130.63778979202	95.8562750463318	91.3917577263153	1987	150.824602835119	50.1993829944101
219	155.585805372708	147.172306087129	141.544142848223	210.738035202803	177.472653071737	234.436639385158	179.165029034226	220.648189228552	95.1148591800846	227.622524919522	116.173583055628	270.630928347166	232.319520095904	173.16992777338	153.164894073851	123.690785957137	115.497512316575	82.1240593982254	74.5198343802113	112.163968351851	150.552345623126	187.741576978526	35.5879615798652	114.509795586287	216.604017005586	194.444479064225	177.269706186315	108.580039452636	25.2285598046528	54.5559555444443	176.615312436572	162.337402144538	512.763213096557	168.198357399075	155.272274425879	105.732185712157	62.6618929092367	1988	158.151629000804	49.9836417646881
220	186.140621362257	148.079598045486	181.136692583619	233.626108480532	143.56293028742	228.475467324971	143.739173635286	208.744694664101	81.0452364809827	218.69474691655	135.993262788595	167.86157866661	356.080677728481	166.197477038003	142.231209161563	132.560130336752	98.0604164520904	77.4591084669099	53.9464865696479	124.234595645474	78.2445066303074	183.307218947984	89.068864118251	73.0282061882869	165.775561144626	137.692236095656	123.956250536366	37.8448817422041	45.4509917158103	19.8573788448104	202.449257145572	188.504669834083	434.615467519981	145.489983221132	124.103277072554	57.8002782778064	62.768078740928	1989	145.887224875992	50.2935994463504
221	204.449823347378	215.932658655514	177.892998168787	209.740579535289	143.955629369118	269.724578866605	186.198740826348	228.501856703261	119.51403852419	183.986745438956	102.318216975501	202.760903136808	317.956822558639	232.809922709129	198.89423089877	129.031179308975	116.281653842911	72.76399824612	45.7299651434491	124.51168411752	106.385951143369	173.537494113851	89.2102357876626	78.3811659107385	161.208627904103	189.917758209668	156.766415891927	71.0675382131815	75.8647501952131	54.6596281020127	171.317016426293	230.42168397387	402.940987908692	174.439759523961	128.739953669987	62.719069895532	77.398789887961	1990	159.133325760305	49.726425675122
222	218.814127437387	162.204512775291	148.322128998343	206.922885084284	80.7866834055923	223.279587235199	144.568554095834	235.697674676309	115.102928279284	200.23789007671	92.8123859242686	165.80917618602	221.936870535055	172.85042780051	148.19300954028	133.826820494679	112.209835604593	58.3129861988723	45.805991685666	118.840166899995	100.995920627605	147.780518424864	89.3516074570741	162.435733994595	151.354708386853	150.11409344795	108.422645660691	61.7062204240146	55.723999693049	19.8950779566534	152.666323319727	149.168159899954	350.067355230245	146.814478683885	92.9292531709822	53.1529202653511	77.5596394318248	1991	137.207386459716	49.8940084677124
223	207.43559300535	139.302930649152	83.2022539969374	164.840623170918	98.2636774967776	176.399170862005	120.750255233377	134.157001882572	86.5647006140746	190.852696183376	73.4331574813346	136.762324670194	285.566059822332	198.900514084077	136.935740584672	88.1735102119779	81.0342409066951	38.925589615039	41.7077840690581	83.3376566403072	95.5719609111819	153.577699348533	59.6462781210558	99.8558366536169	125.658679595346	156.337274335446	92.3568549894981	57.0538358633135	71.0314098976652	19.9051310531449	133.879913410525	129.017356301299	275.70617127904	133.125617014398	81.0782232038454	48.38681005059	72.8582460257277	1992	118.151156195526	50.2549064305799
224	217.618123114165	120.015122552437	109.822225187865	152.62956668568	75.2653343169082	197.254005374331	96.7811599235486	121.618905602095	96.4217617239779	134.627298302814	93.2182796951124	124.496604472783	266.495964096511	175.225471846624	109.260508421403	88.4505986840246	81.2378161106477	63.3398486038813	37.5907268965287	101.361287853217	95.7535449665594	100.906385236977	113.501030185219	105.356451230787	110.248225151692	133.537479811284	70.7483523995768	57.1443137317369	60.9820833173622	29.8765461356389	83.0169000303757	98.3158279348272	248.995093901158	119.27841907517	77.2571040592841	33.9081519879907	63.258167194888	1993	109.859856373381	50.3026835557853
225	214.789747248138	116.552144970385	167.681879566824	170.979609375298	86.9765634109602	163.644304688431	181.898214642849	192.491665070754	106.354221057567	176.69196729732	78.6755331423799	155.282641681636	394.874634611335	210.046884819014	101.575544472192	97.1923944019035	104.100128328617	68.3308968526394	46.0133368008029	83.6103468826388	124.185900959343	143.783470091702	107.736521825147	110.894764919801	168.530109583294	186.344196566209	125.43028580943	100.220261401433	50.8875178028475	44.8572307042819	140.73204114727	181.701865102	381.981538361003	158.048814013122	147.003916720896	53.3464423728122	68.2429322583389	1994	140.856499161098	50.2823425142519
226	194.157965814218	121.127246351808	155.24651336612	136.58859459645	98.7443411727769	184.532440082884	145.925722122184	141.51995258479	111.513658672558	172.18975086546	73.9043963793731	169.141777672948	318.444397738476	173.410573770645	118.319604997295	80.5400683822854	86.246457278266	39.10151880364	37.7038242320579	101.692411718906	101.832840910521	192.423806669436	83.9358158815507	127.076166200646	169.173507758749	140.180377477299	76.5116041225873	76.5442766861846	66.2477067640441	19.9528832614795	160.291911167785	119.823171241303	292.974877777293	110.559871142928	106.675920145295	58.2828269093978	68.3660826903596	1995	125.159590902973	50.2250619817969
227	213.196017294972	113.562291241964	120.287498635504	123.889334612844	69.8112153110109	150.698429681518	170.704091699578	116.015246785887	102.107101949179	99.4499428827731	64.164830834714	108.926871281592	326.070613905065	204.359345478955	110.634641048084	89.2818641001644	91.0307887304178	0	37.7547180330461	47.9180844266744	113.386362053363	134.106736400114	78.0506703635809	106.173265320721	121.99087017228	158.135521970361	104.034154882891	47.9218543378587	51.0320310649126	29.9481744481408	128.516272273051	167.263419425366	385.333617722383	106.063937896376	86.471395312263	48.6381374628772	44.0146555545891	1996	115.43091904311	50.9242239162602
228	219.130799976868	114.054892970047	84.9213334969818	124.381936340927	81.5607718354368	164.745118754249	97.7663633797144	109.756880060671	73.1032902527077	47.187035816184	79.1178693880054	157.544588392221	398.699523667081	197.202797414077	111.092685256977	119.473511978958	104.996110553421	0	0	41.9613105962028	79.5199932476648	139.887581041985	84.1733202861621	90.4448817005233	170.279348372813	123.310967405318	65.8226492780133	47.9846861909305	35.7598066980165	19.9780160027082	102.993973555288	167.906817600822	337.844360692923	106.368044065243	49.5366329618039	63.3235123220827	58.7653755409892	1997	110.016129380919	51.3129480879868
229	265.853194239587	135.054240744437	125.560661904554	178.542993688815	99.2036420187317	206.440336452692	146.951137964316	155.26002221453	127.047263548233	62.9952158897825	64.4017069207947	206.908747917343	473.141760708748	276.5807906738	144.690762050058	180.133896208593	187.991333594486	19.5658390465572	0	41.992098204208	79.6431436796856	129.50398900334	78.2712101678629	95.9630891965538	245.903766730026	147.16005387578	71.4099718124228	43.2399388062138	25.5615686259334	34.985718268172	103.154823099152	327.150379300104	403.07042152602	150.3984075831	78.6180419968192	73.1975380323154	34.3215855812031	1998	141.077548412837	51.7057787408546
230	217.900866452988	127.492427227246	126.053263632637	161.548234069956	75.9841307160495	213.915756171909	122.735741790446	116.682521065509	93.1108372263596	21.0185114895772	74.4416087231369	217.191180672542	395.162090339139	226.616901111108	145.460452250188	142.311319774229	244.578328789477	19.5758921430487	0	66.0497864268679	113.989547842852	189.50872284617	96.479567028804	106.86441570451	182.609471219622	135.734081394674	66.0111448372287	67.3632863153338	25.5772765892013	35.0165058761772	116.241441456945	180.430462555092	533.465994524449	121.728861344971	120.43326853463	53.768044106924	44.17299182433	1999	135.06013335336	51.7555256373106
231	237.692900170604	119.813746463342	112.963817841455	162.362534885766	70.2334453636534	221.449609514483	122.987069202733	110.387083546981	73.6687769303538	42.0671822686288	69.6063834699969	227.658339075773	559.813903791576	232.72321475189	137.853399798786	177.76419286999	218.366764643515	39.1819435755719	20.9968345002674	102.226482470016	85.6570944964525	152.16115522103	114.778401758168	112.47812761721	204.952478171952	124.221400956329	82.6411655490063	72.3116089040031	25.5929845524693	35.0472934841824	122.920153279212	218.543950469178	486.730719731851	92.7765717680177	95.8917750433173	34.2556121354778	44.2238856253182	2000	139.594648754015	52.1979108460282
232	225.534622441946	153.632991379236	104.273544243095	222.301923601402	99.6522614496643	249.899872585392	135.576059284198	123.588684195896	78.7358517213288	31.5767760797617	69.7295339020176	211.249800646073	425.472176260973	225.607507391509	138.537638678737	156.956482247469	121.394910045894	73.5745291507462	21.0125424635353	138.595443983563	80.0741701917581	147.193354757908	72.6084894097673	85.8836033267763	173.295277320259	195.764890456529	77.2593031741416	62.7844150227267	40.9814478475481	20.04084785578	162.082618980331	192.763098676024	381.378352571513	117.515671437241	92.0335851054437	44.0881688226831	29.5108647507611	2001	134.653008417828	51.2212401416482
233	148.102217512591	129.381781049115	81.8372319889527	145.991067249379	64.5776361093957	194.929540969939	135.880165453066	91.2104878302032	64.09131756662	52.6782256153937	64.8591228111574	212.637756280429	332.803046961708	164.698937342241	105.408287509572	122.640237373777	98.3598102319775	73.7159008201577	25.2357854677561	102.653739070904	108.869065976766	114.800392906744	115.148481372761	129.126997884909	244.785045586083	113.023508101873	60.7901320062279	67.7327376113959	56.4151500768387	35.0956740110477	123.445427570892	188.189253931663	462.884774854043	98.2061863512169	71.3251488107759	49.0465445078439	29.5334842178669	2002	121.084062189008	51.3530541217748
234	214.024141118458	108.979335878907	86.6045988407752	137.450961779861	82.2996744275611	153.504500239704	129.987480112727	104.391353967605	98.8093721407061	31.6370946587107	74.96939628894	246.02063397674	443.334015452223	196.97785938008	114.282030118901	149.582535970963	117.456295336088	59.0745082581025	42.1099079287176	114.945534487339	86.1094838385694	137.028417567953	103.219854067081	129.488909358603	218.65484868985	137.121408710499	66.4032156003967	67.8558880434167	56.4911766190556	30.1065107178817	149.737416488785	210.603260877964	538.418715342833	142.84539052534	79.9312277260198	49.1093763609157	49.2727391789023	2003	134.022677569653	51.853047778405
235	144.983558485373	71.485370036109	59.3864684086039	96.5521378191019	52.9719645285043	160.807132362974	111.638379900905	71.8623611545397	84.185572497511	26.3815243085203	75.1107679583516	155.841845173975	314.905393614207	157.555583966509	55.1880439863465	163.606291417322	117.848994417787	59.1649861265259	29.51432050268	66.651087260765	63.2368043648436	98.9036199203139	60.8023842175769	108.183884619018	192.147660675186	113.524906289386	22.1545113931152	72.8393964698061	35.9885146431979	25.1060376911628	91.3072488839338	157.221946826697	439.081555636324	98.8219385113205	59.0418356945051	73.7818742658831	44.3991864953885	2004	103.572570014169	51.6608032645666
236	159.708517412014	92.7800275199367	91.5711426668353	133.789435542102	70.7084541728762	189.197705173465	118.06136608117	91.5711426668353	54.5697785521201	26.3972322717882	85.2964396598204	267.524207372031	403.537576353609	149.257381131316	72.3292018228632	155.554389446172	160.904835894501	29.6164222639217	29.5451081106852	72.7969849689827	80.5931612981311	154.254712565382	85.2288954177682	119.292556242112	259.237628429657	125.738790208013	72.0715912252688	58.3733047778212	56.6155836881377	25.1217456544308	104.501938029011	174.099525039578	485.602259650682	128.844254546086	105.738154738198	59.1272870146828	54.3347874216316	2005	124.41874391972	51.8696785768852
237	146.24962032477	88.8464393583769	105.617517580301	134.317851426436	64.895565285939	161.5296986733	124.520166417685	111.359092314001	114.346118609034	21.1290955509835	70.3804718998414	246.309974660135	494.148962464773	140.834771227042	72.5107858782407	187.681258399577	118.775764250596	59.3007029291609	38.0318065050927	78.9655021443062	80.7163117301518	110.483530441446	91.4533329423257	163.161756056839	271.746822057721	114.002428372732	44.4045272028996	68.2165428800488	67.0073438676821	25.1374536176987	111.20955250369	234.959400402715	607.136656410395	139.230359858854	123.148232905862	54.2794953909284	49.4612347381177	2006	133.392058034586	52.7352099253015
238	94.675036208582	55.1390351409505	87.4999527470483	153.48722148011	64.9715918281559	168.907100701725	93.5550584275773	98.4088190773735	109.685565907434	21.139148647475	75.544307744547	126.157250349471	392.705050724766	100.313566703245	42.7382264594356	157.247707886457	119.168463332295	64.3445299344994	50.788243474994	72.9854805281981	75.0611307944249	132.911988713954	91.5947046117372	81.7929355325371	228.539241655839	84.1469309078719	27.7732498540606	68.3396933120695	25.8003296676062	55.3576899896404	111.391136559068	208.605522109547	671.232686365995	84.7730503237323	85.2376918771983	49.4109692556603	39.6142267247059	2007	115.433636096216	53.1258502541914
239	109.186995153309	29.7342319884313	64.6187909731577	107.380579377495	76.8826262149762	204.578942805441	137.469811335782	91.9757798006177	99.9780446078416	52.8918539158378	60.5372337976139	234.834050855837	277.16292779251	86.8791740386989	29.9541434741826	117.310839596227	86.0444528706401	29.7332895106352	46.6353721462137	30.4373204243047	63.5962025644143	88.8090544057992	91.7360762811488	76.467621825437	173.499166683477	78.2467057451649	27.7889578173285	78.2533030897374	36.1468509129388	35.2672049699337	98.4370934112558	132.218325056041	510.528912401324	69.9494453877689	68.3711092386054	64.3281936527007	34.6954351069803	2008	100.069354573779	52.2204701653499
240	99.982756996822	85.124594541669	92.5261868335266	164.042972796171	71.0628258242011	176.785272599132	181.674847405179	197.505646945883	205.740703768738	52.9546857689096	80.8570550810327	269.626875335079	403.458408218738	114.660277874393	42.8450406096576	108.663919976487	100.642491454076	24.7950200184574	46.7113986884306	30.4530283875727	69.4643834820546	150.230018216868	98.0076376955101	98.4964695124086	247.293607319974	78.3528915768563	44.495005071323	107.860928894229	72.3860646498931	25.2097102487313	65.7032687571769	182.391130530197	143.167089613067	90.1159569496925	81.3996081323076	49.5554825177254	69.4832330379762	2009	114.154770144058	51.4111845283291
241	109.822853506396	64.0083795205652	69.5595737394584	169.53290595832	94.891177783149	290.777962034637	314.473424624338	270.838901780834	191.629612046609	95.4767706537781	96.22666882019	247.756049758583	310.487371865464	124.274179712909	64.385370638996	209.284106122722	100.919579926122	14.8845518334431	46.7874252306474	36.5643685766009	92.7599213269537	117.162242263712	67.4735562174748	109.679282722127	141.049656164548	90.539129480131	83.5365194552794	93.3973504763671	77.6931571196024	35.319983726514	125.009312393849	221.997503273269	241.63622726939	110.418185314251	124.678816846691	69.4832330379762	64.630414865976	2010	129.433668272645	51.1557514409701
242	167.759476905368	111.282751612519	111.589371055509	194.070943697713	148.589478533163	491.742502492123	303.372292823613	345.022271587845	289.145590491832	63.7642777713813	142.221156065071	225.395135728126	300.147762123969	143.250027659122	98.9988101777176	146.373084916056	130.160896027206	44.687584700988	46.8634517728643	85.4048246063692	121.991498490811	167.855295481303	92.1319169555011	104.428110601651	215.147574651382	120.938750792593	61.3499638170976	128.174466992341	124.60310446374	NA	145.030996534442	362.890079805137	348.479280143856	191.438603213271	190.176939603589	59.6550745804859	84.6769175885325	2011	169.689174012897	52.5159476214926
243	120.299436687587	133.238400190662	149.348801477536	238.10130721557	107.227583815265	581.079972782256	457.772775288122	386.836869807126	265.56259691913	90.4876073606122	122.295918818943	299.452841828995	362.250765700132	106.672464393376	129.628396072422	229.995998169309	145.16043015177	59.6626144028545	42.6691114210566	73.3021530676799	198.097523001819	129.072020013471	110.744910950225	170.869653632422	124.973812396863	109.059760650839	50.2519736090263	148.421403326196	88.4795013364376	NA	132.110254268758	540.816378856053	487.052418819579	222.799237718465	230.691860942079	64.728432556768	79.8617985283754	2012	194.141027393827	54.2718237104363
244	135.20158143989	138.169758179002	164.086955093322	278.16541000827	143.286784293169	650.479325296381	416.064677059798	308.304593289749	308.529531323746	85.3306830197445	112.422521427241	257.898681640697	315.780327168232	148.966783810859	138.893581126389	338.614993370849	213.924866790605	74.7055025060385	34.180528071057	116.246782164456	187.108231899562	140.672665046117	123.288662097478	204.731624208405	182.322957969614	127.493683864308	72.6760336518195	134.062754102964	57.3482030949549	NA	125.737533570951	512.274381279659	696.958874446977	264.876473083586	197.255890329923	64.8346183884594	49.995305489228	2013	208.913659988986	54.9382170537843
245	208.590128305544	91.0235630673146	108.247658949886	197.909341601869	179.617418376343	662.881390614958	379.957096055029	343.370108011323	284.805794400163	74.7962945337272	143.523032060719	225.267272907125	415.507044363786	196.495310748489	117.691914785108	398.496890940924	136.76735121844	79.8416923353925	38.501160447539	85.8006652807216	164.24749047792	169.325560843183	135.907811468417	211.160265255446	125.720254811356	115.590189299856	67.1798173043641	69.6943480642974	57.4242296371718	NA	125.96435656054	517.363761378474	547.394559713405	276.862277375561	167.562499045988	59.9415878304932	70.0989851980798	2014	201.403586757471	54.8399827959762
246	248.903673554939	147.958960887588	103.852256668249	194.100160509392	228.327184151722	682.826105735538	369.154415556395	419.631327199419	244.885576550998	85.6322759144892	123.411812529499	246.363695894512	319.701034799912	230.645365370806	166.416446045959	355.384814955711	107.805636863526	95.0209255597422	34.2659793912346	128.931904981121	158.848035184195	158.547384767247	142.410594102083	245.634846398879	126.024360980224	121.918927700513	56.0522961253491	49.85707541247	52.269818570427	NA	92.9609832567834	510.78777963598	542.785529131323	221.77476435413	150.693403133272	NA	70.2221356301005	2015	206.685928214392	55.984748956888
247	240.682125580494	100.501748103195	132.615422367455	136.468271597818	186.938900055534	413.785451589619	136.518851239541	306.083801442927	193.758669387947	NA	NA	198.221930070902	339.994152545775	222.648755430358	79.145515403357	181.410639463012	73.6782017083146	65.145007742634	21.43665747177	141.529063203486	53.0511326633748	96.5012440181138	93.0555451956565	190.64189531632	80.3556568935197	97.7160978972569	33.6615369646839	19.9604230838481	52.3326504234988	NA	79.7788604823206	169.393733403766	140.071050052955	186.565364689022	97.8945403599808	NA	40.1822266764749	2016	139.446215834089	57.3349420165509
