# Supplementary material for: Data on beetle-killed and surviving lodgepole pine (Pinus contorta) radial growth from the Beaverhead-Deerlodge National Forest, MT prior to a severe mountain pine beetle outbreak
Source: Data Brief. 2018 Aug 14;20:558–61. doi: 10.1016/j.dib.2018.08.019 (PMC6126402; doi:10.1016/j.dib.2018.08.019)
Supplement: Supplementary file 10 — Supplementary material [file mmc10.zip › mmc10.csv]

	S_H1_01A	S_H1_01B	S_H1_02A	S_H1_02B	S_H1_03A	S_H1_03B	S_H1_04B	S_H1_05A	S_H1_06A	S_H1_06B	S_H1_07A	S_H1_07B	S_H1_08A	S_H1_08B	S_H1_09A	S_H1_09B	S_H1_10A	S_H1_10B	S_H2_01A	S_H2_01B	S_H2_02A	S_H2_02B	S_H2_03A	S_H2_03B	S_H2_04A	S_H2_04B	S_H2_05A	S_H2_05B	S_H2_06A	S_H2_06B	S_H2_07A	S_H2_08A	S_H2_08B	S_H2_09A	S_H2_09B	S_H2_10A	S_H2_10B	year	mean	se
1	NA	NA	NA	NA	NA	NA	NA	NA	NA	NA	NA	NA	NA	NA	NA	NA	NA	NA	NA	NA	NA	NA	NA	NA	NA	NA	NA	NA	NA	NA	NA	NA	NA	NA	NA	NA	NA	1770	NA	NA
2	NA	NA	NA	NA	NA	NA	NA	NA	NA	NA	NA	NA	NA	NA	NA	NA	NA	NA	NA	NA	NA	NA	NA	NA	NA	NA	NA	NA	NA	NA	NA	NA	NA	NA	NA	NA	NA	1771	NA	NA
3	NA	NA	NA	NA	NA	NA	NA	NA	NA	NA	NA	NA	NA	NA	NA	NA	NA	NA	NA	NA	NA	NA	NA	NA	NA	NA	NA	NA	NA	NA	NA	NA	NA	NA	NA	NA	NA	1772	NA	NA
4	NA	NA	NA	NA	NA	NA	NA	NA	NA	NA	NA	NA	NA	NA	NA	NA	NA	NA	NA	NA	NA	NA	NA	NA	NA	NA	NA	NA	NA	NA	NA	NA	NA	NA	NA	NA	NA	1773	NA	NA
5	NA	NA	NA	NA	NA	NA	NA	NA	NA	NA	NA	NA	NA	NA	NA	NA	NA	NA	NA	NA	NA	NA	NA	NA	NA	NA	NA	NA	NA	NA	NA	NA	NA	NA	NA	NA	NA	1774	NA	NA
6	NA	NA	NA	NA	NA	NA	NA	NA	NA	NA	NA	NA	NA	NA	NA	NA	NA	NA	NA	NA	NA	NA	NA	NA	NA	NA	NA	NA	NA	NA	NA	NA	NA	NA	NA	NA	NA	1775	NA	NA
7	NA	NA	NA	NA	NA	NA	NA	NA	NA	NA	NA	NA	NA	NA	NA	NA	NA	NA	NA	NA	NA	NA	NA	NA	NA	NA	NA	NA	NA	NA	NA	NA	NA	NA	NA	NA	NA	1776	NA	NA
8	NA	NA	NA	NA	NA	NA	NA	NA	NA	NA	NA	NA	NA	NA	NA	NA	NA	NA	NA	NA	NA	NA	NA	NA	NA	NA	NA	NA	NA	NA	NA	NA	NA	NA	NA	NA	NA	1777	NA	NA
9	NA	NA	NA	NA	NA	NA	NA	NA	NA	NA	NA	NA	NA	NA	NA	NA	NA	NA	NA	NA	NA	NA	NA	NA	NA	NA	NA	NA	NA	NA	NA	NA	NA	NA	NA	NA	NA	1778	NA	NA
10	NA	NA	NA	NA	NA	NA	NA	NA	NA	NA	NA	NA	NA	NA	NA	NA	NA	NA	NA	NA	NA	NA	NA	NA	NA	NA	NA	NA	NA	NA	NA	NA	NA	NA	NA	NA	NA	1779	NA	NA
11	NA	NA	NA	NA	NA	NA	NA	NA	NA	NA	NA	NA	NA	NA	NA	NA	NA	NA	NA	NA	NA	NA	NA	NA	NA	NA	NA	NA	NA	NA	NA	NA	NA	NA	NA	NA	NA	1780	NA	NA
12	NA	NA	NA	NA	NA	NA	NA	NA	NA	NA	NA	NA	NA	NA	NA	NA	NA	NA	NA	NA	NA	NA	NA	NA	NA	NA	NA	NA	NA	NA	NA	NA	NA	NA	NA	NA	NA	1781	NA	NA
13	NA	NA	NA	NA	NA	NA	NA	NA	NA	NA	NA	NA	NA	NA	NA	NA	NA	NA	NA	NA	NA	NA	NA	NA	NA	NA	NA	NA	NA	NA	NA	NA	NA	NA	NA	NA	NA	1782	NA	NA
14	NA	NA	NA	NA	NA	NA	NA	NA	NA	NA	NA	NA	NA	NA	NA	NA	NA	NA	NA	NA	NA	NA	NA	NA	NA	NA	NA	NA	NA	NA	NA	NA	NA	NA	NA	NA	NA	1783	NA	NA
15	NA	NA	NA	NA	NA	NA	NA	NA	NA	NA	NA	NA	NA	NA	NA	NA	NA	NA	NA	NA	NA	NA	NA	NA	NA	NA	NA	NA	NA	NA	NA	NA	NA	NA	NA	NA	NA	1784	NA	NA
16	NA	NA	NA	NA	NA	NA	NA	NA	NA	NA	NA	NA	NA	NA	NA	NA	NA	NA	NA	NA	NA	NA	NA	NA	NA	NA	NA	NA	NA	NA	NA	NA	NA	NA	NA	NA	NA	1785	NA	NA
17	NA	NA	NA	NA	NA	NA	NA	NA	NA	NA	NA	NA	NA	NA	NA	NA	NA	NA	NA	NA	NA	NA	NA	NA	NA	NA	NA	NA	NA	NA	NA	NA	NA	NA	NA	NA	NA	1786	NA	NA
18	NA	NA	NA	NA	NA	NA	NA	NA	NA	NA	NA	NA	NA	NA	NA	NA	NA	NA	NA	NA	NA	NA	NA	NA	NA	NA	NA	NA	NA	NA	NA	NA	NA	NA	NA	NA	NA	1787	NA	NA
19	NA	NA	NA	NA	NA	NA	NA	NA	NA	NA	NA	NA	NA	NA	NA	NA	NA	NA	NA	NA	NA	NA	NA	NA	NA	NA	NA	NA	NA	NA	NA	NA	NA	NA	NA	NA	NA	1788	NA	NA
20	NA	NA	NA	NA	NA	NA	NA	NA	NA	NA	NA	NA	NA	NA	NA	NA	NA	NA	NA	NA	NA	NA	NA	NA	NA	NA	NA	NA	NA	NA	NA	NA	NA	NA	NA	NA	NA	1789	NA	NA
21	NA	NA	NA	NA	NA	NA	NA	NA	NA	NA	NA	NA	NA	NA	NA	NA	NA	NA	NA	NA	NA	NA	NA	NA	NA	NA	NA	NA	NA	NA	NA	NA	NA	NA	NA	NA	NA	1790	NA	NA
22	NA	NA	NA	NA	NA	NA	NA	NA	NA	NA	NA	NA	NA	NA	NA	NA	NA	NA	NA	NA	NA	NA	NA	NA	NA	NA	NA	NA	NA	NA	NA	NA	NA	NA	NA	NA	NA	1791	NA	NA
23	NA	NA	NA	NA	NA	NA	NA	NA	NA	NA	NA	NA	NA	NA	NA	NA	NA	NA	NA	NA	NA	NA	NA	NA	NA	NA	NA	NA	NA	NA	NA	NA	NA	NA	NA	NA	NA	1792	NA	NA
24	NA	NA	NA	NA	NA	NA	NA	NA	NA	NA	NA	NA	NA	NA	NA	NA	NA	NA	NA	NA	NA	NA	NA	NA	NA	NA	NA	NA	NA	NA	NA	NA	NA	NA	NA	NA	NA	1793	NA	NA
25	NA	NA	NA	NA	NA	NA	NA	NA	NA	NA	NA	NA	NA	NA	NA	NA	NA	NA	NA	NA	NA	NA	NA	NA	NA	NA	NA	NA	NA	NA	NA	NA	NA	NA	NA	NA	NA	1794	NA	NA
26	NA	NA	NA	NA	NA	NA	NA	NA	NA	NA	NA	NA	NA	NA	NA	NA	NA	NA	NA	NA	NA	NA	NA	NA	NA	NA	NA	NA	NA	NA	NA	NA	NA	NA	NA	NA	NA	1795	NA	NA
27	NA	NA	NA	NA	NA	NA	NA	NA	NA	NA	NA	NA	NA	NA	NA	NA	NA	NA	NA	NA	NA	NA	NA	NA	NA	NA	NA	NA	NA	NA	NA	NA	NA	NA	NA	NA	NA	1796	NA	NA
28	NA	NA	NA	NA	NA	NA	NA	NA	NA	NA	NA	NA	NA	NA	NA	NA	NA	NA	NA	NA	NA	NA	NA	NA	NA	NA	NA	NA	NA	NA	NA	NA	NA	NA	NA	NA	NA	1797	NA	NA
29	NA	NA	NA	NA	NA	NA	NA	NA	NA	NA	NA	NA	NA	NA	NA	NA	NA	NA	NA	NA	NA	NA	NA	NA	NA	NA	NA	NA	NA	NA	NA	NA	NA	NA	NA	NA	NA	1798	NA	NA
30	NA	NA	NA	NA	NA	NA	NA	NA	NA	NA	NA	NA	NA	NA	NA	NA	NA	NA	NA	NA	NA	NA	NA	NA	NA	NA	NA	NA	NA	NA	NA	NA	NA	NA	NA	NA	NA	1799	NA	NA
31	NA	NA	NA	NA	NA	NA	NA	NA	NA	NA	NA	NA	NA	NA	NA	NA	NA	NA	NA	NA	NA	NA	NA	NA	NA	NA	NA	NA	NA	NA	NA	NA	NA	NA	NA	NA	NA	1800	NA	NA
32	NA	NA	NA	NA	NA	NA	NA	NA	NA	NA	NA	NA	NA	NA	NA	NA	NA	NA	NA	NA	NA	NA	NA	NA	NA	NA	NA	NA	NA	NA	NA	NA	NA	NA	NA	NA	NA	1801	NA	NA
33	NA	NA	NA	NA	NA	NA	NA	NA	NA	NA	NA	NA	NA	NA	NA	NA	NA	NA	NA	NA	NA	NA	NA	NA	NA	NA	NA	NA	NA	NA	NA	NA	NA	NA	NA	NA	NA	1802	NA	NA
34	NA	NA	NA	NA	NA	NA	NA	NA	NA	NA	NA	NA	NA	NA	NA	NA	NA	NA	NA	NA	NA	NA	NA	NA	NA	NA	NA	NA	NA	NA	NA	NA	NA	NA	NA	NA	NA	1803	NA	NA
35	NA	NA	NA	NA	NA	NA	NA	NA	NA	NA	NA	NA	NA	NA	NA	NA	NA	NA	NA	NA	NA	NA	NA	NA	NA	NA	NA	NA	NA	NA	NA	NA	NA	NA	NA	NA	NA	1804	NA	NA
36	NA	NA	NA	NA	NA	NA	NA	NA	NA	NA	NA	NA	NA	NA	NA	NA	NA	NA	NA	NA	NA	NA	NA	NA	NA	NA	NA	NA	NA	NA	NA	NA	NA	NA	NA	NA	NA	1805	NA	NA
37	NA	NA	NA	NA	NA	NA	NA	NA	NA	NA	NA	NA	NA	NA	NA	NA	NA	NA	NA	NA	NA	NA	NA	NA	NA	NA	NA	NA	NA	NA	NA	NA	NA	NA	NA	NA	NA	1806	NA	NA
38	NA	NA	NA	NA	NA	NA	NA	NA	NA	NA	NA	NA	NA	NA	NA	NA	NA	NA	NA	NA	NA	NA	NA	NA	NA	NA	NA	NA	NA	NA	NA	NA	NA	NA	NA	NA	NA	1807	NA	NA
39	NA	NA	NA	NA	NA	NA	NA	NA	NA	NA	NA	NA	NA	NA	NA	NA	NA	NA	NA	NA	NA	NA	NA	NA	NA	NA	NA	NA	NA	NA	NA	NA	NA	NA	NA	NA	NA	1808	NA	NA
40	NA	NA	NA	NA	NA	NA	NA	NA	NA	NA	NA	NA	NA	NA	NA	NA	NA	NA	NA	NA	NA	NA	NA	NA	NA	NA	NA	NA	NA	NA	NA	NA	NA	NA	NA	NA	NA	1809	NA	NA
41	NA	NA	NA	NA	NA	NA	NA	NA	NA	NA	NA	NA	NA	NA	NA	NA	NA	NA	NA	NA	NA	NA	NA	NA	NA	NA	NA	NA	NA	NA	NA	NA	NA	NA	NA	NA	NA	1810	NA	NA
42	NA	NA	NA	NA	NA	NA	NA	NA	NA	NA	NA	NA	NA	NA	NA	NA	NA	NA	NA	NA	NA	NA	NA	NA	NA	NA	NA	NA	NA	NA	NA	NA	NA	NA	NA	NA	NA	1811	NA	NA
43	NA	NA	NA	NA	NA	NA	NA	NA	NA	NA	NA	NA	NA	NA	NA	NA	NA	NA	NA	NA	NA	NA	NA	NA	NA	NA	NA	NA	NA	NA	NA	NA	NA	NA	NA	NA	NA	1812	NA	NA
44	NA	NA	NA	NA	NA	NA	NA	NA	NA	NA	NA	NA	NA	NA	NA	NA	NA	NA	NA	NA	NA	NA	NA	NA	NA	NA	NA	NA	NA	NA	NA	NA	NA	NA	NA	NA	NA	1813	NA	NA
45	NA	NA	NA	NA	NA	NA	NA	NA	NA	NA	NA	NA	NA	NA	NA	NA	NA	NA	NA	NA	NA	NA	NA	NA	NA	NA	NA	NA	NA	NA	NA	NA	NA	NA	NA	NA	NA	1814	NA	NA
46	NA	NA	NA	NA	NA	NA	NA	NA	NA	NA	NA	NA	NA	NA	NA	NA	NA	NA	NA	NA	NA	NA	NA	NA	NA	NA	NA	NA	NA	NA	NA	NA	NA	NA	NA	NA	NA	1815	NA	NA
47	NA	NA	NA	NA	NA	NA	NA	NA	NA	NA	NA	NA	NA	NA	NA	NA	NA	NA	NA	NA	NA	NA	NA	NA	NA	NA	NA	NA	NA	NA	NA	NA	NA	NA	NA	NA	NA	1816	NA	NA
48	NA	NA	NA	NA	NA	NA	NA	NA	NA	NA	NA	NA	NA	NA	NA	NA	NA	NA	NA	NA	NA	NA	NA	NA	NA	NA	NA	NA	NA	NA	NA	NA	NA	NA	NA	NA	NA	1817	NA	NA
49	NA	NA	NA	NA	NA	NA	NA	NA	NA	NA	NA	NA	NA	NA	NA	NA	NA	NA	NA	NA	NA	NA	NA	NA	NA	NA	NA	NA	NA	NA	NA	NA	NA	NA	NA	NA	NA	1818	NA	NA
50	NA	NA	NA	NA	NA	NA	NA	NA	NA	NA	NA	NA	NA	NA	NA	NA	NA	NA	NA	NA	NA	NA	NA	NA	NA	NA	NA	NA	NA	NA	NA	NA	NA	NA	NA	NA	NA	1819	NA	NA
51	NA	NA	NA	NA	NA	NA	NA	NA	NA	NA	NA	NA	NA	NA	NA	NA	NA	NA	NA	NA	NA	NA	NA	NA	NA	NA	NA	NA	NA	NA	NA	NA	NA	NA	NA	NA	NA	1820	NA	NA
52	NA	NA	NA	NA	NA	NA	NA	NA	NA	NA	NA	NA	NA	NA	NA	NA	NA	NA	NA	NA	NA	NA	NA	NA	NA	NA	NA	NA	NA	NA	NA	NA	NA	NA	NA	NA	NA	1821	NA	NA
53	NA	NA	NA	NA	NA	NA	NA	NA	NA	NA	NA	NA	NA	NA	NA	NA	NA	NA	NA	NA	NA	NA	NA	NA	NA	NA	NA	NA	NA	NA	NA	NA	NA	NA	NA	NA	NA	1822	NA	NA
54	NA	NA	NA	NA	NA	NA	NA	NA	NA	NA	NA	NA	NA	NA	NA	NA	NA	NA	NA	NA	NA	NA	NA	NA	NA	NA	NA	NA	NA	NA	NA	NA	NA	NA	NA	NA	NA	1823	NA	NA
55	NA	NA	NA	NA	NA	NA	NA	NA	NA	NA	NA	NA	NA	NA	NA	NA	NA	NA	NA	NA	NA	NA	NA	NA	NA	NA	NA	NA	NA	NA	NA	NA	NA	NA	NA	NA	NA	1824	NA	NA
56	NA	NA	NA	NA	NA	NA	NA	NA	NA	NA	NA	NA	NA	NA	NA	NA	NA	NA	NA	NA	NA	NA	NA	NA	NA	NA	NA	NA	NA	NA	NA	NA	NA	NA	NA	NA	NA	1825	NA	NA
57	NA	NA	NA	NA	NA	NA	NA	NA	NA	NA	NA	NA	NA	NA	NA	NA	NA	NA	NA	NA	NA	NA	NA	NA	NA	NA	NA	NA	NA	NA	NA	NA	NA	NA	NA	NA	NA	1826	NA	NA
58	NA	NA	NA	NA	NA	NA	NA	NA	NA	NA	NA	NA	NA	NA	NA	NA	NA	NA	NA	NA	NA	NA	NA	NA	NA	NA	NA	NA	NA	NA	NA	NA	NA	NA	NA	NA	NA	1827	NA	NA
59	NA	NA	NA	NA	NA	NA	NA	NA	NA	NA	NA	NA	NA	NA	NA	NA	NA	NA	NA	NA	NA	NA	NA	NA	NA	NA	NA	NA	NA	NA	NA	NA	NA	NA	NA	NA	NA	1828	NA	NA
60	NA	NA	NA	NA	NA	NA	NA	NA	NA	NA	NA	NA	NA	NA	NA	NA	NA	NA	NA	NA	NA	NA	NA	NA	NA	NA	NA	NA	NA	NA	NA	NA	NA	NA	NA	NA	NA	1829	NA	NA
61	NA	NA	NA	NA	NA	NA	NA	NA	NA	NA	NA	NA	NA	NA	NA	NA	NA	NA	NA	NA	NA	NA	NA	NA	NA	NA	NA	NA	NA	NA	NA	NA	NA	NA	NA	NA	NA	1830	NA	NA
62	NA	NA	NA	NA	NA	NA	NA	NA	NA	NA	NA	NA	NA	NA	NA	NA	NA	NA	NA	NA	NA	NA	NA	NA	NA	NA	NA	NA	NA	NA	NA	NA	NA	NA	NA	NA	NA	1831	NA	NA
63	NA	NA	NA	NA	NA	NA	NA	NA	NA	NA	NA	NA	NA	NA	NA	NA	NA	NA	NA	NA	NA	NA	NA	NA	NA	NA	NA	NA	NA	NA	NA	NA	NA	NA	NA	NA	NA	1832	NA	NA
64	NA	NA	NA	NA	NA	NA	NA	NA	NA	NA	NA	NA	NA	NA	NA	NA	NA	NA	NA	NA	NA	NA	NA	NA	NA	NA	NA	NA	NA	NA	NA	NA	NA	NA	NA	NA	NA	1833	NA	NA
65	NA	NA	NA	NA	NA	NA	NA	NA	NA	NA	NA	NA	NA	NA	NA	NA	NA	NA	NA	NA	NA	NA	NA	NA	NA	NA	NA	NA	NA	NA	NA	NA	NA	NA	NA	NA	NA	1834	NA	NA
66	NA	NA	NA	NA	NA	NA	NA	NA	NA	NA	NA	NA	NA	NA	NA	NA	NA	NA	NA	NA	NA	NA	NA	NA	NA	NA	NA	NA	NA	NA	NA	NA	NA	NA	NA	NA	NA	1835	NA	NA
67	NA	NA	NA	NA	NA	NA	NA	NA	NA	NA	NA	NA	NA	NA	NA	NA	NA	NA	NA	NA	NA	NA	NA	NA	NA	NA	NA	NA	NA	NA	NA	NA	NA	NA	NA	NA	NA	1836	NA	NA
68	NA	NA	NA	NA	NA	NA	NA	NA	NA	NA	NA	NA	NA	NA	NA	NA	NA	NA	NA	NA	NA	NA	NA	NA	NA	NA	NA	NA	NA	NA	NA	NA	NA	NA	NA	NA	NA	1837	NA	NA
69	NA	NA	NA	NA	NA	NA	NA	NA	NA	NA	NA	NA	NA	NA	NA	NA	NA	NA	NA	NA	NA	NA	NA	NA	NA	NA	NA	NA	NA	NA	NA	NA	NA	NA	NA	NA	NA	1838	NA	NA
70	NA	NA	NA	NA	NA	NA	NA	NA	NA	NA	NA	NA	NA	NA	NA	NA	NA	NA	NA	NA	NA	NA	NA	NA	NA	NA	NA	NA	NA	NA	NA	NA	NA	NA	NA	NA	NA	1839	NA	NA
71	NA	NA	NA	NA	NA	NA	NA	NA	NA	NA	NA	NA	NA	NA	NA	NA	NA	NA	NA	NA	NA	NA	NA	NA	NA	NA	NA	NA	NA	NA	NA	NA	NA	NA	NA	NA	NA	1840	NA	NA
72	NA	NA	NA	NA	NA	NA	NA	NA	NA	NA	NA	NA	NA	NA	NA	NA	NA	NA	NA	NA	NA	NA	NA	NA	NA	NA	NA	NA	NA	NA	NA	NA	NA	NA	NA	NA	NA	1841	NA	NA
73	NA	NA	NA	NA	NA	NA	NA	NA	NA	NA	NA	NA	NA	NA	NA	NA	NA	NA	NA	NA	NA	NA	NA	NA	NA	NA	NA	NA	NA	NA	NA	NA	NA	NA	NA	NA	NA	1842	NA	NA
74	NA	NA	NA	NA	NA	NA	NA	NA	NA	NA	NA	NA	NA	NA	NA	NA	NA	NA	NA	NA	NA	NA	NA	NA	NA	NA	NA	NA	NA	NA	NA	NA	NA	NA	NA	NA	NA	1843	NA	NA
75	NA	NA	NA	NA	NA	NA	NA	NA	NA	NA	NA	NA	NA	NA	NA	NA	NA	NA	NA	NA	NA	NA	NA	NA	NA	NA	NA	NA	NA	NA	NA	NA	NA	NA	NA	NA	NA	1844	NA	NA
76	NA	NA	NA	NA	NA	NA	NA	NA	NA	NA	NA	NA	NA	NA	NA	NA	NA	NA	NA	NA	NA	NA	NA	NA	NA	NA	NA	NA	NA	NA	NA	NA	NA	NA	NA	NA	NA	1845	NA	NA
77	NA	NA	NA	NA	NA	NA	NA	NA	NA	NA	NA	NA	NA	NA	NA	NA	NA	NA	NA	NA	NA	NA	NA	NA	NA	NA	NA	NA	NA	NA	NA	NA	NA	NA	NA	93.7137088565835	NA	1846	93.7137088565835	876.143145571708
78	NA	NA	NA	NA	NA	NA	NA	NA	NA	NA	NA	NA	NA	NA	NA	NA	NA	NA	NA	NA	NA	NA	NA	NA	NA	NA	NA	NA	NA	NA	NA	NA	NA	NA	NA	86.1349307390635	NA	1847	86.1349307390635	880.432534630468
79	NA	NA	NA	NA	NA	NA	NA	NA	NA	NA	NA	NA	NA	NA	NA	NA	NA	NA	NA	NA	NA	NA	NA	NA	NA	NA	NA	NA	NA	NA	NA	NA	NA	NA	NA	89.6764481374553	NA	1848	89.6764481374553	879.161775931272
80	NA	NA	NA	NA	NA	NA	NA	NA	NA	NA	NA	NA	NA	NA	NA	NA	NA	NA	NA	NA	NA	NA	NA	NA	NA	NA	NA	NA	NA	NA	NA	NA	NA	NA	NA	109.385229649751	NA	1849	109.385229649751	869.807385175125
81	NA	NA	NA	NA	NA	NA	NA	NA	NA	NA	NA	NA	NA	NA	NA	NA	NA	NA	NA	NA	NA	NA	NA	NA	NA	NA	NA	NA	NA	NA	NA	NA	NA	NA	NA	86.3912846995964	NA	1850	86.3912846995964	881.804357650202
82	NA	NA	NA	NA	NA	NA	NA	NA	NA	NA	NA	NA	NA	NA	NA	NA	NA	NA	NA	NA	NA	NA	NA	NA	NA	NA	NA	NA	NA	NA	NA	NA	NA	NA	NA	22.17179015271	NA	1851	22.17179015271	914.414104923645
83	NA	NA	NA	NA	NA	NA	NA	NA	NA	NA	NA	NA	NA	NA	NA	NA	NA	NA	NA	NA	NA	NA	NA	NA	NA	NA	NA	NA	NA	NA	NA	NA	NA	NA	NA	51.0898363697387	NA	1852	51.0898363697387	900.45508181513
84	NA	NA	NA	NA	NA	NA	NA	NA	NA	NA	NA	NA	NA	NA	NA	NA	NA	NA	NA	NA	NA	NA	NA	NA	NA	NA	NA	NA	NA	NA	NA	NA	NA	NA	NA	38.6544701690342	NA	1853	38.6544701690342	907.172764915483
85	NA	NA	NA	NA	NA	NA	NA	NA	NA	NA	NA	NA	NA	NA	NA	NA	NA	NA	NA	NA	NA	NA	6.10599948151712	NA	NA	NA	NA	NA	NA	NA	NA	NA	NA	NA	NA	52.5224026197756	NA	1854	29.3142010506464	608.376174450174
86	NA	NA	NA	NA	NA	NA	NA	NA	NA	NA	NA	NA	NA	NA	NA	NA	NA	NA	NA	NA	NA	NA	15.087498718865	16.3362817986669	NA	NA	NA	NA	NA	NA	NA	NA	NA	NA	NA	86.3859439920853	NA	1855	39.2699081698724	454.238142916253
87	NA	NA	NA	NA	NA	NA	NA	NA	NA	NA	NA	NA	NA	NA	NA	NA	NA	NA	NA	NA	NA	NA	23.5917900321325	24.1764404249656	NA	NA	NA	NA	NA	NA	NA	NA	NA	NA	NA	73.4633167708091	NA	1856	40.4105157426357	454.047793363686
88	NA	NA	NA	NA	NA	NA	NA	NA	NA	NA	NA	NA	NA	NA	NA	NA	NA	NA	NA	NA	NA	NA	38.9510365155331	34.2135147939196	NA	NA	NA	NA	NA	NA	NA	NA	NA	NA	NA	68.5621180719436	NA	1857	47.2422231271321	452.503263077607
89	NA	NA	NA	NA	NA	NA	NA	NA	NA	NA	NA	NA	NA	NA	NA	NA	NA	NA	NA	NA	115.052976956092	NA	60.4191099138389	61.8589018269791	NA	NA	NA	NA	NA	NA	NA	NA	NA	NA	NA	76.8065996727593	NA	1858	78.5343970924174	356.029569928966
90	NA	NA	NA	NA	NA	NA	NA	NA	NA	NA	NA	NA	NA	NA	NA	NA	NA	NA	NA	NA	138.405691787287	175.798498346639	104.270402650441	67.5520960338145	NA	NA	NA	NA	NA	NA	NA	NA	NA	NA	NA	62.7555123703136	NA	1859	109.756440237699	292.066216789599
91	NA	NA	NA	NA	NA	NA	NA	NA	NA	NA	NA	NA	NA	NA	NA	NA	NA	NA	NA	NA	149.495828013724	173.920140099058	74.9662546962864	81.2689178779183	NA	NA	NA	NA	NA	NA	NA	NA	NA	NA	NA	90.5733728400552	NA	1860	114.044902705408	291.450022336105
92	NA	NA	NA	NA	NA	NA	NA	NA	NA	NA	NA	NA	NA	NA	NA	NA	NA	NA	NA	NA	195.526443574122	198.887947713463	147.27377952984	119.835737611917	NA	NA	NA	NA	NA	NA	NA	NA	NA	NA	NA	106.982539588285	NA	1861	153.701289603525	284.9689698377
93	NA	NA	NA	NA	NA	NA	NA	NA	NA	NA	NA	NA	NA	NA	NA	NA	NA	NA	NA	NA	262.139831723043	226.626640048334	231.828489164148	140.806182733895	NA	NA	5.44280927234432	NA	NA	NA	NA	NA	NA	NA	NA	99.2664738718035	194.904408228711	1862	165.859262148897	214.069231274087
94	NA	NA	NA	NA	NA	NA	NA	NA	NA	NA	NA	NA	NA	NA	NA	NA	NA	NA	NA	NA	437.060883241535	405.401169115718	406.330766381916	245.350846422994	367.118977676135	NA	33.4265458341954	NA	NA	NA	NA	NA	NA	NA	NA	183.293081781043	270.667370821948	1863	293.581205159435	179.633339226867
95	NA	NA	NA	NA	NA	NA	NA	NA	NA	NA	NA	NA	NA	NA	NA	NA	NA	NA	NA	NA	529.584556800939	537.282715439295	379.907773050368	241.093360058849	519.281389534226	NA	56.4641589222347	NA	NA	NA	NA	NA	NA	NA	NA	204.847234818057	304.503266178906	1864	346.620556850359	177.347807118139
96	NA	NA	NA	NA	NA	NA	NA	NA	NA	NA	NA	NA	NA	NA	NA	NA	NA	NA	NA	NA	492.538896229808	432.017998713993	393.929643541135	211.547309470368	588.660321696103	NA	87.5624704408547	NA	NA	NA	24.8173253262979	NA	NA	NA	NA	199.373009619177	258.477363007488	1865	298.769370893914	166.497696360773
97	NA	NA	NA	NA	NA	NA	NA	NA	NA	NA	NA	NA	NA	NA	NA	NA	NA	NA	NA	NA	455.539417070685	366.791309562365	482.995994385263	243.346196150739	496.189426893279	NA	132.903506413789	NA	NA	NA	40.2061027806422	NA	NA	NA	NA	189.5737538141	269.732432848239	1866	297.4753488799	164.200098623807
98	NA	NA	NA	NA	NA	NA	NA	NA	NA	NA	NA	NA	NA	NA	NA	NA	NA	NA	NA	NA	389.297679332682	339.086860587418	509.456686828654	245.536828708087	285.566059822332	NA	124.520166417685	NA	NA	NA	69.8451445116697	NA	NA	42.6452353168893	NA	146.003633619993	213.606623454796	1867	236.556491860021	154.159025421298
99	NA	NA	NA	65.5072333755929	NA	NA	NA	NA	NA	NA	NA	NA	NA	NA	NA	NA	NA	NA	NA	NA	442.102511132016	387.67661752343	670.077836906536	241.931536978827	331.035901094064	285.125922691564	156.129300901779	NA	NA	NA	81.7015151863176	NA	NA	63.886485725606	NA	168.469791004345	271.212437147345	1868	263.738090805618	132.203133970753
100	NA	NA	NA	109.719495108093	NA	NA	NA	NA	NA	NA	NA	NA	NA	NA	NA	NA	NA	NA	NA	NA	557.632696012188	438.943325559566	838.207079267231	345.832802492472	208.393150446164	141.52874904422	154.958429319786	NA	NA	NA	124.95370620388	NA	NA	80.1759577937344	NA	209.43584504789	270.060100962009	1869	289.986778104769	135.318871189535
101	NA	NA	NA	137.329067984901	NA	NA	NA	NA	NA	NA	NA	NA	NA	NA	NA	NA	NA	NA	NA	NA	614.181049617539	531.052308888696	676.856137215921	265.795388934761	234.029488977253	241.720421952506	139.492054526898	NA	NA	NA	139.273399678208	NA	NA	81.3094444231496	NA	190.793005922958	224.522087129694	1870	289.696154604374	132.783849711457
102	NA	NA	85.9238157127423	151.1511331829	NA	NA	NA	NA	NA	NA	111.322021520689	NA	NA	NA	NA	NA	NA	NA	NA	NA	537.875848132293	530.695109803983	676.975517736757	274.416861654007	255.304982745894	318.846835757401	194.165505636586	261.508999918203	NA	NA	202.109965138984	NA	NA	137.293567987916	NA	195.21856749407	334.412799037407	1871	284.481435430655	107.539187436723
103	NA	NA	98.2476553742443	186.753860248237	NA	NA	NA	NA	NA	NA	47.4301950875719	NA	NA	NA	NA	NA	NA	NA	NA	NA	579.807627757552	374.309769100936	753.680643966806	278.219131242647	208.042234546758	368.383154559939	188.984076873021	293.885625487568	NA	NA	245.755483556777	NA	NA	161.087362427674	NA	211.741774055625	399.483351034151	1872	293.054129687967	108.193201793448
104	NA	NA	110.830676429668	204.060265858333	214.311911005527	NA	NA	NA	NA	NA	67.4424544502042	NA	NA	NA	NA	NA	NA	NA	NA	NA	606.518390976168	444.738935686908	788.062233967693	291.067616877298	182.709059706741	372.509950669695	190.457483827554	293.225262711784	NA	NA	371.303579090716	NA	NA	225.251879103123	NA	218.668985856791	356.685434314298	1873	308.615257533281	101.700890947931
105	NA	NA	99.0591287566665	208.664584051434	315.197561730991	NA	NA	NA	NA	NA	83.417138934443	NA	NA	NA	NA	NA	NA	NA	NA	NA	778.069141895888	644.818175334612	877.955766157511	338.719922565479	281.02677259716	547.026365054404	244.518638529058	371.90645072094	NA	NA	367.359937832665	NA	177.084038060488	216.605273642648	125.691666318209	238.696639023426	441.255537752608	1874	353.170707719924	94.7367355201555
106	NA	NA	120.153352629195	231.681148468694	396.501351287364	280.017693036827	NA	NA	NA	NA	92.9631823716409	NA	NA	NA	NA	NA	NA	NA	NA	NA	751.142551261971	620.783420738323	816.754085513663	207.720849618296	444.500174645235	350.830762245068	216.312791366598	359.027491637549	NA	NA	331.064803746477	NA	202.773783666688	229.877874285534	136.669333527647	239.67587345355	442.812196912462	1875	340.592774758567	88.5102712646704
107	NA	NA	168.863118404574	341.777320535953	438.265055705656	362.901703697956	NA	NA	NA	214.487840194128	114.676928315457	NA	NA	NA	NA	NA	NA	NA	NA	NA	972.501368748765	677.050915960443	838.14424741416	331.307648858599	428.654923778325	527.965694106544	292.218068107043	367.692004176149	NA	NA	444.405926865628	NA	325.547852887508	400.302050079677	246.301806519236	288.884524142319	536.464958871565	1876	415.920697868484	83.0073684567906
108	NA	NA	194.408350748709	429.881715709552	445.895984261226	408.892421031653	NA	NA	NA	258.020575435657	82.0775638269523	NA	NA	NA	NA	NA	NA	NA	NA	NA	1202.96452174566	733.760433268924	882.883040075401	349.36238183878	518.991106373034	721.41303166252	282.547303441497	413.125717132365	NA	NA	525.483207591677	NA	364.856088487754	418.110796355081	250.939425594465	330.262126823484	627.682672364872	1877	472.077923188463	86.76791396362
109	228.707945181337	NA	236.47741797293	546.938714619369	480.715512278023	366.700203375411	NA	NA	NA	291.965484057694	93.7878504432082	125.161051319017	NA	NA	NA	NA	NA	NA	NA	NA	1050.16059666771	817.990616382116	962.973232389692	312.762199105928	427.773078720462	613.361722253483	333.341830101799	410.58354035708	NA	NA	459.208797290078	NA	439.561276834527	405.554478837214	284.349320987596	299.873815244576	616.644372417219	1878	445.663320765294	79.9091127149729
110	211.537256373877	NA	239.607072574436	450.342280343851	483.296016483681	491.271263594084	NA	179.064812228576	NA	278.554967497315	174.796644449409	151.685203934011	NA	NA	NA	NA	NA	NA	NA	NA	975.009302164126	966.846501972303	873.171748864624	346.163298039629	409.227628967791	604.666422106877	270.579092068382	398.328815733957	NA	72.1573567047118	392.844851597851	257.72652236328	303.504239715064	355.758978640754	267.475198526635	255.332000442714	473.515924393791	1879	395.298535991269	73.2911979626503
111	322.734870825483	NA	158.826358194886	414.300986944073	324.527777752887	427.156069923297	NA	218.012392992191	NA	299.288536533212	176.450692981524	192.026709358022	NA	NA	NA	NA	NA	NA	NA	NA	669.656863490954	627.302853813053	586.091755542527	272.554525528959	446.165218751638	418.553132600707	156.093172586262	321.528499246505	NA	64.8189104251914	276.741640217663	230.277170711805	264.165216506813	260.016743407747	235.650550786505	196.357080671731	398.019683016844	1880	318.292696512419	66.6995414786704
112	352.034306390658	320.442450666159	150.984942931525	405.996815082839	364.482867280507	422.766322508436	NA	157.299544165241	461.536403287122	341.11004625633	100.915810014938	117.819463446843	NA	NA	NA	NA	NA	NA	NA	NA	812.004939899231	660.998948296926	653.513161321953	317.474273927047	448.902174271446	521.625017653804	184.857594922531	380.220675678666	NA	106.650787404066	395.105541671374	347.748231533365	383.097432071558	388.616582045384	323.623313227918	239.886046002075	393.276820587719	1881	361.221870835025	62.866616976919
113	371.313632187208	308.108872067431	195.947416989703	463.176000493031	572.084022218701	454.165284444004	NA	183.368480004729	449.657727304634	442.450913757299	168.816622833301	202.811482778531	NA	NA	NA	NA	NA	NA	NA	NA	858.083621827228	723.641991650242	853.158547024196	312.222473488041	422.34974732257	591.184905552527	204.933942775296	378.033813032502	110.335561427462	112.640862116666	400.849943838463	377.335122826343	449.003961873422	444.645944544362	305.928292606574	261.431716738924	474.322999546498	1882	396.142996545353	62.4853106459744
114	357.297102403951	215.97287104148	153.300610876487	344.977346812899	416.396743403283	359.219442948683	NA	172.358140231693	394.307577137362	373.123189555675	93.7350716866279	130.828484466093	NA	NA	NA	NA	NA	NA	NA	NA	672.619699522555	502.559320157698	571.360199271314	163.371614446099	210.84453519376	294.955337786116	158.127353829462	273.933056385354	77.5367058054536	74.1054583092028	332.996254909904	211.96482713403	262.126637033898	135.754501746922	128.071422753303	153.621367486418	276.835573838006	1883	268.296444506205	62.1069935680668
115	242.142337845883	244.172435018633	214.610048148353	465.362548979929	375.741707032442	411.317416400959	NA	265.072194305904	468.548123930669	456.114014367026	131.548223343031	264.8409730866	NA	NA	NA	NA	NA	NA	NA	NA	1025.89964740036	673.197752570816	511.142151287305	298.235160516463	397.660284817273	580.302428600492	197.31495227181	326.714640399051	150.276513788141	94.6499034673533	525.399955386357	360.418588864558	435.300334718463	306.621956264487	201.954142143366	234.126564190249	465.860491415523	1884	368.733767520054	62.9374071937029
116	284.778148384811	309.245814448765	261.246991090893	578.684194224628	528.974145348346	529.969401901003	NA	283.336785675344	525.509596969967	489.93263096439	118.807494336397	388.451648431071	NA	NA	NA	NA	NA	NA	NA	NA	1185.65120463173	741.174906090661	659.886196179025	234.036086321825	377.432512198605	668.656580390052	250.749359238923	514.924314682962	149.592589067454	120.707215414023	441.206214747947	430.921897037155	493.385869609216	366.641455592789	234.824940237142	281.62650263473	509.336677989287	1885	427.131834779969	64.6866185822343
117	312.525637179113	382.258626833049	197.425536333217	458.715253084199	495.253232282509	407.136270738296	NA	192.782890709742	447.217966449856	505.127886311273	150.320496085291	427.815804380551	NA	NA	NA	NA	NA	NA	NA	NA	908.04688307139	587.19225544908	715.137072018443	277.121458769483	508.203819678403	647.929294539462	215.555981696349	434.736104677878	206.235190452413	139.869045645329	492.243900679636	413.317040124969	443.586913660837	381.158126926497	238.25838684825	290.722984163199	466.425663933904	1886	405.082847240093	60.5019080797273
118	300.009532047211	277.651759609408	96.4468944652066	423.574654298205	550.708625803676	221.493591811633	NA	258.178597546132	497.727864815742	346.206023699718	138.746240430936	467.714031081141	NA	NA	NA	NA	NA	NA	NA	NA	768.48257191346	431.66142794781	551.094413381537	227.443454138267	476.98047277217	499.46296643832	136.219143300388	398.286404233134	214.084773856673	153.146358677195	403.153987890606	325.30060954567	336.479652844204	248.210952374822	266.218875624464	210.227526396595	433.997516245019	1887	344.961032971048	60.2410154702964
119	311.975230146204	255.56447829908	169.563065247794	467.383535533984	500.870399947128	379.482087245807	NA	150.62585889122	472.506530674192	409.902443069782	104.729703496396	475.883742776801	NA	NA	NA	NA	NA	NA	NA	NA	954.963741919365	576.180659038982	636.427609675405	393.197024134318	392.34125429548	478.50760096108	130.932785342193	314.636787442325	252.011022848605	164.235866585102	393.459347120893	389.026874045943	468.370938105007	245.976337520324	340.312395881584	331.959529334219	461.708562564539	1888	379.383407576562	61.2050296947932
120	468.517022163399	211.64061477218	238.146231990517	356.208540549483	418.455114909915	347.859758072568	NA	237.617501946918	325.711844024025	435.096445355245	158.788659083043	403.327717964349	NA	NA	NA	NA	NA	NA	NA	NA	818.631501283448	554.931868807897	501.719886600659	316.735371334923	378.258751066499	455.32987284069	112.980468282519	358.95837659917	182.328926995656	164.588039121569	344.357824741611	322.233158478705	403.948810831964	328.168569479132	237.102280751729	184.273258688963	381.070162332196	1889	344.535234966749	59.4962957452309
121	439.67814408124	228.909007111167	261.78263263833	326.997383737874	407.656518481731	247.888939127829	NA	304.641182096398	431.848038551433	458.51073540245	162.02921190522	401.322125214297	NA	NA	NA	NA	NA	NA	NA	3.45229616702982	693.764188877541	495.094896012769	666.349394745255	358.934186335737	407.405819387974	476.226176376043	139.335917372015	377.027246746291	303.35218663063	236.912528555452	400.27408990506	348.470483684426	478.281092130756	490.897414068307	211.509610358525	258.640097506944	475.912017110684	1890	361.831157252393	57.5122428402994
122	301.441155819452	247.082178134388	356.561969723012	625.659172536695	536.66099425315	288.431192322406	NA	310.716079810645	554.772904219625	496.796382593953	134.721546082422	416.063420422737	NA	NA	NA	NA	NA	NA	NA	9.78920270858579	747.495476350418	497.737917912234	657.86458130644	320.00168521686	479.412065486048	431.11856073727	151.475031385485	451.659550143501	280.984046937071	236.156347203733	486.212671103274	411.324013745531	592.504374467035	572.649508896347	259.872544304948	266.163269434496	509.291439055075	1891	401.055837321132	58.3977777072572
123	358.504416460726	225.572635713054	239.912435380365	484.082985443405	557.175280121826	263.725079376045	NA	260.006061992725	478.703322183398	375.407755733366	83.9333026074278	510.769244239324	NA	NA	NA	NA	NA	NA	NA	3.84530940799391	679.267309577551	447.945559308427	520.937951340463	261.609216723852	481.975605091377	470.788707811209	120.235348197454	332.443334602872	324.774078616929	294.737625415222	435.606954161454	306.609389893872	442.165342985088	485.363498609009	326.843759857113	264.102384653741	427.982937109722	1892	360.862994228104	57.6799077220135
124	358.829257141107	202.196987255489	192.177505805395	528.580817948117	701.361816550983	296.52613411291	NA	287.426510991788	553.697851213567	287.029413680374	81.252895755385	749.184082401723	NA	NA	NA	NA	NA	NA	NA	8.97458773350996	722.222305930085	506.506417167668	579.182450819487	258.578208131669	436.796989458633	544.860551079019	150.28876599949	414.089557758486	285.348347451438	290.494276218018	533.255507816658	334.408400807692	426.362817778266	606.873076786759	379.25306514136	291.428900032461	439.376551186496	1893	394.709105177725	60.2048129456075
125	421.240765115853	195.587704630867	196.402319605942	611.358956936819	602.838957660284	191.426351001922	NA	53.0501901855787	203.730084470441	232.057197109329	44.9653014915653	355.140713206527	NA	NA	NA	NA	NA	NA	NA	17.1508967737428	561.415173567111	508.688253265586	555.824709440047	248.316509887983	440.673400633898	477.323534689942	112.785375378731	287.062086243971	218.857481416006	290.603603642363	530.426503632101	247.211925910981	382.051595877178	468.042013354176	329.497777330866	272.912667091468	438.575445059831	1894	327.421292917624	60.6011901325559
126	367.102641394336	295.955935046284	295.033249283925	516.679836657788	553.234466297163	373.704698355855	217.685981515482	98.1986465288483	390.773913720604	322.445215982822	96.903996196304	541.817918594017	NA	84.3106078851239	NA	NA	NA	NA	NA	15.6624101744719	567.9521995607	530.449123099207	488.943343437774	258.608367421143	513.689668770101	473.10845982662	135.274780548719	309.082451630778	278.159126822963	295.425320047093	504.148651881149	320.004198490983	320.611154191657	477.68513200437	355.88715562102	236.316882588331	307.521708400475	1895	340.076685225036	55.3926865981875
127	386.177449509137	298.156934859389	239.984692011397	365.228053057939	536.754927873492	322.929649570006	224.569839338028	131.302236638255	565.792982929888	351.576890500295	98.4125889885578	491.268750319961	NA	139.90485980158	NA	NA	NA	NA	NA	17.5288303699696	546.175621763812	472.657327121565	499.723090310037	176.68317083789	366.026645910481	498.309687775187	163.94558342391	285.206347463496	369.9460969051	284.239051085455	385.144179685371	227.539272714202	238.421435506971	438.475856572712	276.899976487404	215.317534813941	298.28888175084	1896	319.760917609557	55.1115587961436
128	315.850384684407	217.942335476015	243.039890867014	458.549376992089	525.952875693389	345.871758241376	127.071453811665	147.338182179238	461.462261700498	369.195256260892	93.7602044278566	359.724925206646	NA	162.806441927718	NA	NA	NA	NA	NA	27.2756215777319	500.614045986595	442.889165932475	505.274912847461	232.036462597815	299.753178086678	520.021548763411	152.565792354812	281.947887563192	428.020636221565	414.773168319908	498.623532881281	231.168440547628	289.599864789541	395.647466404118	237.451625854808	224.766817197409	391.226303062721	1897	319.426510272837	54.9005453964036
129	240.475408783888	287.887068474804	353.360372649738	596.071652925186	742.160737865357	441.89642265394	161.909831384384	154.63798686912	639.050211222621	467.340809873895	126.384701657591	427.991419409886	NA	228.439967327986	NA	NA	NA	NA	NA	30.7775549086885	574.785791900789	411.959872098618	691.476166947932	260.123871717235	315.706499740872	618.127204149713	112.949366515248	341.164709968503	552.966802603077	485.159923405056	591.648918787463	194.377563140704	189.807174148261	566.657863387421	352.765669160414	252.071341427554	374.856406222661	1898	380.160944881568	57.8443911798365
130	101.033619739448	206.212570985307	198.674005253753	420.288862541815	545.328962543669	179.731772348933	115.822981315487	83.1155460396983	518.704593123026	357.118659941228	77.798714632763	523.80559711466	NA	337.956515550657	NA	NA	NA	NA	NA	31.338957515885	446.866736391185	359.335367717601	374.40495935834	153.243119730926	250.839522948081	399.355174053885	74.9580865553871	256.633876438362	446.220824941607	324.934614001527	382.716042723412	152.906655157726	202.219292563329	426.01253019739	299.119518848449	205.426230344114	287.546205671889	1899	281.924842460953	56.600539824753
131	261.835411394911	328.73531279384	342.325842613269	719.183129197002	979.343757548283	262.220884813506	122.195387854029	290.8109487575	719.141031855443	381.531033974478	93.6370539958359	647.79609101095	NA	301.012014262971	NA	NA	NA	NA	NA	44.7981687623944	627.155827276865	461.314921005044	516.757748155597	213.443574796075	360.90113749615	610.664036641845	111.890963950254	449.628824652221	501.006116749763	334.606006985603	619.754549144273	243.32985986894	278.836768358343	517.819920631775	314.70213256952	196.753235505348	432.011715528685	1900	396.294948650023	59.8824144640371
132	285.693922643333	333.410945140178	372.140499373633	634.849273526241	930.151757300578	412.528814528183	169.947596188593	261.881592806918	649.186245760163	438.919763614664	116.580733463533	495.825002145463	263.180327209912	359.243633212116	NA	NA	NA	NA	NA	74.2295512190197	592.630038173178	513.722027174433	516.548203925602	226.764241806561	339.092201294929	579.820194128166	155.4915575931	446.857625772489	521.378402630497	438.949608744873	601.319683453008	234.129391623637	369.435902258157	533.66831309134	387.240564463112	271.362919435452	406.556961052974	1901	404.148046711064	54.9612303555162
133	210.833539619472	253.488828032853	341.028679006602	479.551552199868	639.226140411222	564.420106940269	138.633771413937	268.808804608084	520.654893842375	459.627571590801	107.371782918065	364.866141584245	224.872688869834	327.624131472265	NA	NA	NA	NA	NA	74.9467768218342	568.818336655295	557.112762428019	476.275499380704	202.693044735491	356.1802662156	632.470459568943	215.096995009659	364.36285844114	509.428412494772	313.807406981777	542.447807921062	266.987623346798	313.567389303043	391.442444637288	320.061375477278	300.734611631659	379.901489865061	1902	365.229506044541	53.351069602307
134	226.830529411552	235.548763184529	346.434417485634	556.822165107562	524.407212107823	454.869943676205	185.427793989157	241.221537039116	472.999132402275	414.320464818525	99.9356331070181	361.074553410628	182.245046471805	394.161807238235	NA	NA	NA	NA	NA	77.5612102281516	404.576501044151	450.677802439254	480.70891493345	200.721067026832	306.66436776531	551.787762880184	151.208624328461	285.819586349477	448.393236261564	268.417676322712	561.558116032849	178.128303458541	228.942936311825	457.926399168882	303.637443243576	260.06732304947	342.944108047496	1903	333.001261823195	53.1625067053598
135	205.95244711359	239.083054919817	286.237104013139	523.414468829288	639.519879324333	433.49454726118	267.060508296361	262.803021932216	494.270542100466	384.644352294185	74.0947768941806	371.247972900748	175.041688676389	346.103293619946	NA	NA	NA	NA	NA	73.6876264862754	419.60148206921	351.781408182044	438.747290177982	190.977417411724	409.015571463673	535.572432398681	120.420073845485	285.03952889359	462.909907595272	296.948364165553	488.660914258217	169.914609465731	291.455603570017	482.602352825769	299.235757776632	202.726973936149	253.738584648814	1904	327.375111167083	53.536770812092
136	270.199901835093	193.811133985262	231.640936082728	438.628223816411	444.065692381244	422.117897784735	190.485129842906	277.162299473979	430.180795330173	345.377585716967	81.6110373178942	304.010978610088	188.245488440162	416.953119462233	NA	NA	NA	NA	33.4969175096358	77.6290686294692	342.745245232524	425.641822264267	413.161217129351	219.630313208789	309.034699422444	488.515458518355	139.341886398056	349.500926074803	496.570187922894	349.978448158149	474.207388936846	188.455346829422	253.404947509002	433.214631355745	314.563902492762	189.343789231857	213.677309289502	1905	301.412234127083	51.8628203880892
137	309.099730390373	242.148935190456	270.319910674461	521.783353923544	444.972670180335	425.607893063608	165.243689508373	238.222258532734	512.190186596543	397.199413174991	59.4477294653489	267.226384388471	205.534615290663	432.520967697832	NA	NA	NA	NA	52.8104866661098	70.2117683743436	437.38478144412	390.766688057501	386.905984845505	209.953893676467	334.991480404199	514.789854517388	122.687047104315	263.109641375207	502.383076809831	350.82447905976	495.001904870222	210.94538031794	310.12137632132	364.196982349031	337.298666048995	225.446029529115	224.385113689997	1906	311.991890107245	52.195808517143
138	424.642795800425	285.739161577545	317.297088101385	604.037789416894	556.76812971392	660.307483753871	126.929139664458	277.39980387859	555.850784659072	487.024772804227	89.9679879357084	376.551295459273	174.107064861946	521.356097322656	NA	NA	NA	NA	71.5651664895101	65.4896404567328	515.324553587029	432.944140228271	431.129242152292	247.261877234173	450.306152028335	659.250651985204	157.122358339578	315.785353716477	670.541535982205	456.774691302076	456.599076272741	234.13661728674	329.868799423255	433.045927830247	339.956767593197	274.199149283113	329.823246329778	1907	373.609222499119	53.6483037853627
139	386.270440651683	242.797359914156	343.323298280784	596.188834331165	560.314045342027	560.389757724979	84.3065238146742	312.855190248474	631.900260502316	504.776027934071	93.2676026997738	491.154082188105	219.07048139792	494.742723476301	NA	NA	NA	NA	74.4108211151318	63.5685565490627	538.516733033625	498.669714293288	464.358810127107	198.014584955765	432.557096013348	555.760306790649	158.82133164664	294.065638746619	561.562200103298	384.098971809522	518.850363022153	254.586186346752	381.984679953656	391.862475575073	367.370305088422	253.804558094539	275.614436773555	1908	369.388921168019	53.3095021349589
140	419.455398010818	252.935907725821	312.765969017112	482.458153722969	498.955599224765	576.260141333118	107.789300581727	271.733627368576	574.563052981649	444.71851533466	75.3379051072061	414.529380729989	203.303770347348	471.030610445536	NA	NA	NA	NA	83.4479265424482	69.3437463241568	549.506966613678	554.854271469353	365.816159202691	163.544087882781	447.45327173961	678.690827325618	126.422400769434	305.67947846841	491.373993673857	362.041849788668	474.650353501002	279.283502833683	440.331909512453	445.415006425961	337.893369538319	240.600444171501	311.38995143484	1909	358.593237853023	53.2773912601282
141	374.666339867119	127.75820596574	0	0	174.400803775057	55.2942298180379	120.699047273124	0	84.2289264761306	94.7934742516223	21.3047105803192	118.601405858322	0	71.6911443549191	NA	NA	NA	NA	97.1996200650068	78.7634977366804	152.425049003931	142.510496748467	132.507351580172	16.0120694368165	28.7493426915309	142.290585262716	34.0979041842675	192.703722574871	304.955655521023	201.858951885962	251.638115800624	146.490266322035	186.393205411605	211.869008558096	127.229790081406	83.3706433631698	101.170279019879	1910	117.444661923292	54.8207107531273
142	419.390052883623	184.503537430471	0	0	94.9970494555749	25.5562279184222	138.770430694368	21.1180999766959	71.1055514842899	82.6992850130977	73.7724494879223	79.3817631709069	19.1951311134336	225.897790552701	NA	NA	NA	NA	120.043082727054	114.205689417419	133.668798384204	177.258396452762	78.4427411267489	20.0292239629617	71.9723168974154	121.571781712291	52.8463008223607	181.004745692168	316.809512921548	214.146034913418	167.143724745265	147.546469772171	187.722727422605	316.043906791868	197.807239840628	139.566824432053	106.285106019188	1911	130.318242219262	54.8149770921983
143	220.310782177557	154.513579800038	85.0036432245058	23.817984703191	85.1896255095983	46.9118322997296	141.032377404953	39.301009937143	93.5701380723145	145.328505358737	81.6060107696485	43.7670980534862	63.7897246718754	169.213720144715	NA	NA	NA	NA	147.684699848929	107.406968755785	210.610800700333	183.609754320525	102.739190391082	20.0449319262297	76.9262943528611	143.138815279185	49.9035709837432	203.867057910137	246.284527759641	223.497927924624	244.930187166679	115.892096353866	176.682228360094	314.69333611009	147.705120201178	120.241317223496	126.001741513118	1912	131.976260582094	53.7540760037424
144	245.87643487394	159.283459925983	147.12486803806	38.141448088703	65.267529856124	34.1654484263197	68.9764941429521	36.3721031062012	125.191210608492	167.032198206062	87.1980456930383	67.7896004384259	37.0378065894969	209.708849449487	NA	NA	NA	NA	151.475031385485	122.758675416817	275.458927937203	190.021430767236	133.226147979313	28.0892940750117	67.4424544502042	138.270289143917	46.9306818556511	205.255013544493	237.642948847412	202.962907544434	314.534685681083	69.1153525382408	157.104765420718	326.896538613694	159.904238634332	120.806803901142	102.080712570889	1913	137.549769628805	54.0412388281063
145	256.295841068836	199.996301601649	182.938395970453	57.2875703567406	161.110924372576	68.4515340105373	40.6801691120689	60.8212337734984	233.804865102521	218.644795593358	105.220420268887	100.020456108665	56.9686987024012	216.293941810677	NA	NA	NA	NA	149.268376705604	111.637123263844	334.665068927491	225.452941032953	194.32635518045	44.2025227952738	96.5599918007359	160.070428885707	97.4380669474142	241.954470605198	243.968545655415	198.532633584342	395.673855782408	80.3116745963695	187.218501801703	343.98083362318	187.396001786631	105.156645938019	117.002963516175	1914	165.859156069145	53.6191798386448
146	230.935962691263	191.097112091825	212.736402289752	76.5241704932016	151.625827832858	72.9059982340623	33.6376608605166	58.0129641004545	408.677221934882	233.10774569269	88.9849835944002	104.437849538878	81.4435904294579	285.065604112615	NA	NA	NA	NA	173.75552064401	156.543991132053	427.213875228123	197.328461120221	243.812722659797	40.2500850777924	116.203742345102	160.635915563353	113.911636345043	199.376465371096	437.040462889286	255.52929246136	389.875104062412	87.9595677522685	238.969957584288	403.445527688859	215.547499396184	130.006643827914	141.861443706235	1915	192.680636628856	54.2693688320371
147	68.0886800590477	138.099386503562	126.646396325635	100.682075521511	70.9522417627948	60.1765789609818	36.1770102024133	45.9599297256919	247.64923560836	166.446291176168	49.787960374091	40.2815010043283	50.179088659463	205.158566650028	NA	NA	NA	NA	101.478155099931	82.1048956830385	364.630836294492	250.602646862	201.902305864582	56.45567662207	111.701525913243	139.675209378602	70.0135338779021	106.854362608019	278.704821466892	182.705289795556	363.75024787369	69.8913259236775	143.51549223835	266.904999460008	152.480341034634	85.6665192744133	88.3177093147777	1916	137.080025367271	54.5163419374962
148	44.1541422684085	91.3496603847572	102.612898366407	67.2753217210333	60.9142249160446	17.2159277416721	46.0271598084787	46.1013013951034	175.369985108689	167.40196366139	9.98775136429267	40.3443328574001	42.4539123242857	141.484452587805	NA	NA	NA	NA	151.431049088335	57.8555703085096	261.656968932187	175.527064741369	165.701733717267	32.3156786718861	82.7756257145799	91.5557488628327	63.9125609446307	111.691472816751	237.994493065348	146.038819457714	286.35208630426	47.9510711495371	89.0047756281178	193.246589785411	130.398714591082	81.8447718113213	73.7535999320008	1917	107.081861516028	54.5562973402945
149	116.770799819075	128.549258995914	163.849136529445	57.7625791659634	127.195232562217	77.5960819066065	7.28818079706296	52.4190442214725	227.474241746272	220.352251200584	50.0895532688357	68.72956496038	73.4227902255778	260.840469001519	NA	NA	NA	NA	193.247218103942	64.8022599841274	269.241716075749	140.828802201	190.814997071533	40.4511470076222	107.390946633252	80.935280738107	73.8101485997654	188.525718504862	417.8820884099	196.442531991908	349.368036705556	66.5690916925063	144.690447890793	327.604339438548	165.956202722208	135.593338043793	123.236825818694	1918	148.779706728327	54.5111208753918
150	84.8880326148537	155.275101859268	168.784264428969	77.1575155721653	153.152641862502	125.444108817106	26.7717101160961	49.5014471240837	285.290227987347	291.966112376225	88.2614748062784	81.0907895744597	80.4602719288843	175.659954110616	NA	NA	NA	NA	146.393191109039	111.728857769329	296.724996927883	158.864999784525	203.789146412328	40.513978860694	156.747880495271	124.375338996355	70.9120293768288	212.283384629104	585.684290975357	259.035309862766	398.539930760278	77.921236746253	145.416784112303	369.119229718675	225.688246322706	281.562099985332	158.316163547943	1919	177.797598471873	55.0001761223311
151	121.749281697219	190.038395367566	152.002818951289	33.8069927045451	138.32086878564	95.5169830397441	43.9722440537656	37.2316428562234	178.903648525447	228.54458236335	43.1475759821983	113.949335456886	110.875287045349	186.94863899276	NA	2.31880953761463	NA	NA	160.268663382149	79.0050862117415	244.927045574025	112.068463935182	154.841247913807	44.6379475370613	152.463062275039	81.2934223006163	48.5234693310211	136.225740644961	463.479478343368	208.195858427518	267.817003807346	37.2027402038103	115.995454752169	285.352431521888	192.314793404357	137.687523706676	124.132179724967	1920	138.934079951685	53.1137771191865
152	138.666129818269	221.887233371128	164.090096685975	62.86609643172	138.778912994533	126.373391924038	22.062462728365	31.0954840852318	274.812702328359	248.02497008973	38.2221870199002	175.95275054593	106.217247617871	232.457750172662	NA	15.1936845505563	NA	NA	148.214058211059	77.4462279370302	345.675722859792	177.412020333523	211.214300649088	40.6459257521447	212.48067664775	119.486078349573	61.6660080380487	150.501451822138	638.622954621733	203.022283645587	410.127066944514	52.1893937984951	164.02883562923	478.808879696559	241.520302500472	150.984942931525	174.444786072207	1921	178.093912258963	54.55973848572
153	176.412051391885	231.708480324781	180.122900634305	92.0722266950829	128.907400558423	166.392569941791	14.736582819459	46.7610358523573	348.889257985149	263.443592674283	92.3100452589596	210.194225514467	136.070231808608	320.833578951531	NA	26.8559047992123	NA	NA	202.03582355236	78.9548207292841	354.071629226511	231.481029016661	224.430352624209	65.1641714578209	188.740603442368	103.437252278709	78.2181172520172	183.3433472635	573.682464560848	216.030048027775	272.097109638596	67.2816049063404	156.232659300082	395.33801952774	219.768543285547	96.8889165515667	155.151008949451	1922	185.236988435344	53.337716094714
154	185.861333775353	288.091900315818	215.156371110812	106.893318356923	191.5036341812	251.290027334606	44.3454652610121	68.8385782254595	395.895966383017	261.110331810462	82.7369841249408	215.998317941974	147.445938807257	314.656579476043	NA	51.4215885539577	NA	NA	178.065471605469	100.398703864157	416.436955789249	346.021298051687	256.593035733865	93.9552973316446	264.758663359076	141.91327998502	94.9964211370442	170.487635965746	638.321361726988	300.146191327642	294.927691770764	86.2671917897797	192.056868647497	479.713658380793	282.454312298951	135.354891161386	160.789225284848	1923	219.261896790307	53.3709678705098
155	170.44805189831	233.018210302062	251.173788406423	141.369470296683	254.936788086893	262.257327288288	54.4764732503084	72.2927593480815	360.898624222027	276.896520735485	99.085832294222	221.900428060273	138.955156342399	301.196111592472	NA	66.7874323819308	NA	NA	193.731023372595	101.033619739448	473.073588148165	414.399004634865	251.352545028412	102.502314305001	241.304475085171	147.821044970095	85.6184529068134	171.347804034298	537.333923399549	274.033901509534	275.625746507108	97.9196731012096	219.72299019207	444.824387007086	277.332259636538	127.479546697367	166.487760199195	1924	220.842265734717	52.6493597698121
156	163.11368968924	251.045925585422	318.889247258224	151.703425171401	240.701289295681	295.964417346449	34.8251828835736	63.1334459665405	389.080909439585	362.07829226345	121.159918915405	189.791466184993	157.483327335476	356.59589892367	34.5955324605962	82.6414797082716	NA	NA	158.041902509284	108.519720873687	353.41912043236	380.976857030385	258.67968157438	115.268804371394	263.046809522135	148.279089178989	92.6794965550218	186.208479763574	587.90508282218	319.469813580607	357.637965206866	117.305498888716	274.63802977682	429.144069754489	247.117678131373	85.3005237302701	141.798926012429	1925	223.949742804084	51.7542172880418
157	223.199162463267	377.391671494108	334.951896336763	176.929471701931	215.658711776121	321.441791289266	70.0198170632093	53.8610352494702	393.002245389796	356.685434314298	103.763977914683	186.804125730695	172.21959599567	466.315394031763	40.3804611729164	121.612622416788	NA	NA	208.130513300324	134.231457628462	457.87173545671	450.681572350439	266.084101299625	144.778726644359	315.853212117795	176.331312460688	93.1720982831046	295.316935100544	668.97482372586	409.467646646525	355.057775160473	136.983492793006	344.445161017381	407.645208748178	295.344581115895	124.132179724967	198.326545106266	1926	259.916185514896	51.9303185002281
158	246.278244574334	374.939344268716	304.344929909165	182.692723424942	259.123902775597	361.383371968476	83.1557584256643	105.072137095637	381.778905634846	336.894343074478	134.428749647107	291.089922185139	199.662036143307	418.716181259428	44.1645095241653	151.633367655226	NA	NA	233.786329705865	130.514325200734	440.003927239418	466.443571012029	305.453283797351	162.231530472112	271.918353016607	154.817685968905	80.2538692915434	274.083852832727	590.491241894615	305.815195271045	363.236911634094	180.065095329479	298.203744589928	359.252743830811	285.834665994214	154.830252339519	224.900334885186	1927	261.642724053497	50.4603361183985
159	214.005291562537	475.28275610217	459.685376895627	223.353100503293	442.366090755652	425.7938753487	109.381145579301	244.586811089641	543.656064455633	482.842684663768	103.216398315162	402.812182609895	179.565896256824	495.944382666299	73.0071575175078	190.940974936942	NA	NA	365.171190230909	190.470992675965	602.257448860105	550.843400128515	377.436282109789	154.795380661065	284.045528977994	133.092944450801	57.0654597561318	338.393825248036	815.431789165767	437.774653092431	696.263954152003	158.211548512578	452.43740848453	563.018328298237	331.446821413153	142.643071958449	226.116759560656	1928	341.238770771316	53.9206455476236
160	284.892188198137	450.10477593924	378.705171382574	365.034530950478	408.854407760544	393.41285154962	128.648219164502	185.821749707917	452.509979274828	282.275555676962	145.474903576394	465.746137442933	250.635947744128	629.856968640422	79.8690241914787	231.645962630974	NA	NA	374.62361420703	179.362006893606	530.001760305335	681.408619130238	353.81716022157	189.423899844523	353.811191195528	105.621915810016	80.8721347257699	462.583181959298	578.365636729554	363.834128397541	661.601505767885	186.565364689022	486.587148947582	377.561945815932	322.303844313411	147.68124409701	185.909400142953	1929	335.86925934357	52.0184946754952
161	217.649539040701	240.509966303078	289.723643540093	307.596792464896	298.144996807305	435.967608998086	122.361578105403	125.015281419891	368.639822679738	279.623108999536	138.858395288669	423.412862276545	228.739361107873	463.028031479047	87.7864659970557	243.474373131005	NA	NA	290.243891283527	142.593120635256	329.580401217655	422.552065889461	245.5657313605	101.546327660514	172.74958267633	72.3983168612421	77.8420686113825	512.580686563384	607.185979415056	311.201141716359	523.243880348198	152.650301197193	384.818710686459	310.78142493784	312.736752205434	135.283577008149	176.328799186565	1930	272.926131059984	51.3539997256235
162	289.702594869314	272.479127305273	346.861988245788	309.934765717697	382.206162235734	421.988778326673	187.476112399298	159.210889135685	440.227608636353	354.943735347147	115.036012355763	552.06830710415	363.275239064467	700.989537821532	148.803106833607	215.18558792249	NA	NA	412.955128651275	226.212578136591	542.950462745636	616.752129045237	389.582621786363	229.802476061848	389.865365125186	128.349453703146	95.2128768708766	529.470516987613	780.934274395963	331.500856806795	454.450226897685	220.861503369731	412.902349894695	475.566756078054	280.722666428292	153.465230331535	229.268405310737	1931	347.463298055664	51.8477833965398
163	270.189220420071	270.735229223265	267.251517129699	266.05268537309	352.139863903818	353.751186775845	190.643466112647	150.574965090232	439.341365348776	294.24156793522	118.936927953725	473.37109697246	375.414981396469	658.063444121412	128.885723569113	159.487035129935	72.3709850051559	NA	364.561407096847	259.710123964757	439.888316629766	525.98931816817	372.198618837724	167.107910589014	345.287736167074	134.284236385042	99.1326420247606	430.770158111987	816.640988178134	352.40375768672	412.443363208005	238.823873525896	417.658092853699	387.242449418704	305.537164321202	140.984625196618	188.488019393019	1932	312.239001756058	50.8171728942116
164	236.652718843	260.161570829078	265.589300456685	174.876126743545	232.490422736259	288.355165780189	127.942931613771	199.348191037214	288.160701194932	351.107850717114	94.2279875739762	344.206714134974	269.171972718839	475.544136610948	105.69605739664	223.034228848954	102.19977893246	NA	246.013408313636	174.019100267646	392.24512156028	348.690395170177	295.283005899885	137.827952898291	245.961572034852	157.122358339578	82.4404177784419	323.589069867994	533.541392748135	177.86440967564	392.520639236	164.497247093881	378.495312993314	340.745935667779	227.754471810972	79.5865950119209	141.90039945514	1933	246.635129499782	49.0383425839595
165	319.79119850907	306.380681948691	272.358490147375	248.120474506399	434.708458662527	344.953156549466	226.542759524483	235.910674658222	478.929831013722	354.275204430463	106.463234322647	503.788625363047	352.705350581465	696.313591315929	190.056302445691	349.376833164986	109.020804901934	NA	300.010474525007	214.13095526868	307.988234909533	304.981102421517	356.019102512471	121.127246351808	295.82964302161	157.614960067661	58.6142649343516	433.745560514202	733.958039446835	200.352872367832	360.418588864558	169.604534270821	323.251034498468	398.735966141862	193.29811190493	150.885668603672	163.487539215017	1934	299.270821441304	50.3660175575572
166	277.279795039223	242.887523623315	223.186281933388	218.292937216156	308.823270236857	343.038355827103	202.398991663115	145.062412460978	358.375297002664	327.113622666057	133.559156800594	395.743599139318	341.65291346687	488.329162073997	149.68023950249	211.220583834395	88.8957623630382	NA	239.193324821958	182.865825180155	258.744084223778	286.772117242045	264.899092550691	125.97252470144	265.158273944613	169.41980862279	58.7958489897291	329.580715376921	461.303611271491	201.740828002187	321.747782413726	134.038249680266	340.870656896126	329.170109217097	217.146884216126	106.944840476442	111.092685256977	1935	246.138810220392	48.6296108250487
167	219.831060979354	231.387095396318	303.125991959572	235.115223398333	237.108563937036	310.788964760208	179.771042257103	132.201988774243	234.959400402715	360.342248163076	93.694859300662	395.226178829272	265.649619035634	363.194814292536	173.154848128643	215.813278134678	94.1912309399292	NA	258.072097555175	151.539434034884	209.024924728801	228.982834538526	279.226011688122	113.390131964547	190.32239534345	152.961318869899	58.9774330451066	196.906231067578	460.336314893451	185.787192188728	282.351268059913	126.538011379086	328.849352607165	269.412932875369	232.304754610432	120.745542844397	127.302360871704	1936	222.738526440435	48.5950272528772
168	341.742448857498	345.751435242744	381.033405698149	368.263774039103	352.043102850088	501.267183099276	264.071911205001	252.976120111787	401.544864133437	466.478442690484	147.686270645256	551.563453164718	310.572823185641	516.099270335404	188.369581349979	236.553444515147	89.3468950680937	NA	378.51384838997	216.615012579874	281.935635351843	400.924085425088	353.938425697999	140.140165091334	322.571508007497	233.150471352778	80.0820241733921	328.448799543832	598.375382818064	274.297795292436	366.846287433803	176.520122179169	462.962686351852	412.507137538873	303.055620284132	170.714144796069	191.632125320732	1937	316.905436217237	48.4037646244165
169	284.293714797628	258.345416116038	376.867025520958	366.015964495459	371.670831271921	502.269036996506	296.189355380446	281.318626554678	510.825478747823	476.893764814931	155.26002221453	659.463966126383	361.144925086068	618.567027121216	192.517111971248	248.964934611684	99.5859738446736	NA	348.091293451137	226.751675435947	311.959836342201	343.61735135316	275.012193461862	136.374337977475	368.962150085996	222.757454536172	80.4144046761419	304.586204224961	696.061321425846	272.378596340358	267.772079032399	173.536551636054	437.578617710846	375.833755697193	315.101743155056	189.739629906209	246.048279992091	1938	323.688073669814	49.5489958403138
170	329.119529575374	310.871902806263	413.018902982143	411.984376521316	403.229700273557	435.319184274385	308.586079991511	383.626162115157	549.989829404535	308.632889722049	63.1827689712018	655.329944353524	321.330578909329	726.57655334796	175.270710780836	273.862370550648	102.16459309474	NA	402.618974661699	237.23894003216	247.488386064497	365.29025659248	269.322455006946	110.419127792047	399.640744826096	177.745343314069	73.7121309089734	322.621145171423	717.184133791522	265.891835829226	383.022976325668	216.390388705142	530.192454979408	470.757606043939	303.91610251195	190.847983794396	171.948162390399	1939	334.120700733794	50.8462079434389
171	313.132592879786	406.617593791188	400.03784213751	377.763950223558	318.983180878566	597.881524452919	355.755522888835	401.845828709651	470.527327302431	475.008809222777	154.597460323888	547.353719008908	409.853434224386	659.001523687774	156.968734458818	328.343242030672	126.382502542733	NA	376.375366270672	209.334371605179	270.150892989697	380.57913140044	304.189421072812	110.811826873746	329.911525083344	305.285836908915	84.5817273311287	292.892253890503	582.088424024058	272.642175963994	391.641935770791	171.81338806556	547.348692460662	440.08435201135	377.694835185179	201.124761682819	215.839981672233	1940	343.456824695208	48.9385020252801
172	388.039785634185	496.249745472228	428.05550790002	391.769170273262	373.573065623669	852.904706337786	418.588318438427	424.473463956397	532.359525591854	544.495812171937	128.542661651341	617.188182105555	490.769865406571	695.573746246009	258.411075402498	368.501278443714	140.839169456757	132.781298459565	446.641170038657	282.155232678329	285.684812024637	423.0151366466	346.286134312385	195.982602827423	405.567045207828	278.008330375591	106.236097173792	370.134592464315	823.338235397056	284.035475881503	369.955521683061	164.412424092234	671.287664237433	467.167393959417	434.516507351393	193.117470327349	260.334986743556	1941	391.648465189036	50.129146225475
173	304.658775015258	298.285740158186	442.87188717288	439.119254748167	334.880268024261	584.803702554556	245.971625131344	351.514058647223	369.511614641109	502.149342316404	95.5876688744498	620.787504808773	362.313597553204	598.198511151666	187.413908864757	301.97742568542	158.999774109364	132.71124094339	360.398796830841	289.483940020624	264.557287269981	452.609567761947	306.903757125514	120.864295046703	408.82424847107	285.29336958	99.6638853424826	324.287760074153	746.318007423853	277.394777330345	470.331291920847	156.864433582719	562.654531868951	412.070142000759	352.32930194083	194.225824215535	261.78263263833	1942	342.665236509349	48.8415478353362
174	331.63657360943	382.369525053721	481.817268821637	409.765469630085	319.138061396388	509.453545236001	315.888397955515	490.050754848165	395.42598412204	491.125179535692	105.532380419388	629.53621203049	429.269419301367	593.308622186354	207.649221305794	373.424468291155	257.801606427701	170.565547463555	485.825941047617	291.249515091941	243.226187311371	469.068371674104	321.902348772282	175.390405460938	423.574654298205	263.333008612877	121.682679932963	332.011365613003	913.595249856895	288.943900243472	393.759683378576	170.550781978083	531.394114169406	355.653421127593	321.426397485263	223.329538558391	312.747119461191	1943	365.74116004618	48.5953394350037
175	339.483329580301	352.421036446315	459.446615853954	463.695619917935	344.818696383893	598.443241219381	426.791331016215	435.977662094577	415.971685917252	501.756643234706	128.225674952594	692.778985421376	453.203957092006	632.540831244383	259.956424828799	320.926255934812	240.053807049776	155.466424851871	461.140248453505	241.484174184956	266.118030500284	410.317133300056	288.831745385738	144.623846126537	427.015326572416	223.360954484927	122.409016154473	356.355567085671	934.26598703972	351.886023217408	334.236555689541	184.463325044505	609.173350927717	453.741483595035	353.768465535439	309.441849830349	309.248327722888	1944	378.482152267333	49.2087388041674
176	352.446169187543	355.769345896511	397.029453012432	519.033832033123	328.935746405139	628.348690007433	443.88724991852	358.309637716203	407.28895214126	512.559637892605	107.134592672719	653.302046295631	444.904811779018	572.023703639752	230.209626469753	331.544839103945	263.606327173739	152.92738966924	408.917553772881	231.694028998574	304.070668870506	447.062771772769	296.856943819333	154.367809900911	430.455998846628	324.892516659969	134.035108087612	370.098778308064	749.279586818392	294.446085616969	267.461689678225	172.636799500066	533.095600750591	439.247745887699	307.243991609897	250.472584926142	294.496351099426	1945	364.056612592952	47.8947307407578
177	290.264311635775	255.466774767553	347.182116537188	438.496905243491	288.624400270601	430.868175802779	347.748859851896	281.215582315641	291.050652276969	416.135362894504	104.678181376877	679.008756502161	427.939897290368	600.695134833474	206.04449577834	320.800592228668	336.883975818721	144.368748803065	413.913628569885	221.14047679737	275.311901401015	373.42478245042	304.963195343391	173.388268462805	392.705050724766	314.876490961794	105.655845010674	400.862196049812	689.146047676764	301.673319516552	224.814883565009	195.418058627573	601.003325072791	357.455124514427	329.72020209074	285.683869546841	352.357576274712	1946	338.405058564471	47.7511145532792
178	353.133863819414	341.607674532659	434.705945388404	453.758134036099	308.249615418312	497.685767474184	433.389303907284	358.839938556129	328.486498655676	448.049860184527	169.551441354976	642.935733016581	432.420122573652	552.261515052346	263.550720983771	335.642732561288	345.504820219437	169.770410362931	470.229504318871	272.552012254836	291.124793863594	486.796064859046	327.099799658381	183.494143710873	401.450302194564	316.641437714581	113.526791244978	353.426346095464	805.106316591213	423.792366669098	263.313216579159	196.690403652277	648.236228141718	384.103998357768	302.120682310423	273.494804210178	394.433240843506	1947	372.356123009951	47.220682872836
179	417.586778700463	419.907787352935	389.375276671226	446.044267434475	376.935826400072	502.441510433188	457.376620454504	388.846546627627	366.544380379793	509.462341695431	135.615015033103	766.171616357479	436.685462919431	670.09919973658	277.948011796642	416.091694756619	368.667154535824	209.871269789678	476.918897556159	265.678207528782	262.079513144095	468.817044261817	314.481278605972	166.004269089808	452.11790851166	396.775612326022	114.130605352998	327.581405812176	834.620637093893	433.615184419078	277.040719838285	206.790624033568	662.195895097944	380.441843801478	355.332978676927	241.588475061055	340.536077278519	1948	392.768052393657	48.1220179839405
180	272.151459191503	327.971277460487	297.066802208593	526.072256214225	305.739797047359	290.911479722415	406.845359258574	326.060560808574	435.650936458604	438.986051219655	48.7025401122758	742.401069703357	385.214551360812	798.372941056774	297.415833152407	421.244849186302	360.383717186103	259.889823064542	375.927060999004	205.540270157439	247.808514355898	485.759653442626	343.882187613858	171.464042962481	443.70723665947	381.293529569866	103.604699167146	341.101563956165	805.994444834383	345.665355604035	309.954243592149	185.965948810717	752.699524581089	358.08375720441	255.694226075673	257.798778994313	319.87445071439	1949	368.456778208316	50.018555124167
181	393.334940051811	386.84063971831	289.07396217933	394.936209827345	294.988010349713	339.42521011621	437.333259324601	230.888210482928	334.983312263299	442.615219053082	97.8291952327861	604.875652177606	322.946614170335	415.32263287502	237.319678963357	332.224679754182	415.394889506053	257.140929492651	378.194976735631	217.756353190923	278.65958253268	382.2463746217	274.780343924027	181.663537671626	495.694311891073	304.388912206315	96.6454431209135	337.622250092315	577.857012878938	368.579504100789	247.776470110831	164.745432913514	472.043145757788	353.969213306004	277.914082595983	239.912435380365	287.267232244251	1950	328.788915157143	46.3761319236388
182	318.328472969558	359.511296906202	393.744917893104	439.476139673615	253.115292666341	241.213683057482	328.58702962059	137.687209547411	361.458770192162	381.431759646624	121.434808272595	611.541483469993	314.881831669305	435.449874528774	258.404792217191	315.55161922305	311.36827444553	207.915314203553	309.264349845421	147.935398942686	264.388583744483	398.338868830449	296.986063277396	140.391492503621	353.164023108889	324.367242368289	130.770365002002	276.289250875546	496.332369359017	297.408293330039	255.12245621272	179.070781254618	458.139399150796	374.804569943877	222.612312955577	231.537577684425	207.805044301412	1951	301.508946294442	46.8024250167881
183	410.449080191506	300.213107251164	288.699798494288	340.861232118166	229.32778141189	260.038420397057	325.236206896272	95.0331777710912	345.102696359777	431.542047426974	92.4683815287005	515.713796916809	326.926697903168	422.91837559287	308.229509225329	400.848058882871	325.720640483455	229.411661935741	349.113881859881	216.490919670057	303.100859218343	385.978586694165	290.984050512713	169.216233418838	300.009846206476	332.302591251991	97.6419563106322	306.751075722549	526.625490680522	339.797174686395	243.297501464608	143.980447951082	377.61221129839	301.472257586722	197.694142505099	183.250670280219	226.041047177705	1952	295.67842203469	46.7013711912624
184	376.937397196399	229.157821249331	259.432721333445	336.869210333249	236.421183464431	219.610207015806	305.595597944559	173.566710925529	340.858090525512	333.315440723508	89.632465840305	386.802940606467	305.987354548462	437.774967251696	204.974783479793	359.721469454727	382.499901148845	172.959755224855	341.831984248125	170.750273111586	250.815018525383	301.472257586722	270.635640736146	136.905267135932	289.182032966614	427.275136284868	86.7296342283881	267.667463997035	584.491742404054	282.014489327449	257.08281002856	103.883358435519	452.789895180263	296.594306673493	161.948787133289	144.230204567042	215.332614458678	1953	275.506782035029	47.512232020123
185	363.979898296668	240.87470521016	350.102541067965	338.839617245581	281.145838958731	298.137142825671	329.535476442709	152.695540131405	324.01381319476	419.415185624852	130.277763273919	407.691704319451	368.355508544588	447.312528388729	188.262138881226	325.0291759404	403.157129483259	190.315169680347	342.270236423301	179.059785680331	335.484396291547	288.146878187256	199.996301601649	132.685794042896	464.335248182205	480.34606098196	121.220237494354	298.315899447661	555.25388205489	350.191762299327	232.234068775726	108.75439784491	419.688190026449	342.481351449622	204.599677316954	154.761451460406	268.910278050795	1954	298.320993922234	47.1401272276913
186	437.355878791707	300.31960724212	437.620400893139	511.953938828993	395.741714183726	450.150957351247	419.915013016038	219.471662779783	382.258626833049	622.737491368856	124.480268190984	558.247505694496	454.44174459752	423.007596824232	290.006701038181	421.843950905342	384.184108970434	197.426792970278	404.918620484127	194.195350766796	329.035020732992	405.094549672728	336.815489098873	190.40564754877	411.538584523771	471.450955542586	118.045658117902	335.345852055523	648.564524574018	389.180497926704	246.019377339678	159.248902406793	447.274515117621	408.276354712284	237.264072773389	200.584407746401	305.586487325864	1955	358.648887268836	46.897823146636
187	282.944400752911	206.658048823586	308.376221602251	343.76563452641	201.966708513981	247.576664818063	384.873060239367	145.711779662475	289.806895745413	335.259772416815	94.773053899374	488.851608932289	396.486585801892	409.412354615822	240.20586013421	322.178180607267	309.291053382976	190.900762550976	305.544704143571	186.344196566209	207.197146122942	246.911589653298	201.315770516157	124.302768206057	275.879587193518	303.583407849935	80.3094754815119	313.644358323056	460.818549365777	237.319678963357	194.866709116868	105.068367184453	512.61273080845	340.051957850601	164.188742695298	161.191349144508	259.900190320299	1956	267.029457473836	47.6112034092237
188	334.081046853188	277.030666741794	385.752392023106	320.975264780208	247.016833007193	291.187939875931	373.408132009356	186.44095761994	329.208750806736	367.905632476593	132.826223234511	473.988419928891	441.397223581285	522.111650355845	264.677924427879	390.606466832168	317.456681008187	204.746389693877	300.385580687846	195.076567506127	269.270618728162	269.52320277751	237.897417852353	177.624706156171	416.100177056784	438.937356533524	80.5865639535586	297.508824294953	498.35209927601	301.124169120705	201.956341258224	165.12210987268	423.197663179774	387.09448040472	191.428550116779	156.767672528988	183.841918017625	1957	298.719313907545	47.0186553600308
189	297.694806580046	235.737572903009	378.159790897911	291.574041613057	292.581550377063	353.783545180177	335.621683890509	174.116175480642	362.815309899982	302.134191158834	123.45705146371	395.662546048855	398.724656408309	422.597933142203	307.5396154786	398.629466150905	282.310741514682	250.666107033603	333.652219455973	207.447216898168	300.951067365492	255.746062354458	209.626225562698	106.022468873348	514.409093487773	300.699111634674	61.5852691068514	341.076117055671	613.520372682489	329.477985297149	143.69016478989	128.991281082274	451.258368761638	356.823664391056	165.493760283599	142.115598551911	160.612353618451	1958	289.919059093937	47.8619399978816
190	310.655761231696	253.154248415246	304.744540494701	280.467254945556	300.315209012405	288.237041896414	313.617340626235	184.075652511052	307.112044718447	253.965407638403	86.2131563961379	391.816922481596	322.644078797795	390.810670354651	320.854313463045	384.85860891316	312.048429255032	245.169890686147	280.963626584823	182.139174799379	247.647978971299	241.836975039954	195.644253298631	111.166826843602	390.115750059677	334.30567072792	96.5489962264483	282.773812271821	533.774184763766	221.037432558332	78.5046305020246	110.956025976546	353.230624873145	254.172124435009	198.315235372713	147.710460908689	173.019759644539	1959	261.746597721514	47.4171445208512
191	396.699899943071	243.682346564673	389.205316508667	313.122539783295	243.822775756288	258.747854134962	290.787386812598	176.076529296482	321.447760315308	386.051471643728	107.449694415874	413.369190563018	335.000591022894	358.265655419053	250.933142409158	384.658175301861	346.422165274285	297.381903951748	296.772434976952	142.11088616293	271.601680477125	235.162033128872	232.467803269153	111.499207346351	418.270075102618	342.482922245949	65.8776271494512	247.808514355898	523.21466353652	291.129820411839	117.926591756331	115.964038825633	393.375152437777	242.021072369454	182.994002160421	148.238876793023	155.570411568705	1960	271.557086843026	47.6394721091594
192	332.061631095461	321.422313414814	403.471288748618	302.075443376212	341.583798428491	297.069001323451	333.262661966928	158.831070583866	303.593146787161	331.926542611356	111.549158669544	345.433191906935	333.844799085638	354.673244219673	264.572366914718	338.973763251889	385.865489358636	256.24746054197	330.691896698496	136.158824721439	342.534130206202	257.94517721197	269.59294613442	111.831587849101	394.945006286775	402.880355170478	108.900167744037	291.459373481201	519.515438186918	298.375903867344	144.408961189031	111.69492856867	274.243131580263	262.612013098878	194.550036577386	61.494791238428	125.963099923479	1961	274.493355189726	47.4623254420058
193	328.565352631281	219.157503514424	322.953211514908	284.510484690726	265.454840291111	236.206298526925	327.979759760652	150.459982799111	233.478139466548	264.289623575895	91.1074435911654	327.924781889214	258.36960637947	458.478062838853	269.438065616598	332.747440771739	383.12099401646	308.084681803998	401.495541128776	154.762393938202	312.450238955426	229.10849824467	299.742810830921	117.048202450387	397.282979539577	352.863686851206	74.1770866217047	347.9882492121	580.367459568422	225.075007436726	105.215707879907	135.447568144666	429.624419271222	184.426568410458	162.747065826566	154.132818770422	192.476585426017	1962	268.074571950985	48.0436101457796
194	393.632448876106	253.273943095348	437.648989386287	374.952538957861	449.125541509116	374.804569943877	313.417849492732	238.47704169694	390.939789812714	430.247397094429	105.651760940225	563.172894656794	391.248922529827	444.125696800928	321.545463846834	418.899021951867	408.757332547548	369.192114668239	433.871538379611	202.296261583342	337.00524129515	303.941863571709	300.799014281058	161.532211947422	498.24654176285	400.809103133966	94.0215849366353	300.779536406606	606.216798081424	236.981643593831	138.339718341561	117.189259960533	464.830049025146	304.055903385035	201.500182004923	170.199237760146	211.257968786972	1963	328.729377730962	47.6229809844369
195	269.839246998461	260.153088528913	322.237870867685	293.853267083236	340.448112684219	301.472257586722	207.63665493518	226.27352503407	215.981039182379	197.106350519612	74.2926972313568	384.628016012387	291.622736299188	399.014939569501	244.732895148033	359.375580103566	302.437354849905	252.489801569012	333.798931832896	143.181226780008	275.164246546296	215.621012664278	264.987057144992	112.987693945622	481.996025443626	389.892068662742	78.6277809340453	246.652722418642	421.165681051432	211.068844909226	118.797441239906	141.145474740482	383.330538246454	192.370713753591	180.44208644791	155.320340793479	169.560551973671	1964	255.667726317101	47.678228168061
196	346.492536949725	300.6127178367	381.380865845636	385.284923036252	474.194508406966	353.547297412627	213.523685408741	283.795458202769	308.79059767326	280.800577926101	99.4879561538816	564.561792768946	379.856250930849	524.035247537638	222.470941286165	412.654478234327	355.054005249288	309.70574361325	527.972291451116	194.889328583974	347.01278469316	223.612281897214	265.801357960802	108.386203185909	492.016135212251	438.742263629736	98.6381553410855	260.06732304947	665.05411609418	271.999091947804	165.334167376797	193.813333100119	346.212621044291	232.875267836324	175.627595706284	197.550885880095	200.471624570137	1965	313.576389541456	48.5042503777145
197	208.981256590916	162.196344634391	246.25279767384	497.763050653462	99.2005004260781	152.123456109186	118.715759830913	154.503212544281	270.504008003961	269.171658559573	32.082886656255	184.81361262538	205.834323229815	325.266366185746	274.871764270247	374.764043398645	504.070112064809	538.492856929458	304.692075897386	149.195177596775	276.901547283731	246.626647199617	288.870386975378	79.0173384230905	441.728033287708	247.158832995135	83.1595283368486	192.665395144497	522.50183616342	268.083096705105	66.2436226935944	190.104054654026	446.782227548803	247.019346281316	192.829386281015	167.062357495537	213.369119050185	1966	249.827514064868	49.8646637297576
198	139.773227069394	78.4908074943488	207.058601886919	286.108612873607	152.382009184577	197.028439021803	54.9351457777326	145.762673463463	152.208593270099	147.873195408145	50.0078718598423	72.7401221419527	216.652083373186	160.209915599527	252.513677673179	380.198370370825	418.001154771471	471.903659043969	245.665005688353	150.251381046912	237.956793953505	149.803704093776	260.056327475183	148.59104932949	437.710250443032	328.642321651294	79.457161394593	187.025293853508	332.803046961708	203.429748212757	79.575285278368	100.207066712288	270.787379661315	153.9861063935	143.74294354647	99.4976950911077	134.511687693162	1967	198.041848885523	49.6817531961451
199	134.288948774023	61.7577425435335	300.522239968277	346.245921926419	319.085282639808	325.457375019084	156.140924794597	193.710288861081	245.554735786212	199.833252942928	57.3026500014778	79.4395684757329	183.941506504744	222.530317387318	283.316365323096	318.900242832512	278.811321457848	279.517865645641	256.911907388205	132.798891378425	206.686637316734	172.584963221282	260.826017675312	169.08679980151	392.813435671315	404.473770964379	83.7005105917968	193.853545486085	386.157029156889	215.357118881376	86.308660812807	105.276026458855	245.275762358573	208.072393836232	171.940936727296	89.2165189729698	165.498158513314	1968	214.410692867505	48.6191723224565
200	76.0494758432442	50.5856107488375	319.708888781546	295.367828901532	313.84039370464	294.951567874931	138.374590020016	213.824649984955	226.403272810664	232.822174920478	61.0603089744366	112.694269191777	204.359345478955	291.751227438719	311.929048734196	335.270767991103	473.180402298387	439.996073257784	355.040182241613	133.613192194235	191.164656333877	180.443028925706	224.17776857486	114.794109721436	511.082146867622	508.773076267233	75.9677944342509	175.612516061547	687.362879686587	188.526975141924	66.4635341793457	110.38645522845	259.465079737777	242.390209506251	155.820482343931	126.261865384835	172.111525208386	1969	239.773712837732	51.0357001690117
201	134.809196517457	140.782620788993	345.073479548099	323.069764602356	456.523678049054	354.404638047791	162.15173401871	215.096995009659	193.68264284573	214.135667657661	111.81273829318	186.009931107867	288.948298473187	386.986409617436	327.675653591784	369.171380156725	408.677221934882	338.565984525453	373.086432921629	179.417613083575	279.430529369871	233.607887243141	262.255442332696	150.230960694664	377.039813116906	539.729701957176	100.303199447488	270.649777903087	360.73526140404	211.56615902629	79.8391790612696	125.184927423185	320.65356569248	256.739748110788	201.06444310387	158.336269740926	184.951842702138	1970	260.064886192466	48.2927962677014
202	141.024837582584	101.606646239463	235.192192418346	258.215354180179	222.595348355247	265.429079231352	172.254467674124	226.015286117945	120.482591539291	188.744687512817	68.8288392882334	126.501568904304	152.696796768467	294.970103271588	283.245993647656	296.172704939382	359.066761545719	311.421995679907	327.664658017496	131.737975539308	160.02016340325	143.477478967242	240.449961883394	155.83273455528	358.221987281168	371.185455206941	76.4930687259311	195.840288680215	543.817228158762	195.666244447206	99.9262083290573	82.0813337381366	288.481457804863	223.694277465473	168.175737931969	105.871672425976	129.802754464696	1971	211.429890322242	49.1195634685613
203	170.887874869813	118.798383717702	248.03376654916	239.200864644327	291.075156699667	299.055744517581	144.983558485373	149.833549223985	174.389808200769	150.069796991535	58.1370570102713	113.377879753198	188.000444213182	264.764632385118	308.974380843495	307.880164122249	318.352349073726	299.682806411237	276.032896915014	128.711051017574	160.271490815537	173.986741863314	180.759701465188	110.957282613607	311.371101878918	345.32386448259	88.8542933400108	190.097771468718	212.364123560301	140.232842074614	73.3690689912014	82.2629177935141	168.255848544635	135.905298194294	140.578417266509	122.063126803312	123.879281516353	1972	189.480414549124	48.6569531540618
204	224.721892422462	147.467615796566	219.424224730714	333.574307958164	360.365495948713	320.021791409843	173.835317097411	242.939359902099	174.814551527535	288.016187932866	94.8157795594628	180.443971403502	268.719269217457	367.449473223292	309.947960406842	430.164459048374	385.381998249248	434.0502950016	282.985555616673	129.437387239084	248.917496562615	204.669420673864	339.899904766167	121.39114013471	465.954425035866	604.60798848352	85.099147641175	197.028439021803	433.834781745564	247.763589580951	113.538100978531	106.727442264814	263.263265255967	211.149897999689	140.971116348208	234.438210181485	204.950279057095	1973	259.264365930377	48.9602323875616
205	273.245675912749	125.112042473621	226.249963089168	254.567022631565	341.585369224818	216.37499490114	193.633005681803	195.482461276971	215.739450707318	249.720173485607	73.2242415698709	147.367084831651	275.57893677657	267.403570214133	277.253405660933	310.954840852318	303.999040558005	336.444152847219	239.886988479871	91.8048771602624	201.179739554256	227.947679759168	272.836012230721	131.915475524235	370.588866762025	370.655468526281	97.5954607393591	191.247594379932	397.559753852358	163.963804661301	80.2538692915434	97.2888412963687	196.379385979571	177.559046869711	113.059636417389	133.745453244951	199.39311581216	1974	217.264770357755	48.2916617124484
206	328.451941136486	153.962230289333	287.086276507404	282.419126461231	315.645867002658	309.351686121191	232.800497931168	226.047644522277	175.762055871857	277.06208266833	80.8369488880497	167.831733536401	363.630553193589	332.606697420859	329.816963144471	404.322974517006	424.586247132661	433.087396853275	296.844377448719	119.116941212776	322.704397376743	274.283658125495	296.491262434456	137.438709568512	463.955429630386	449.936386573007	147.071775122214	223.836905771946	437.738524776914	204.2764074329	73.6455291447173	92.6571912471813	210.507128142764	232.833484654031	118.983109365733	128.765086411216	193.775633988276	1975	258.112725989898	48.5703971498532
207	330.352604691908	177.336307950571	324.702450304427	425.706853232196	524.414751930191	323.993392842511	272.706892772658	291.876891144863	298.411089705064	364.495433651122	118.123883774976	195.176784311777	464.248540224966	456.879620496706	396.056815926881	510.265018618423	370.135220782846	501.770152083116	344.838802576876	146.838040628787	339.921581755477	374.639008011033	320.367052442473	153.24688964211	516.350597747691	431.24108285076	135.531134509252	256.756084392587	819.468107407099	262.204862690973	53.6081370408562	112.467446202188	245.217642894482	247.321253335326	170.456534198475	161.465296023901	257.211301168092	1976	316.102798917936	49.9960386442849
208	380.739352625773	177.940122058591	265.927021666946	421.384335900122	451.391886449415	185.816409000406	265.073450942966	274.058405932232	231.4235378711	319.658309139823	92.7319611523367	175.435330235884	350.307687068245	375.576145099598	363.821562026927	518.146646267749	479.364313277714	582.211260296813	250.287859278111	128.253320967946	170.376423585808	276.206312829492	260.156544280832	174.363418822479	476.857636499414	355.219881341398	115.532698154295	264.218309422658	607.513647528826	183.187524267882	53.6483494268222	102.977951432754	198.12862476909	261.944738819256	131.06630302997	134.986382343119	182.567688037329	1977	276.716252752706	50.1116880609134
209	499.300860257394	132.410276367176	340.211864916669	389.532670463171	489.083144310859	153.003416211457	296.213545643878	376.779060926658	252.668558191001	421.748446488673	111.796716170646	189.405364447867	410.623438583781	423.416003869198	416.927044243209	502.376793624524	453.904846413022	522.636924647525	267.261570226191	164.22110109963	252.014478600524	284.727254583823	306.996434108795	175.089755043989	494.040263358958	435.495427622251	157.582287504064	466.54912852519	556.316682849599	218.370848713965	67.1169854512924	113.103304555274	274.14794132286	283.642148481273	142.840363977094	178.783325526815	259.014575351252	1978	310.25277980215	49.2499572959849
210	294.234028112851	103.857283216494	360.569071152665	274.575197923748	456.905381556465	193.391103047477	210.211190114796	415.989592995377	260.392792048382	302.775704378697	63.6024857497215	142.377293219955	346.05899716353	360.348531348383	351.491439180118	547.958161435458	504.311072221339	342.87813460177	248.210952374822	117.979370512911	211.832566083314	254.67163766693	269.446547916763	160.273689930394	504.257036827698	560.269120567081	150.125403181503	456.71217360827	614.81596549283	196.153505467778	73.9012547867195	93.6838637263744	178.735259159215	201.262677600311	85.8927139454717	152.23152689647	158.454079465435	1979	276.238832558852	50.8577837139797
211	320.387158635456	138.793050161474	307.279177447618	254.877097826475	417.027889367389	173.834374619615	206.444106363877	399.61812535899	233.752086345941	324.363158297839	78.8184756081182	129.056312050203	258.692876263525	349.043196025175	335.979197134487	429.775844037125	482.379928065895	521.209070786468	464.055018117505	162.152990655772	179.574692716254	154.679455892147	192.933058838583	119.302923497868	507.335797628216	513.312049333139	150.939703997314	585.122574208895	467.592451445447	260.731769895705	80.7062586336604	84.0146698571558	165.363384188475	187.857501747444	91.7747178707879	152.724128624553	165.208817829919	1980	271.532786199311	50.8278430412735
212	315.876145744166	179.809998006008	358.411739477445	352.727027570774	426.339255833364	261.547955667107	202.597854478087	398.244306891576	255.202566825386	325.810804192613	82.8689310163916	183.785997668391	324.154242386375	370.717986220087	410.543327971114	538.060573780324	512.381195429881	498.793178884574	384.344644355033	199.176974237593	237.176736497619	216.973468301648	325.01158302154	208.275026562389	612.866921410542	626.000035339609	168.665826385929	556.815881922255	597.554484657681	192.011943872551	67.3243305664293	104.033526564361	214.130012790884	237.212864813135	114.944592009543	136.777090155666	191.153346600325	1981	307.792496705632	50.6354534803632
213	286.309674803437	116.326892777123	316.901561586298	256.922902962492	328.391936716803	201.841044807837	163.833742725442	271.051587603482	249.130810703793	299.931620549402	56.6759022670867	129.605462446051	514.879389908016	366.015964495459	353.901983223217	391.11603316058	385.32639205928	449.358333524747	398.36180245682	168.522569760925	196.683806307704	170.824728857476	248.371801918686	156.866004379046	484.648472121052	395.444833677962	169.671136035078	380.364246462935	536.804250878153	163.455809129216	40.424757629332	79.4496215722244	228.608356694218	132.876488716969	86.373377621471	142.664748947758	185.319094883343	1982	256.8447876857	50.0952788414422
214	218.734959302516	128.249865216027	343.588134541482	334.587157429682	308.177358787279	242.955696183897	129.563050945227	272.750560910543	256.899655176856	335.446383020438	60.6101187471772	150.352854489623	750.283953989744	475.303804772949	324.512383948885	475.522459621639	472.183889108669	507.88243474994	407.278584885504	165.579211603777	188.828253877403	147.775177717353	295.777178424295	157.431491056692	643.036578140761	574.432676886525	157.840840579454	530.546826630733	483.114118269038	181.543528832259	47.1908057273684	69.6503657671472	166.690392925352	182.198550900532	63.4303264723047	126.557489253538	192.265470399695	1983	285.642502413306	52.9103494215481
215	364.169650492945	222.238777589065	376.991118430775	279.928471805465	302.131992043976	264.120920050397	134.99580712108	232.115944891951	229.85242738504	350.740284376644	68.378649060974	171.224653602278	623.273447075559	390.626887184416	345.390780406112	450.63413430137	418.73565913388	486.527458687164	362.058186070467	174.790989582633	255.033549140623	233.791042094845	288.865360427132	184.384785228165	610.434072059603	496.47499766549	171.606357109689	507.312235683314	396.221121222664	188.033116776779	47.2215933353735	79.7512144669691	174.020671063973	196.68883285595	115.522645057804	132.414360437625	250.790514102685	1984	285.878181297861	50.4122911372067
216	201.8259651631	134.953709779522	271.568379594997	238.729625746288	310.473863017053	224.233374764829	45.1003899756697	174.885237362241	216.545269222964	310.833889535154	41.8871690095781	102.923287720582	423.705344552594	440.283214826322	241.19891757201	414.453668347037	391.143365016666	344.903833544805	386.751732646213	134.929833675355	222.617967822353	171.806162402457	148.670531623626	105.708309607989	562.02307174558	342.496431094359	133.686391303064	428.873578627015	405.862354917265	141.447067635227	40.5001558530182	64.9162997974527	195.369363941442	183.08071011766	75.2244936124115	77.4088429844525	96.712359044435	1985	228.317139546021	51.1216304806643
217	303.945319323628	200.105629025994	323.598808805221	239.455961967798	239.058550497119	183.972608272014	105.432163613739	207.564712463412	231.179436121916	270.418556683783	99.3082570540962	130.572444664826	416.042371751958	367.792535141064	299.901147100662	501.745333501153	556.95159872489	460.029695450461	329.301741949282	127.375559980533	214.805769370671	172.110268571325	180.273068763147	148.413863503828	474.830680919318	381.278449925129	151.661956148374	417.634845068062	431.929091641896	212.849185466016	67.5505252374877	55.0121147977455	209.870955630413	183.505453444426	110.134499497632	116.344171536718	206.792194829895	1986	252.128365579612	50.2412442984148
218	292.639355681889	141.688341951023	286.885528736839	261.409725590349	363.513685946875	232.320776732965	100.669194991631	138.907404134065	267.054225111054	271.374229169005	53.6496060638836	158.364858234073	459.34200081859	438.274794642882	369.134623522678	533.985299790087	512.595766208121	598.20982088522	342.6547673641	123.84158240451	165.524233732339	133.202586034411	196.32597890446	127.603953766449	591.340728548145	375.388906177444	100.082659643206	158.075831709943	433.694038394683	231.505533439359	40.5604744319671	80.1533383266286	126.194006983518	169.766640451747	92.9207708708175	155.556588561029	226.915666572464	1987	252.738581744012	51.9336211489181
219	300.374270954293	177.61936544866	275.323839453098	276.471149090189	343.135116880834	205.592106436223	85.7664219207974	193.034532281294	289.155015269793	279.325286015976	88.4059880683436	186.330687717799	325.711844024025	454.666368472252	324.396145020702	567.18659343102	505.117833214781	466.307854209394	350.655461374997	149.356341299905	165.775561144626	172.649365870681	314.93838033707	127.965865240142	710.056174219793	460.101637922228	170.46501649864	317.148804928135	493.104382907454	232.461205924581	40.5830938990729	105.445358302884	175.607175354035	177.225095570634	116.37715825958	133.726289529765	182.086710202064	1988	268.639175586372	51.3251389548167
220	295.327302356301	196.034439106207	257.158208252246	277.426821575411	285.782829715429	206.157593113869	45.4792660496926	172.269861478127	290.21121871993	294.373514826671	57.8351499562613	138.318041352251	298.921284352007	485.212702161636	278.144047178226	520.395084129923	487.146980758452	347.04388646043	353.149257623417	125.085653095331	166.026888556913	157.217862756248	205.249044518451	96.2119033347181	761.837789291852	280.21718417033	189.056333504053	478.216061162827	354.782885803284	191.451169583885	54.1459777031508	120.848272924169	211.246973212685	234.538426987134	139.984342095715	111.715034761653	195.639540909651	1989	252.969157663204	51.5264098422778
221	374.264216007459	184.776855991333	245.231465902158	264.083220938554	286.738502200651	261.944738819256	121.526856937345	221.66103870007	362.468478071026	274.339264315463	69.5887905511368	187.12802393328	300.620257659069	572.307703615637	330.588224140927	526.306933185448	583.658592032322	378.777113854341	361.308287904055	176.069931951909	257.838363061748	173.229932193064	237.353608164016	123.23368422604	666.796757539126	341.963931139576	212.411875768636	481.207485687575	488.68573284018	258.275672759128	47.4107172131197	95.928217518099	176.471113333773	235.222665867086	140.346253569409	128.782993489341	163.464919747911	1990	278.703038400791	51.0583659657222
222	233.365042131018	209.344738860936	220.18668926774	243.429448356059	213.835331399977	200.515606867287	91.3826471076199	157.422380437996	306.880509339877	289.438386927146	46.5056243696204	173.675095872078	296.489377478864	386.23211322131	306.363403189096	592.946710712661	495.495763235366	354.395213269831	386.709949463921	151.799243747336	191.689616466292	189.324939675935	333.245069048068	107.429902382157	851.803578112703	389.097245721383	213.85952166341	392.744320632936	407.520173360565	211.082039598371	33.8836475652927	96.1550405076882	183.94653305299	228.748157567303	128.968661615168	123.494750575553	190.111280317129	1991	260.257236570775	52.120222686929
223	266.768654338843	162.02041544579	227.421462989692	258.540509019826	221.765025416904	201.044022751621	106.870384730552	152.495420679371	308.042270303175	262.107159159446	66.0378483747842	167.097543333257	280.541710691446	480.150968078173	272.118158309375	466.247535630445	542.737776922988	410.723027070899	366.61632285156	122.874914345	166.956799982376	150.138912029914	214.814251670836	140.034607578173	693.140896895069	337.004927135884	183.818041913458	274.682326233235	283.655657329684	193.662850812012	33.8993555285607	81.1485948792858	198.571275173981	186.331630195595	99.8658897501084	106.899287382965	184.057117114396	1992	239.75415005537	51.2077449869695
224	208.943557479073	114.288941622739	195.545293130043	180.021113032329	96.2737927099939	180.695612975055	81.6110373178942	70.9688922038588	287.593957880224	277.206281771129	54.5204555474587	160.474751860224	299.661757740458	312.234097380859	278.973427638774	470.680951183191	388.277290038796	429.943605084827	317.117074842334	102.089194871054	150.476004921644	126.608697213792	279.144644438394	102.601588632854	841.380087847357	268.940751499535	126.141228226937	247.323452450183	309.509394072401	267.336968449877	47.4854871182751	96.5728723306156	113.69046822223	172.375418991288	100.047473805486	90.1963817216244	158.155314004079	1993	216.354251898835	52.6203206586651
225	216.146915274489	150.725761537604	261.606703449729	368.460751898483	96.3799785416852	215.999888738301	102.239991318426	186.112975346905	353.672646959505	363.94251334409	54.6436059794794	195.809186912945	307.22011550573	456.330155941593	295.356519167979	674.387159549465	512.675248502257	489.020312457787	284.123440475803	132.400851589215	192.57114736489	190.214638715432	231.87435641689	135.347665498282	647.69995827575	323.744892863612	126.63382995502	255.19282788816	352.37736830843	323.634622961472	40.7263505240766	112.104592250698	170.83729522809	237.607134691161	123.838754971121	112.971671823089	151.905115419762	1994	255.311809341822	51.8566134577493
226	249.744049589774	151.118460619303	229.73053359008	268.337565710045	133.624501927788	251.596332618331	123.019741766331	159.317389126642	289.83077184958	286.588648231075	35.1930633833089	168.228516688549	314.876490961794	308.042270303175	302.598204393769	481.395038768994	396.429722974862	355.985173311812	227.217259467209	102.918575331602	159.331212134317	150.843257102849	208.336601778399	130.303210174413	498.555674479963	301.612686778338	131.675772004766	291.628077006699	210.274650286399	226.979755062597	40.7489699911825	102.177159465354	149.779513830343	194.914775484468	147.788372406498	101.889389578286	178.747511370564	1995	217.875105393229	49.8385976008447
227	283.699325467569	127.242984770551	190.931235999716	327.515746525716	111.509260442843	224.324795111049	113.08602579568	137.766691841546	254.42659343995	258.78932315799	47.003252645949	168.590428162243	352.598850590508	388.489347542914	286.023161553429	474.209588051703	528.698941831892	384.310715154374	128.595440407922	133.472134684089	125.948020278742	166.985388475524	256.997358708382	108.862468632193	436.193803669144	287.028785361843	150.480717310624	199.767593656468	176.934184090912	203.167111066917	40.7715894582883	92.1743284563245	121.453029509985	166.399795604895	124.445710671795	90.7392489321647	112.779720511955	1996	210.335478312805	50.7903329552184
228	271.585972513857	194.426886145365	244.369098718747	314.148269784692	81.8633072079775	196.811983287971	154.698305448069	99.4351773973012	379.426481055838	339.089373861541	39.2384922433365	161.905433154669	300.5247532424	397.566979515462	336.552537793767	484.295042947523	523.990951081222	423.496742800396	222.835680193247	151.420053514048	117.679034255228	167.26247694757	241.519360022676	98.1911067064797	551.887351367303	373.64343729911	151.164956190576	214.583344610797	210.997216596724	309.132717113236	NA	97.5159784452233	135.956506154548	173.988940978171	112.832499268535	102.273920519085	132.914501988077	1997	236.367357510299	52.1708879414453
229	245.996443713307	188.964598998569	231.951639596168	315.310030747989	89.3921340023054	232.589382904847	212.335535067154	105.180207882921	403.165297624159	384.042423141757	51.1039735366798	254.084473999974	326.331051936048	443.16091369701	461.674319204615	624.791150486508	535.39650321008	571.558747927021	324.1322512378	191.448656309762	126.221338839604	183.510165833406	234.006241191616	114.813587595889	751.295546824201	367.261920141873	170.301653680653	186.429647886387	270.649463743822	348.093492565995	NA	102.893442590373	222.310720060832	268.942008136596	142.849474595789	119.576870377262	159.829154569911	1998	276.710957329413	53.4137697892465
230	240.173501729878	177.319971668773	219.402233582139	235.403307444668	37.2734260385161	183.734161389607	182.097705776352	72.0960956479668	316.525827104929	298.300191484393	55.1538006264224	184.011878180184	328.163228771621	335.733210429711	309.29011090518	422.440225190993	419.359893594149	407.893394567811	219.122003517438	131.230608325753	126.362710509015	175.842480643789	105.070880458576	109.603884498441	608.162072252527	274.394556346166	166.524516833242	251.633717570908	144.04422228195	237.328475422787	NA	92.8189832688412	179.722661730238	160.319243023871	101.404013513306	91.2921692391965	120.109370332045	1999	214.426631497261	52.1355390558539
231	341.639718777725	190.133271465704	280.228808063148	280.377091236398	104.449159272431	198.342567228799	188.10348845222	49.9748851369796	384.327365595438	313.986163603766	63.1837114489979	212.849185466016	477.248136466256	454.613589715672	346.580501544026	485.80677733243	810.16176748937	521.944203467408	249.77546551631	96.5951776384561	168.703525497772	216.222313498175	121.367578189808	126.355170686647	528.752663066268	290.911165563149	153.362814411028	230.738670672617	161.205486311449	332.525958489661	NA	113.721884148766	158.480783002991	197.171067328276	89.6249260179364	68.574684442558	147.07680167046	2000	254.308792442086	54.2238422968666
232	323.036149560963	196.899947882271	288.049174655729	340.617758687513	82.1535903691692	149.080195305654	83.8629309319874	55.5873404126178	408.348925502582	249.090598317828	35.6115235247671	256.165464973712	375.896273390999	457.028846147752	269.465711631949	514.230022706519	686.177556778387	480.429627346546	322.768485866877	114.550007972252	194.319757835878	200.61425287661	129.614573064746	137.719567951743	597.922993475947	347.068076723863	163.405229487493	253.107124525442	152.930217102628	283.718803342021	NA	139.983399617919	180.460936003832	219.616176041848	137.69946175876	91.5736559409582	127.265604237657	2001	251.279721165373	53.5459992049563
233	344.81209903932	191.360377556196	295.950594338773	349.395682720908	89.7088065417873	156.47644689	136.620324682251	116.937932548246	350.458797674883	235.101714549923	31.6974132376596	199.802779494188	347.143474947549	459.444102579831	220.919308674557	439.134334392904	568.260389800017	432.012029687951	282.419440620496	97.2586820068942	126.90934763074	225.154175571596	121.659746306592	99.4012481966425	500.757302611599	411.739646453601	145.373115974418	253.876814725572	119.086467764036	234.233064181205	NA	135.231740729365	267.802866640404	161.411260630259	120.00883936713	114.693264597256	147.643544985167	2002	236.941588287498	52.4407813798665
234	326.021919218934	173.360622447453	283.633037862578	350.783638355264	82.3125549574408	185.318780724078	137.045068009017	122.803600191764	374.35218060176	287.400121613498	35.7076562599669	185.972231996024	342.862426638503	402.128886207739	293.070382193962	522.61493349895	632.783048037975	468.604672598434	338.311829679778	97.5627881757617	152.477827760511	193.38136411025	170.561149233839	121.766874616079	662.780231331512	365.647455677193	164.856645293451	254.646504925701	238.542386824134	247.825478956227	NA	119.982135829575	225.037622484148	250.051925669826	120.260166779417	86.1848820622556	141.216160575188	2003	254.385255316616	53.1185375150312
235	334.307241524247	173.853224175536	210.059137030363	299.63254092878	74.8955688615807	121.399622434874	58.1084685171236	128.710736858308	262.981150235675	236.529254251714	59.6258577688075	243.835342126903	288.217249862696	418.957769734489	269.6538930319	433.797396792986	675.707885101034	500.709550403264	230.690918464283	62.2437469270439	152.681402964464	185.663413438176	105.724331730523	133.183422319224	717.497350579085	582.995715982415	137.178585696794	240.800249464269	127.993197096229	235.999895889584	NA	188.465399925913	189.20681579216	236.006493234157	120.511494191704	69.0496932517808	161.729189806803	2004	240.794533510969	54.7202568838938
236	335.815834316501	193.054952633542	292.372006147069	406.098602684815	29.9758204634924	143.055563073865	111.145464013557	202.127558057844	520.702960209975	266.864472914777	55.7783492459561	222.953489917757	321.099357690025	435.99776828756	327.972219938283	524.620840408267	725.921531279686	589.036370336737	243.812722659797	98.0604164520904	169.884764335522	202.185049203405	113.975724835176	161.412831426586	884.054225816659	361.049106510134	156.742539787759	234.156723479723	102.496345278959	243.273625360441	NA	147.1471733459	218.843344249065	236.649891409612	138.8989218339	115.283884016131	182.377935841052	2005	269.858288540601	55.8716673120075
237	392.541059588249	212.431981961619	279.855272696636	415.502331974806	82.4853425533883	143.306890486152	127.362679450653	259.459110711735	462.822885478767	334.725701665705	43.9122396340821	259.671482375118	392.557081710782	483.553941240541	242.493567904554	522.729915790071	698.893781362323	573.81158401891	244.818032308945	80.457444495496	127.578506865955	162.030782701547	138.564656375558	139.573107617361	667.50047429353	499.529568202576	128.752834199867	212.760278393919	NA	192.699010185891	NA	158.204322849475	248.706067377028	222.443609430079	127.111037879101	231.321750269124	189.616479474188	2006	277.136708957821	55.6048574431612
238	283.616387421514	188.043169873271	267.183972887647	417.402995530228	67.5445562114459	150.742726137934	186.385979748502	226.697325883039	213.226176584446	216.386304634692	NA	253.239071416893	458.903748643414	455.669164847278	228.27314875808	463.328053577464	523.602964388504	433.320188868906	NA	NA	102.16459309474	186.646103620219	122.413728543453	106.338198935034	740.392963679182	307.357088945427	186.784962015508	154.39765503112	NA	NA	NA	NA	NA	215.566348952105	121.315741911023	104.42276989414	NA	2007	263.620217501258	66.6945325226651
239	NA	NA	NA	NA	NA	NA	NA	233.408081950373	NA	NA	NA	NA	NA	NA	NA	NA	NA	NA	NA	NA	85.2062759506624	NA	NA	NA	NA	NA	149.151823618156	139.9318774984	NA	NA	NA	NA	NA	NA	NA	NA	NA	2008	151.924514754398	371.971462065324
240	NA	NA	NA	NA	NA	NA	NA	NA	NA	NA	NA	NA	NA	NA	NA	NA	NA	NA	NA	NA	NA	NA	NA	NA	NA	NA	NA	NA	NA	NA	NA	NA	NA	NA	NA	NA	NA	2009	NA	NA
241	NA	NA	NA	NA	NA	NA	NA	NA	NA	NA	NA	NA	NA	NA	NA	NA	NA	NA	NA	NA	NA	NA	NA	NA	NA	NA	NA	NA	NA	NA	NA	NA	NA	NA	NA	NA	NA	2010	NA	NA
242	NA	NA	NA	NA	NA	NA	NA	NA	NA	NA	NA	NA	NA	NA	NA	NA	NA	NA	NA	NA	NA	NA	NA	NA	NA	NA	NA	NA	NA	NA	NA	NA	NA	NA	NA	NA	NA	2011	NA	NA
243	NA	NA	NA	NA	NA	NA	NA	NA	NA	NA	NA	NA	NA	NA	NA	NA	NA	NA	NA	NA	NA	NA	NA	NA	NA	NA	NA	NA	NA	NA	NA	NA	NA	NA	NA	NA	NA	2012	NA	NA
244	NA	NA	NA	NA	NA	NA	NA	NA	NA	NA	NA	NA	NA	NA	NA	NA	NA	NA	NA	NA	NA	NA	NA	NA	NA	NA	NA	NA	NA	NA	NA	NA	NA	NA	NA	NA	NA	2013	NA	NA
245	NA	NA	NA	NA	NA	NA	NA	NA	NA	NA	NA	NA	NA	NA	NA	NA	NA	NA	NA	NA	NA	NA	NA	NA	NA	NA	NA	NA	NA	NA	NA	NA	NA	NA	NA	NA	NA	2014	NA	NA
246	NA	NA	NA	NA	NA	NA	NA	NA	NA	NA	NA	NA	NA	NA	NA	NA	NA	NA	NA	NA	NA	NA	NA	NA	NA	NA	NA	NA	NA	NA	NA	NA	NA	NA	NA	NA	NA	2015	NA	NA
247	NA	NA	NA	NA	NA	NA	NA	NA	NA	NA	NA	NA	NA	NA	NA	NA	NA	NA	NA	NA	NA	NA	NA	NA	NA	NA	NA	NA	NA	NA	NA	NA	NA	NA	NA	NA	NA	2016	NA	NA
