# Supplementary material for: Data on beetle-killed and surviving lodgepole pine (Pinus contorta) radial growth from the Beaverhead-Deerlodge National Forest, MT prior to a severe mountain pine beetle outbreak
Source: Data Brief. 2018 Aug 14;20:558–61. doi: 10.1016/j.dib.2018.08.019 (PMC6126402; doi:10.1016/j.dib.2018.08.019)
Supplement: Supplementary file 11 — Supplementary material [file mmc11.zip › mmc11.csv]

	S_H1_11A	S_H1_11B	S_H1_12A	S_H1_12B	S_H1_13A	S_H1_13B	S_H1_14A	S_H1_14B	S_H1_15A	S_H1_16A	S_H1_16B	S_H1_17A	S_H1_17B	S_H1_18A	S_H1_18B	S_H1_19A	S_H1_19B	S_H1_20A	S_H1_20B	S_H2_11A	S_H2_11B	S_H2_12A	S_H2_13B	S_H2_14A	S_H2_14B	S_H2_15A	S_H2_15B	S_H2_16A	S_H2_16B	S_H2_17A	S_H2_17B	S_H2_18A	S_H2_18B	S_H2_19A	S_H2_19B	S_H2_20A	S_H2_20B	year	mean	se
1	NA	NA	NA	NA	NA	NA	NA	NA	NA	NA	NA	NA	NA	NA	NA	NA	NA	NA	NA	NA	NA	NA	NA	NA	NA	NA	NA	NA	NA	NA	NA	NA	NA	NA	NA	NA	NA	1770	NA	NA
2	NA	NA	NA	NA	NA	NA	NA	NA	NA	NA	NA	NA	NA	NA	NA	NA	NA	NA	NA	NA	NA	NA	NA	NA	NA	NA	NA	NA	NA	NA	NA	NA	NA	NA	NA	NA	NA	1771	NA	NA
3	NA	NA	NA	NA	NA	NA	NA	NA	NA	NA	NA	NA	NA	NA	NA	NA	NA	NA	NA	NA	NA	NA	NA	NA	NA	NA	NA	NA	NA	NA	NA	NA	NA	NA	NA	NA	NA	1772	NA	NA
4	NA	NA	NA	NA	NA	NA	NA	NA	NA	NA	NA	NA	NA	NA	NA	NA	NA	NA	NA	NA	NA	NA	NA	NA	NA	NA	NA	NA	NA	NA	NA	NA	NA	NA	NA	NA	NA	1773	NA	NA
5	NA	NA	NA	NA	NA	NA	NA	NA	NA	NA	NA	NA	NA	NA	NA	NA	NA	NA	NA	NA	NA	NA	NA	NA	NA	NA	NA	NA	NA	NA	NA	NA	NA	NA	NA	NA	NA	1774	NA	NA
6	NA	NA	NA	NA	NA	NA	NA	NA	NA	NA	NA	NA	NA	NA	NA	NA	NA	NA	NA	NA	NA	NA	NA	NA	NA	NA	NA	NA	NA	NA	NA	NA	NA	NA	NA	NA	NA	1775	NA	NA
7	NA	NA	NA	NA	NA	NA	NA	NA	NA	NA	NA	NA	NA	NA	NA	NA	NA	NA	NA	NA	NA	NA	NA	NA	NA	NA	NA	NA	NA	NA	NA	NA	NA	NA	NA	NA	NA	1776	NA	NA
8	NA	NA	NA	NA	NA	NA	NA	NA	NA	NA	NA	NA	NA	NA	NA	NA	NA	NA	NA	NA	NA	NA	NA	NA	NA	NA	NA	NA	NA	NA	NA	NA	NA	NA	NA	NA	NA	1777	NA	NA
9	NA	NA	NA	NA	NA	NA	NA	NA	NA	NA	NA	NA	NA	NA	NA	NA	NA	NA	NA	NA	NA	NA	NA	NA	NA	NA	NA	NA	NA	NA	NA	NA	NA	NA	NA	NA	NA	1778	NA	NA
10	NA	NA	NA	NA	NA	NA	NA	NA	NA	NA	NA	NA	NA	NA	NA	NA	NA	NA	NA	NA	NA	NA	NA	NA	NA	NA	NA	NA	NA	NA	NA	NA	NA	NA	NA	NA	NA	1779	NA	NA
11	NA	NA	NA	NA	NA	NA	NA	NA	NA	NA	NA	NA	NA	NA	NA	NA	NA	NA	NA	NA	NA	NA	NA	NA	NA	NA	NA	NA	NA	NA	NA	NA	NA	NA	NA	NA	NA	1780	NA	NA
12	NA	NA	NA	NA	NA	NA	NA	NA	NA	NA	NA	NA	NA	NA	NA	NA	NA	NA	NA	NA	NA	NA	NA	NA	NA	NA	NA	NA	NA	NA	NA	NA	NA	NA	NA	NA	NA	1781	NA	NA
13	NA	NA	NA	NA	NA	NA	NA	NA	NA	NA	NA	NA	NA	NA	NA	NA	NA	NA	NA	NA	NA	NA	NA	NA	NA	NA	NA	NA	NA	NA	NA	NA	NA	NA	NA	NA	NA	1782	NA	NA
14	NA	NA	NA	NA	NA	NA	NA	NA	NA	NA	NA	NA	NA	NA	NA	NA	NA	NA	NA	NA	NA	NA	NA	NA	NA	NA	NA	NA	NA	NA	NA	NA	NA	NA	NA	NA	NA	1783	NA	NA
15	NA	NA	NA	NA	NA	NA	NA	NA	NA	NA	NA	NA	NA	NA	NA	NA	NA	NA	NA	NA	NA	NA	NA	NA	NA	NA	NA	NA	NA	NA	NA	NA	NA	NA	NA	NA	NA	1784	NA	NA
16	NA	NA	NA	NA	NA	NA	NA	NA	NA	NA	NA	NA	NA	NA	NA	NA	NA	NA	NA	NA	NA	NA	NA	NA	NA	NA	NA	NA	NA	NA	NA	NA	NA	NA	NA	NA	NA	1785	NA	NA
17	NA	NA	NA	NA	NA	NA	NA	NA	NA	NA	NA	NA	NA	NA	NA	NA	NA	NA	NA	NA	NA	NA	NA	NA	NA	NA	NA	NA	NA	NA	NA	NA	NA	NA	NA	NA	NA	1786	NA	NA
18	NA	NA	NA	NA	NA	NA	NA	NA	NA	NA	NA	NA	NA	NA	NA	NA	NA	NA	NA	NA	NA	NA	NA	NA	NA	NA	NA	NA	NA	NA	NA	NA	NA	NA	NA	NA	NA	1787	NA	NA
19	NA	NA	NA	NA	NA	NA	NA	NA	NA	NA	NA	NA	NA	NA	NA	NA	NA	NA	NA	NA	NA	NA	NA	NA	NA	NA	NA	NA	NA	NA	NA	NA	NA	NA	NA	NA	NA	1788	NA	NA
20	NA	NA	NA	NA	NA	NA	NA	NA	NA	NA	NA	NA	NA	NA	NA	NA	NA	NA	NA	NA	NA	NA	NA	NA	NA	NA	NA	NA	NA	NA	NA	NA	NA	NA	NA	NA	NA	1789	NA	NA
21	NA	NA	NA	NA	NA	NA	NA	NA	NA	NA	NA	NA	NA	NA	NA	NA	NA	NA	NA	NA	NA	NA	NA	NA	NA	NA	NA	NA	NA	NA	NA	NA	NA	NA	NA	NA	NA	1790	NA	NA
22	NA	NA	NA	NA	NA	NA	NA	NA	NA	NA	NA	NA	NA	NA	NA	NA	NA	NA	NA	NA	NA	NA	NA	NA	NA	NA	NA	NA	NA	NA	NA	NA	NA	NA	NA	NA	NA	1791	NA	NA
23	NA	NA	NA	NA	NA	NA	NA	NA	NA	NA	NA	NA	NA	NA	NA	NA	NA	NA	NA	NA	NA	NA	NA	NA	NA	NA	NA	NA	NA	NA	NA	NA	NA	NA	NA	NA	NA	1792	NA	NA
24	NA	NA	NA	NA	NA	NA	NA	NA	NA	NA	NA	NA	NA	NA	NA	NA	NA	NA	NA	NA	NA	NA	NA	NA	NA	NA	NA	NA	NA	NA	NA	NA	NA	NA	NA	NA	NA	1793	NA	NA
25	NA	NA	NA	NA	NA	NA	NA	NA	NA	NA	NA	NA	NA	NA	NA	NA	NA	NA	NA	NA	NA	NA	NA	NA	NA	NA	NA	NA	NA	NA	NA	NA	NA	NA	NA	NA	NA	1794	NA	NA
26	NA	NA	NA	NA	NA	NA	NA	NA	NA	NA	NA	NA	NA	NA	NA	NA	NA	NA	NA	NA	NA	NA	NA	NA	NA	NA	NA	NA	NA	NA	NA	NA	NA	NA	NA	NA	NA	1795	NA	NA
27	NA	NA	NA	NA	NA	NA	NA	NA	NA	NA	NA	NA	NA	NA	NA	NA	NA	NA	NA	NA	NA	NA	NA	NA	NA	NA	NA	NA	NA	NA	NA	NA	NA	NA	NA	NA	NA	1796	NA	NA
28	NA	NA	NA	NA	NA	NA	NA	NA	NA	NA	NA	NA	NA	NA	NA	NA	NA	NA	NA	NA	NA	NA	NA	NA	NA	NA	NA	NA	NA	NA	NA	NA	NA	NA	NA	NA	NA	1797	NA	NA
29	NA	NA	NA	NA	NA	NA	NA	NA	NA	NA	NA	NA	NA	NA	NA	NA	NA	NA	NA	NA	NA	NA	NA	NA	NA	NA	NA	NA	NA	NA	NA	NA	NA	NA	NA	NA	NA	1798	NA	NA
30	NA	NA	NA	NA	NA	NA	NA	NA	NA	NA	NA	NA	NA	NA	NA	NA	NA	NA	NA	NA	NA	NA	NA	NA	NA	NA	NA	NA	NA	NA	NA	NA	NA	NA	NA	NA	NA	1799	NA	NA
31	NA	NA	NA	NA	NA	NA	NA	NA	NA	NA	NA	NA	NA	NA	NA	NA	NA	NA	NA	NA	NA	NA	NA	NA	NA	NA	NA	NA	NA	NA	NA	NA	NA	NA	NA	NA	NA	1800	NA	NA
32	NA	NA	NA	NA	NA	NA	NA	NA	NA	NA	NA	NA	NA	NA	NA	NA	NA	NA	NA	NA	NA	NA	NA	NA	NA	NA	NA	NA	NA	NA	NA	NA	NA	NA	NA	NA	NA	1801	NA	NA
33	NA	NA	NA	NA	NA	NA	NA	NA	NA	NA	NA	NA	NA	NA	NA	NA	NA	NA	NA	NA	NA	NA	NA	NA	NA	NA	NA	NA	NA	NA	NA	NA	NA	NA	NA	NA	NA	1802	NA	NA
34	NA	NA	NA	NA	NA	NA	NA	NA	NA	NA	NA	NA	NA	NA	NA	NA	NA	NA	NA	NA	NA	NA	NA	NA	NA	NA	NA	NA	NA	NA	NA	NA	NA	NA	NA	NA	NA	1803	NA	NA
35	NA	NA	NA	NA	NA	NA	NA	NA	NA	NA	NA	NA	NA	NA	NA	NA	NA	NA	NA	NA	NA	NA	NA	NA	NA	NA	NA	NA	NA	NA	NA	NA	NA	NA	NA	NA	NA	1804	NA	NA
36	NA	NA	NA	NA	NA	NA	NA	NA	NA	NA	NA	NA	NA	NA	NA	NA	NA	NA	NA	NA	NA	NA	NA	NA	NA	NA	NA	NA	NA	NA	NA	NA	NA	NA	NA	NA	NA	1805	NA	NA
37	NA	NA	NA	NA	NA	NA	NA	NA	NA	NA	NA	NA	NA	NA	NA	NA	NA	NA	NA	NA	NA	NA	NA	NA	NA	NA	NA	NA	NA	NA	NA	NA	NA	NA	NA	NA	NA	1806	NA	NA
38	NA	NA	NA	NA	NA	NA	NA	NA	NA	NA	NA	NA	NA	NA	NA	NA	NA	NA	NA	NA	NA	NA	NA	NA	NA	NA	NA	NA	NA	NA	NA	NA	NA	NA	NA	NA	NA	1807	NA	NA
39	NA	NA	NA	NA	NA	NA	NA	NA	NA	NA	NA	NA	NA	NA	NA	NA	NA	NA	NA	NA	NA	NA	NA	NA	NA	NA	NA	NA	NA	NA	NA	NA	NA	NA	NA	NA	NA	1808	NA	NA
40	NA	NA	NA	NA	NA	NA	NA	NA	NA	NA	NA	NA	NA	NA	NA	NA	NA	NA	NA	NA	NA	NA	NA	NA	NA	NA	NA	NA	NA	NA	NA	NA	NA	NA	NA	NA	NA	1809	NA	NA
41	NA	NA	NA	NA	NA	NA	NA	NA	NA	NA	NA	NA	NA	NA	NA	NA	NA	NA	NA	NA	NA	NA	NA	NA	NA	NA	NA	NA	NA	NA	NA	NA	NA	NA	NA	NA	NA	1810	NA	NA
42	NA	NA	NA	NA	NA	NA	NA	NA	NA	NA	NA	NA	NA	NA	NA	NA	NA	NA	NA	NA	NA	NA	NA	NA	NA	NA	NA	NA	NA	NA	NA	NA	NA	NA	NA	NA	NA	1811	NA	NA
43	NA	NA	NA	NA	NA	NA	NA	NA	NA	NA	NA	NA	NA	NA	NA	NA	NA	NA	NA	NA	NA	NA	NA	NA	NA	NA	NA	NA	NA	NA	NA	NA	NA	NA	NA	NA	NA	1812	NA	NA
44	NA	NA	NA	NA	NA	NA	NA	NA	NA	NA	NA	NA	NA	NA	NA	NA	NA	NA	NA	NA	NA	NA	NA	NA	NA	NA	NA	NA	NA	NA	NA	NA	NA	NA	NA	NA	NA	1813	NA	NA
45	NA	NA	NA	NA	NA	NA	NA	NA	NA	NA	NA	NA	NA	NA	NA	NA	NA	NA	NA	NA	NA	NA	NA	NA	NA	NA	NA	NA	NA	NA	NA	NA	NA	NA	NA	NA	NA	1814	NA	NA
46	NA	NA	NA	NA	NA	NA	NA	NA	NA	NA	NA	NA	NA	NA	NA	NA	NA	NA	NA	NA	NA	NA	NA	NA	NA	NA	NA	NA	NA	NA	NA	NA	NA	NA	NA	NA	NA	1815	NA	NA
47	NA	NA	NA	NA	NA	NA	NA	NA	NA	NA	NA	NA	NA	NA	NA	NA	NA	NA	NA	NA	NA	NA	NA	NA	NA	NA	NA	NA	NA	NA	NA	NA	NA	NA	NA	NA	NA	1816	NA	NA
48	NA	NA	NA	NA	NA	NA	NA	NA	NA	NA	NA	NA	NA	NA	NA	NA	NA	NA	NA	NA	NA	NA	NA	NA	NA	NA	NA	NA	NA	NA	NA	NA	NA	NA	NA	NA	NA	1817	NA	NA
49	NA	NA	NA	NA	NA	NA	NA	NA	NA	NA	NA	NA	NA	NA	NA	NA	NA	NA	NA	NA	NA	NA	NA	NA	NA	NA	NA	NA	NA	NA	NA	NA	NA	NA	NA	NA	NA	1818	NA	NA
50	NA	NA	NA	NA	NA	NA	NA	NA	NA	NA	NA	NA	NA	NA	NA	NA	NA	NA	NA	NA	NA	NA	NA	NA	NA	NA	NA	NA	NA	NA	NA	NA	NA	NA	NA	NA	NA	1819	NA	NA
51	NA	NA	NA	NA	NA	NA	NA	NA	NA	NA	NA	NA	NA	NA	NA	NA	NA	NA	NA	NA	NA	NA	NA	NA	NA	NA	NA	NA	NA	NA	NA	NA	NA	NA	NA	NA	NA	1820	NA	NA
52	NA	NA	NA	NA	NA	NA	NA	NA	NA	NA	NA	NA	NA	NA	NA	NA	NA	NA	NA	NA	NA	NA	NA	NA	NA	NA	NA	NA	NA	NA	NA	NA	NA	NA	NA	NA	NA	1821	NA	NA
53	NA	NA	NA	NA	NA	NA	NA	NA	NA	NA	NA	NA	NA	NA	NA	NA	NA	NA	NA	NA	NA	NA	NA	NA	NA	NA	NA	NA	NA	NA	NA	NA	NA	NA	NA	NA	NA	1822	NA	NA
54	NA	NA	NA	NA	NA	NA	NA	NA	NA	NA	NA	NA	NA	NA	NA	NA	NA	NA	NA	NA	NA	NA	NA	NA	NA	NA	NA	NA	NA	NA	NA	NA	NA	NA	NA	NA	NA	1823	NA	NA
55	NA	NA	NA	NA	NA	NA	NA	NA	NA	NA	NA	NA	NA	NA	NA	NA	NA	NA	NA	NA	NA	NA	NA	NA	NA	NA	NA	NA	NA	NA	NA	NA	NA	NA	NA	NA	NA	1824	NA	NA
56	NA	NA	NA	NA	NA	NA	NA	NA	NA	NA	NA	NA	NA	NA	NA	NA	NA	NA	NA	NA	NA	NA	NA	NA	NA	NA	NA	NA	NA	NA	NA	NA	NA	NA	NA	NA	NA	1825	NA	NA
57	NA	NA	NA	NA	NA	NA	NA	NA	NA	NA	NA	NA	NA	NA	NA	NA	NA	NA	NA	NA	NA	NA	NA	NA	NA	NA	NA	NA	NA	NA	NA	NA	NA	NA	NA	NA	NA	1826	NA	NA
58	NA	NA	NA	NA	NA	NA	NA	NA	NA	NA	NA	NA	NA	NA	NA	NA	NA	NA	NA	NA	NA	NA	NA	NA	NA	NA	NA	NA	NA	NA	NA	NA	NA	NA	NA	NA	NA	1827	NA	NA
59	NA	NA	NA	NA	NA	NA	NA	NA	NA	NA	NA	NA	NA	NA	NA	NA	NA	NA	NA	NA	NA	NA	NA	NA	NA	NA	NA	NA	NA	NA	NA	NA	NA	NA	NA	NA	NA	1828	NA	NA
60	NA	NA	NA	NA	NA	NA	NA	NA	NA	NA	NA	NA	NA	NA	NA	NA	NA	NA	NA	NA	NA	NA	NA	NA	NA	NA	NA	NA	NA	NA	NA	NA	NA	NA	NA	NA	NA	1829	NA	NA
61	NA	NA	NA	NA	NA	NA	NA	NA	NA	NA	NA	NA	NA	NA	NA	NA	NA	NA	NA	NA	NA	NA	NA	NA	NA	NA	NA	NA	NA	NA	NA	NA	NA	NA	NA	NA	NA	1830	NA	NA
62	NA	NA	NA	NA	NA	NA	NA	NA	NA	NA	NA	NA	NA	NA	NA	NA	NA	NA	NA	NA	NA	NA	NA	NA	NA	NA	NA	NA	NA	NA	NA	NA	NA	NA	NA	NA	NA	1831	NA	NA
63	NA	NA	NA	NA	NA	NA	NA	NA	NA	NA	NA	NA	NA	NA	NA	NA	NA	NA	NA	NA	NA	NA	NA	NA	NA	NA	NA	NA	NA	NA	NA	NA	NA	NA	NA	NA	NA	1832	NA	NA
64	NA	NA	NA	NA	NA	NA	NA	NA	NA	NA	NA	NA	NA	NA	NA	NA	NA	NA	NA	NA	NA	NA	NA	NA	NA	NA	NA	NA	NA	NA	NA	NA	NA	NA	NA	NA	NA	1833	NA	NA
65	NA	NA	NA	NA	NA	NA	NA	NA	NA	NA	NA	NA	NA	NA	NA	NA	NA	NA	NA	NA	NA	NA	NA	NA	NA	NA	NA	NA	NA	NA	NA	NA	NA	NA	NA	NA	NA	1834	NA	NA
66	NA	NA	NA	NA	NA	NA	NA	NA	NA	NA	NA	NA	NA	NA	NA	NA	NA	NA	NA	NA	NA	NA	NA	NA	NA	NA	NA	NA	NA	NA	NA	NA	NA	NA	NA	NA	NA	1835	NA	NA
67	NA	NA	NA	NA	NA	NA	NA	NA	NA	NA	NA	NA	NA	NA	NA	NA	NA	NA	NA	NA	NA	NA	NA	NA	NA	NA	NA	NA	NA	NA	NA	NA	NA	NA	NA	NA	NA	1836	NA	NA
68	NA	NA	NA	NA	NA	NA	NA	NA	NA	NA	NA	NA	NA	NA	NA	NA	NA	NA	NA	NA	NA	NA	NA	NA	NA	NA	NA	NA	NA	NA	NA	NA	NA	NA	NA	NA	NA	1837	NA	NA
69	NA	NA	NA	NA	NA	NA	NA	NA	NA	NA	NA	NA	NA	NA	NA	NA	NA	NA	NA	NA	NA	NA	NA	NA	NA	NA	NA	NA	NA	NA	NA	NA	NA	NA	NA	NA	NA	1838	NA	NA
70	NA	NA	NA	NA	NA	NA	NA	NA	NA	NA	NA	NA	NA	NA	NA	NA	NA	NA	NA	NA	NA	NA	NA	NA	NA	NA	NA	NA	NA	NA	NA	NA	NA	NA	NA	NA	NA	1839	NA	NA
71	NA	NA	NA	NA	NA	NA	NA	NA	NA	NA	NA	NA	NA	NA	NA	NA	NA	NA	NA	NA	NA	NA	NA	NA	NA	NA	NA	NA	NA	NA	NA	NA	NA	NA	NA	NA	NA	1840	NA	NA
72	NA	NA	NA	NA	NA	NA	NA	NA	NA	NA	NA	NA	NA	NA	NA	NA	NA	NA	NA	NA	NA	NA	NA	NA	NA	NA	NA	NA	NA	NA	NA	NA	NA	NA	NA	NA	NA	1841	NA	NA
73	NA	NA	NA	NA	NA	NA	NA	NA	NA	NA	NA	NA	NA	NA	NA	NA	NA	NA	NA	NA	NA	NA	NA	NA	NA	NA	NA	NA	NA	NA	NA	NA	NA	NA	NA	NA	NA	1842	NA	NA
74	NA	NA	NA	NA	NA	NA	NA	NA	NA	NA	NA	NA	NA	NA	NA	NA	NA	NA	NA	NA	NA	NA	NA	NA	NA	NA	NA	NA	NA	NA	NA	NA	NA	NA	NA	NA	NA	1843	NA	NA
75	NA	NA	NA	NA	NA	NA	NA	NA	NA	NA	NA	NA	NA	NA	NA	NA	NA	NA	NA	NA	NA	NA	NA	NA	NA	NA	NA	NA	NA	NA	NA	NA	NA	NA	NA	NA	NA	1844	NA	NA
76	NA	NA	NA	NA	NA	NA	NA	NA	NA	NA	NA	NA	NA	NA	NA	NA	NA	NA	NA	NA	NA	NA	NA	NA	NA	NA	NA	NA	NA	NA	NA	NA	NA	NA	NA	NA	NA	1845	NA	NA
77	NA	NA	NA	NA	NA	NA	NA	NA	NA	NA	NA	NA	NA	NA	NA	NA	NA	NA	NA	NA	NA	NA	NA	NA	NA	NA	NA	NA	NA	NA	NA	NA	NA	NA	NA	NA	NA	1846	NA	NA
78	NA	NA	NA	NA	NA	NA	NA	NA	NA	NA	NA	NA	NA	NA	NA	NA	NA	NA	NA	NA	NA	NA	NA	NA	NA	NA	NA	NA	NA	NA	NA	NA	NA	NA	NA	NA	NA	1847	NA	NA
79	NA	NA	NA	NA	NA	NA	NA	NA	NA	NA	NA	NA	NA	NA	NA	NA	NA	NA	NA	NA	NA	NA	NA	NA	NA	NA	NA	NA	NA	NA	NA	NA	NA	NA	NA	NA	NA	1848	NA	NA
80	NA	NA	NA	NA	NA	NA	NA	NA	NA	NA	NA	NA	NA	NA	NA	NA	NA	NA	NA	NA	NA	NA	NA	NA	NA	NA	NA	NA	NA	NA	NA	NA	NA	NA	NA	NA	NA	1849	NA	NA
81	NA	NA	NA	NA	NA	NA	NA	NA	NA	NA	NA	NA	NA	NA	NA	NA	NA	NA	NA	NA	NA	NA	NA	NA	NA	NA	NA	NA	NA	NA	NA	NA	NA	NA	NA	NA	NA	1850	NA	NA
82	NA	NA	NA	NA	NA	NA	NA	NA	NA	NA	NA	NA	NA	NA	NA	NA	NA	NA	NA	NA	NA	NA	NA	NA	NA	NA	NA	NA	NA	NA	NA	NA	NA	NA	NA	NA	NA	1851	NA	NA
83	NA	NA	NA	NA	NA	NA	NA	NA	NA	NA	NA	NA	NA	NA	NA	NA	NA	NA	NA	NA	NA	NA	NA	NA	NA	NA	NA	NA	NA	NA	NA	NA	NA	NA	NA	NA	NA	1852	NA	NA
84	NA	NA	NA	NA	NA	NA	NA	NA	NA	NA	NA	NA	NA	NA	NA	NA	NA	NA	NA	NA	NA	NA	NA	NA	NA	NA	NA	NA	NA	NA	NA	NA	NA	NA	NA	NA	NA	1853	NA	NA
85	NA	NA	NA	NA	NA	NA	NA	NA	NA	NA	NA	NA	NA	NA	NA	NA	NA	NA	NA	NA	NA	NA	NA	NA	NA	NA	NA	NA	NA	NA	NA	NA	NA	NA	NA	NA	NA	1854	NA	NA
86	NA	NA	NA	NA	NA	NA	NA	NA	NA	NA	NA	NA	NA	NA	NA	NA	NA	NA	NA	NA	NA	NA	NA	NA	NA	NA	NA	NA	NA	NA	NA	NA	NA	NA	NA	NA	NA	1855	NA	NA
87	NA	NA	NA	NA	NA	NA	NA	NA	NA	NA	NA	NA	NA	NA	NA	NA	NA	NA	NA	NA	NA	NA	NA	NA	NA	NA	NA	NA	NA	NA	NA	NA	NA	NA	NA	NA	NA	1856	NA	NA
88	NA	NA	NA	NA	NA	NA	NA	NA	NA	NA	NA	NA	NA	NA	NA	NA	NA	NA	NA	NA	NA	NA	NA	NA	NA	NA	NA	NA	NA	NA	NA	NA	NA	NA	NA	NA	NA	1857	NA	NA
89	NA	NA	NA	NA	NA	NA	NA	NA	NA	NA	NA	NA	NA	NA	NA	NA	NA	NA	NA	NA	NA	NA	NA	NA	NA	NA	NA	NA	NA	NA	NA	NA	NA	NA	NA	NA	NA	1858	NA	NA
90	NA	NA	NA	NA	NA	NA	NA	NA	NA	NA	NA	NA	NA	NA	NA	NA	NA	NA	NA	NA	NA	5.30929158456675	NA	NA	NA	NA	NA	NA	NA	NA	NA	NA	NA	NA	NA	NA	NA	1859	5.30929158456675	926.845354207717
91	NA	NA	NA	NA	NA	NA	NA	NA	NA	NA	NA	NA	NA	NA	NA	NA	NA	NA	NA	NA	NA	8.41349928557882	NA	NA	NA	NA	NA	NA	59.9277648228175	NA	NA	NA	NA	NA	NA	NA	NA	1860	34.1706320541981	608.791441255975
92	NA	NA	NA	NA	NA	NA	NA	NA	NA	NA	NA	NA	NA	NA	NA	NA	NA	NA	NA	NA	NA	14.3633616122125	NA	NA	NA	NA	NA	NA	68.6123835544011	NA	NA	NA	NA	NA	NA	NA	NA	1861	41.4878725833068	606.706189106637
93	NA	NA	NA	NA	NA	NA	NA	NA	NA	NA	NA	NA	NA	NA	NA	NA	NA	NA	NA	NA	NA	20.1888168697641	NA	NA	NA	NA	NA	NA	152.489137494064	NA	NA	NA	NA	NA	NA	NA	NA	1862	86.3389771819142	593.117900878563
94	NA	NA	NA	NA	NA	NA	NA	NA	NA	NA	NA	NA	NA	NA	NA	NA	NA	NA	NA	NA	NA	38.6453595503388	NA	NA	NA	NA	NA	NA	152.002818951289	NA	NA	NA	NA	NA	NA	NA	NA	1863	95.3240892508137	590.133276909579
95	NA	NA	NA	NA	NA	NA	NA	NA	NA	NA	NA	NA	NA	NA	NA	NA	NA	NA	NA	NA	NA	63.0847512804098	NA	NA	NA	NA	NA	126.1742149498	118.483596133812	NA	NA	NA	NA	NA	NA	NA	NA	1864	102.580854121341	440.578931787412
96	NA	NA	NA	NA	NA	NA	NA	NA	NA	NA	NA	NA	NA	NA	NA	NA	NA	NA	NA	NA	NA	89.4248065659028	NA	NA	NA	NA	NA	144.173655899277	154.765849690121	NA	NA	NA	NA	NA	NA	NA	NA	1865	129.454770718434	434.122450706713
97	NA	NA	NA	NA	NA	NA	NA	NA	NA	NA	NA	NA	NA	NA	NA	NA	NA	NA	NA	NA	NA	98.4072482810467	NA	NA	NA	NA	NA	180.043732499435	134.416497435758	NA	NA	NA	NA	NA	NA	NA	NA	1866	137.622492738747	432.41707115272
98	NA	NA	NA	NA	NA	NA	NA	NA	NA	NA	NA	NA	NA	NA	NA	NA	NA	NA	NA	NA	NA	78.3613738770209	NA	NA	NA	NA	NA	172.806131344095	153.498217054397	NA	NA	NA	NA	NA	NA	NA	NA	1867	134.888574091838	433.506716417069
99	116.304587469282	NA	NA	NA	NA	NA	NA	NA	NA	NA	NA	NA	NA	NA	NA	NA	NA	NA	NA	NA	NA	84.1453601115451	NA	NA	22.8758210663794	NA	NA	194.516107376727	222.982706729435	NA	NA	NA	NA	NA	NA	NA	NA	1868	128.164916550674	291.494930825503
100	153.632363060706	NA	NA	NA	NA	NA	NA	NA	NA	NA	NA	NA	NA	NA	NA	NA	NA	NA	NA	NA	NA	102.284287774842	NA	NA	69.1354587312238	NA	NA	299.838943566121	225.543733060641	NA	NA	NA	NA	NA	NA	NA	NA	1869	170.086957238707	285.203132192229
101	160.687751842138	271.91615390175	NA	NA	NA	NA	NA	NA	NA	NA	NA	NA	NA	NA	NA	NA	NA	NA	NA	NA	NA	101.405584309633	NA	NA	77.1348961050595	NA	NA	297.332895106352	335.178719326353	NA	17.0098392635966	NA	NA	NA	NA	NA	NA	1870	180.095119979269	215.008272972069
102	219.956410526232	244.145731481077	NA	NA	NA	NA	NA	NA	NA	NA	NA	NA	NA	NA	NA	NA	NA	NA	NA	NA	NA	174.224874586456	NA	NA	119.679600457034	NA	NA	338.670913720083	253.145766115081	NA	18.4537152471864	NA	NA	NA	NA	NA	NA	1871	195.46814459045	212.166264635438
103	235.607196807885	233.323887267256	NA	NA	NA	NA	NA	NA	NA	NA	NA	NA	NA	NA	NA	NA	NA	NA	NA	NA	NA	111.539419732317	NA	NA	104.747924733787	NA	NA	296.596819947616	269.635357635243	NA	29.2183824747119	NA	NA	NA	NA	NA	NA	1872	182.952712656974	213.677801175579
104	302.811518534948	273.695551980743	NA	NA	NA	NA	NA	NA	NA	NA	NA	NA	NA	NA	NA	NA	NA	NA	NA	NA	85.5631608761102	106.436844944357	NA	NA	187.334740729886	NA	NA	297.951160540579	291.579068161303	NA	50.3116638694445	NA	NA	NA	NA	NA	NA	1873	199.460463704671	188.853955143774
105	341.106904663676	294.879625403164	NA	NA	NA	NA	NA	NA	14.9819412057044	NA	NA	NA	NA	NA	NA	NA	NA	NA	NA	NA	116.454127279593	111.871171916536	NA	178.261506987053	217.181755894581	NA	NA	348.834594272977	397.791917549459	NA	36.4088597402482	NA	NA	NA	NA	NA	NA	1874	205.777240491299	156.563411392082
106	395.212355821596	303.578695460954	NA	NA	NA	NA	NA	NA	31.0515017880815	NA	NA	NA	NA	NA	NA	NA	NA	NA	NA	142.159895008326	129.835741187559	114.725623001588	NA	188.612426462101	211.367610370583	86.3762050548592	NA	328.917211008483	332.615493880289	NA	53.9097299356009	NA	NA	NA	NA	NA	NA	1875	193.196874081668	133.30057509615
107	458.149452247287	262.222455609833	NA	NA	NA	NA	NA	NA	52.7762433061856	NA	NA	NA	NA	NA	NA	NA	NA	NA	NA	216.45416303601	230.060086659442	149.703487288126	NA	178.241400794071	259.941973502592	136.587652118654	177.539254835993	389.100073154772	434.653480791089	NA	79.4797808616989	NA	3.26725635973339	NA	NA	NA	NA	1876	216.298340040392	115.795053567551
108	607.955983774451	377.607813068675	NA	NA	NA	NA	NA	NA	89.068864118251	NA	NA	NA	NA	NA	NA	NA	NA	NA	NA	208.294190277576	276.681321638715	179.266816636202	NA	287.356767634878	261.606389290464	136.990090137579	184.100785252281	503.95701472928	463.37235003388	NA	87.1725987925442	NA	16.0035871366518	NA	NA	NA	NA	1877	262.816755180102	115.825909087214
109	762.316568012258	524.500203250369	NA	NA	NA	NA	NA	NA	134.587400076114	NA	NA	NA	NA	NA	NA	NA	NA	NA	NA	236.418670190308	305.499465209359	185.000537388269	NA	257.967168360545	296.601532336597	207.417685927224	266.7227870861	447.92576727471	429.143755595223	NA	94.4441291485432	NA	35.8292358956609	NA	NA	NA	NA	1878	298.883921839377	115.432980871834
110	509.654293006565	388.762351944511	NA	NA	NA	NA	NA	NA	125.037900886997	NA	NA	NA	NA	NA	NA	NA	NA	NA	NA	166.705472570089	235.15198003238	174.099525039578	NA	214.402703033216	324.396145020702	165.091950583205	227.25778601244	463.549221700277	434.490117973102	59.2177648831062	97.2948103224105	NA	40.6773416786807	147.264040592614	NA	NA	NA	1879	235.815837829992	102.567668132516
111	384.787294759924	216.759525841939	NA	NA	NA	NA	NA	NA	127.666785619521	NA	NA	NA	NA	NA	NA	NA	NA	NA	NA	107.578185555406	188.901767145497	122.627671003163	NA	203.590283597356	215.940512637148	122.12627281565	144.642381523193	360.440265853868	163.70462326738	48.8659029302624	75.1569493703593	NA	38.0996649064102	136.259669845619	NA	NA	NA	1880	166.071734792043	103.359058199025
112	434.121294995571	265.826804861296	NA	NA	NA	NA	NA	NA	237.095683407156	NA	NA	NA	NA	NA	NA	NA	NA	NA	NA	128.518785547174	272.262985730706	143.139757756981	134.303085940964	220.37487066769	233.470599644179	174.334830329332	190.960138652129	399.855315604336	255.660296875014	58.8633932317812	102.156110794575	66.3956757780281	55.9143802078565	217.577910728199	NA	NA	NA	1881	199.490662264054	91.6193830025755
113	409.376226300306	276.068082752734	NA	NA	NA	NA	NA	NA	406.69801856312	NA	NA	NA	NA	NA	NA	NA	NA	NA	NA	195.768974526979	351.778894907921	151.278996003901	139.13516960145	232.866471376894	278.596436520343	193.853545486085	178.762591015301	472.917765152547	340.291975529335	83.2496920460067	88.3638907267855	78.3968738740065	54.135610447394	247.995124959521	143.828709025913	NA	NA	1882	227.545423621923	87.0110793841859
114	352.216204605301	242.902917427317	NA	NA	NA	NA	NA	NA	198.843965416312	NA	NA	NA	NA	NA	NA	7.94320286533643	NA	NA	NA	85.5062980490802	111.924893150913	91.6792134541188	55.5292209485264	127.211883003281	235.036055263463	114.068715977723	107.265282927108	309.320270194655	205.719340938694	47.537009237794	42.2230052642468	39.4317001915323	27.5052720007094	174.777794893488	83.9182229626905	NA	NA	1883	133.028023438614	85.8364534367052
115	365.524305245173	118.443069588581	NA	NA	NA	NA	NA	NA	219.49553888395	NA	NA	NA	NA	NA	NA	8.14175152104331	NA	NA	NA	162.855450773114	300.895461175523	177.398197325847	109.578751757212	240.939736178089	318.675933117045	185.559112562077	148.88415992407	557.029510222699	339.344471185013	63.5757822121659	63.0090388974583	81.1774975316988	51.6176239355417	246.502240130535	150.118805836931	NA	NA	1884	195.438321900188	85.2191867257114
116	663.720824171997	307.248703998878	NA	NA	NA	NA	NA	NA	292.52154595738	NA	NA	NA	NA	NA	NA	11.8378352779917	NA	NA	NA	131.999670207352	301.707562876476	143.617593999592	119.434870389319	180.189502398562	299.399748913149	170.915206725899	155.042309843637	707.782917775655	430.509091762473	76.5028076631572	59.4254241575085	88.9699039496629	60.2243311693163	250.623381373514	170.967043004683	NA	NA	1885	231.13201378081	88.3066590303305
117	515.160562450512	367.953384684928	125.691666318209	NA	NA	NA	NA	NA	254.539376616214	NA	NA	NA	NA	NA	NA	19.2274895177656	NA	NA	NA	166.692906199474	305.851323586561	172.586534017609	101.093624159131	178.310201673184	339.012090682263	139.997850944126	133.081634717248	701.975369596229	535.633693455426	98.3397040389945	91.853571846393	93.7529787647534	55.5650351047773	283.095197200283	169.877224513153	NA	NA	1886	230.918639051773	83.7533740736054
118	253.273000617552	263.920486439098	106.621570592388	NA	NA	NA	NA	NA	110.971105621283	NA	NA	NA	NA	NA	NA	11.8664237711394	NA	NA	NA	130.888803045042	230.396865391907	123.838754971121	91.2016913707731	159.730194401323	278.523237411514	99.9695623076769	120.335565003103	477.994578880748	289.344453306804	80.5303294450594	92.066257669041	78.2605287528407	31.1064796595193	272.484468012784	142.924872819475	NA	NA	1887	164.1071061662	81.5948328344909
119	331.234449749771	341.478555074596	106.727756424079	NA	NA	NA	NA	NA	161.01384915958	NA	NA	NA	NA	NA	NA	15.2257287956229	NA	NA	NA	179.560555549313	259.936632795081	156.779296421806	118.5825563024	235.928581736348	321.606410744314	132.196648066732	101.036447172836	556.784151836454	329.76826845834	90.930257765503	94.4127132220073	104.580163686085	47.4254826985915	316.393566054212	156.338216813242	NA	NA	1888	197.99715659652	81.4611751806595
120	338.030342978016	347.567904115049	154.782500131185	NA	NA	NA	NA	NA	117.564680282637	NA	NA	NA	NA	NA	NA	21.1124451099195	NA	NA	NA	102.320416090358	173.308157850138	125.273206176751	86.0359705704754	154.923243482066	166.330994725781	92.1130673995795	96.1562971447496	431.201498783325	249.455023065644	51.7256947228252	51.7985796723885	48.6290268441818	26.218475649799	258.582920520649	147.353261823976	NA	NA	1889	154.308747959023	82.2279340182405
121	334.784135289062	353.432943440036	155.833991192341	110.584061406361	NA	NA	NA	NA	144.320054116935	NA	NA	NA	NA	NA	NA	19.7810381433281	NA	NA	NA	125.008055756788	211.323628073432	148.754097988211	108.541712022262	177.859068968129	234.712157060878	121.72006488554	117.896432466856	498.733802783421	282.748051212062	84.7978689056957	80.9283692342691	87.9347491703051	42.2544211907827	325.414963518261	170.8508040765	NA	NA	1890	179.009748677339	78.1026516756683
122	341.193612620916	418.198760949382	152.616057837269	124.824586745818	NA	NA	NA	NA	146.340412352458	NA	NA	NA	NA	NA	NA	23.0941617558039	NA	NA	NA	125.899953911142	223.888427891465	193.113700416165	149.51844748083	220.037149457429	307.700150863199	142.73166487128	159.590707687504	645.165321322834	431.3595208938	100.681761362246	86.0359705704754	148.991602392823	66.3268748989145	521.253053083619	243.424735967078	NA	NA	1891	225.999392515111	79.1771368390759
123	337.185882872731	375.457078738027	165.488105416823	173.83060470843	NA	NA	NA	NA	117.109463507132	NA	NA	NA	NA	NA	NA	15.2709677298346	NA	NA	NA	93.282682344511	251.421660066791	207.130230199421	145.136868206868	212.56392885307	268.658950638508	128.500878469049	112.833441746331	599.021294267642	404.168722317715	76.8292191398652	99.9500844332246	127.438077674339	42.4290937423223	345.933647616652	192.051842099251	NA	NA	1892	204.167851126752	78.6399354423229
124	375.043016826284	351.713549780726	116.440932590448	116.890808658442	NA	NA	NA	NA	117.47043250303	NA	NA	NA	NA	NA	NA	16.9441799771365	NA	NA	NA	122.632697551408	201.796120032891	210.390260896051	167.011777853814	220.465976854644	313.478168071681	122.292148907759	115.095388456916	567.469650929109	448.183063713039	88.5363641634676	147.640089233248	123.256303693146	53.4472874969924	411.289770385607	167.085919440439	NA	NA	1893	207.935177637104	78.7888561567417
125	378.631029795949	266.200026068543	116.187720222569	136.748815821783	NA	NA	NA	NA	81.572395728255	NA	NA	NA	NA	NA	NA	22.9163476116107	NA	NA	NA	147.486151193222	176.055794784968	288.973745373681	162.127543755278	226.136551594374	299.459125014302	142.290585262716	109.46314114756	516.553230473848	429.892082965308	94.0819035155843	124.580484996634	94.8305450449347	60.4615214146624	384.91547174019	176.626936329391	NA	NA	1894	201.645052266153	78.2996232289532
126	521.980960101455	277.04920213845	189.706643183346	46.0406686568891	NA	NA	46.9668101711674	NA	94.8091822148903	NA	NA	NA	NA	NA	NA	15.4424986887206	NA	NA	NA	134.141293919304	70.301303764971	291.295696503949	150.72607569687	224.400193334735	252.284655568732	151.731385346018	131.539741042866	449.461063604519	391.475117200886	81.1011568302166	106.515070601431	94.0781336044	62.7994946674639	518.491907300378	245.081926091847	NA	NA	1895	197.713920879718	76.8508494045949
127	466.801398415273	213.179995172439	202.690531461368	112.168366581566	NA	NA	58.0695127682191	NA	118.911795212497	NA	NA	NA	NA	NA	NA	26.1496747706854	NA	NA	NA	166.607140720031	116.564397181734	265.256291635405	126.940449398011	189.385258254884	201.92272621683	121.32548084825	128.113834254126	407.40204947679	387.626980359503	86.0969174679551	120.849215401965	84.4928202590321	48.9032878828402	469.342632712762	185.117718794248	NA	NA	1896	187.126890228105	75.7370106761662
128	357.501934244966	229.451560162442	271.345954835123	75.1971617563253	NA	NA	51.0380000909544	NA	135.77492209917	NA	NA	NA	NA	NA	NA	25.1399668918216	NA	NA	NA	163.981083420896	128.208396192999	231.252321071479	137.526360003547	200.707872337687	273.031105134509	105.27099991061	122.240940947506	396.731315869607	368.035066093921	94.348624731874	99.22406237098	96.9445227415353	54.6637121724624	522.747194549666	156.679707934688	NA	NA	1897	186.827947198468	75.6588728400874
129	554.506497162601	372.286583432024	134.944913320092	78.1643960176409	NA	NA	69.4986268419788	NA	185.883953242458	NA	NA	NA	NA	NA	NA	60.9773709283818	NA	NA	NA	180.997205869799	184.754864842758	262.756840520209	148.685297109098	186.339170017964	378.582020950553	138.142426322916	101.063779028922	466.457394019705	381.766339264232	148.5646599512	106.619685636796	92.4090054275477	40.3305098497243	625.329305308068	268.453176319697	NA	NA	1898	224.674522668885	76.9818046758582
130	423.314216267222	283.044931717826	151.278996003901	74.1013742387532	NA	NA	43.0445317431605	NA	126.564714916641	NA	NA	NA	NA	NA	NA	33.7407050995544	NA	NA	NA	98.8621508972865	108.132048340234	180.51591387527	117.996963431771	120.755281781623	208.458495573359	94.3655893322034	55.3473227338835	266.262543762349	235.962825096272	87.7242624625146	81.1658736388805	117.866273177382	43.454509584454	463.673942928625	164.963773602939	NA	NA	1899	155.678140878526	76.1225096950713
131	752.97567057534	453.950085347234	122.019772824693	100.525938366628	NA	NA	70.9459585774876	85.9539750022167	191.555470459984	NA	NA	NA	NA	NA	NA	75.2122414010625	NA	NA	NA	102.367225820897	154.771190397632	251.585965362574	195.407063053285	194.362483495967	333.898206160749	102.059035581579	103.295566450032	403.922421453674	332.699374404139	94.56822205836	125.244303524337	129.619913772257	44.3618015428108	632.21410560841	272.336813158065	NA	NA	1900	221.910533516642	76.066389397192
132	669.320398917755	478.816419518928	92.1111824439874	180.661683774396	NA	NA	116.207512256286	70.4030913669473	249.462877047278	NA	NA	NA	NA	NA	NA	114.513251338205	NA	NA	NA	143.123421475182	195.07028432082	270.992525661594	187.367413293484	244.233696075378	379.793733237043	160.177243035929	131.155210102067	369.50407481874	365.213915890998	118.641932403553	139.408488162312	129.03149346824	77.9853252363862	687.518388522939	300.546430231709	NA	NA	1901	244.635833025007	74.3041219428475
133	475.219924249098	371.759424184752	112.318534710408	148.104730786714	NA	3.05645549267751	112.148574547848	63.4149326683021	180.725458105264	NA	NA	NA	NA	NA	NA	121.759648952976	NA	NA	NA	112.463990450269	134.618816002649	222.846047449004	169.713861695166	260.52222566571	365.580853912937	161.383928774173	149.129832469581	306.837783679788	362.420411703426	146.201868116435	128.089329831428	112.838468294577	70.571794892445	624.52631422581	311.660756721579	NA	NA	1902	209.116558703321	70.7353463915395
134	448.332917682615	316.422782865891	158.494606010667	142.073815369618	NA	11.4077512437153	75.2464847609866	56.2169155803972	162.699313618231	NA	NA	NA	NA	NA	NA	103.299022201951	NA	NA	NA	130.644701295858	183.707772011317	171.87025089259	146.081230958537	189.080209608221	343.160877940593	117.000450242053	129.092126206454	291.78641327644	305.904730661672	88.1216739331937	117.646361691631	112.298114358159	63.5858353086574	616.906695403794	266.162012797434	NA	NA	1903	189.889722636827	70.8942695583404
135	494.834457981786	250.823186666282	236.100426854499	109.253596917565	NA	19.628670899629	66.3529501179393	66.320277554342	150.875615507181	NA	NA	NA	NA	NA	NA	153.645557749851	33.9493068517527	NA	NA	122.841613462872	266.369357912571	188.745315831348	131.635559618801	168.838928141142	339.543333999985	125.599303494193	133.452342650372	294.441059068723	263.833464322594	77.0409624847171	116.150963588522	83.3904353968875	48.064796803597	684.173534824662	331.967383315853	NA	NA	1904	190.687400077603	69.5236653553726
136	395.384829258278	308.420518058667	142.820886102642	109.116309318604	NA	27.7968117989625	63.0304017275028	61.6858000717663	135.862886693471	NA	NA	NA	NA	NA	NA	131.993072862779	21.902241503032	NA	NA	126.932909575642	210.691225472265	155.864778800346	100.812451616635	182.70026324731	310.961124037625	104.176783189364	123.796029311033	246.631359588597	224.611308361056	70.8790426539661	92.5648284231657	65.2681581746547	48.9249648721499	717.832872674489	332.601356713348	NA	NA	1905	173.587046696437	70.0084459472122
137	377.737560845268	328.260932303148	143.910076275641	94.3960627809432	NA	33.5672891850762	54.7265440255342	70.4156577375616	152.907283476257	NA	NA	NA	NA	NA	NA	98.8511553229989	45.1556820063729	NA	NA	141.089868550514	302.971739760281	157.629725553133	133.492555036337	176.318746090074	301.895744276426	112.524309029218	120.790781778609	248.463536424171	171.761865946042	127.742498002472	110.082977378113	73.3288566052354	40.3003505602499	595.467524657901	273.072574157536	NA	NA	1906	172.571611452504	68.5958606538024
138	487.586175411423	405.288385939455	127.917798872542	76.892050992937	NA	30.0084930270897	69.6880648789902	85.3234573566413	227.28825946118	NA	NA	NA	NA	NA	NA	137.677156450919	76.8810554186494	NA	NA	145.660571702221	447.008422219862	195.729076300278	176.921931879563	187.569103541844	378.497826267437	145.088487680003	163.596552480096	371.461915360457	274.469954569853	163.403030372635	128.430506793608	112.89376032528	65.6567731859038	864.35989563057	381.854303858532	NA	NA	1907	227.967423460691	71.2203139795954
139	522.73745561244	333.760290243257	119.491104897819	107.396287340763	NA	35.3840722166472	76.8634624997893	98.5036951755119	250.744332690677	NA	NA	NA	NA	NA	NA	127.71422366859	75.6998165808997	NA	NA	127.265918396923	416.59529205899	207.603982371582	171.382675712753	196.137483345245	378.217596202737	176.703591190138	161.563313714693	375.483153957052	238.595165580715	152.221473799978	154.039827627876	98.4207571294571	61.457092126585	747.760626770381	302.987761882814	NA	NA	1908	219.797325107474	69.7055247142305
140	526.028273917075	387.800710433247	90.9114082095814	100.420066694202	NA	42.7511069893153	66.6680518610944	75.0856352171229	194.545952506936	NA	NA	NA	NA	NA	NA	101.406840946694	78.8162764932607	NA	NA	105.530181304531	528.470862205241	163.823689628951	139.108151904629	192.635864173554	347.697651891642	180.051900640334	164.3002692345	308.041013666113	227.628179786298	125.738790208013	129.565878378616	125.029104427567	88.6632845066726	721.529898909233	266.778707435334	NA	NA	1909	210.731836598837	70.4380062318277
141	132.738572799476	74.8930555874578	54.6401502275605	0	31.8962760526318	71.3895514601745	8.32804796540118	0	21.5236795882744	NA	NA	NA	NA	NA	NA	0	97.271562536774	NA	NA	10.3521761121091	45.6272350636767	27.9944179768733	85.9539750022167	67.8571446804781	224.837503032114	87.5137757547241	0	76.2326306949485	0	54.6514599611134	75.3966528898282	151.290305737454	40.8331646742987	287.714280878856	128.111635139269	NA	NA	1910	68.7795279191004	67.0131917788202
142	142.766536549735	62.5663884925675	88.2410544540301	0	35.7560367868322	67.3833925083168	7.16283125018473	0	24.2622059044086	NA	NA	NA	NA	NA	NA	18.1700294305673	116.982857323192	NA	NA	33.7140015619989	45.7503854956975	24.9266527506429	145.066182372162	61.9522071287907	177.70261765398	103.495057583535	0	47.7270755933361	0	65.3652333876507	87.1100810987378	126.990714880468	74.1415866247191	220.897003366717	105.723389252727	NA	NA	1911	69.7723526463332	66.6360851213959
143	95.4918502985153	75.2662767947043	98.2262925441999	0	26.0375199129522	48.9937657512635	14.393520901687	0	18.905790430038	NA	NA	NA	NA	NA	NA	14.0492023468536	102.147942653676	NA	NA	26.0061039864163	52.436951299598	46.8458588540042	93.0451779398996	55.9718713534172	144.689191253731	58.5206454732746	15.0721049148624	81.2802276114712	0	93.0084213058526	85.9002537678404	86.7673333402311	60.4442426550676	240.053807049777	97.6284474622218	NA	NA	1912	64.1178814778354	66.700342690659
144	90.9500497992206	54.4855838690039	79.0032012561493	0	22.3508609339646	74.9835334558812	6.02400391325843	0	18.9365780380432	NA	NA	NA	NA	NA	NA	8.4596806975866	122.136640071406	NA	NA	18.2416577430691	52.5978008434618	68.9629852945417	101.408411743021	90.6051029258564	195.614094009157	87.1176209211064	20.1313257242034	47.89672159663	0	81.6364842183883	107.035318344866	73.535887561107	73.8600999229575	321.552375350672	119.254857130269	NA	NA	1913	71.7326250134748	66.9709886489187
145	158.504973266423	109.289725233082	24.9885421259186	19.3877107430987	22.5462679970179	96.5851245419646	6.03971187652638	0	35.2496120510736	NA	NA	NA	NA	NA	NA	18.406905516648	139.215280214117	NA	NA	13.0486050866852	62.6688044130746	91.3703948962709	115.032556603844	141.640275583423	212.787924409271	121.62330383181	45.4425094156457	47.9595534497018	0	99.6522614496643	115.311215872217	53.6156768632249	46.8976951327884	374.148605397807	150.482288106951	NA	NA	1914	85.9961305214166	66.989254756368
146	207.563455826351	92.8076735352882	50.2051638784878	8.63309661206475	28.8172010928485	82.8799265906791	8.48198600542708	0	38.0798728726926	NA	NA	NA	NA	NA	NA	21.3706840260446	94.5946114366501	NA	NA	18.2944364996494	69.5294144499839	82.3675328288787	129.090241250862	117.412941357469	206.848429338394	88.8480101547037	45.6460846195983	28.8058913592955	0	120.546680029425	140.067594301036	81.2199090325223	74.6099980893694	487.562613466522	179.589458201726	NA	NA	1915	92.736033587258	67.6030478386862
147	111.499207346351	59.2177648831062	27.512811823078	38.9733418233735	23.3231838602506	25.5097323471491	8.51277361343226	26.0149004458464	38.2030233047133	NA	NA	NA	NA	NA	NA	10.0213664056861	44.0661776741079	NA	NA	23.5666572909038	66.47610054996	60.4602647776009	81.8322054407069	95.831142305103	196.757947894329	49.9667169960803	25.4469004940773	72.1136885668269	38.8291427205738	74.1503830841492	86.0981741050165	50.4564912907749	24.1038696346677	292.384258358418	113.739791226892	NA	NA	1916	65.3728895653028	67.045725906861
148	72.8959451375708	50.8561018763116	16.0909234124216	30.453342546838	21.8504052242477	26.9400994823286	4.87826507249423	14.3181226780008	57.5354420171088	NA	NA	NA	NA	NA	NA	7.17696841712588	25.3931792597009	NA	NA	13.1145785324106	43.344239682313	76.6950731335569	74.7161839210607	86.7315191839802	154.561646167637	50.1935399856695	33.1749042626429	48.1543321942244	38.8800365215619	57.1933225771329	89.3205056898036	31.7190902269694	37.2338419710809	220.977113979383	102.16930548372	NA	NA	1917	55.0580751347147	67.0719688835803
149	165.754198314582	80.7072011114564	43.8305582250887	6.54173838257003	45.4805226867541	29.3823736112293	8.56115414029755	10.7979681096535	38.5108993847651	3.70111030519414	NA	NA	NA	NA	NA	24.5191881834723	15.8584455560559	NA	NA	15.7582287504064	63.5402822151804	73.8390512521784	80.4533604250464	126.087506992561	223.605998711907	53.0803494750531	35.8455721774595	38.5687046895912	43.2597308399314	93.2864522556953	121.303489699674	63.8622954621733	52.3565265276661	450.976567900611	184.37159053902	NA	NA	1918	78.3514666401884	65.5999028600432
150	205.757982528333	106.539260864864	32.4413423780296	30.6028823571489	71.6091487866604	24.1352855612036	4.90591108784582	4.81543321942244	41.3983371926795	13.7045696327548	NA	NA	NA	NA	NA	20.3286177428488	20.8981884909447	NA	NA	26.3139800664681	57.0440969260874	106.523552901596	136.309935328077	156.496553082983	221.530976764211	61.3531054097512	41.1171646501832	33.780603326255	30.3191965405297	126.106042389217	215.600906471295	70.901662121072	52.9999247031213	485.343706575291	199.285987502672	NA	NA	1919	92.7915840929123	65.6868384498055
151	167.377773397957	81.2324754031366	25.5760199521399	19.7383124832393	59.4405038022457	17.6205648754544	30.8897097664216	10.8714813777475	44.3140493344762	7.38934008050855	NA	NA	NA	NA	NA	10.2104902834322	18.5903745276176	NA	NA	13.180551978136	40.375748783936	100.690871980941	103.347402728817	115.02470262221	194.889328583973	37.5081030097393	46.4490757018558	43.4774432108252	26.0123871717235	105.06114152135	163.097667566706	54.168911329522	51.9572301013948	405.54662485558	185.674409012464	NA	NA	1920	77.8468819801268	65.3905538268549
152	153.24217725313	94.3420273873015	34.9989129573171	19.7892062842275	62.535286725297	23.8107590400878	19.9755027285853	9.70626466253103	41.6905053094633	11.3650255836264	NA	NA	NA	NA	NA	11.706830864337	30.0386523165642	NA	NA	29.0525063826023	74.2571972343712	130.815918095479	120.434525171692	152.345880869061	171.715684534034	59.1901188677546	36.267802230102	48.3679604946685	52.0926327447645	157.743137047928	206.449132912122	78.69312606124	49.1517878617391	453.772899521571	223.641498708893	NA	NA	1921	91.3283199946603	65.4011398227666
153	163.792273702415	142.083240147579	65.7095519424841	24.2559227191014	71.6207726794787	48.7072525012561	22.6647060400582	10.9676141129473	69.7983347811312	13.335432495958	NA	NA	NA	NA	NA	19.1093656339906	16.4220472781099	NA	NA	29.1285329248192	74.5613034032387	141.748346370706	124.425918638077	180.537276705314	193.472156137939	67.6306358501543	52.024774343447	62.9722822634113	56.5357872347366	139.219364284566	218.461640741654	72.8507062033591	35.9225411974725	528.209795855728	183.705258737194	NA	NA	1922	101.066886961655	65.5978876886049
154	244.469001365132	177.480821212636	89.9651605023202	19.9023036197567	93.8717309670591	37.4804569943877	25.4217677528486	9.79171598270867	89.9148950198627	14.4359324025105	NA	NA	NA	NA	NA	17.7336622109837	31.8793114523024	NA	NA	47.8288631953124	102.16459309474	176.31152042697	136.753528210764	199.348191037213	169.907069643362	62.5670168110983	75.8823431140732	58.2225083304489	56.6419730664279	177.706073405899	215.053326871774	57.8794464126769	51.7985796723885	540.531436402372	269.202760326844	NA	NA	1923	116.076642482317	65.5720770289939
155	220.808724613151	161.072282782937	124.580484996634	31.0602982475116	121.853582573318	63.1871672009169	19.2312594289499	13.5292687626844	84.879550314689	18.7996045983467	NA	NA	NA	NA	NA	34.2424174463327	38.7735365306052	NA	NA	45.3586288917948	102.730079772386	198.34727961778	146.673735333004	201.535367842643	237.967161209262	101.348721482603	76.410758998407	97.2385758139113	82.9754310073482	171.267065103101	270.689361970523	126.106042389217	59.3886675234615	527.754579080223	195.295222354817	NA	NA	1924	127.610887710234	64.9217503191858
156	257.459486987725	153.157354251483	101.863000199995	37.8816383762511	124.928573462652	77.8046836588048	23.2641219183631	12.3653086845294	94.0206424588393	31.2399973472969	NA	NA	NA	NA	NA	31.555099090452	26.1631836190958	NA	NA	48.2247038696648	72.2475204138698	180.041219225312	128.732413847618	148.259611304536	311.985283242695	93.8896380451846	84.928559160085	87.7296031700257	65.6671404416606	189.433010463219	241.073253865866	123.468361197263	81.5054798047336	514.186040409368	166.637928328037	NA	NA	1925	125.346887744451	65.0357249188034
157	340.714833900508	193.632691522538	102.971354088182	29.0908338129761	175.009644431323	90.3233020648294	23.4676971223158	23.6671882558187	100.466562265475	59.2576631098068	80.6072984650723	NA	NA	NA	NA	50.1464160958656	27.7418339275247	NA	NA	59.2177648831062	86.3702360288174	275.102985489551	187.025293853508	198.32089023949	354.023248699646	108.591349186189	80.2048604461474	83.0426610901351	122.956909913259	208.458495573359	356.490655569775	153.393916178298	101.018540094711	640.042954501156	271.837928244675	NA	NA	1926	158.041241691519	63.7868610348252
158	353.833496503369	217.068030240521	124.030077963725	58.5002251210263	179.433635206108	120.146126966092	36.9099437684958	36.5609128246819	109.949459690336	53.348013169139	88.0824040250238	NA	NA	NA	NA	103.917287636178	36.075222600437	NA	NA	64.9480298832539	86.7629351105161	191.465935069357	183.971665794218	210.964229873862	445.34871882097	84.1821167455921	72.6678655109201	132.264506468049	149.967066911762	231.034922859851	363.698411594906	118.029635995369	97.4217306656156	575.866499773623	251.16656274332	NA	NA	1927	164.745367915045	63.1674103781322
159	294.553528085721	187.259028346935	80.203603809086	36.2112535623374	136.832696345634	113.266667373261	29.346245295713	53.887110468495	78.6733340275224	138.672413003576	38.7575144080719	NA	NA	NA	NA	113.199437290474	32.4513954745211	NA	NA	81.693975363949	48.758774620775	218.113238116371	171.878733192755	245.405195975901	465.27992509314	101.764982509203	64.9781891727284	122.875542663531	106.296415752741	187.877607940426	388.707688232338	114.786255739802	108.635017324074	759.992417767133	397.177736185682	NA	NA	1928	169.570204246272	65.3142368685706
160	390.680608418793	328.111392492837	111.330503820854	61.4712292935261	202.11907575768	182.694922539799	41.8676911351258	73.5735866729501	123.291175371601	98.2690182042887	140.112204916717	NA	137.742815737379	NA	NA	136.347320280655	34.1883820526909	NA	NA	87.7635323706845	139.989368643961	213.376973031819	206.760778903359	295.530877560253	436.445131081431	111.164313569479	103.622292086006	177.630675182213	182.426944686448	193.758355228681	371.699419765069	125.985405231319	93.4249964917186	734.710450887369	313.961030862538	64.4290387768809	NA	1929	190.789661646907	59.937543586053
161	257.153495863266	190.293806850302	140.873726975947	66.5348483325822	203.104907532376	170.852374872827	39.7131868932939	67.3557464929652	103.589305363143	154.978535512769	163.007189698283	NA	163.970716165139	NA	NA	140.675806638771	26.2458075058852	NA	NA	63.4774503621086	66.847122642349	136.308678691015	155.586747850504	222.586551895817	351.687474561702	91.9255143181602	115.585476910876	113.912578822839	138.633771413937	169.457507734633	314.79418123427	127.684378538381	81.2792851336751	613.781753191268	289.210935619027	58.349428673654	NA	1930	161.272848138444	58.7952480518358
162	412.458442852742	246.29206758201	150.616748272525	67.063264216916	281.503038043444	221.624596225288	36.0541739296579	57.7927384554378	137.316501614287	94.3247486277068	140.652873012399	NA	238.777377954623	NA	NA	130.839480040381	36.2828818748392	NA	NA	133.545333792918	137.923143155695	206.164190458442	264.107725361252	347.579528007867	594.640657471476	112.904127581037	181.067263385975	154.060247980125	211.338393558904	250.284403526192	515.052491663228	194.712142758311	127.974347540307	823.157593819475	431.77044121289	87.4283244345464	NA	1931	226.622880271319	61.2973235438407
163	400.19963415917	225.072808321868	155.382230168755	93.3681336646887	244.027921756568	202.403704052095	49.2051949368501	61.7335522801009	126.53706890129	89.8872490045112	155.764247835432	138.286939584981	223.379804040849	NA	NA	127.117949382938	36.7076252016046	NA	NA	126.513506956388	146.026567246365	156.878256590395	228.386246093609	375.860145075483	591.172025022648	157.906499865915	203.665681821042	139.670182830356	221.809321873319	266.841853447671	534.690273181553	180.561466968747	120.486361450476	728.707809804155	359.902425191573	83.9182229626906	NA	1932	217.252215927315	58.6947437411592
164	322.704397376744	203.391734941649	125.344206170722	70.6858347057704	204.733823323262	169.898587343197	29.8925682581722	47.0984429033528	94.1073504160783	68.8081047767197	167.903990167433	115.148167213496	205.384761321086	NA	NA	95.1098326318388	18.5130913483393	NA	NA	70.8350603568159	129.089298773066	62.3420787771012	168.831702478038	289.855904590809	448.8409132147	127.050719300152	137.586678582496	135.148488524045	168.488326401001	179.040621965144	321.223136440576	108.302008502793	79.5291038663602	543.330595456721	241.799275928111	63.7652202491774	NA	1933	162.93075082203	57.3048684647613
165	373.906388604215	279.312719645361	159.311734259865	64.1007423445808	307.687584492584	286.875161481083	34.5022271587845	77.0748916853759	125.391958379056	78.1807322994395	227.291715213099	156.330676990874	292.061302633629	NA	NA	113.736649634238	76.5753784534551	NA	NA	56.9507916242758	282.486984862548	121.535339237509	192.9211207865	363.526252317489	536.443281882256	176.216016010301	185.700798390754	140.637793367662	146.413297302022	246.42401447346	476.720348900452	217.284800133619	132.580236529735	787.690269397508	396.771842414838	83.2914752282994	NA	1934	224.872953941715	58.7687572250313
166	294.709036922074	239.194267299754	133.972276234541	98.2140403328509	223.309118206143	181.354404954513	37.7858198003166	71.3267196071027	126.448161829193	73.5660468505815	201.038367884845	127.823551092935	217.011167413491	NA	NA	66.3143085283001	64.9128440455337	NA	NA	51.4705973993537	194.127492365478	107.368641325412	185.601524062901	337.451033292694	514.964841228193	114.65305221129	149.822867808963	156.280725667682	119.434556230054	202.733257121457	303.138558330186	141.012585371235	77.8219624183996	545.331789977057	280.043139937321	76.0237147834848	NA	1935	178.570639704167	57.1260238521284
167	257.99732765002	236.090687917273	93.8469123850957	79.8175020719598	196.855965585121	158.705721036988	35.2562093956461	74.3058919205019	90.0766870415226	65.7368837985703	177.092520360653	146.784319394411	226.154458672499	NA	NA	65.1566316354523	44.9561908728699	NA	NA	68.9441357386201	218.180154039892	104.167672570669	138.965523598156	210.278420197583	304.478133437677	94.2047397883396	163.405229487493	96.0834121951863	87.5477049553828	163.063738366048	268.158494928791	153.624823238337	128.026183819091	497.228665743087	207.111380643499	65.1440652648379	NA	1936	153.670199617227	56.4117140739918
168	370.182972991181	409.750389985348	170.192954574839	124.700179676736	228.148741688998	212.548535049067	58.0632295829119	116.655189209423	121.970763979297	103.045495674807	200.418531654292	154.214500179416	252.104328150416	NA	NA	99.0968278685096	80.8045904837177	NA	NA	75.0978874284719	276.741640217663	175.960290368299	235.287696835015	365.160822975152	481.206229050513	140.900430513502	228.924086755904	152.172464954582	157.230429126862	189.480762671553	359.380920811078	163.915738293701	156.617190240881	760.180913326348	301.71070446913	59.6729816586113	NA	1937	218.173075638945	57.711807160454
169	361.828221488224	341.78423203979	155.457000073911	101.43417280278	233.573958042482	250.875022945067	52.9216990460469	86.1801696732752	173.634255167581	88.574377434576	207.341345225742	188.493045941265	259.319623997916	NA	NA	94.7604875287596	96.7660802788114	NA	NA	95.928217518099	348.855014625225	173.560427740222	205.218885228977	341.689670100917	366.043610510811	151.552000405498	217.142171827146	183.353400359992	153.300610876487	213.713437605018	339.490555243405	241.695603370543	162.117804818052	733.694145663933	346.211364407229	55.1362077075623	NA	1938	219.426463115479	56.9359078235891
170	420.792774003451	388.904037773188	200.603257302323	54.8635174652307	238.793714236422	275.531812886766	21.384192874455	99.5555003959338	130.672975629741	99.63969507905	217.31653021942	176.921931879563	252.317642291595	NA	NA	104.29082300269	73.3549318242602	NA	NA	61.4014859366164	284.459905049003	205.441309988851	180.706922708608	371.015809203647	481.372105142623	99.7870357745033	204.691097663174	122.687989582111	97.9111908010448	134.696727500458	367.480889149828	220.735839663587	124.355232803372	761.42906808762	292.667944175037	57.1066146198938	83.7862760712398	1939	209.293235781373	57.0923037320309
171	395.928638946614	402.799930398546	244.787873019471	115.697317609343	239.186727477386	270.742454886368	89.9035852863098	113.735707156442	144.637354974947	118.435529766212	271.716348608981	224.823365865173	326.451689093945	NA	NA	182.440139375593	46.928796900059	NA	NA	91.1467134993353	389.871648310493	176.450692981524	189.334992772427	388.729679380913	481.886383860015	122.485356855955	207.428053182981	159.007628090998	201.34938555755	180.342183801526	354.312275223776	241.990598920715	137.827952898291	814.907457351882	262.343406926996	73.0731309632332	113.524906289386	1940	235.582663825254	56.2854864084878
172	410.452850102691	466.943712562481	279.185799302156	119.585666836692	277.067109216575	264.316955431981	92.017248823645	144.508235516885	132.888426769052	144.803859385588	303.454288391872	323.789189320028	353.640288555173	NA	NA	253.865819151284	65.5964546069549	NA	NA	133.384170089789	396.154833617673	193.30219597538	211.919274040553	458.247784097344	497.869550644419	174.35996307056	203.756159689465	144.138784220823	193.066262367095	179.166285671287	336.373152853247	287.925710064443	154.223296638846	971.77126261607	155.237088588159	80.5658294420449	112.069406412978	1941	258.049906487068	57.5797754798408
173	379.109808516356	573.742783139797	208.467606192054	69.3258392460313	185.515130264927	232.729183777932	40.314487727191	122.019772824693	94.6319963892278	112.605676278946	233.441382832501	253.176867882352	230.606409621901	NA	NA	130.325829641519	48.1860622800256	10.8560875737449	23.8446882407465	89.6296384069168	317.404844729403	167.496211440997	203.907898614634	478.613786792771	551.175152312735	118.366100568568	177.159122124909	160.156822683681	175.137193093058	168.13301227188	337.180856324485	224.427525190821	166.560959308024	793.294870691512	126.499369789447	61.751145198961	133.37191787844	1942	211.404743995748	55.5434812139569
174	410.886075729621	571.629119602462	254.728814653225	82.7570903179238	221.557680301767	234.170546487399	86.765448384639	134.18621869425	137.990059079217	134.796001828312	242.042435199499	282.075122065663	306.296487265575	NA	NA	121.452401191455	58.8593091613316	19.7621885874066	27.6472719886516	114.342662857116	317.234256248313	184.40614805821	206.095075420063	641.31592784439	675.915858534702	135.403900006781	208.541433619413	150.370761567749	171.229365991258	288.403232147789	417.974765393181	270.90613186362	142.778160442553	789.928340003925	241.906718396864	109.425442035717	177.404480511154	1943	244.89099804232	55.9159069580293
175	367.241185630359	548.265723356245	281.103427457908	106.972800651059	224.100799554847	275.012507621128	102.04678337023	143.278930311535	132.449546275346	152.580557840284	237.580745312871	375.418751307654	353.399328398643	NA	NA	232.559851933903	51.0634469914485	32.0564972779649	37.4578375272818	133.530254148181	312.7769645914	158.034676846181	211.831309446253	478.510114235203	740.50009198867	152.837540119347	161.404034967156	197.837399130102	152.887491442539	263.052150229646	477.990808969564	241.515590111492	125.180843352735	753.166993567944	308.484292389535	119.853016371512	204.126553463324	1944	252.745967033985	55.024377868328
176	405.077899231664	476.312884333282	263.750840435804	92.1539081040762	203.09045620617	264.982344756011	63.0363707535446	145.071208920408	120.064131397833	150.178181938084	211.718212110723	326.041082934121	373.685848799933	NA	NA	201.627102348128	55.0909687733506	41.0370540375167	36.8131827147652	128.595440407922	341.540130290606	159.03998649533	210.506499824234	499.425267326477	757.827546269544	124.58551154488	182.964785348743	141.120027839988	163.147933049164	236.360864885482	378.740357220294	248.508461199117	126.815099851132	774.793089076725	329.155972050155	92.3662797674588	176.415821303069	1945	242.904021472735	55.4851561733523
177	313.178145973263	470.877300724041	310.459725850112	84.928559160085	204.366885301323	256.185257007429	84.8044662502682	150.681150921923	273.121583002932	143.478107285773	263.551977620832	316.933605831364	384.571467344622	NA	NA	170.460304109659	48.7323852424849	60.3613046090128	44.3797086209362	163.856990511079	341.522851531012	131.964798528897	216.317503755579	488.457339054264	741.693268878503	98.9978676999216	151.112177433996	99.5812614556932	101.130694952444	287.697002119262	468.253128380497	287.889267589661	138.592930709441	756.469435765397	310.779854141513	101.010057794546	167.249282258425	1946	246.675647069034	55.2684774790848
178	332.822838995426	535.013228906342	269.769817800817	107.06547763434	213.578034961649	294.56106790809	109.465654421683	193.079771215506	530.637618658422	151.555141998152	303.016978694492	326.778728889184	371.524747213529	NA	NA	195.661217898961	54.5283095290927	69.3663657912626	43.4152396762841	244.35810314446	315.611937801999	152.807066670607	269.906791240513	547.343037593886	815.567505968402	106.221017529055	196.643593921738	152.429761392911	178.856838794909	257.120509140403	519.030062121938	237.248364810121	122.507033845265	818.919899489047	322.83665842746	118.750631509367	184.176811794498	1947	276.062167582566	56.0204613817843
179	418.799433464748	617.579310390927	321.19643290302	127.086533456403	203.881509236344	269.247999261056	106.411712203128	205.178358683745	718.622983226866	187.409824794307	370.461632259554	298.825465776073	435.994940854172	NA	NA	199.783615779001	65.8726006012054	88.9699039496629	57.4449641486854	328.534879182541	379.800958900146	182.129121702888	239.918718565672	565.522177643148	979.592571686448	150.461867754703	274.700861629892	110.71003927177	155.380659372428	242.847311237348	554.609227242374	297.106700435294	121.357525093316	786.838583629119	308.225110995614	155.940177024033	248.158173618242	1948	307.845768170682	57.6808392249394
180	433.977095892771	295.38762093525	241.276514910554	111.996207304149	173.99176841156	244.501359769464	78.9322012621782	170.299454565796	539.075622366699	182.816816334759	310.407889571328	278.40165777582	400.054178419308	NA	NA	208.992880483734	34.1607360373393	94.3382574761171	75.144382999745	256.500044591319	309.976863059255	118.046286436433	193.846319822982	472.405057231481	608.232443927967	74.0222061038827	240.159364562937	79.2482454831293	73.0561663629038	174.273255113321	458.20003188901	315.745141330511	130.627422536264	843.816707109481	306.684788117559	138.282541355266	233.189112942417	1949	254.287618356934	55.176353540295
181	504.320811158566	236.526426818326	251.375478654783	135.234568162753	199.074872476351	206.517305472705	78.2181172520172	187.556851330495	755.238873922986	184.936763057401	225.296489718804	309.410748063078	456.683585115122	NA	90.3836206437784	151.193230524458	41.6559477902739	84.5638202530033	64.8672909520567	217.297680663499	424.160247168834	89.9048419233713	244.697080991782	414.625827624454	740.041419461246	118.389348354205	193.573943739916	116.486485683925	156.325650442628	186.593010704374	460.492452048334	266.216048191076	102.979836388347	726.703159531899	341.624639132988	187.059223054166	220.916481241169	1950	260.309504936477	54.9276072949312
182	391.82948885221	215.528649840262	233.661294318252	103.115553190982	167.838016721708	204.07126143262	81.2287054919523	176.385662013595	732.840574939952	124.51168411752	139.580647439729	291.46691330357	318.429003934473	85.3570723980347	106.884521897493	132.454886982857	51.1602080451791	115.045437133724	80.5051967038306	209.973685710185	366.889013093892	110.753393250389	220.586299853277	424.123804694052	617.171845823757	78.2178030927519	224.065613717127	95.5333193215427	83.3096964656902	235.630444593522	426.072848776339	221.288759970619	111.970132085125	556.556700528334	229.713254830486	150.232531490991	196.035695743268	1951	224.595124913494	52.1258658995568
183	382.039029506563	138.662045747819	243.584328873881	95.5132131285598	172.925826024197	216.06491970623	70.8243789417937	159.567774061133	572.296708041349	114.802277862336	178.976847634276	318.290773857715	325.894056397933	107.733066073228	106.046659136781	139.380842146961	25.7648296706206	145.360235444538	69.1254056347323	239.625922130358	325.629848455766	94.7067662943833	199.564018452515	403.715076338537	562.978744230802	85.3963423062046	226.559409965547	69.1228923606094	117.922821845146	241.971749364793	403.908284286733	199.252058302014	123.905670894643	610.329771183503	282.377343278938	138.100328981358	210.402198948135	1952	219.414120689477	51.2517682271448
184	415.563907190816	172.486317211959	196.303987755885	96.2395493500697	148.765407721764	231.468776805312	77.5345066905961	186.133081539888	481.920313060674	108.577526178513	233.86518368147	284.618555478009	336.452006828852	114.80133538454	118.668950100374	109.033685431814	31.4514265328835	104.355853970619	69.8146710629299	184.371276379755	255.519553524134	78.4867234238992	177.953630907002	332.000998357247	525.440167772323	85.7890413879033	221.743348427594	85.2200989583382	152.852619764085	185.134055076047	371.411649878	165.831167334595	97.8970536341037	600.622249883911	289.40225861163	122.666626752067	214.633610093255	1953	207.16300465251	50.746734058699
185	374.540676160975	128.363905029352	227.192755044511	128.492710328149	150.399664220162	274.878361614819	80.5161922781182	178.151865403443	406.889027396458	116.641052042482	241.312957385335	333.295334530526	363.039933774714	106.704508638443	135.588939814078	120.886914513808	35.3664792977871	101.054982569492	69.9082905240069	217.415490388008	359.18582790729	74.565073314423	183.195378249516	324.554167131177	604.422320357693	96.5499387042444	268.43809667496	96.0648767985301	173.301246346301	280.64632572681	465.189133065451	210.13579189111	126.275688392511	662.911235745167	301.271195656893	165.90122485077	279.384347957863	1954	228.719781343929	51.0400778553008
186	452.434581051142	195.974120527258	251.691522875734	187.846820332421	197.060797426135	342.33526739123	89.5872269060933	196.373731112795	485.167149068159	139.999421740453	226.09414009355	362.591000184516	410.407611168479	107.147473202599	119.027091662883	146.743792849179	31.8359574736829	111.26641533072	0	371.43803925629	484.860843784434	95.573845866774	196.412372702434	399.030019214238	698.157392044321	103.993000019129	305.526168746914	144.479018705206	174.07093654643	291.807147787953	456.973554117049	215.940512637148	161.112181009638	792.288618564567	394.544139064177	184.464581681567	371.507468453934	1955	267.453080016196	52.5448256571352
187	322.445215982822	101.086398496028	236.127130392055	119.853330530777	123.794772673971	213.542849123928	94.9273060986653	170.532874899957	329.495578216009	134.007776231526	218.514105338969	262.070716684664	304.643695370521	284.541272298731	220.94349893799	112.640233798135	39.5774700906588	124.678502687426	85.5213776938174	310.134571010465	282.818737046768	66.6821890280355	229.806245973032	418.423384824113	446.663789505763	97.5703279981304	207.293278858142	96.5738148084117	94.8179786743203	218.412631896258	307.866026955308	196.280425810983	160.393698769761	608.308784629449	350.586346336618	143.845673626243	251.061947707955	1956	215.850917810984	49.6986552527937
188	368.688517365868	129.462205821047	264.964751837151	147.592022865648	213.7979464474	306.418381060534	125.273206176751	198.920934436325	359.342593380704	125.331639800107	278.246148939468	308.854686163393	337.00524129515	256.407995926569	220.950410441828	144.380058536618	66.5782023112017	134.069351447537	86.0221475627996	296.664364189668	313.71315920217	91.9506470593889	227.903383302753	464.502380911376	551.638851388404	129.687772173575	224.482188902993	112.926747048143	190.316426317408	321.689977108899	364.055610679619	161.286853561177	162.435105676064	553.399399911476	363.678619561188	173.285224223767	325.44889271892	1957	245.983028263597	49.1295997678777
189	319.531388796618	163.708707337829	230.175383109829	152.162097698826	210.637504237888	312.208964639631	138.174784727248	195.067771046697	412.193292432779	136.388160985151	286.935480060032	321.864021341908	319.406981727536	132.71124094339	194.448563134675	131.95914366212	61.5450567208855	147.960531683915	92.5811647049644	271.34815394998	316.450114721977	83.8553911096188	189.45594408959	337.100431552553	691.40925102441	173.072538401119	207.375274426401	86.2254086074869	135.776178736232	262.834752018017	342.973953177705	233.051197024925	190.63309885689	549.484661305838	308.221341084429	157.661455638934	276.994538426277	1958	237.123889814711	49.7054670756536
190	269.620277990506	124.545299158914	270.85335310704	123.511401016617	175.647701899267	348.108886369997	143.067815285214	203.974814538155	346.247492722745	134.140665600773	258.890796600701	285.594334156214	328.445657951179	131.708130409098	147.863456470919	110.551703002029	46.5810225933066	142.78915601684	86.6225059189006	192.735452660672	319.187070241784	84.1067185219059	166.403565516079	286.430311961334	640.229879264044	206.811044385816	213.098942081976	108.007955430417	176.68788322687	201.958854532347	375.85763180136	175.487794833199	143.30092146011	567.91701372298	350.349470250538	159.389645757674	321.536667387404	1959	226.169224157971	49.9078650228417
191	309.494628586929	68.0619765214921	277.90277286243	124.567604466754	136.209718522427	303.892540567048	123.934887706321	223.940264170249	300.469775370962	113.067490399023	241.564598956888	278.399458660963	316.389796143028	143.223952440097	133.199444441758	97.1581510419794	54.8019422492204	165.820485919573	82.9945947225352	179.417613083575	326.822711186334	80.1341746114416	175.655555880901	315.046136965088	639.82806956365	201.685221812219	191.452740380212	81.1709001871263	126.676869774374	223.641184549627	364.438256664826	203.337699548007	132.931780747672	601.728090497975	273.57460066358	131.047139314783	290.162524033799	1960	217.130955492294	50.4035346733741
192	310.942274481703	142.086381740232	296.87547921599	137.93633784484	175.915051434087	291.682740718871	150.522500492917	200.953859042463	321.486401904947	135.784661036397	201.061929829747	280.164719573015	310.68120813219	169.51122896901	175.292387770146	115.233618533674	71.183462982099	158.135521970361	84.8220591691283	188.432727362316	275.329180160609	80.3609976010308	185.069652426648	317.233313770517	586.296901542807	178.090918505964	208.779880501821	141.031120767892	162.719419811214	262.054380402866	382.97271084321	189.909275909503	131.207988858647	658.943718382948	350.934748961901	161.752751751704	314.233406945604	1961	229.881754577001	49.7642115127261
193	273.262012194547	142.479080821931	252.815270567924	129.888519944139	135.615015033103	275.163618227765	137.499656465991	171.015737690814	301.687142524228	130.713816334237	194.03261626734	271.96893265833	359.318717276537	135.03978941823	187.111687651481	136.684099013119	80.0477808134679	129.041232405466	103.390756707436	148.067974152667	282.269272491655	97.5825802094793	211.283729846732	362.900132901629	584.602640624726	106.111375945445	198.580071633411	97.8857439005508	127.572223680648	203.386708393403	417.277645983349	260.797429182165	153.604088726823	686.670472665735	237.355178960343	140.823775652755	330.99348959324	1962	221.474054501644	50.4422950984064
194	287.463267625835	211.589720971192	291.509324804393	130.996873832326	162.891579088631	300.441501037079	156.034110644375	184.703028563974	392.5687056036	164.237437381429	238.522280631151	352.857089506633	428.855043230358	163.004362264895	196.009306364978	164.669720530563	95.3407396918777	149.889469573219	116.99793696793	198.910567180568	319.36676934157	132.050249849074	196.15947449382	393.126338299612	589.468339326606	95.5835848040002	236.344842762948	179.985927194609	168.996636092352	221.421963499131	411.171646501832	255.905341101995	149.119779373089	753.495918318775	284.618241318744	147.920005138683	351.356664855278	1963	250.637399669382	50.2102975586823
195	242.672010367278	189.440864444853	278.614343598468	94.2477796076938	131.444236626197	243.621713826458	158.939455530415	161.718822551046	265.79476061623	130.023294268978	186.072448801674	248.239855027235	266.659955233028	204.084456121765	213.711238490161	103.91917259177	92.584306297618	125.724024722541	89.5432446089431	165.767078844462	306.791916427046	89.7964569768224	205.984491358657	341.135493156824	601.11579408979	118.224414739891	222.29124218638	109.415388939225	149.077053713	177.627847748824	430.840843946692	223.211728833882	79.7373914592933	658.42912550629	271.18573360979	146.051385828328	288.309298527446	1964	216.541855925	50.3567394907131
196	329.301741949282	213.217065965751	318.557495074005	117.017729001647	112.518025843911	275.721250923777	123.502290397922	195.598071886623	310.312699313924	154.342677159682	178.1622326592	292.817798144613	392.475086142523	214.809539281856	190.347842243944	125.718998174295	91.7571249519278	152.211106544222	126.911232586332	159.138946663918	421.193012907518	111.560468403096	215.994233871524	287.975975546901	585.581560895585	171.074799632701	240.570913200557	153.603774567558	154.773703671755	253.976717371956	450.979395333999	233.193825331398	104.9128583481	694.279095913465	345.3455414719	167.384056583264	364.852004417304	1965	244.099753848052	50.2182732279512
197	211.577468759843	179.303573270249	140.054713771156	34.9549306601668	106.562822809766	238.693497430772	93.7416690312005	145.675651346959	146.697611437171	105.926964456679	186.696054943411	207.043522242182	220.0600830838	127.612436066613	195.51230640718	120.762821603992	61.1413620648992	98.6789960455822	80.9164311821855	109.287211958959	245.55693490107	77.4829845710772	170.550781978083	178.060445057224	411.297310207976	112.286804624606	222.100547512307	87.9947535899887	62.0678177384428	180.437688218195	195.455757739416	139.368904094877	80.7175683672133	936.081827593494	202.32076600604	130.057223469637	361.290694985195	1966	178.487268627773	52.7989358213096
198	245.438496858029	162.47060567305	153.237779023415	70.1379409469843	120.652237542585	245.081926091847	124.027250530337	188.756939724166	228.335980611152	112.159884281401	171.741131434528	198.786474270752	261.277150380368	186.38817886336	231.924936058613	130.941267642357	68.0795694403523	195.54277985592	111.868344483148	145.170797407527	241.843886543792	86.3309661206475	180.160285586883	212.282442151308	448.124630089682	154.373150608422	198.960832663026	82.6411655490063	139.983399617919	135.033192073658	201.6336996927	67.9711844938034	40.5180629311436	713.870381860516	245.092293347604	156.154433643007	302.181943367168	1967	188.085827607032	50.4727973123731
199	199.635646765017	227.119241776417	195.893695755326	89.7062932676644	121.466538358396	176.196538135849	120.702817184308	164.26916746723	248.997607175281	69.4276268480076	115.402007899906	179.591971475849	228.457874406111	174.49944978438	228.709201818398	107.437756363791	70.8809276095583	156.112022142184	88.5146871741578	149.989686378868	305.556013877124	77.9127544460883	176.939838957688	252.560487403717	464.691504789123	125.01873717181	179.465051132644	71.7366974483961	130.022665950448	173.951556025594	223.913874791959	68.1527685491809	50.0141550451495	622.804407292378	220.192972453047	124.37973722607	314.394570648733	1968	180.938339216104	50.3234499623083
200	186.836798294292	216.355517026687	264.758035040545	122.532166586493	98.4402350039094	207.949871722742	127.231675036998	135.815762803667	255.534319009606	93.282682344511	167.592344176197	181.226227974246	210.611429018864	181.521223524418	209.450296374097	204.691097663174	67.2084057975118	146.484611455258	88.94979775668	190.757505925972	328.686303948444	86.8084882039932	177.996042407825	214.264158797193	404.547912551003	95.1666954588688	138.516904167224	121.642467546997	130.415365032146	196.422425798925	225.022228680145	100.554526859775	62.7438884774953	747.570560414839	290.023979797776	96.2166157236985	407.166430027771	1969	194.080945849459	50.8433010236238
201	287.887068474804	176.054852307172	297.100417249987	146.277266340121	157.230429126862	259.729287679944	149.228478478903	161.592530526371	310.92216828872	101.975155057729	134.468019555277	179.259276813834	252.645310405364	283.954736950306	333.899462797811	216.921632022864	100.841354269048	141.928673789022	90.9202046690115	168.100339708283	315.353070567343	108.86403942852	187.813519450293	283.308825500728	512.176677748132	179.976502416648	228.139945229568	88.6582579584268	193.73542160231	206.380017873744	350.433664933654	109.039968617121	66.1515740288442	728.629584147081	297.249957060298	152.409026881398	385.861719447451	1970	225.543741551432	50.3481423182027
202	235.184338436712	158.932858185842	226.995463025865	104.793477827264	110.161831353718	231.585644052025	123.019741766331	157.160999929218	220.158100774592	76.4472014731887	187.764196445632	126.416117584126	206.348916106473	211.818743075638	280.269334608379	165.453862056899	59.8086984612464	114.178043402067	77.8288739222374	128.820378441919	275.135658053148	74.2518565268601	162.53689327804	222.071330700628	409.321876747398	177.491188468393	144.583633740571	77.7079226050743	168.248622881532	151.398062365473	233.284303199821	64.8324192736019	44.2549873925887	472.258030695293	202.827504901064	126.66901579274	366.109898115802	1971	177.733243936957	49.5947290095597
203	121.25165342089	165.303065609526	181.136692583619	79.0173384230905	100.389907404727	182.98866145291	129.684944740187	149.409120056485	211.56207495584	76.9756173575225	101.592509072521	141.770337519281	207.98317260487	161.70499954337	210.211190114796	96.2269829794554	44.5980493103607	93.1780673091465	74.1189671576133	153.809863045633	212.798919983558	65.6671404416606	163.397061346593	223.027003185851	454.118474713466	93.1318858971387	136.742218477211	111.224946307693	126.608697213792	134.738196523486	223.515835002749	81.2667187630608	44.3781378246094	482.56905194364	176.875750467555	123.08006034528	366.063402544529	1972	159.516667990371	50.1970031810488
204	243.114032453638	177.657064560503	199.659522869184	102.599703677262	118.371441276079	279.061706392339	155.048593028944	220.483255614239	247.463253323268	96.2910714695886	123.315365635033	168.444658263116	288.128028631334	199.383062715668	270.683392944481	148.646341360193	60.6060346767275	115.612180448431	83.9732008341284	154.71715500399	219.162215903404	74.5936618075707	142.01004103875	247.009293184824	406.616022994862	132.556360425568	171.832551780747	105.896491007939	185.286422319746	152.849478171431	257.52483211492	126.460099881277	54.0533007198699	509.463284173227	209.91713704242	124.527706240054	383.715697505784	1973	188.019828688934	49.5202547966692
205	189.651665311909	196.075908129234	271.209923873223	126.591104294931	112.071919687101	266.244636684224	138.466324525501	140.165297832562	259.028084199663	91.6892665506103	138.315213918863	158.661424580572	291.206789431852	199.552708718962	271.406273414072	146.701381348356	81.5205594494708	136.923174214058	76.6900465853111	147.411067128802	263.311017464302	74.7752458629482	196.314355011642	219.254264568155	372.728605518385	137.213771534515	172.837861429896	106.123313997529	148.78331479989	184.435364869888	220.263344128488	110.634641048084	60.6273975067719	528.43096397854	221.712560819589	141.824058753658	383.536626724529	1974	188.713229132327	49.4723287046862
206	190.144267039992	160.93468102471	357.961549250186	167.94954326091	119.78138805901	313.509583998217	140.165297832562	170.450565172433	295.954678409222	84.2320680687842	114.203176143296	197.157872639131	298.511934829245	206.601500155822	248.596425793418	181.029564274131	114.57388407642	143.897509905027	92.2019744716761	168.876627252985	281.082064627863	83.7872185490359	211.043083849467	278.249604691386	453.851125178646	134.030395698632	191.282780217652	134.374714253466	170.641259846506	225.447286166176	243.450811186103	123.464591286079	70.4835161388792	597.561082002253	331.819728461134	170.460304109659	405.475624861608	1975	212.790250885993	49.7398700662104
207	252.017620193177	161.392725233603	335.121542340057	155.900907115863	124.063064686588	358.292358956609	185.856621386372	195.092903787926	374.289348748688	98.5756376472791	161.686778305979	225.327591486074	314.496044091444	216.271950662102	280.82979473778	203.001234974808	113.806392991148	157.85466358713	112.153601096094	186.56819212241	326.436609449208	110.591915387995	248.727744366338	320.607384280472	449.081873371231	182.491347335847	245.210103072113	129.115373992091	224.943060545275	236.020002082567	261.39338930855	132.318856020956	93.3747310092612	659.404904184495	356.151363563187	227.634777130871	474.184141151209	1976	240.278014875751	49.5498500292454
208	163.930817938438	143.844731148447	261.584083982623	129.790502253347	146.309938903718	313.349991091414	180.372971409531	257.002385256628	280.416989463098	77.2329137958515	188.422674265824	197.113576182715	257.522633000063	213.709981853099	277.58327288956	252.796106852737	110.57872069885	131.302236638255	107.104433383245	166.906534499919	279.249573633024	48.7848498397998	191.217435090458	246.107341933979	400.400696089	131.736718902246	176.356445201917	135.083457556115	166.740344248544	210.777305110973	217.954587687364	91.3424347216539	61.4630611526268	545.488869609737	264.708083717353	170.859914695196	405.901624825435	1977	205.433736203318	49.3486113807924
209	171.146113785938	162.257919850402	309.376504703154	116.897406003015	165.409879759748	354.756496424993	200.056306021333	267.563163120935	354.483806182662	133.545333792918	256.328827791698	229.549892012499	346.882094438771	282.704697233442	344.999966280005	218.514105338969	123.959706288285	168.264016685535	124.448538105183	193.185328728666	363.807739019251	75.544307744547	183.142285333671	318.052326975308	505.008819949702	152.544429524767	190.704413010127	152.401487059029	221.454950221994	248.416726693633	269.563729322741	133.404590442037	74.7061308245692	632.70890645135	316.22109261753	212.736088130486	520.104486809466	1978	245.806827369685	49.7126549446102
210	192.149859790043	138.580992657357	261.568690178621	48.3453410275626	130.378608398099	308.296739308115	171.530958886003	302.389288482305	315.875517425635	106.75006173192	229.605184043202	165.902167328566	311.225960298323	303.711584830201	366.484061800844	214.13975172811	103.788482337381	159.751243072102	152.55982332877	156.352982298714	277.434047238515	53.4347211263781	138.016448457507	313.944066262208	522.769499857506	137.256183035338	187.390975238385	118.851162474282	102.983606299531	209.226300817896	259.69033193104	134.047988617492	55.4312032577344	551.20656823927	279.067675418381	213.494782756328	445.834409045215	1979	219.985601865537	50.1374211358047
211	213.311942063889	108.686539443592	277.540861388737	65.8085121110722	186.096953224372	346.001506017969	170.877821773321	289.966488652215	260.657942468345	167.541450375209	194.434425967734	194.370337477601	412.453730463762	244.174319974225	365.58745125751	163.941185194195	134.446028406702	237.77301078327	150.467208462214	178.524144132894	301.393089451852	31.21203717268	208.084960206847	273.910436918248	503.650081127024	186.855647850214	242.559855509545	181.639347408193	108.648840331749	178.42895387549	266.708964078424	223.432268638164	42.511089310581	750.478732734267	348.225439457446	184.976975443367	536.124410227917	1980	241.391972685969	50.9349742338822
212	227.737507210643	181.596621748104	307.907495978336	90.4213197556214	198.825115860391	367.520787376529	214.452340197143	347.437842179191	320.129862197127	158.152486570691	230.252037970576	207.747553155851	503.931567828786	310.447473638763	417.759880455675	175.929188601028	98.9727349586929	233.955975709159	160.253583737411	209.679004319278	399.064262574162	35.708598737763	186.032550574973	371.287242808918	543.916816645881	179.975559938852	239.849603527293	113.851317766094	179.820051102499	193.223027840509	285.256612945953	212.403079309206	72.1837460830019	720.905036130434	344.966037079346	243.725072224762	542.691281351715	1981	265.620818272712	50.7627446568744
213	172.983945488288	157.84115473872	249.240452287404	66.345724454836	126.1261485822	227.07431700147	211.788897945429	245.795381783477	248.252107238584	136.654568042176	198.126425654232	165.88363193191	300.650416948543	255.838425178473	356.135027281389	116.973746704497	64.8713750225064	231.972688266947	136.889245013399	176.604945180816	299.957695768427	49.1649825508842	182.34966150717	216.69449487401	622.493703778938	193.590280021714	209.602035299265	176.966228335978	142.158324212	147.961474161711	171.907950004434	188.214072513626	59.2856232844237	483.066366060704	307.330699567137	211.922729792472	420.402588195875	1982	214.30047391011	50.0474369913084
214	152.550712710075	127.797161714645	270.020831053839	59.5542294563056	160.552663358033	264.119977572601	169.27906527191	252.414403345325	308.266894177906	152.80957994473	281.005723926381	182.953789774455	317.242738548478	281.337161951335	358.42901823704	121.23406050203	87.9975810233769	271.249822099923	165.306835520711	155.938606227706	381.717644578101	31.3263911452706	164.460804619099	296.253758029844	619.24435449733	170.0101138824	201.732974020554	166.095689436027	186.540231947793	116.042578641973	224.325737588845	176.476139882018	59.4891984883763	493.716050997108	263.245358177842	196.790934617191	513.482323654964	1983	227.054355151934	50.4340558451531
215	229.396268131739	146.393191109039	252.903549321489	77.3397279460735	161.714424321331	302.070416827966	202.037080189421	310.642252383286	364.108075276934	148.534500661725	272.602277737293	208.418283187393	352.888819592434	290.334997470481	402.253293276821	93.1984876613948	81.1284886863028	246.034771143681	140.675806638771	139.295704986049	349.986930458313	40.3220275495596	169.962675833331	309.947960406842	600.584864931333	192.000319979732	235.34895789176	149.362624485212	187.266568169303	167.791206991169	178.991927279013	129.798042075716	69.6613613414347	460.900859093301	304.952828087634	239.653253986444	557.817107500954	1984	236.927565746235	50.368473143397
216	251.030845940685	116.151277747787	206.482747953516	56.4380837032099	136.282289312725	286.955586253015	167.338817649053	255.506672994254	204.737593234447	83.8654442061103	275.681038537812	116.971233430374	347.089439553908	190.968620952293	296.719970379637	79.1920109746301	45.9175182248684	262.406867098599	152.237495922512	109.272446473487	282.830360939586	8.96736207040671	118.508728875041	213.655003981661	458.76049201841	146.977841501872	199.701306051477	144.01846122219	110.49609681206	121.68896311827	133.190647982328	108.597004052965	19.9541398985409	226.747591365497	173.397064922235	186.949895629821	464.342473845309	1985	182.703498238665	50.330747038954
217	272.868998953583	153.176203807404	183.440108317231	88.5065190332584	209.781420239785	303.16400523068	213.329220823484	281.117564624849	325.1171405347	123.691728434933	242.746780272434	215.140348988279	450.631621027247	282.088316754808	362.260504637358	101.229655121032	76.9815863835643	335.619170616386	187.089696502906	153.641159520136	412.492057894136	17.942263963182	147.496204289714	263.544123639198	553.498360080064	207.062057638838	214.920123343262	132.843816153371	166.215384116129	117.409171446285	296.52142172393	148.322128998343	43.3115671187157	586.268627208925	336.837794406713	167.020574313244	525.937796048652	1986	240.520681681264	50.902778176828
218	238.665537256155	165.871379720561	164.899685112805	53.2924069791705	138.340660819357	319.751300282369	174.670980743266	212.205787290561	294.53939091878	136.975010492842	160.447420004138	192.261386329246	388.701405047031	293.765616648201	441.814741244947	98.0808368043387	61.9924195147567	313.091123856759	184.424055136335	203.098938506334	327.580149175115	40.4068505512066	95.479283927901	246.200333076525	463.736774781697	200.02803168745	206.819840845246	162.171526052428	189.061045893034	108.363269559538	204.440712728683	127.08402018228	33.3888467223523	597.902887282964	315.5076369259	120.836963190616	515.824380978215	1987	221.397909088354	51.0747882800982
219	274.657821810537	197.181434584033	204.702407396727	78.4179225447855	158.546442289451	401.69628889934	170.117556351153	279.583839091366	296.371567754354	138.247355517546	173.602210922514	214.33201719851	412.32932339468	353.617669088067	618.6188634	113.176189504838	59.7490082008282	308.898982619809	207.510991229036	173.234016263514	270.557729238337	26.9661747013533	119.702534083405	265.78659247533	380.396290708001	210.017668007335	264.984543870869	121.951914423375	156.242712396573	179.763188275469	222.835680193247	123.2032107773	40.1495541128776	476.874915259009	323.233755738874	221.733923649633	589.723436650077	1988	238.613938719518	51.0179349462485
220	254.37852707235	204.017226038979	289.430218786247	100.244451664866	159.602645739588	345.415598988075	207.77739828606	251.762522869706	276.051746470935	148.866252845945	174.763971885812	232.71913068144	481.025587472932	338.674683631267	514.164049260793	135.871683152901	52.2258362732767	294.87585549198	202.617646511804	192.109333244812	319.307707399682	26.9887941684592	163.425649839741	291.839820351551	280.436153178285	202.86300489805	247.821394885777	122.229002895422	134.314395674517	175.904370019065	241.445532595317	75.0422812385033	50.3141771435673	434.305392325071	307.35080576012	195.243700235298	489.485582329784	1989	232.835463008324	50.0011760634932
221	283.597852024858	210.915221028466	346.228643166824	93.5252132973682	192.130067756326	363.071663860515	193.824642833672	305.619159889461	266.487481796346	267.16889324291	192.349979242077	335.873953780592	507.06813393413	408.879540501773	426.522724844333	125.613440661134	60.3704152277083	297.962470274132	244.490992513707	170.738020900237	333.069139859467	22.5079405666441	139.96643501759	380.840511909219	304.724748460984	182.456161498127	230.266175137517	99.1502349436207	134.67630714821	138.472293551543	390.887011056134	92.9499876824959	53.8242786154232	533.857122809821	315.009694490306	243.915766898834	568.962535758094	1990	255.620942058935	50.5602737983176
222	227.602104567273	161.778198652199	254.190973990931	104.817668090697	173.810498515447	318.950508314969	175.97851160569	289.491165683727	217.587021346894	249.160969993268	156.531738920704	275.858538522739	437.66501150882	370.802180903203	382.031489684195	107.714844835837	60.7027957304581	282.082661888031	209.722986616428	167.116707048444	359.04634119347	18.0176621868682	150.203628838578	301.32146113935	376.357773351811	166.034428379282	207.509420432709	105.180522042186	123.771210729069	129.397489012383	387.639546730118	93.2270761545425	40.473766474728	383.989016066646	214.975415373965	207.010849678584	479.178330992621	1991	226.133257167483	50.0180378678954
223	185.400462133071	174.697684280821	270.924667260277	112.630809020174	183.011595079281	283.202325509771	177.743458358477	228.368967334015	201.697788182833	243.182833332752	186.539917788528	274.208259901809	391.32589154984	343.690236302723	346.349594483987	115.727791058083	58.3745614148827	287.285767640907	172.45175969277	145.227031916026	282.832874213709	22.5362149005264	180.06572364801	309.092190568004	369.91970752681	175.753259412427	179.484529007096	105.384097246139	90.2064348181159	129.855533221277	342.114727586948	93.5041646265891	54.1057653171849	394.12159485227	251.833837022942	199.236978657276	515.115637675565	1992	218.302828987619	49.8686945504058
224	178.670228191286	162.660357869327	161.412517267321	69.3302374757463	224.591202168073	304.817111284999	165.899025735912	218.232618637207	202.512088998644	276.560684480817	120.888799469401	307.211004887035	477.607220506561	300.598894829024	421.706977465645	86.2527404635731	42.6452353168893	260.092769949964	167.363950390281	159.57876963542	278.159126822963	22.5519228637943	161.324866832286	240.742758318709	323.829401705994	172.327352623688	155.923526582969	223.146069547422	96.0205803421145	120.645011879482	289.679975402208	84.8377671323963	40.6848815010493	287.39792249864	204.677274655498	184.269488777779	436.134427567991	1993	206.242832164273	50.1158522394055
225	229.27091858486	181.92994472865	294.200098912193	87.8992491733195	165.682255842815	405.391430178492	177.706073405899	236.438776383291	242.956638661693	186.836798294292	260.22440268215	349.948288868674	561.460412501322	409.225429852933	488.816737253835	306.406128849185	72.3285735043325	228.092193021233	108.569986356144	197.107607156673	352.617385987164	27.0830419480669	171.849830540342	324.528091912152	404.286217882959	155.466424851871	225.267272907125	147.301425545191	107.532004143398	140.440187189751	345.875213993295	103.001827536922	81.6411966073687	558.664395039627	326.568556340659	241.594758246362	471.4716900541	1994	253.396796349685	50.8011608044604
226	215.525822406874	182.458360612984	178.557130855756	51.4416947469407	199.395943245548	305.646805904812	165.544339925322	222.032689110989	301.056624878652	212.546650093475	394.865209833374	300.617744384946	462.904881047026	307.811677402401	397.200669812053	148.999142215191	61.9745124366312	224.523343766755	168.885423712415	156.674995545707	275.038582840152	22.5864803829838	177.562816780895	306.9310889816	246.541195879439	178.618391912501	127.913086483562	129.95009516015	113.43662753582	160.45401734871	268.387517033237	80.8419754362954	51.2095310498404	461.357018346602	249.173850523148	213.043021732742	363.598823107787	1995	218.521831958738	49.9554721970311
227	201.667628893359	214.589627796104	199.87032373624	58.9413047295903	155.672199170681	288.114205623659	201.964195239858	286.374705771366	222.65943684538	170.462817383782	474.060048241393	325.955631613944	446.402723156249	345.689545867468	386.942113161021	173.109609194432	48.7336418795463	291.494245159656	168.639437007639	152.761513577131	307.090681888402	40.6952487568061	188.310833567356	218.285397393787	366.948075035779	152.616057837269	182.762466781852	207.365535489175	73.8685822231222	151.352823431261	226.631038278049	81.0455506402481	41.0694124418486	426.619171738798	244.114315554541	261.584083982623	387.523307801935	1996	226.269933429496	50.0652111837812
228	231.080475953328	221.659782063008	288.664612656567	99.8281906382654	177.249599993332	320.372078990718	189.935665287793	306.232712934707	269.602999230911	172.033613710577	446.376333777959	361.056960491768	445.442966600578	313.611371600193	484.342166837327	217.20217624683	46.2131420935712	316.856322652086	171.054693439719	167.429295517476	426.364702733858	18.1031135070458	199.202106978822	231.917396236244	408.387881251486	171.430427921088	278.249604691387	196.22104970983	62.5871230040812	137.224767108802	215.172393233345	58.6595038685633	34.2936254065862	464.497354363131	238.979382362249	279.448436447996	474.940636662194	1997	247.079045032525	50.5356827577582
229	209.972429073123	184.244041877285	353.170306294196	148.735562591555	215.900300251182	434.552635666909	241.784510442639	454.912355177028	288.335373746471	243.485997023823	376.97383967118	433.978038370567	526.06314559553	402.074850814098	556.763103165675	227.036617889627	46.3947261489487	343.270205364938	215.801340082594	140.146448276641	423.112211859596	27.1735198164903	265.491282765893	304.006580380373	393.912050622275	172.337719879445	255.120257097862	167.027171657816	56.9633579948901	152.502018023944	240.670187528411	58.7656897002546	51.5582478343889	594.375192892248	295.44039969183	319.864397617898	639.573286399444	1998	282.742956737488	51.6753711628502
230	152.378867591923	178.392197241443	324.540344123501	59.7757117383837	196.602439057976	249.672107118007	157.996977734338	206.410177163218	243.415625348383	168.741224609615	300.343483346287	272.377653862562	394.302550589116	370.235437588496	572.053548769962	106.410455566067	27.3758383833815	285.437882842065	285.822099623599	121.917671063451	356.90597411858	27.1961392835961	226.802569236935	194.77246133726	274.213286450054	132.131302939537	165.948662899839	143.558217898439	74.1462990136995	98.7088411757913	229.211542483707	95.1535007697237	44.7981687623944	367.08881838666	210.146159146867	280.162206298892	417.163292010759	1999	216.548911772284	50.7521975138768
231	123.55726826936	166.090977047047	353.428231051056	59.9365612822475	159.969897920792	246.039483532661	155.581407142993	177.455060152877	267.869782563926	152.39331891813	389.649223550619	335.35621931128	353.225598324899	463.014208471371	534.514343992952	154.512637322241	35.6825235187382	329.201210984367	256.720898554866	141.202023408247	384.213325782113	27.218758750702	136.692267154019	214.902844583667	266.842795925467	178.526971566282	146.39853181655	125.910321166899	79.9686126785975	133.655603695059	223.842246479457	49.9528939884045	34.532386448259	487.941175381279	241.944417508707	246.243058736614	464.380172957152	2000	224.285601619997	51.5075251874804
232	145.593969937965	224.254737594873	308.230451703125	109.044995165367	207.616234582931	299.229160432059	178.706670666067	152.321690605628	292.670771608425	153.555079881427	482.03498119253	310.271230290897	411.625292481011	439.502529051905	476.493211751598	171.467812873666	46.8219827498369	316.202243061609	237.604935576303	103.907548698952	272.243822015519	40.8705496268764	239.038444304136	202.501721742887	259.410101866339	184.097329500362	182.471241142864	90.1055896939356	85.8173157217856	134.113647903952	149.680553661755	45.4776952533659	27.6711480928189	443.432033143015	311.583159383036	222.443295270814	397.829616661302	2001	225.836291753809	50.8973060864647
233	211.557676726125	225.024427795003	283.507059997169	71.7297859445582	217.692578860055	301.342823969394	198.689399057756	183.802019790924	241.162160937963	118.632507625592	512.418894541724	270.164087678842	358.7749075882	496.340223340651	533.819423697978	140.424479226483	38.6956250327962	335.829029005646	208.164128341717	118.445897021969	273.405582978816	27.2753074184666	189.155607831907	163.747663086734	276.328206624451	203.668195095165	183.285541958674	102.290570960149	97.4305271250456	119.596662410979	175.084728495744	45.5405271064376	31.1781079720212	370.632534899909	250.397500861721	220.804954701966	467.445424909259	2002	223.337426503189	51.3765742405846
234	168.162857402089	206.410177163218	366.329809601553	83.3389132773686	206.380017873744	324.462432625692	219.181065459326	215.836525920314	271.82944594451	173.77782595185	534.310454629734	353.784801817238	418.041681316702	367.983858133668	473.112229737804	222.222127148001	44.3743679134251	367.480889149828	201.912673120339	147.418292791905	255.373783625007	50.0634780498109	195.163275463367	157.567207859327	228.109785940093	228.243931946402	219.991596363952	102.472155015527	57.3968977810855	109.948203053274	156.741911469229	54.7315705737799	41.649978764232	446.086050616768	232.5127280441	265.434734098128	544.571210395623	2003	235.470512055081	51.3059042139315
235	139.167842165047	226.497834749537	352.884107203454	95.0724476792611	168.74970690978	263.422544003504	131.056249933479	208.444358406417	213.663486281826	208.241411520995	532.664888397783	342.67644435341	404.328315224518	364.524964622066	465.709694968151	199.580668893579	41.747053977228	312.12100004533	164.123397568103	114.544981424007	96.0243502532988	36.4575544263788	216.762353275327	164.517353286863	244.949979200396	192.138864215756	267.588295862164	169.173507758749	63.209158349492	70.1253745763699	138.257722773303	45.6787571831956	38.2586294946819	466.212349792725	239.692209735348	205.916004638808	578.859495094698	2004	221.163334006622	51.9593346926506
236	124.710861091758	240.277488446712	366.520504275626	99.2919207722976	209.003876058022	344.797647713114	154.501955907219	227.754471810972	339.965878211893	295.7118332971	530.600862024375	365.422203483931	499.762988536738	382.099348085512	576.674517404127	164.041401999845	61.4847381419366	362.994694840502	219.471662779783	162.891579088631	192.472815514832	77.6058208438326	254.290248318784	211.1552387072	319.280375543596	235.745112725378	310.866876258017	145.397934556381	103.597159344777	100.392734838115	226.895874538746	41.1646026992524	52.2933805153289	449.041660985265	221.571817468708	223.426613771387	619.839057986654	2005	257.108588069901	51.6952605963947
237	117.54080417847	247.666828527221	374.874941619317	57.4770083937521	188.461944173994	331.357600181791	193.659395060093	279.078985151934	323.956007889934	299.733071893695	468.538699152708	245.578297731114	452.106598778107	408.848438734502	421.76761020386	165.046711648993	50.5318895144611	336.964714749918	251.387416706867	187.74063450073	309.132717113236	77.7874048992101	182.55951989643	185.288621434603	336.684170525953	246.841217977857	292.183196428588	133.59936918656	57.6419420080655	90.5683462918094	170.706290814435	22.891214870382	52.4347521847404	544.523458187289	273.270494494712	217.522304538231	662.051381835879	2006	250.216324364309	51.8383434946871
238	169.246706867578	261.682101673415	439.164807841644	57.6183800631636	180.778236861844	279.77516208397	179.917440474761	217.719910716141	289.499019665361	227.438741749287	388.934197062662	222.363498817412	450.059851164293	388.171104207105	446.141342647471	157.725544129068	50.7354647184137	273.71534401446	209.778278647132	140.221532341061	310.58036300801	82.5610549363398	188.578497261442	199.070160087371	271.756875154213	238.94953723204	246.746027720453	152.186602121524	51.9314690416354	60.4919948634022	152.123456109186	45.8295536305679	52.576123854152	489.990436269216	159.41226522478	271.564295524548	705.56432504369	2007	235.421613589968	52.0472063189746
239	132.685794042896	216.644543550818	324.921105153117	73.1862282987625	141.829085301903	205.525504671967	154.214500179416	269.597344364135	297.023448229974	237.396333824105	271.501463671476	228.619980587036	578.19127833728	353.16527974595	367.637026304712	162.819636616864	42.4350627683641	276.706768539209	182.860798631909	111.58591530359	253.412487331371	96.5785271973921	157.770783063279	119.713529657693	297.242417237929	226.044817088889	327.617848286958	NA	63.5409105337111	75.7422280817231	152.48536758288	68.8621401703615	56.2370217733802	NA	198.21658936339	193.441682689199	809.966360426317	2008	220.726280245942	55.5167318151352
240	169.839211242045	322.946614170335	406.290868155215	88.897333159365	196.065540873478	391.904887075897	198.081500879286	267.159782624215	365.756783101538	329.388135747256	253.023872320122	265.058371298228	698.192263722776	442.60925002704	595.570568896939	130.102462403849	53.9540263920165	324.564220227669	238.002032887717	155.802889425071	332.827551384406	87.6193332678847	327.851582780385	266.758915401616	380.99476410851	251.70942995386	431.655773081034	NA	92.5588593971239	106.276623719024	178.357011403723	96.6445006431175	84.6571255548149	NA	308.107301271104	211.195451093166	876.156261885535	2009	283.61660284501	56.1722257407889
241	288.747864861888	404.143589576486	381.001989771613	62.0376584489684	188.288214100251	455.820903772446	211.514636906771	339.257134909243	614.621186748307	361.629986991783	280.140529309582	140.743350880823	597.496051034324	737.552963920337	589.392626943654	219.592299937681	65.6162466406725	465.298460489796	315.627017446736	102.595305447547	262.18475649799	115.634171597006	357.006505083494	227.535502803017	340.702895848425	170.376423585808	387.154798983669	NA	69.5247020610036	76.0815200883108	230.039980466459	55.3498360080064	74.3718653662272	NA	244.94495265215	245.798209216865	797.540104844307	2010	299.296121235476	57.2385634225422
242	401.382443793246	640.76426417442	701.008701536719	93.3580805681972	225.597768454283	627.533446713826	292.829107878166	527.013477373241	820.920779850119	657.834422016965	385.072865532135	272.824702497168	892.393269356348	919.119112219702	897.62370696531	246.934209120403	135.118957553101	727.903562084836	410.995717313231	176.522321294026	441.411674907491	69.5689985174192	408.376885677199	288.805670166714	584.128888452565	318.455393312763	526.733561467806	NA	52.2029026469055	96.5728723306156	198.742491973601	124.867940724437	96.0281201644831	NA	297.726222506582	423.048123369463	1219.65391855859	2011	434.259273744917	64.7558118825854
243	493.066683795611	612.737173633949	921.762134119167	164.24749047792	240.848629991135	669.527115714361	211.843561657602	534.895105022567	793.81888834613	533.461282135469	445.900068331675	274.656879332741	893.28799494409	1162.44583049599	922.160488067642	231.804298900715	142.34650561195	694.306741928816	483.830401394057	157.592340600556	238.341324894305	NA	417.451376057093	310.241071001422	494.728272150094	410.502173107352	482.97588819228	NA	104.558486696775	91.6993196471018	315.372862601061	69.5689985174192	89.3233331231918	NA	514.41474835455	467.803566471769	1358.92260584782	2012	469.130695328364	68.6070866573586
244	375.357490250908	468.071230165854	943.430641128772	165.355844366107	343.839461953769	684.163481728171	298.734045429853	537.89564016601	861.589639228635	514.512766045342	529.606862108779	266.216048191076	1039.57657101776	1289.91281082274	1125.77087785798	285.804506704739	137.9539307637	880.686752651276	473.990933203014	148.327155546589	245.810461428214	NA	338.837103971458	379.479259812418	539.127458645483	339.540820725862	565.901367876437	NA	157.219433552574	143.048023251496	252.089248505679	51.1071151293334	107.706362535672	NA	571.044469209628	536.073516426928	1374.92148059549	2013	499.197141499934	71.9551425187691
245	384.482874431791	436.827148748108	825.632854671238	146.588912331357	226.550613506117	722.291420968463	252.939677637006	412.20208889221	762.472076848611	515.421942959291	471.995707708719	221.423534295458	953.467401338461	1129.82133326625	942.701477473874	240.261152164913	68.0151667909537	827.236637720896	329.452538396654	173.763060466378	380.364246462934	NA	346.776222766345	333.660701756138	304.390168843377	438.648958327925	725.060420733337	NA	151.82940303681	148.676186490402	279.052281614379	NA	68.5065118819751	NA	582.446251427302	453.495182730994	1350.20154464146	2014	472.928960646367	70.2310685736392
246	242.078563515015	185.058342693095	892.851941883772	143.452660385279	162.745495030239	461.551168772594	197.483027478777	277.264401235221	535.005689083973	445.99588690761	503.916488184048	149.988115582541	693.310228739098	1070.1496082447	775.415124422136	295.249705017757	68.3475472937035	833.901526535486	327.052361609312	169.535419232443	389.132745718369	NA	332.58156467963	280.344732832066	254.280509381558	371.73114985087	534.92400767498	NA	140.527209306256	92.547549663571	227.993232852645	NA	43.3841379090136	NA	399.912178431366	451.375236008351	1383.38650200059	2015	404.014365398669	70.0097592463389
247	174.391378997096	130.500816352324	619.27074387562	136.230767193206	140.108749164798	264.661902305345	144.91067353581	234.224896040306	183.652479980614	144.301832879544	254.040177543558	72.5971796762144	365.721597263818	NA	315.828079376566	217.71457000863	56.7117164233376	NA	165.350817817861	125.121781410847	229.094989396259	NA	234.152953568539	150.864305773628	161.336804884369	169.141777672948	396.190333614658	NA	117.382467908729	77.2784668893285	182.948763226209	NA	NA	NA	194.101731305719	300.048801955381	729.076632781687	2016	222.898606294098	63.4292661522643
