# Supplementary material for: Data on beetle-killed and surviving lodgepole pine (Pinus contorta) radial growth from the Beaverhead-Deerlodge National Forest, MT prior to a severe mountain pine beetle outbreak
Source: Data Brief. 2018 Aug 14;20:558–61. doi: 10.1016/j.dib.2018.08.019 (PMC6126402; doi:10.1016/j.dib.2018.08.019)
Supplement: Supplementary file 12 — Supplementary material [file mmc12.zip › mmc12.csv]

	S_L1_01A	S_L1_01B	S_L1_02A	S_L1_02B	S_L1_03A	S_L1_03B	S_L1_04A	S_L1_05A	S_L1_05B	S_L1_06A	S_L1_06B	S_L1_07A	S_L1_08A	S_L1_08B	S_L1_09A	S_L1_09B	S_L1_10A	S_L1_10B	S_L2_01A	S_L2_01B	S_L2_02A	S_L2_02B	S_L2_03A	S_L2_03B	S_L2_04A	S_L2_04B	S_L2_05A	S_L2_05B	S_L2_06A	S_L2_06B	S_L2_07A	S_L2_07B	S_L2_08A	S_L2_08B	S_L2_09A	S_L2_09B	S_L2_10A	S_L2_10B	S_L2_12B	S_L2_17A	S_L2_19B	year	mean	se
1	NA	NA	NA	NA	NA	NA	NA	NA	NA	NA	NA	NA	NA	NA	NA	NA	NA	NA	NA	NA	NA	NA	NA	NA	NA	NA	NA	NA	NA	NA	NA	NA	NA	NA	NA	NA	NA	NA	NA	NA	NA	1770	NA	NA
2	NA	NA	NA	NA	NA	NA	NA	NA	NA	NA	NA	NA	NA	NA	NA	NA	NA	NA	NA	NA	NA	NA	NA	NA	NA	NA	NA	NA	NA	NA	NA	NA	NA	NA	NA	NA	NA	NA	NA	NA	NA	1771	NA	NA
3	NA	NA	NA	NA	NA	NA	NA	NA	NA	NA	NA	NA	NA	NA	NA	NA	NA	NA	NA	NA	NA	NA	NA	NA	NA	NA	NA	NA	NA	NA	NA	NA	NA	NA	NA	NA	NA	NA	NA	NA	NA	1772	NA	NA
4	NA	NA	NA	NA	NA	NA	NA	NA	NA	NA	NA	NA	NA	NA	NA	NA	NA	NA	NA	NA	NA	NA	NA	NA	NA	NA	NA	NA	NA	NA	NA	NA	NA	NA	NA	NA	NA	NA	NA	NA	NA	1773	NA	NA
5	NA	NA	NA	NA	NA	NA	NA	NA	NA	NA	NA	NA	NA	NA	NA	NA	NA	NA	NA	NA	NA	NA	NA	NA	NA	NA	NA	NA	NA	NA	NA	NA	NA	NA	NA	NA	NA	NA	NA	NA	NA	1774	NA	NA
6	NA	NA	NA	NA	NA	NA	NA	NA	NA	NA	NA	NA	NA	NA	NA	NA	NA	NA	NA	NA	NA	NA	NA	NA	NA	NA	NA	NA	NA	NA	NA	NA	NA	NA	NA	NA	NA	NA	NA	NA	NA	1775	NA	NA
7	NA	NA	NA	NA	NA	NA	NA	NA	NA	NA	NA	NA	NA	NA	NA	NA	NA	NA	NA	NA	NA	NA	NA	NA	NA	NA	NA	NA	NA	NA	NA	NA	NA	NA	NA	NA	NA	NA	NA	NA	NA	1776	NA	NA
8	NA	NA	NA	NA	NA	NA	NA	NA	NA	NA	NA	NA	NA	NA	NA	NA	NA	NA	NA	NA	NA	NA	NA	NA	NA	NA	NA	NA	NA	NA	NA	NA	NA	NA	NA	NA	NA	NA	NA	NA	NA	1777	NA	NA
9	NA	NA	NA	NA	NA	NA	NA	NA	NA	NA	NA	NA	NA	NA	NA	NA	NA	NA	NA	NA	NA	NA	NA	NA	NA	NA	NA	NA	NA	NA	NA	NA	NA	NA	NA	NA	NA	NA	NA	NA	NA	1778	NA	NA
10	NA	NA	NA	NA	NA	NA	NA	NA	NA	NA	NA	NA	NA	NA	NA	NA	NA	NA	NA	NA	NA	NA	NA	NA	NA	NA	NA	NA	NA	NA	NA	NA	NA	NA	NA	NA	NA	NA	NA	NA	NA	1779	NA	NA
11	NA	NA	NA	NA	NA	NA	NA	NA	NA	NA	NA	NA	NA	NA	NA	NA	NA	NA	NA	NA	NA	NA	NA	NA	NA	NA	NA	NA	NA	NA	NA	NA	NA	NA	NA	NA	NA	NA	NA	NA	NA	1780	NA	NA
12	NA	NA	NA	NA	NA	NA	NA	NA	NA	NA	NA	NA	NA	NA	NA	NA	NA	NA	NA	NA	NA	NA	NA	NA	NA	NA	NA	NA	NA	NA	NA	NA	NA	NA	NA	NA	NA	NA	NA	NA	NA	1781	NA	NA
13	NA	NA	NA	NA	NA	NA	NA	NA	NA	NA	NA	NA	NA	NA	NA	NA	NA	NA	NA	NA	NA	NA	NA	NA	NA	NA	NA	NA	NA	NA	NA	NA	NA	NA	NA	NA	NA	NA	NA	NA	NA	1782	NA	NA
14	NA	NA	NA	NA	NA	NA	NA	NA	NA	NA	NA	NA	NA	NA	NA	NA	NA	NA	NA	NA	NA	NA	NA	NA	NA	NA	NA	NA	NA	NA	NA	NA	NA	NA	NA	NA	NA	NA	NA	NA	NA	1783	NA	NA
15	NA	NA	NA	NA	NA	NA	NA	NA	NA	NA	NA	NA	NA	NA	NA	NA	NA	NA	NA	NA	NA	NA	NA	NA	NA	NA	NA	NA	NA	NA	NA	NA	NA	NA	NA	NA	NA	NA	NA	NA	NA	1784	NA	NA
16	NA	NA	NA	NA	NA	NA	NA	NA	NA	NA	NA	NA	NA	NA	NA	NA	NA	NA	NA	NA	NA	NA	NA	NA	NA	NA	NA	NA	NA	NA	NA	NA	NA	NA	NA	NA	NA	NA	NA	NA	NA	1785	NA	NA
17	NA	NA	NA	NA	NA	NA	NA	NA	NA	NA	NA	NA	NA	NA	NA	NA	NA	NA	NA	NA	NA	NA	NA	NA	NA	NA	NA	NA	NA	NA	NA	NA	NA	NA	NA	NA	NA	NA	NA	NA	NA	1786	NA	NA
18	NA	NA	NA	NA	NA	NA	NA	NA	NA	NA	NA	NA	NA	NA	NA	NA	NA	NA	NA	NA	NA	NA	NA	NA	NA	NA	NA	NA	NA	NA	NA	NA	NA	NA	NA	NA	NA	NA	NA	NA	NA	1787	NA	NA
19	NA	NA	NA	NA	NA	NA	NA	NA	NA	NA	NA	NA	NA	NA	NA	NA	NA	NA	NA	NA	NA	NA	NA	NA	NA	NA	NA	NA	NA	NA	NA	NA	NA	NA	NA	NA	NA	NA	NA	NA	NA	1788	NA	NA
20	NA	NA	NA	NA	NA	NA	NA	NA	NA	NA	NA	NA	NA	NA	NA	NA	NA	NA	NA	NA	NA	NA	NA	NA	NA	NA	NA	NA	NA	NA	NA	NA	NA	NA	NA	NA	NA	NA	NA	NA	NA	1789	NA	NA
21	NA	NA	NA	NA	NA	NA	NA	NA	NA	NA	NA	NA	NA	NA	NA	NA	NA	NA	NA	NA	NA	NA	NA	NA	NA	NA	NA	NA	NA	NA	NA	NA	NA	NA	NA	NA	NA	NA	NA	NA	NA	1790	NA	NA
22	NA	NA	NA	NA	NA	NA	NA	NA	NA	NA	NA	NA	NA	NA	NA	NA	NA	NA	NA	NA	NA	NA	NA	NA	NA	NA	NA	NA	NA	NA	NA	NA	NA	NA	NA	NA	NA	NA	NA	NA	NA	1791	NA	NA
23	NA	NA	NA	NA	NA	NA	NA	NA	NA	NA	NA	NA	NA	NA	NA	NA	NA	NA	NA	NA	NA	NA	NA	NA	NA	NA	NA	NA	NA	NA	NA	NA	NA	NA	NA	NA	NA	NA	NA	NA	NA	1792	NA	NA
24	NA	NA	NA	NA	NA	NA	NA	NA	NA	NA	NA	NA	NA	NA	NA	NA	NA	NA	NA	NA	NA	NA	NA	NA	NA	NA	NA	NA	NA	NA	NA	NA	NA	NA	NA	NA	NA	NA	NA	NA	NA	1793	NA	NA
25	NA	NA	NA	NA	NA	NA	NA	NA	NA	NA	NA	NA	NA	NA	NA	NA	NA	NA	NA	NA	NA	NA	NA	NA	NA	NA	NA	NA	NA	NA	NA	NA	NA	NA	NA	NA	NA	NA	NA	NA	NA	1794	NA	NA
26	NA	NA	NA	NA	NA	NA	NA	NA	NA	NA	NA	NA	NA	NA	NA	NA	NA	NA	NA	NA	NA	NA	NA	NA	NA	NA	NA	NA	NA	NA	NA	NA	NA	NA	NA	NA	NA	NA	NA	NA	NA	1795	NA	NA
27	NA	NA	NA	NA	NA	NA	NA	NA	NA	NA	NA	NA	NA	NA	NA	NA	NA	NA	NA	NA	NA	NA	NA	NA	NA	NA	NA	NA	NA	NA	NA	NA	NA	NA	NA	NA	NA	NA	NA	NA	NA	1796	NA	NA
28	NA	NA	NA	NA	NA	NA	NA	NA	NA	NA	NA	NA	NA	NA	NA	NA	NA	NA	NA	NA	NA	NA	NA	NA	NA	NA	NA	NA	NA	NA	NA	NA	NA	NA	NA	NA	NA	NA	NA	NA	NA	1797	NA	NA
29	NA	NA	NA	NA	NA	NA	NA	NA	NA	NA	NA	NA	NA	NA	NA	NA	NA	NA	NA	NA	NA	NA	NA	NA	NA	NA	NA	NA	NA	NA	NA	NA	NA	NA	NA	NA	NA	NA	NA	NA	NA	1798	NA	NA
30	NA	NA	NA	NA	NA	NA	NA	NA	NA	NA	NA	NA	NA	NA	NA	NA	NA	NA	NA	NA	NA	NA	NA	NA	NA	NA	NA	NA	NA	NA	NA	NA	NA	NA	NA	NA	NA	NA	NA	NA	NA	1799	NA	NA
31	NA	NA	NA	NA	NA	NA	NA	NA	NA	NA	NA	NA	NA	NA	NA	NA	NA	NA	NA	NA	NA	NA	NA	NA	NA	NA	NA	NA	NA	NA	NA	NA	NA	NA	NA	NA	NA	NA	NA	NA	NA	1800	NA	NA
32	NA	NA	NA	NA	NA	NA	NA	NA	NA	NA	NA	NA	NA	NA	NA	NA	NA	NA	NA	NA	NA	NA	NA	NA	NA	NA	NA	NA	NA	NA	NA	NA	NA	NA	NA	NA	NA	NA	NA	NA	NA	1801	NA	NA
33	NA	NA	NA	NA	NA	NA	NA	NA	NA	NA	NA	NA	NA	NA	NA	NA	NA	NA	NA	NA	NA	NA	NA	NA	NA	NA	NA	NA	NA	NA	NA	NA	NA	NA	NA	NA	NA	NA	NA	NA	NA	1802	NA	NA
34	NA	NA	NA	NA	NA	NA	NA	NA	NA	NA	NA	NA	NA	NA	NA	NA	NA	NA	NA	NA	NA	NA	NA	NA	NA	NA	NA	NA	NA	NA	NA	NA	NA	NA	NA	NA	NA	NA	NA	NA	NA	1803	NA	NA
35	NA	NA	NA	NA	NA	NA	NA	NA	NA	NA	NA	NA	NA	NA	NA	NA	NA	NA	NA	NA	NA	NA	NA	NA	NA	NA	NA	NA	NA	NA	NA	NA	NA	NA	NA	NA	NA	NA	NA	NA	NA	1804	NA	NA
36	NA	NA	NA	NA	NA	NA	NA	NA	NA	NA	NA	NA	NA	NA	NA	NA	NA	NA	NA	NA	NA	NA	NA	NA	NA	NA	NA	NA	NA	NA	NA	NA	NA	NA	NA	NA	NA	NA	NA	NA	NA	1805	NA	NA
37	NA	NA	NA	NA	NA	NA	NA	NA	NA	NA	NA	NA	NA	NA	NA	NA	NA	NA	NA	NA	NA	NA	NA	NA	NA	NA	NA	NA	NA	NA	NA	NA	NA	NA	NA	NA	NA	NA	NA	NA	NA	1806	NA	NA
38	NA	NA	NA	NA	NA	NA	NA	NA	NA	NA	NA	NA	NA	NA	NA	NA	NA	NA	NA	NA	NA	NA	NA	NA	NA	NA	NA	NA	NA	NA	NA	NA	NA	NA	NA	NA	NA	NA	NA	NA	NA	1807	NA	NA
39	NA	NA	NA	NA	NA	NA	NA	NA	NA	NA	NA	NA	NA	NA	NA	NA	NA	NA	NA	NA	NA	NA	NA	NA	NA	NA	NA	NA	NA	NA	NA	NA	NA	NA	NA	NA	NA	NA	NA	NA	NA	1808	NA	NA
40	NA	NA	NA	NA	NA	NA	NA	NA	NA	NA	NA	NA	NA	NA	NA	NA	NA	NA	NA	NA	NA	NA	NA	NA	NA	NA	NA	NA	NA	NA	NA	NA	NA	NA	NA	NA	NA	NA	NA	NA	NA	1809	NA	NA
41	NA	NA	NA	NA	NA	NA	NA	NA	NA	NA	NA	NA	NA	NA	NA	NA	NA	NA	NA	NA	NA	NA	NA	NA	NA	NA	NA	NA	NA	NA	NA	NA	NA	NA	NA	NA	NA	NA	NA	NA	NA	1810	NA	NA
42	NA	NA	NA	NA	NA	NA	NA	NA	NA	NA	NA	NA	NA	NA	NA	NA	NA	NA	NA	NA	NA	NA	NA	NA	NA	NA	NA	NA	NA	NA	NA	NA	NA	NA	NA	NA	NA	NA	NA	NA	NA	1811	NA	NA
43	NA	NA	NA	NA	NA	NA	NA	NA	NA	NA	NA	NA	NA	NA	NA	NA	NA	NA	NA	NA	NA	NA	NA	NA	NA	NA	NA	NA	NA	NA	NA	NA	NA	NA	NA	NA	NA	NA	NA	NA	NA	1812	NA	NA
44	NA	NA	NA	NA	NA	NA	NA	NA	NA	NA	NA	NA	NA	NA	NA	NA	NA	NA	NA	NA	NA	NA	NA	NA	NA	NA	NA	NA	NA	NA	NA	NA	NA	NA	NA	NA	NA	NA	NA	NA	NA	1813	NA	NA
45	NA	NA	NA	NA	NA	NA	NA	NA	NA	NA	NA	NA	NA	NA	NA	NA	NA	NA	NA	NA	NA	NA	NA	NA	NA	NA	NA	NA	NA	NA	NA	NA	NA	NA	NA	NA	NA	NA	NA	NA	NA	1814	NA	NA
46	NA	NA	NA	NA	NA	NA	NA	NA	NA	NA	NA	NA	NA	NA	NA	NA	NA	NA	NA	NA	NA	NA	NA	NA	NA	NA	NA	NA	NA	NA	NA	NA	NA	NA	NA	NA	NA	NA	NA	NA	NA	1815	NA	NA
47	NA	NA	NA	NA	NA	NA	NA	NA	NA	NA	NA	NA	NA	NA	NA	NA	NA	NA	NA	NA	NA	NA	NA	NA	NA	NA	NA	NA	NA	NA	NA	NA	NA	NA	NA	NA	NA	NA	NA	NA	NA	1816	NA	NA
48	NA	NA	NA	NA	NA	NA	NA	NA	NA	NA	NA	NA	NA	NA	NA	NA	NA	NA	NA	NA	NA	NA	NA	NA	NA	NA	NA	NA	NA	NA	NA	NA	NA	NA	NA	NA	NA	NA	NA	NA	NA	1817	NA	NA
49	NA	NA	NA	NA	NA	NA	NA	NA	NA	NA	NA	NA	NA	NA	NA	NA	NA	NA	NA	NA	NA	NA	NA	NA	NA	NA	NA	NA	NA	NA	NA	NA	NA	NA	NA	NA	NA	NA	NA	NA	NA	1818	NA	NA
50	NA	NA	NA	NA	NA	NA	NA	NA	NA	NA	NA	NA	NA	NA	NA	NA	NA	NA	NA	NA	NA	NA	NA	NA	NA	NA	NA	NA	NA	NA	NA	NA	NA	NA	NA	NA	NA	NA	NA	NA	NA	1819	NA	NA
51	NA	NA	NA	NA	NA	NA	NA	NA	NA	NA	NA	NA	NA	NA	NA	NA	NA	NA	NA	NA	NA	NA	NA	NA	NA	NA	NA	NA	NA	NA	NA	NA	NA	NA	NA	NA	NA	NA	NA	NA	NA	1820	NA	NA
52	NA	NA	NA	NA	NA	NA	NA	NA	NA	NA	NA	NA	NA	NA	NA	NA	NA	NA	NA	NA	NA	NA	NA	NA	NA	NA	NA	NA	NA	NA	NA	NA	NA	NA	NA	NA	NA	NA	NA	NA	NA	1821	NA	NA
53	NA	NA	NA	NA	NA	NA	NA	NA	NA	NA	NA	NA	NA	NA	NA	NA	NA	NA	NA	NA	NA	NA	NA	NA	NA	NA	NA	NA	NA	NA	NA	NA	NA	NA	NA	NA	NA	NA	NA	NA	NA	1822	NA	NA
54	NA	NA	NA	NA	NA	NA	NA	NA	NA	NA	NA	NA	NA	NA	NA	NA	NA	NA	NA	NA	NA	NA	NA	NA	NA	NA	NA	NA	NA	NA	NA	NA	NA	NA	NA	NA	NA	NA	NA	NA	NA	1823	NA	NA
55	NA	NA	NA	NA	NA	NA	NA	NA	NA	NA	NA	NA	NA	NA	NA	NA	NA	NA	NA	NA	NA	NA	NA	NA	NA	NA	NA	NA	NA	NA	NA	NA	NA	NA	NA	NA	NA	NA	NA	NA	NA	1824	NA	NA
56	NA	NA	NA	NA	NA	NA	NA	NA	NA	NA	NA	NA	NA	NA	NA	NA	NA	NA	NA	NA	NA	NA	NA	NA	NA	NA	NA	NA	NA	NA	NA	NA	NA	NA	NA	NA	NA	NA	NA	NA	NA	1825	NA	NA
57	NA	NA	NA	NA	NA	NA	NA	NA	NA	NA	NA	NA	NA	NA	NA	NA	NA	NA	NA	NA	NA	NA	NA	NA	NA	NA	NA	NA	NA	NA	NA	NA	NA	NA	NA	NA	NA	NA	NA	NA	NA	1826	NA	NA
58	NA	NA	NA	NA	NA	NA	NA	NA	NA	NA	NA	NA	NA	NA	NA	NA	NA	NA	NA	NA	NA	NA	NA	NA	NA	NA	NA	NA	NA	NA	NA	NA	NA	NA	NA	NA	NA	NA	NA	NA	NA	1827	NA	NA
59	NA	NA	NA	NA	NA	NA	NA	NA	NA	NA	NA	NA	NA	NA	NA	NA	NA	NA	NA	NA	NA	NA	NA	NA	NA	NA	NA	NA	NA	NA	NA	NA	NA	NA	NA	NA	NA	NA	NA	NA	NA	1828	NA	NA
60	NA	NA	NA	NA	NA	NA	NA	NA	NA	NA	NA	NA	NA	NA	NA	NA	NA	NA	NA	NA	NA	NA	NA	NA	NA	NA	NA	NA	NA	NA	NA	NA	NA	NA	NA	NA	NA	NA	NA	NA	NA	1829	NA	NA
61	NA	NA	NA	NA	NA	NA	NA	NA	NA	NA	NA	12.5613440661134	NA	NA	NA	NA	NA	NA	NA	NA	NA	NA	NA	NA	NA	NA	NA	NA	NA	NA	NA	NA	NA	NA	NA	NA	NA	NA	NA	NA	NA	1830	12.5613440661134	908.719327966943
62	NA	NA	NA	NA	NA	NA	NA	NA	NA	NA	NA	7.14303921646711	NA	NA	NA	NA	NA	NA	NA	NA	NA	NA	NA	NA	NA	NA	NA	NA	NA	NA	NA	NA	NA	NA	NA	NA	NA	NA	NA	NA	NA	1831	7.14303921646711	911.928480391766
63	NA	NA	NA	NA	NA	NA	NA	NA	NA	NA	NA	6.84207464025321	NA	NA	NA	NA	NA	NA	NA	NA	NA	NA	NA	NA	NA	NA	NA	NA	NA	NA	NA	NA	NA	NA	NA	NA	NA	NA	NA	NA	NA	1832	6.84207464025321	912.578962679873
64	NA	NA	NA	NA	NA	NA	NA	NA	NA	NA	NA	13.3143838251789	NA	NA	NA	NA	NA	NA	NA	NA	NA	NA	NA	NA	NA	NA	NA	NA	NA	NA	NA	NA	NA	NA	NA	NA	NA	NA	NA	NA	NA	1833	13.3143838251789	909.84280808741
65	NA	NA	NA	NA	NA	NA	NA	NA	NA	NA	NA	12.4956847796534	NA	NA	NA	NA	NA	NA	NA	NA	NA	NA	NA	NA	NA	NA	NA	NA	NA	NA	NA	NA	NA	NA	NA	NA	NA	NA	NA	NA	NA	1834	12.4956847796534	910.752157610173
66	NA	NA	NA	NA	NA	NA	NA	NA	NA	NA	NA	8.76127359233122	NA	NA	NA	NA	NA	NA	NA	NA	NA	NA	NA	NA	NA	NA	NA	NA	NA	NA	NA	NA	NA	NA	NA	NA	NA	NA	NA	NA	NA	1835	8.76127359233122	913.119363203834
67	NA	NA	NA	NA	NA	NA	NA	NA	NA	NA	NA	15.462919040969	NA	NA	NA	NA	NA	NA	NA	NA	NA	NA	NA	NA	NA	NA	NA	NA	NA	NA	NA	NA	NA	NA	NA	NA	NA	NA	NA	NA	NA	1836	15.462919040969	910.268540479516
68	NA	NA	NA	NA	NA	NA	NA	NA	NA	NA	NA	16.7924410519682	NA	NA	NA	NA	NA	NA	NA	NA	NA	NA	NA	NA	NA	NA	NA	NA	NA	NA	NA	NA	NA	NA	NA	NA	NA	NA	NA	NA	NA	1837	16.7924410519682	910.103779474016
69	NA	NA	NA	NA	NA	NA	NA	NA	NA	NA	NA	12.8657643942463	NA	NA	NA	NA	NA	NA	NA	NA	NA	NA	NA	NA	NA	NA	NA	NA	NA	NA	NA	NA	NA	NA	NA	NA	NA	NA	NA	NA	NA	1838	12.8657643942463	912.567117802877
70	NA	NA	NA	NA	NA	NA	NA	NA	NA	NA	NA	8.95730897391522	NA	NA	NA	NA	NA	NA	NA	NA	NA	NA	NA	NA	NA	NA	NA	NA	NA	NA	NA	NA	NA	NA	NA	NA	NA	NA	NA	NA	NA	1839	8.95730897391522	915.021345513042
71	NA	NA	NA	NA	NA	NA	NA	NA	NA	NA	NA	10.118441618682	NA	NA	NA	NA	NA	NA	NA	NA	NA	NA	NA	NA	NA	NA	NA	NA	NA	NA	NA	NA	NA	NA	NA	NA	NA	NA	NA	NA	NA	1840	10.118441618682	914.940779190659
72	NA	NA	NA	NA	NA	NA	NA	NA	NA	NA	NA	11.3700521318722	NA	NA	NA	NA	NA	NA	NA	NA	NA	NA	NA	NA	NA	NA	NA	NA	NA	NA	NA	NA	NA	NA	NA	NA	NA	NA	NA	NA	NA	1841	11.3700521318722	914.814973934064
73	NA	NA	NA	NA	NA	NA	NA	NA	NA	NA	NA	12.2569237379806	NA	NA	NA	NA	NA	NA	NA	NA	NA	NA	NA	NA	NA	NA	NA	NA	NA	NA	NA	NA	NA	NA	NA	NA	NA	NA	NA	NA	NA	1842	12.2569237379806	914.87153813101
74	NA	NA	NA	NA	NA	NA	NA	NA	NA	NA	NA	7.95231348403184	NA	NA	NA	NA	NA	NA	NA	NA	NA	NA	NA	NA	NA	NA	NA	NA	NA	NA	NA	NA	NA	NA	NA	NA	NA	NA	NA	NA	NA	1843	7.95231348403184	917.523843257984
75	NA	NA	NA	NA	NA	NA	NA	NA	NA	NA	NA	9.58814077875605	NA	NA	NA	NA	NA	NA	NA	NA	NA	NA	NA	NA	NA	NA	NA	NA	NA	NA	NA	NA	NA	NA	NA	NA	NA	NA	NA	NA	NA	1844	9.58814077875605	917.205929610622
76	NA	NA	NA	NA	NA	NA	NA	NA	NA	NA	NA	12.3386051469739	NA	NA	NA	NA	NA	NA	NA	NA	NA	NA	NA	NA	NA	NA	NA	NA	NA	NA	NA	NA	NA	NA	NA	NA	NA	NA	NA	NA	NA	1845	12.3386051469739	916.330697426513
77	NA	NA	NA	NA	NA	NA	NA	NA	NA	NA	NA	14.2854501144035	NA	NA	NA	NA	NA	NA	NA	NA	NA	NA	NA	NA	NA	NA	NA	NA	NA	NA	NA	NA	NA	NA	NA	NA	NA	NA	NA	NA	NA	1846	14.2854501144035	915.857274942798
78	NA	NA	NA	NA	NA	NA	NA	NA	NA	NA	NA	8.38428247390044	NA	NA	NA	NA	NA	NA	NA	NA	NA	NA	NA	NA	NA	NA	NA	NA	NA	NA	NA	NA	NA	NA	NA	NA	NA	NA	NA	NA	NA	1847	8.38428247390044	919.30785876305
79	NA	NA	NA	NA	NA	NA	NA	NA	NA	NA	NA	7.46819405611366	NA	NA	NA	NA	NA	NA	NA	NA	NA	NA	NA	NA	NA	NA	NA	NA	NA	NA	NA	NA	NA	NA	NA	NA	NA	NA	NA	NA	NA	1848	7.46819405611366	920.265902971943
80	NA	NA	NA	NA	NA	NA	NA	NA	NA	NA	NA	15.3058394082895	NA	NA	NA	NA	NA	NA	NA	NA	NA	NA	NA	NA	NA	NA	NA	NA	NA	NA	NA	NA	NA	NA	NA	NA	NA	NA	NA	NA	NA	1849	15.3058394082895	916.847080295855
81	NA	NA	NA	NA	NA	NA	NA	NA	NA	NA	NA	14.0821890697162	NA	NA	NA	NA	NA	NA	NA	NA	NA	NA	NA	NA	NA	NA	NA	NA	NA	NA	NA	NA	NA	NA	NA	NA	NA	NA	NA	NA	NA	1850	14.0821890697162	917.958905465142
82	NA	NA	NA	NA	NA	NA	NA	NA	NA	NA	NA	15.6498438038576	NA	NA	NA	NA	NA	NA	NA	NA	NA	NA	NA	NA	NA	NA	NA	NA	NA	NA	NA	NA	NA	NA	NA	NA	NA	NA	NA	NA	NA	1851	15.6498438038576	917.675078098071
83	NA	NA	NA	NA	NA	NA	NA	NA	NA	NA	NA	14.295503210895	NA	NA	NA	NA	NA	NA	NA	NA	NA	NA	NA	NA	NA	NA	NA	NA	NA	NA	NA	NA	NA	NA	NA	NA	NA	NA	NA	NA	NA	1852	14.295503210895	918.852248394552
84	NA	NA	NA	NA	NA	NA	NA	NA	NA	NA	NA	7.89450817920579	NA	NA	NA	NA	NA	NA	NA	NA	NA	NA	NA	NA	NA	NA	NA	NA	NA	NA	NA	NA	NA	NA	NA	NA	NA	NA	NA	NA	NA	1853	7.89450817920579	922.552745910397
85	NA	NA	NA	NA	NA	NA	NA	NA	NA	NA	NA	8.62053024145039	NA	NA	NA	NA	NA	NA	NA	NA	NA	NA	NA	NA	NA	NA	NA	NA	NA	NA	NA	NA	NA	NA	NA	NA	NA	NA	NA	NA	NA	1854	8.62053024145039	922.689734879275
86	NA	NA	NA	NA	NA	NA	NA	NA	NA	NA	NA	11.8962689013485	NA	NA	NA	NA	NA	NA	NA	NA	NA	NA	NA	NA	NA	NA	NA	NA	NA	NA	NA	NA	NA	NA	NA	NA	NA	NA	NA	NA	NA	1855	11.8962689013485	921.551865549326
87	NA	NA	NA	NA	NA	NA	NA	NA	NA	NA	NA	14.704224415127	NA	NA	NA	NA	NA	NA	NA	NA	NA	NA	NA	NA	NA	NA	NA	NA	NA	NA	NA	NA	NA	NA	NA	NA	NA	NA	NA	NA	NA	1856	14.704224415127	920.647887792436
88	NA	NA	NA	NA	NA	NA	NA	NA	NA	NA	NA	18.3494143710873	NA	NA	NA	NA	NA	NA	NA	NA	NA	NA	NA	NA	NA	NA	NA	NA	NA	NA	NA	NA	NA	NA	NA	NA	NA	NA	NA	NA	NA	1857	18.3494143710873	919.325292814456
89	NA	NA	NA	NA	NA	NA	NA	NA	NA	NA	NA	10.032676139239	NA	NA	NA	NA	NA	NA	NA	NA	NA	NA	NA	NA	NA	NA	NA	NA	NA	NA	NA	NA	NA	NA	NA	NA	NA	NA	NA	NA	NA	1858	10.032676139239	923.98366193038
90	NA	NA	NA	NA	NA	NA	NA	NA	NA	NA	NA	12.911003328458	NA	NA	NA	NA	NA	NA	NA	NA	NA	NA	NA	NA	NA	NA	NA	NA	NA	NA	NA	NA	NA	NA	NA	NA	NA	NA	NA	NA	NA	1859	12.911003328458	923.044498335771
91	NA	NA	NA	NA	NA	NA	NA	NA	NA	NA	NA	20.1435779355524	NA	NA	NA	NA	NA	NA	NA	NA	NA	NA	NA	NA	NA	NA	NA	NA	NA	NA	NA	NA	NA	NA	NA	NA	NA	NA	NA	NA	NA	1860	20.1435779355524	919.928211032224
92	NA	NA	NA	NA	NA	NA	NA	NA	NA	NA	NA	12.7686891812504	NA	NA	NA	NA	NA	NA	NA	NA	NA	NA	NA	NA	NA	NA	NA	NA	NA	NA	NA	NA	NA	NA	NA	NA	NA	NA	NA	NA	NA	1861	12.7686891812504	924.115655409375
93	NA	NA	NA	NA	NA	NA	NA	NA	NA	NA	NA	10.0719460474089	NA	NA	NA	NA	NA	NA	NA	NA	NA	NA	NA	NA	NA	NA	NA	NA	NA	NA	NA	NA	NA	NA	NA	NA	NA	NA	NA	NA	NA	1862	10.0719460474089	925.964026976295
94	NA	NA	NA	NA	NA	NA	NA	NA	NA	NA	NA	8.00006569236641	NA	NA	NA	NA	NA	NA	NA	NA	NA	NA	NA	NA	NA	NA	NA	NA	NA	NA	NA	NA	NA	NA	NA	NA	NA	NA	NA	NA	NA	1863	8.00006569236641	927.499967153817
95	NA	NA	NA	NA	NA	NA	NA	NA	NA	NA	NA	8.07609223458328	NA	NA	NA	NA	NA	NA	NA	NA	NA	NA	NA	NA	NA	NA	NA	NA	NA	NA	NA	NA	NA	NA	NA	NA	NA	NA	NA	NA	NA	1864	8.07609223458328	927.961953882708
96	NA	NA	NA	NA	NA	NA	NA	NA	NA	NA	NA	11.135375160649	NA	NA	NA	NA	NA	NA	NA	NA	NA	NA	NA	NA	NA	NA	NA	NA	NA	NA	NA	NA	NA	NA	NA	NA	NA	NA	NA	NA	NA	1865	11.135375160649	926.932312419675
97	NA	NA	NA	NA	NA	NA	NA	NA	NA	NA	NA	6.74908349770695	NA	NA	NA	NA	NA	NA	NA	NA	NA	NA	NA	NA	NA	NA	NA	NA	NA	NA	NA	NA	NA	NA	NA	NA	NA	NA	NA	NA	NA	1866	6.74908349770695	929.625458251146
98	NA	NA	NA	NA	NA	NA	NA	NA	NA	NA	NA	12.8871272242907	NA	NA	NA	NA	NA	NA	NA	NA	NA	NA	NA	NA	NA	NA	NA	NA	NA	NA	NA	NA	NA	NA	NA	NA	NA	NA	NA	NA	NA	1867	12.8871272242907	927.056436387855
99	NA	NA	NA	NA	NA	NA	NA	NA	NA	NA	NA	6.89611003389496	NA	NA	NA	NA	NA	NA	NA	NA	NA	NA	NA	NA	NA	NA	NA	NA	NA	NA	NA	NA	NA	NA	NA	NA	NA	NA	NA	NA	NA	1868	6.89611003389496	930.551944983052
100	NA	NA	NA	NA	NA	NA	NA	NA	NA	NA	NA	6.94700383488311	NA	NA	NA	NA	NA	NA	NA	NA	NA	NA	NA	NA	NA	NA	NA	NA	NA	NA	NA	NA	NA	NA	NA	NA	NA	NA	NA	NA	NA	1869	6.94700383488311	931.026498082558
101	NA	NA	NA	NA	NA	NA	NA	NA	NA	NA	NA	6.21784017998492	NA	NA	NA	NA	NA	NA	NA	NA	NA	NA	NA	NA	NA	NA	NA	NA	NA	NA	NA	NA	NA	NA	NA	NA	NA	NA	NA	NA	NA	1870	6.21784017998492	931.891079910007
102	NA	NA	NA	NA	NA	NA	NA	NA	NA	NA	NA	14.1371669411541	NA	NA	NA	NA	NA	NA	NA	NA	NA	NA	NA	NA	NA	NA	NA	NA	NA	NA	NA	NA	NA	NA	NA	NA	NA	NA	NA	NA	NA	1871	14.1371669411541	928.431416529423
103	NA	NA	NA	NA	NA	NA	NA	NA	NA	NA	NA	13.5386935406452	NA	NA	NA	NA	NA	NA	NA	NA	NA	NA	NA	NA	NA	NA	NA	NA	NA	NA	NA	NA	NA	NA	NA	NA	NA	NA	NA	NA	NA	1872	13.5386935406452	929.230653229677
104	NA	NA	NA	NA	NA	NA	NA	NA	NA	NA	NA	15.3463659535208	NA	NA	NA	NA	NA	NA	NA	NA	NA	NA	NA	NA	NA	NA	NA	NA	NA	NA	NA	NA	NA	NA	NA	NA	NA	NA	NA	NA	NA	1873	15.3463659535208	928.82681702324
105	NA	NA	NA	NA	NA	NA	NA	NA	NA	NA	NA	17.2256666788982	NA	NA	NA	NA	NA	NA	NA	NA	NA	NA	NA	NA	NA	NA	NA	NA	NA	NA	NA	NA	NA	NA	NA	NA	NA	NA	NA	NA	NA	1874	17.2256666788982	928.387166660551
106	NA	NA	NA	NA	NA	NA	NA	NA	NA	NA	NA	17.5027551509448	NA	NA	NA	NA	NA	NA	NA	NA	NA	NA	NA	NA	NA	NA	NA	NA	NA	NA	NA	NA	NA	NA	NA	NA	NA	NA	NA	NA	NA	1875	17.5027551509448	928.748622424528
107	NA	NA	NA	NA	NA	NA	NA	NA	NA	NA	NA	22.0539804282004	NA	NA	NA	NA	NA	NA	NA	NA	NA	NA	NA	NA	NA	NA	NA	NA	NA	NA	NA	NA	NA	NA	NA	NA	NA	NA	NA	NA	NA	1876	22.0539804282004	926.9730097859
108	NA	NA	NA	NA	NA	NA	NA	NA	NA	NA	NA	24.2254492703616	NA	NA	NA	NA	NA	NA	NA	NA	NA	NA	NA	NA	NA	NA	NA	NA	NA	NA	NA	NA	NA	NA	NA	NA	NA	NA	NA	NA	NA	1877	24.2254492703616	926.387275364819
109	NA	NA	NA	NA	NA	NA	NA	NA	NA	NA	NA	34.5634882155295	NA	NA	NA	NA	NA	NA	NA	NA	NA	NA	NA	NA	NA	NA	NA	NA	NA	NA	NA	NA	NA	NA	NA	NA	NA	NA	NA	NA	NA	1878	34.5634882155295	921.718255892235
110	NA	NA	NA	NA	NA	NA	NA	NA	NA	NA	NA	41.0684699640526	NA	NA	NA	NA	NA	NA	NA	NA	NA	NA	NA	NA	NA	NA	NA	NA	NA	NA	NA	NA	NA	NA	NA	NA	NA	NA	NA	NA	NA	1879	41.0684699640526	918.965765017974
111	NA	NA	NA	NA	NA	NA	NA	NA	NA	NA	NA	33.7708643890288	NA	NA	NA	NA	NA	NA	NA	NA	NA	NA	NA	NA	NA	NA	NA	NA	NA	NA	NA	NA	NA	NA	NA	NA	NA	NA	NA	NA	NA	1880	33.7708643890288	923.114567805485
112	NA	NA	NA	NA	NA	NA	NA	NA	NA	NA	NA	32.6424043078594	NA	NA	NA	NA	NA	NA	NA	NA	NA	NA	NA	NA	NA	NA	NA	NA	NA	NA	NA	NA	NA	NA	NA	NA	NA	NA	NA	NA	NA	1881	32.6424043078594	924.17879784607
113	NA	NA	NA	NA	NA	NA	NA	NA	NA	NA	NA	28.416019710985	NA	NA	NA	NA	NA	NA	NA	NA	NA	NA	NA	NA	NA	NA	NA	NA	NA	NA	NA	NA	NA	NA	NA	NA	NA	NA	NA	NA	NA	1882	28.416019710985	926.791990144508
114	NA	NA	NA	NA	NA	NA	NA	NA	NA	NA	NA	23.9163165532484	NA	NA	NA	NA	NA	NA	NA	NA	NA	NA	NA	NA	NA	NA	NA	NA	NA	NA	NA	NA	NA	NA	NA	NA	NA	NA	NA	NA	NA	1883	23.9163165532484	929.541841723376
115	NA	NA	NA	NA	NA	NA	NA	NA	NA	NA	NA	24.2782280269419	NA	NA	NA	NA	NA	NA	NA	NA	NA	NA	NA	NA	NA	NA	NA	NA	NA	NA	NA	NA	NA	NA	NA	NA	NA	NA	NA	NA	NA	1884	24.2782280269419	929.860885986529
116	NA	NA	NA	NA	NA	NA	NA	NA	NA	NA	NA	44.4035847251035	NA	NA	NA	NA	NA	NA	NA	NA	NA	NA	NA	NA	NA	NA	NA	NA	NA	NA	NA	NA	NA	NA	NA	NA	NA	NA	NA	NA	NA	1885	44.4035847251035	920.298207637448
117	NA	NA	NA	NA	NA	NA	NA	NA	NA	NA	NA	11.5456671612078	NA	NA	NA	NA	NA	NA	NA	NA	NA	NA	NA	NA	NA	NA	NA	NA	NA	NA	NA	NA	NA	NA	NA	NA	NA	NA	NA	NA	NA	1886	11.5456671612078	937.227166419396
118	NA	NA	23.2556396181984	NA	39.6849125594116	NA	NA	NA	NA	NA	NA	31.874599063322	NA	NA	NA	NA	NA	NA	NA	NA	NA	NA	NA	NA	NA	NA	NA	NA	NA	NA	NA	NA	NA	NA	NA	NA	NA	NA	NA	NA	NA	1887	31.605050413644	463.86087027814
119	NA	NA	19.3522107461131	NA	35.0249881763419	54.9464555112855	NA	NA	NA	NA	NA	41.1862796885622	NA	NA	NA	NA	NA	NA	NA	NA	NA	NA	NA	NA	NA	NA	NA	NA	NA	NA	NA	NA	NA	NA	NA	NA	NA	NA	NA	NA	NA	1888	37.6274835305757	370.118638423026
120	NA	NA	14.7211890154564	NA	6.85369853307149	23.5459227793901	NA	NA	NA	NA	NA	20.9333743286649	NA	NA	NA	NA	NA	NA	NA	NA	NA	NA	NA	NA	NA	NA	NA	NA	NA	NA	NA	NA	NA	NA	NA	NA	NA	NA	NA	NA	NA	1889	16.5135461641457	374.508339709631
121	NA	NA	7.36766309119878	NA	7.52694183873578	17.1153967767572	NA	NA	NA	NA	NA	23.4007811987943	NA	NA	NA	NA	NA	NA	NA	NA	NA	NA	NA	NA	NA	NA	NA	NA	NA	NA	NA	NA	NA	NA	NA	NA	NA	NA	NA	NA	NA	1890	13.8526957263715	375.241711955869
122	NA	NA	37.3221207246467	NA	35.4952845965843	82.0257275481681	NA	NA	NA	NA	NA	22.5440688821604	NA	NA	NA	NA	NA	NA	NA	NA	NA	NA	NA	NA	NA	NA	NA	NA	NA	NA	NA	NA	NA	NA	NA	NA	NA	NA	NA	NA	NA	1891	44.3468004378899	369.4675349521
123	NA	NA	38.9620320898206	25.3152677618919	43.6228989506864	75.9860156716417	NA	NA	NA	NA	NA	63.2920963955468	NA	NA	NA	NA	NA	NA	NA	NA	NA	NA	NA	NA	NA	NA	NA	NA	NA	NA	NA	NA	NA	NA	NA	NA	NA	NA	NA	NA	NA	1892	49.4356621739175	307.182084066
124	NA	NA	106.566906880215	97.7233235603602	38.1062622509828	69.1555649242068	NA	NA	NA	NA	NA	76.0416218616102	NA	NA	NA	NA	NA	NA	NA	NA	NA	NA	NA	NA	NA	NA	NA	NA	NA	NA	NA	NA	NA	NA	NA	NA	NA	NA	NA	NA	NA	1893	77.5187358954751	302.73866651522
125	NA	NA	300.982169132762	200.898881171025	57.8555703085096	116.553087448181	NA	NA	NA	NA	NA	258.222265684017	NA	NA	NA	NA	NA	NA	NA	NA	NA	NA	NA	NA	NA	NA	NA	NA	NA	NA	NA	NA	NA	NA	NA	NA	NA	NA	NA	NA	NA	1894	186.902394748899	286.843971719821
126	NA	NA	307.768951742312	204.624181739652	80.4106347649575	112.562950618857	NA	NA	NA	NA	NA	386.581772483654	NA	NA	NA	NA	NA	NA	NA	NA	NA	NA	NA	NA	NA	NA	NA	NA	NA	NA	NA	NA	NA	NA	NA	NA	NA	NA	NA	NA	NA	1895	218.389698269887	283.385641638073
127	NA	NA	189.474793645512	199.974938771605	73.1127150306685	95.4733149018592	NA	NA	NA	NA	NA	364.813362827665	NA	NA	NA	NA	NA	NA	14.5107023076659	56.9888048953842	NA	NA	4.20219433344171	NA	NA	NA	NA	NA	NA	NA	NA	NA	NA	NA	NA	NA	NA	NA	NA	NA	NA	1896	124.818853339225	200.374509590825
128	NA	NA	291.673001781645	348.726837644958	111.480986108961	189.450289222814	NA	103.476522186879	NA	NA	NA	459.801929983075	NA	NA	NA	NA	NA	NA	99.0779783125881	197.596124814307	NA	NA	31.3292185786589	NA	NA	NA	NA	NA	NA	NA	NA	NA	NA	NA	NA	NA	NA	NA	NA	NA	NA	1897	203.623654292654	174.31064668928
129	NA	3.63042447048837	391.442444637288	343.560802685395	84.5920945868856	169.867485575927	NA	208.241411520996	159.969897920792	NA	NA	476.199158679222	NA	NA	NA	NA	NA	NA	171.589078350094	264.954070422129	NA	NA	79.0537808978721	NA	NA	NA	NA	NA	NA	NA	NA	NA	NA	NA	NA	NA	NA	NA	NA	NA	NA	1898	213.918240886099	145.781971400531
130	32.7529883692658	13.0627422536264	284.05526791522	183.529329548593	67.3456933964737	108.261481957562	112.916379792386	328.256219914167	249.920292937641	NA	NA	414.086730325098	165.486848779761	NA	NA	186.669979724387	NA	NA	190.665457261222	286.759865030696	NA	NA	68.9642419316031	NA	NA	NA	NA	NA	NA	NA	NA	NA	NA	NA	NA	NA	NA	NA	NA	NA	NA	1899	179.515567942513	111.061585011789
131	67.9023836146898	27.3799224538311	506.959748987581	231.311697172632	71.1655559039735	138.331864359927	164.172092254234	424.920198431737	337.125564293782	NA	NA	411.027133239767	229.411661935741	NA	NA	246.313430412054	NA	NA	246.490930396982	373.18853468287	NA	NA	108.82476952035	NA	NA	NA	NA	NA	NA	NA	NA	NA	NA	NA	NA	NA	NA	NA	NA	NA	120.637157897848	1900	231.572665347375	103.820324042368
132	65.5314236390256	32.4561078635015	307.599934057549	314.623278593915	72.8610734591159	93.8396867219925	160.849858023063	481.959582968844	387.476183912131	NA	NA	417.328225625072	236.717435651664	NA	NA	245.343306600626	NA	NA	235.036055263463	386.880537945011	NA	NA	110.123189764079	NA	NA	NA	NA	NA	NA	NA	42.4306645386491	NA	NA	NA	NA	NA	NA	NA	NA	NA	190.262705083032	1901	222.430544100631	98.7963851583095
133	83.8035548308345	39.5114966449335	339.133670317957	298.314014492068	91.9858328971091	129.772909334487	253.659730673209	468.328526604183	335.853847587609	NA	NA	316.507605867538	266.447583569646	NA	NA	315.139128107634	NA	NA	266.743835756879	372.749968348429	NA	NA	159.138946663918	NA	NA	NA	NA	NA	NA	NA	63.6687733547122	NA	158.919349337432	232.861444828648	NA	NA	NA	NA	NA	NA	277.161042836918	1902	235.247434844955	87.1824033781007
134	96.8414785024975	52.5902610210931	445.319187850026	239.08148412349	48.7012834752143	78.6478871270283	236.418670190308	405.373523100367	358.438128855735	NA	NA	387.925431661594	248.253678034911	NA	NA	286.978519879386	NA	NA	255.413996010973	355.38355831865	47.8216375322092	NA	179.738369693506	183.861395892077	NA	NA	NA	NA	NA	NA	78.5699756292193	NA	182.981435789807	176.168892120497	NA	NA	NA	42.6238724868449	NA	129.765369512119	322.073879731168	1903	210.390083327771	74.9376198779221
135	130.268024336693	76.5291970414474	506.25917382583	230.115378690145	69.4615560486664	124.457020405348	303.864894551696	385.357807985815	343.479435435667	NA	NA	411.272177466747	355.695832628417	NA	NA	419.762017453808	NA	NA	345.625457377335	434.939679881831	147.624695429246	NA	249.869713295918	298.501567573488	NA	NA	NA	NA	NA	NA	114.08850801144	NA	245.145072104184	269.805003638537	NA	NA	NA	85.3910015986935	NA	144.831505400939	340.950767508793	1904	262.317195116986	73.1739148828622
136	107.841136860511	74.5735556145877	392.357276418014	206.751982443929	32.3621742431592	63.0759548209798	237.378426745979	355.352770710645	305.322593542962	NA	NA	273.266724583528	349.847757903759	NA	NA	364.173420404129	NA	NA	395.167116887384	436.223962958619	164.423105507256	NA	242.089559089303	334.311639753962	NA	NA	NA	NA	NA	NA	123.797600107359	NA	258.138071000901	346.580501544026	NA	NA	124.508856684132	110.906074653354	NA	150.080164247292	260.37739824438	1905	237.871159373756	70.6949120820725
137	194.897810884138	71.6336532093584	455.081058702526	327.108910277077	48.0625976887395	111.727286973002	302.523120329348	391.209966780923	319.086225117604	NA	NA	301.953863740518	388.84905990175	NA	344.233417672529	404.617027589382	NA	NA	428.332596372066	427.708676071063	131.145471164841	118.461919144502	339.392537552613	363.622070893424	NA	397.016886641818	NA	NA	NA	NA	161.653791583116	139.203970480564	297.370594218195	303.944062686567	NA	NA	144.326337302242	159.095278526033	39.2702223291378	161.432309301038	375.003432758849	1906	263.722901927344	59.4666787934149
138	337.425900551465	99.0679252160966	616.665421087998	385.072865532135	93.5541159497812	154.448548832108	354.809903500104	422.849574713756	321.851454971294	12.3854148775124	NA	480.321556559262	631.781822459276	NA	383.53662672453	541.253688553432	NA	NA	393.24697545751	554.737718381905	159.19298205756	184.174298520375	371.179172021634	444.063807425652	494.890064171754	591.648918787462	NA	NA	NA	NA	259.025885084805	175.552197482598	360.037827834943	380.459750879604	NA	NA	234.13661728674	201.245398840716	82.2227054075481	322.865246920607	536.031104926105	1907	341.281790032783	57.1931467102624
139	397.650545880047	118.915879282946	899.006950210685	355.706199884174	79.0905375319191	160.119123571838	505.620488039356	515.27303146751	383.324569220412	54.5710351891815	NA	507.607231233486	703.974050842443	NA	623.557447051443	785.340358092622	NA	NA	460.190230835059	504.225620901162	158.483296277114	213.124074823205	535.941883694743	596.983028953993	520.629761101146	596.3245511338	NA	NA	NA	NA	319.806278153807	201.946602320998	335.204480386112	358.870097845604	NA	NA	256.979765789522	237.00677633506	118.626538599551	287.554059653523	502.105360019254	1908	396.572898526507	59.9779986101743
140	475.929610029544	145.354894737027	953.527405758144	341.915864771976	89.6657667224331	156.92255304681	556.950656247094	491.212829970727	369.363331467859	99.6246154343127	96.8367661135171	431.412613809646	756.539493281572	1416.51553901049	594.990002574555	741.717459141936	NA	NA	436.7329009685	568.872057889671	155.837132784995	224.978246382995	480.286684880808	628.222083823493	521.196818575119	601.489329456302	NA	NA	NA	NA	405.034545253044	238.103820489693	419.319681208183	488.194701908424	86.1500103838007	NA	258.20718603928	248.460708990783	174.169896715018	367.914114776758	430.002667026715	1909	425.048587931507	62.501630115193
141	525.54729608181	206.495942642661	859.455869498317	463.461257105977	169.561808610733	185.834316078532	662.93134193815	577.329225313135	533.372060904106	133.081634717248	132.279586112786	567.653119940078	990.411274307615	1407.47120792007	572.581336335765	699.187520275433	15.3752686059338	60.4520966367016	552.2165902774	601.534568390513	190.954483785352	210.163752065727	638.787888236047	657.864267147174	860.128798644715	840.727579053207	NA	NA	NA	NA	511.672137967966	298.716766670259	562.805014157059	755.147453576767	116.636339653501	NA	290.271851458144	239.765094684912	201.709097916386	474.082981867764	493.599183750394	1910	479.424055898009	62.4023949235663
142	592.270639973608	216.720570093034	1063.6009583583	464.215867661369	270.746538956818	203.919208348187	810.545984270904	467.460504553997	407.346443286821	201.723235083327	219.126087587888	539.178666605736	887.331535272884	963.113975740573	661.484952680437	884.531747900005	52.8337344517463	93.3866690613448	741.164538834904	809.410926845162	191.792032386799	267.509127727294	729.075376144625	795.235432473634	783.99072988864	853.9982947405	NA	NA	50.3876904116613	NA	718.098965572248	390.517559760071	547.433829621574	566.874004961988	245.015010168325	NA	374.709379686473	338.036626163323	284.462418323126	539.599954180583	680.667831582521	1911	511.013974307039	58.0356384686193
143	819.64874898468	128.754090836928	906.984082276681	377.104215766304	258.311801074644	129.049400546365	766.18166945397	480.536441496768	327.379087245285	172.033613710577	207.299876202715	489.107334574292	1042.21550884678	1302.15873898643	657.340563651821	823.456987599362	67.5520960338145	101.185986983147	800.466812560392	660.432204982219	168.210923769689	210.938154654837	630.13594206806	671.928549138765	740.354007930278	883.428420560064	NA	NA	94.1255716534692	NA	710.647107797933	391.248922529827	503.525359898677	580.265671966445	345.267315814825	271.433605270158	424.718194024111	345.659700737259	234.232435862675	548.371280869405	693.801887989384	1912	499.091903009185	59.6529809095792
144	1139.90333241015	95.2892175723588	661.257815531582	299.323408211667	240.218426504825	102.101761241668	770.745775261106	546.530621733667	337.997670414419	217.204375361687	220.404087479368	481.901149345487	1078.93727121533	914.858484262903	676.856137215921	972.68986430798	75.7761572823819	139.446501433421	731.423088334653	615.736766299597	198.561222077489	219.39469375977	678.259486654279	774.682819174584	707.30602401084	1015.27321024959	NA	NA	179.605166164994	200.497699789162	673.115128684026	429.35989716979	543.721723742093	489.891161941362	490.174219439451	396.413700852329	419.493097122661	371.094663179253	267.324402079263	551.100382407579	685.29194180934	1913	502.799039787898	57.4162620089325
145	662.94893485701	101.387048912977	555.994041284076	300.906770909076	187.671205303086	59.6776940475917	562.905545121973	377.580167053323	232.129453740362	236.580776371233	260.760044229587	363.449597456742	852.296808159316	1491.75385563058	531.961171643379	582.11198596896	62.9122778437278	141.767195926628	644.519095713991	519.625708089059	176.162923094455	202.888137639278	564.40377065847	543.061989284839	715.247341920584	816.777647458565	NA	NA	184.72564803108	184.836232092486	562.586359308369	399.254014770439	412.319270298188	456.807992184204	430.595171401182	355.728819351279	367.098871483152	270.850525673652	257.002385256628	510.616876995625	547.816789766047	1914	427.890260126441	55.9742478212482
146	817.965169481622	268.18362767002	554.17694409324	319.72616754114	284.580856366166	86.5241740688433	766.505881815821	374.848866400292	269.932238141008	309.685637420267	324.26765388117	370.245490684987	1156.36245048158	1087.06896963988	541.854046909534	701.438157252465	116.202485708041	190.023629882094	788.989632119032	694.740910033542	217.302707211745	235.461112749494	652.820440141836	767.574023318041	890.058751855465	1048.21249506322	NA	NA	311.156845259944	300.829173570533	723.405743882692	540.434047030111	591.220091390247	596.746781186443	650.243077528831	572.761663754081	396.542820310391	351.186076374189	405.898797392047	634.727693890547	625.688703507639	1915	526.553693205339	54.3700114668278
147	795.988786391965	216.742561241609	723.066137716839	318.300826954207	252.45335909423	112.363773644619	819.528425986048	310.339088692214	284.552896191549	264.125004120847	258.060159503092	380.699768558338	1208.6259858667	1946.49153825607	487.874573617023	853.628529285173	114.987317669632	242.894435127152	644.577843496613	616.836323728353	203.104907532376	225.456710944137	584.246698177074	657.183798178407	836.694088245262	897.441494591401	214.523340191114	NA	282.870573325552	267.624424177681	731.931083866738	570.077172831588	674.52758874108	502.031532591895	637.83661398054	499.806970833888	427.089468159041	282.74208218602	391.083988915514	502.156882138773	783.922871487322	1916	525.612240655942	62.9840699554645
148	542.246745991232	104.123376114253	604.26681152134	215.179304737183	169.202096251897	95.4365582678122	611.073386164608	215.643632131384	204.796655176334	204.912265785986	188.996014925104	357.849708551718	751.300259213181	1406.94499115059	449.139678676057	705.399391429376	83.5663645854885	172.025759728943	394.361926690269	346.237439626254	118.179175805679	140.468461523634	427.903768974851	518.34488076419	507.583040970053	564.076730863232	150.457155365722	NA	175.23049839487	247.078722382469	480.181127367647	390.604581876576	334.154560121282	372.3965391749	435.243786050699	343.239103597668	280.013923125643	196.231731124852	253.338031585481	264.085105894146	541.487108887594	1917	364.075010014255	53.4659434365835
149	594.155281406496	103.452960241977	672.816049063404	286.646139376636	122.908215227128	58.7427560738834	485.179087120243	271.051901762747	199.319916703331	209.999132610679	147.576943220911	194.271063149747	519.248716970628	1205.57235780741	475.001269400408	626.164968953923	91.7106293806547	182.986776497318	402.962979057267	435.822153258224	99.5055490727417	155.786238984007	349.652979159237	466.157371921287	408.480244075502	512.921549366298	133.77875412708	NA	212.622990794957	175.969400986994	446.724108084712	342.074201041717	286.509480096205	385.311312414542	497.908192234058	385.214551360812	232.854847484075	163.211707380032	242.400262602743	314.49698656924	661.287974821057	1918	343.961449996508	51.2412174483586
150	531.205618610191	72.0426885728558	470.523557391247	187.816975202212	69.6990604532778	42.2607043760899	404.962288622012	201.966394354715	125.726852155929	191.877483706977	207.322495669821	173.271401216091	464.079836699468	813.551860121859	259.256792144844	271.522512342255	77.4858120044654	149.00668203756	422.230052642468	396.768072503654	101.475955985073	145.397934556381	386.822104321654	506.194457017166	587.148587311195	582.242362064084	150.962637623685	NA	270.385569960921	208.765429175614	362.148035620359	281.266476116629	310.65073468345	271.869972489742	437.012188555404	402.904545433911	185.988568277823	107.976539503881	254.709336778773	311.438960280236	432.243879225786	1919	295.754535395244	47.6553367972058
151	599.423732286567	90.3952445365966	499.990754004123	273.148914859018	167.463224718135	145.566323922614	500.567864574587	227.898670913772	168.451883926219	268.162264839975	292.668258334302	254.752062438862	978.167545258779	1130.18418721774	474.920844628476	607.70968291041	109.727034930461	178.524144132894	598.999931437597	426.761485886006	148.383704214353	198.930673373551	311.847053165937	544.861493556815	570.010571067332	616.858000717663	202.73168632513	NA	365.922345034382	212.057189958046	583.868764580847	390.995081843417	369.983167698412	408.638266185977	649.31913512941	602.921895706339	248.983784167605	162.688003884678	204.643345454839	287.204400391179	589.195649084274	1920	391.588206682433	51.6659486329696
152	622.256513533592	100.945655145147	543.822254707008	232.256688242832	197.976885843922	150.676752692208	520.17328768858	176.235808044019	140.434532322975	262.042756510047	294.646205069002	346.643333397098	924.682558649944	944.34861450215	575.538203341323	627.043358259867	118.173835098168	214.69549946853	529.88772049201	373.392109886823	169.802140448732	148.704146665019	348.079355399054	541.354533677613	704.302347274743	689.090755646061	233.710931482179	NA	383.947861202884	188.772019368903	618.868620015961	438.144104388493	372.840132057587	495.300670331579	664.630315245211	564.514040560611	240.309218532513	175.206622290703	238.808479721893	373.806485957831	569.482783501529	1921	401.388703416609	50.4180215752713
153	575.195455582817	108.447464242654	503.993457204061	222.344335102226	162.045862346284	124.487493854088	483.031180222984	264.085105894146	184.335776382769	258.898650582335	270.181994756968	273.130065303097	849.602578299598	726.134217102334	498.122448853033	514.434540388267	126.82609542542	237.372143560672	427.81046367304	250.986549484269	170.796768682859	182.508940254707	455.827501117019	540.21413554436	613.834531947848	572.354513346175	215.638919742403	NA	421.252703167936	239.087767308798	542.163179626647	381.775135723662	381.737750771084	444.71380294568	725.685597671402	552.550855735741	332.033985080109	153.550053333182	260.161884988343	331.959529334219	577.179685502824	1922	378.912328002151	47.5458926341188
154	462.404739496574	101.616699335954	562.287279687747	248.602080660194	165.303065609526	92.3920408272183	481.645423703485	243.310067835222	202.078549212448	280.480449634701	240.515307010589	403.501133878827	789.318556869863	710.764917522442	376.943052063175	356.84973961008	123.144462994678	179.067325502699	443.619586224434	269.336592173887	151.055628766231	175.690741718621	356.170213119109	491.708573291464	549.025674619148	593.231653166341	198.322461035816	NA	383.623334681769	242.212081202793	540.861617790265	405.332054077339	330.976524992911	389.399466934659	601.731546249894	451.61022713884	291.389001805761	163.438216210355	266.761428675739	311.494252310939	564.844850267034	1923	354.801515447719	46.5332634447776
155	422.121667695919	111.061583489706	428.05550790002	225.073436640399	196.970319557711	81.9955682586936	325.236206896272	165.092893061001	151.79830126954	202.922695158468	199.992217531199	292.79360788118	633.706990437396	628.357486466863	319.835494965485	285.450135053414	109.907990667308	220.087414939887	443.998462298457	236.637325038998	106.806610399684	156.659601741705	326.394826266916	404.02892144463	407.361522931558	426.737923941104	158.152486570691	143.445434722175	314.316344991659	213.452371255505	379.816352704148	278.246148939468	313.796097248224	269.939149644845	594.570285796036	396.745453036548	244.064050072084	123.40427270713	232.917679337147	210.17097772883	399.912178431366	1924	287.36668280779	44.41245641502
156	476.798574557527	163.132853404426	503.916488184049	224.471821647237	237.835214317811	143.123421475182	417.644898164554	177.154409735928	156.451314148772	211.018265267504	190.315169680347	377.861025436554	953.033547392999	1146.87766810112	431.130812948619	365.171190230909	145.979443356561	290.079585987744	476.246910887556	306.998633223652	165.515123113644	192.409041183964	316.912871319851	398.878908607601	406.12876197429	489.364631012621	189.743399817393	183.707772011317	477.451711670208	353.65536819991	471.138367073554	362.608593103376	346.782820110917	395.688935427146	644.473856779779	418.449774202404	338.967794225847	156.644522096967	251.325841490857	222.594405877451	490.941396365457	1925	357.771344971064	48.6355402598092
157	434.45713125024	134.245594795403	439.800666194731	189.150581283661	209.115402597224	88.9146119189597	498.051448859062	146.438744202516	126.29202467431	181.203294347875	163.803897595233	176.54713987599	593.691896490092	798.045901261536	272.637777734279	395.792922143979	195.526443574122	236.679736539821	345.623886581008	197.302385901196	136.963386600023	141.786359641815	195.392925886344	304.372575924516	351.569664837192	370.19114113208	162.597526016255	156.948628265835	403.545430335243	221.964830709672	403.215563106616	294.234028112851	290.494276218018	279.034688695519	450.794669685968	339.789634864026	175.846250554974	95.2609432384765	238.33284259414	183.529643707858	397.960621074956	1926	278.467002903015	45.2104632907169
158	405.605686797467	157.374628229662	686.854884154501	215.503202939768	178.152493721974	99.3296198841406	511.722717609689	129.45121024676	101.757442686835	208.330318593092	203.857947291442	202.597854478087	717.780093917908	909.339334289077	307.080314632645	405.500129284306	176.679400926706	266.618486210001	370.902711868118	243.64935984181	126.346060067951	156.154433643007	238.298599234216	320.234163073226	401.716709251588	432.442742040758	160.880959790333	157.876654735705	454.847324209099	274.729450123039	475.404649897129	315.80954397991	323.247264587284	367.943331588437	547.873966752342	497.887457722544	221.752144887024	126.013993724467	256.994845434259	165.94112307747	487.184365711029	1927	317.260185881337	47.3317836650353
159	502.611156436482	128.311754591303	724.401000435349	285.183413837125	214.862318038436	114.876733608226	563.851792829235	144.789722218646	108.822256246228	256.071217194104	246.626333040352	191.566780193537	583.735561052335	840.129419811963	314.963513078298	446.537497481088	225.836843655221	376.377565385529	426.508901836658	311.869672633043	139.632797877779	178.538281299835	263.585906821491	456.574886009308	479.097592061424	506.123457023195	164.098264826875	146.652058343694	624.329964684961	357.547487338443	504.846713768777	373.851724892043	292.594116747678	446.03986920476	543.490188363523	565.841991775284	266.873583533473	105.003336216524	245.2374349282	164.27387985621	534.117560840803	1928	350.397184146767	46.9233952648113
160	269.446547916763	109.876260581507	602.47233379761	235.419643726466	171.930569471539	94.4032884440465	458.341089399156	123.861688597493	93.392952246652	207.913429247961	239.138032791255	192.896302204536	638.489436933956	744.024958945998	266.876096807595	335.734152907507	168.937259991199	308.403867617603	373.221207246467	219.635968075566	144.402678003724	176.858785867226	266.664667622009	333.863334482295	376.48375121722	427.135963730314	161.369477447967	145.252164657255	383.472852393662	230.278741508132	428.281702571078	273.71063162548	256.756398551852	281.856153057708	418.677539669789	373.462481562263	217.846516900081	101.033619739448	202.932119936429	112.603477164088	388.946449274011	1929	281.8610876569	45.3932436520164
161	209.072991096401	90.4417401078698	652.436851678833	220.018614060773	150.688062425761	85.5345723829625	430.47956079153	106.22070336979	67.9592464417198	222.561419154589	178.538281299835	223.898480987956	616.963872390089	772.394483085709	221.185401572316	293.828448501273	168.469791004345	295.073775829156	291.730807086471	171.117839452056	114.605300002956	146.826730895234	207.816354034965	295.429089958277	372.83384887228	409.532677614454	140.240696056248	153.586181648698	269.232919616318	217.405751450782	286.995798638981	281.481989372665	241.515590111492	285.296825331919	336.13941835982	252.570540500209	190.696244869227	99.4757039425326	195.830235583724	120.018892463622	402.870616233252	1930	255.829667031149	46.0905227421969
162	223.33236599178	87.3171120546093	569.76835427374	167.461968081073	96.2232130682711	68.9818348504633	294.828731602176	73.5635335764586	64.9807024468513	202.480987231373	232.30286965484	178.682480402634	488.359007204207	487.399250648535	182.383590707829	250.697522960139	174.50416217336	171.612326135731	298.990713549652	172.174042902192	109.16123409355	136.017453052028	155.11927886365	144.604996570615	312.148646060682	395.773130110262	135.440342481563	124.753586751847	246.506010041719	178.728975973908	209.300442404521	198.050713271281	210.784216614811	214.273897734419	278.729640048855	222.800180196261	140.813722556263	77.1700819427797	190.927151929266	70.387069244414	350.903333035366	1931	209.474118841316	44.6947006068607
163	366.14382731646	155.893367293494	871.804213582516	242.593784710204	197.619058440678	146.967160086849	593.613670833018	96.0083281307655	84.850647662276	336.194082071993	312.981796432414	214.162371195216	515.153650946674	1075.84814315905	282.126015866651	266.430933128582	269.264335542854	373.013862131331	447.465838110224	224.131587162853	181.838210223165	198.12391238011	258.144668345473	252.655991820387	558.535275581565	571.225424946475	260.734911488358	197.686916841995	504.309501425013	339.971533078669	296.692324364285	265.18686243776	404.978939063076	402.411629546562	417.37440703708	303.722894563754	248.06015592745	124.648343397952	272.470330845843	192.447368614338	533.894821921664	1932	337.984904820856	48.4248370134522
164	215.010601211685	90.2281118074256	562.451899142795	155.802889425071	106.949552865423	100.882823292075	376.082883994622	100.150518044524	52.4268982031065	207.954898270988	255.519867683399	168.13709634233	542.679657458897	619.596212874532	185.606864770412	324.369441483146	158.12138480342	257.799407312844	221.733609490368	148.979036022208	100.754646311809	137.649510435567	173.616976407986	150.91425709682	325.634560844747	325.056821955752	145.907815044059	134.67630714821	278.874467470186	167.991012283938	225.746994105329	230.840772433859	186.157271803321	195.639855068916	238.23670985894	184.676639185684	185.520785131703	83.9031433179533	198.316177850509	95.283248546317	360.956429526853	1933	218.94726966653	45.202009401614
165	303.653779525375	113.709003618886	504.684293428586	138.173213930921	144.086005464242	94.2116512921775	421.920919925355	81.9427895021133	49.2963011238042	255.265398678458	294.18470510819	195.191863956514	724.395031409307	662.338209245152	199.383062715668	350.95516931415	168.365804287511	248.876655858118	245.721240196853	218.461640741654	138.511249300447	234.09734737857	218.731817709863	212.573039471765	392.458121542194	497.898767456097	168.541419316847	196.367133768222	392.714161343461	291.338736323303	240.119466336237	258.236402850958	283.994949336272	189.072041467321	348.52231996321	231.682719265021	203.715947303499	92.5057664812782	268.239548019253	140.410656218808	410.882619977702	1934	264.034901711058	45.5692850886688
166	148.59984578892	47.296363240529	368.551543926172	97.6092837470349	58.6701852835855	77.0192854954074	134.099196577746	71.0135028195398	36.2404703740158	175.165153267675	159.581597068809	74.0702724714826	374.661313318873	214.56826496606	108.603601397538	150.816553565293	84.8682405811361	122.715949756728	103.319756713465	68.8737640631797	56.4685571519497	90.0396162482103	51.9779646129085	52.2886681263485	218.564370821426	268.598317900293	85.7042183862564	94.6700096603362	219.119804402581	124.605931897128	79.1194401843321	77.4364889998041	100.598823316191	145.759846030075	127.672754645562	55.7444200452973	89.9350012128457	29.2322054823877	93.5541159497812	44.740991776099	179.629670587692	1935	121.019642972212	44.869460770074
167	219.848653898214	63.4928441661112	475.765618893026	105.592698998337	87.1147934877182	90.5705454066669	241.776970620271	120.114396880291	49.5413453507842	236.620046279403	271.609848618025	131.155210102067	171.765635857226	341.39844446193	79.6327764239287	156.203442488404	139.755634150534	137.388129926789	366.511707816196	190.232231634292	126.398524665266	121.117193255317	92.221138186863	139.878784582555	298.28008529141	423.799592332202	174.275454228179	183.45236052858	321.584419595739	250.651027388866	167.308658359578	120.272733150032	182.929599511023	293.962594507581	202.56989430347	90.9277444913801	207.415486812367	141.911709188693	138.574081153519	100.189473793428	418.177398119337	1936	191.999729973307	44.4860757191097
168	92.8048461019	50.2328098938394	425.047118774942	144.092288649549	82.0411213521707	54.7117785400623	379.998565078057	185.172068347155	79.5602056336308	212.552304960251	335.477798946974	149.32618201043	384.484759387383	494.715391620215	147.285717581924	133.072838257818	151.143279201266	198.443098193714	196.243040858405	156.549331839564	50.0141550451495	147.506257386206	104.65022120226	114.125264645487	375.418122989123	288.442187896693	152.750203843578	197.067394770707	246.210386173016	217.187410761358	100.867743647338	120.999069371542	188.254284899592	193.649341963602	168.793060888399	52.6515220778381	193.491005693861	67.5520960338145	217.984118658308	97.2360625397884	352.368886008265	1937	187.809105895736	44.9524720267681
169	181.989006670538	87.4820456689228	495.929617180827	164.146017035209	246.401395006355	120.813087086449	412.738358758177	198.15909821783	89.937828646234	412.112867660848	347.05676699031	225.351153430976	466.459593134563	780.683261142941	156.538964583807	119.231295185367	259.143694809315	287.479289748368	275.769003132112	236.35081178899	126.13494504163	206.058632945281	178.067984879592	185.253435596883	559.017195894625	557.911983599093	190.786408578385	252.674527217043	459.694487514323	449.012444173587	228.275662032203	197.271598293191	289.078360409045	366.30970340857	337.078754563244	240.460014979886	383.429812574307	166.475193828581	258.036283398924	171.348432352829	437.065909789781	1938	287.883290901199	45.4593033326953
170	299.669925881358	135.274466389454	631.16355702505	250.333098212322	265.787220793861	197.141222198067	518.981053276543	350.866576401319	90.3958728551273	337.001471383965	349.701988004633	258.267818777494	567.748624356747	878.115359064313	247.116421494312	234.83248005951	302.351589370462	368.377185533897	171.185069534842	371.29855254247	166.323769062678	264.459269579189	171.10872883336	248.728686844134	500.639492887089	529.752946167171	219.082105290738	349.749426053702	468.396385005501	355.295279565084	200.175686542169	228.301108932697	264.240614730499	328.751334916373	353.758412438948	254.168982842355	481.458184781331	247.08406308998	325.018180366112	190.58032010031	423.039326910033	1939	326.724923368176	44.8002468300966
171	239.05038235622	85.026576850877	455.656598476664	198.273766349686	163.163326853166	173.275171127276	394.045254150787	277.366502996462	77.3651748465676	360.476394169384	239.898298213424	224.341131392847	493.289108555485	789.781313467737	206.108584268473	236.341072851764	163.609433009976	262.242247643551	214.024141118458	245.513895081716	114.095105356013	225.429064928785	201.027686469823	201.299120075093	424.919255953941	438.018126523084	273.886560814081	336.774020075845	395.961311510212	295.186873164685	158.561521934188	219.748122933299	189.839846711859	276.879556135156	317.626327011481	209.981539691819	310.329978073519	169.382109510947	242.749293546556	153.068761338652	476.838472784227	1940	271.47441532497	44.5812440785699
172	222.579012073449	69.0858215672971	488.541219578115	176.304608923132	131.899139242437	217.435596580991	482.257091793139	244.797926115962	91.2441028715966	502.755355539282	338.477705771887	266.742893279083	556.13729790908	557.509545580168	268.366154203193	262.204862690973	375.455507941701	359.741261488444	210.657924590137	256.447265834739	133.768701030588	253.176239563821	235.746683521705	261.328986659152	434.696834769709	400.711713761705	291.977107950513	357.364960805269	432.793343780899	316.727831512554	150.782310205369	207.139026658851	244.365642966828	452.87471818191	342.185099262389	256.240863197398	333.16841418732	171.644056221532	294.922665222518	172.239702188653	532.484875138733	1941	301.340977325908	43.6481690129536
173	210.324601609591	84.083156577004	440.657378511364	201.350013876081	130.076701344089	204.407411846555	553.518152113782	207.176725770694	74.6857104723209	417.058676975394	300.566222265427	273.507056421527	432.641290696465	652.292652576033	262.008827309389	273.851374976361	315.667229832702	332.374219564493	306.529907599737	253.936190826724	199.687483043801	193.622638426046	200.106885663055	217.870707163514	385.062498276378	378.061773207119	162.11654818099	310.009849782118	332.553918664278	295.257873158656	173.265118030784	197.85719116382	209.489252123001	310.155305521979	312.926190242445	244.418421723409	233.629250073185	156.413615036929	224.681994195762	162.789477327389	449.335714057641	1942	275.025005029952	43.6176463157701
174	225.503834833941	92.1617620857102	520.64641154221	210.977738722272	195.753894882241	288.331289676022	566.351243944431	289.66489575747	92.0753682877365	434.224967553139	368.667468695089	197.404801821703	465.671053378512	827.812177495033	242.161815720335	369.851849125492	297.54495261047	274.48503421459	309.18455339202	288.033466692461	241.547948515824	202.36883237364	243.727271339619	269.782698330697	328.807883584138	423.888813563564	198.887947713463	353.744275272007	367.503508616934	297.731249054828	152.431646348504	195.839346202419	265.200685445436	300.019585143702	329.192414524937	202.014460722315	298.519160492348	208.443101769356	250.937854798138	197.026868225476	566.28087226899	1943	303.668414749688	44.3653344605273
175	175.919135504537	90.60824451851	424.838831182009	180.517484671596	235.800404756081	247.621903752274	579.395450801401	288.831431226473	102.843177107915	434.695892291913	312.792044236137	212.463397888155	648.945913922164	693.324365906039	252.973292678399	353.382992116844	308.799708291955	393.91644885199	268.50312764289	221.127910426755	254.92139428289	223.887485413669	250.098107081834	262.71474317865	392.119772013402	460.165412253096	226.739737383863	335.752059985633	366.249384829621	287.011192442983	197.114518660511	189.909275909503	250.962987539367	222.456175800693	419.019344950499	317.886450883198	247.048248933729	205.606243603164	244.449523490679	195.159819711448	517.422509161096	1944	304.731598665453	44.0056928444055
176	167.497153918793	84.0200105646669	302.898226492187	173.683264012977	195.051434764899	186.460749653657	540.338856772707	242.424452866175	93.0423505065114	350.268417160075	294.446085616969	162.547574693063	565.636217456474	673.826385260799	223.587149155986	351.506518824855	244.11714298793	234.588064151061	231.713821032292	171.440795176845	228.843976143237	182.722568555151	256.580155203986	227.474241746272	385.742338926615	443.090227862304	242.274913055864	329.037848166381	345.491939689557	262.235021980447	269.231034660726	191.480072236298	189.706643183346	197.060797426135	342.173789528836	276.002737625539	156.304287612584	111.484756020145	240.964240600787	226.802569236935	581.270039137798	1945	272.562655357753	44.5643085632783
177	88.7295721116633	44.7752351360232	244.691426125006	105.581389264784	123.931117795137	152.770938355091	488.943343437774	173.906002932117	62.2827026759484	370.935698590981	236.907816166472	144.61347887078	370.032176543808	419.452570577429	89.8746826338968	176.907794712622	185.813895726283	211.697791758475	130.975196843016	134.973815972505	108.779530586139	114.477123022689	124.824586745818	149.368907670519	271.152432727662	261.330243296213	213.624216373656	258.389712572453	327.412073968148	219.371131814868	155.532398297597	100.190416271224	97.4525182736207	139.568709387646	262.498915763349	166.388485871342	131.100232230629	115.393211440476	175.041688676389	142.468713566174	367.296163501797	1946	191.69409898264	44.5690664657822
178	192.241908454793	95.194027314955	468.426544294975	167.356724727178	270.174454934599	236.810740953476	843.136866459245	342.725139039541	79.8797056065009	589.557246398702	327.557529708009	229.814099954666	605.520306990123	880.179071278456	230.318011416302	407.250938870152	278.533604667271	367.652105949449	238.865656708189	285.635174860711	159.050982069617	179.69407323709	160.026132429292	272.371056517989	428.181171606163	367.194061740555	257.267849835856	391.708851694313	394.944377968245	310.356681611074	187.654869021287	221.134507771328	191.629297887343	208.21470798344	304.670084748811	222.352189083859	298.741271092957	165.540570014138	312.883778741622	120.677370283814	690.289587402671	1947	316.619837349482	47.7168153987496
179	216.943309012174	88.4813862920297	563.504646841013	193.147315457558	307.594593350038	318.568490648293	1040.1766152146	398.07748832167	101.191641849923	632.66021176522	376.033560989961	250.272779633373	748.443294854006	918.336227330427	341.671763022792	525.076999661568	388.888958128451	547.018825232035	343.85359912071	340.15154633772	208.130827459589	220.848936999117	274.456131562177	293.492612246604	605.673930870883	458.793478741273	271.212437147345	442.492382780326	405.359700092691	405.851045183712	260.964561911336	227.10950283919	218.717994702187	273.582454645214	433.362914528994	169.090255553429	260.284721261099	148.685297109098	310.85179661328	147.945452039177	885.974367246533	1948	379.584733038947	50.0662335525372
180	199.239806090665	73.8962282384738	360.309575599479	115.726220261757	256.102318961375	261.560522037721	598.307524416746	416.602517722093	94.6879167384617	480.62974679858	273.954419215399	194.818014430737	462.258969597448	646.196706191007	349.832678259022	348.460744747199	299.293248922192	397.178992822743	237.564723190337	223.800463297164	139.519072223719	174.146963088647	175.552197482598	209.750318472515	497.006240983212	457.516421327589	238.15754172407	338.708612831926	330.617440952605	248.41421341951	240.315815877086	165.778074418749	164.02883562923	229.713254830486	316.40864569895	182.173418159303	274.868308518328	146.990407872486	286.814842902134	145.071208920408	543.00575477634	1949	287.682412869475	44.7848264620486
181	219.48674242452	66.7010385839571	350.172912743406	120.378604822458	212.309145688864	259.431150537118	476.043964002135	409.35831922218	66.9068129027672	396.387311474039	321.744326661806	128.871586402172	226.126812657148	443.140493344762	222.816830637325	303.930239678891	203.160513722345	240.801820260596	199.076443272678	201.166230705846	95.7859033708913	135.928231820666	163.280822418411	143.709014345812	341.564006394774	337.444750107387	224.191905741802	308.622836625558	347.172691759228	240.887271580774	177.963369844228	170.873423543606	134.484984155607	175.63262225453	319.487406499468	143.49789931949	132.748625895967	91.3886161336617	206.808845270959	107.475141316368	409.904956343905	1950	231.143039621661	44.1126320098051
182	191.938744763722	72.3068965150227	333.625830077683	120.907020706791	262.875592722514	306.236168686626	531.734662813055	335.029493675307	84.8380812916616	470.713937906054	352.799284201807	105.345141497234	397.681333488052	459.684120258566	238.329072682956	253.12691655916	239.673046020161	254.525867767803	245.238691565261	216.765180708715	114.581423898788	157.11953090619	164.140990486963	115.374361884554	371.131733972565	282.931834382297	255.290845578952	369.453809336283	326.736631547626	290.730838144833	211.133875877156	135.931687572585	165.676286816773	181.197953640364	230.090245948916	128.237298845412	117.734326285931	101.45584979209	194.127492365478	123.431918722482	441.398480218346	1951	242.714207320311	44.4136425488002
183	212.293751884861	59.7634595270347	229.653250410802	129.829772161517	308.4846065488	358.699509364514	727.224978071661	450.852789150059	88.7578464455456	459.280739761845	324.266397244108	201.957912054551	476.681707310813	448.368103520335	239.963329181353	201.418814755195	333.99905128493	367.529583835959	434.066317124133	286.130918181447	94.1463061649828	175.451666517683	165.001158555516	149.560858981653	325.154839646544	318.748503907343	247.255908208131	384.498268235793	292.790152129262	250.911151260583	152.284619812316	124.570746059408	144.612850552249	172.789166743765	292.150209705725	181.42226335583	169.73868027713	124.519223939889	247.932293106449	104.646137131811	484.967657934656	1952	266.8872073182	45.3901938143573
184	145.443173490593	49.6205134856547	330.461303797722	134.651174406981	256.741947225646	304.514575912459	597.23906875526	384.397423111613	89.1505455272443	376.60156094173	271.210238032488	173.988940978171	518.785960372754	465.075093252126	198.843965416312	218.337861991102	245.779359660944	225.077834870114	259.606451407189	190.338103306718	88.618988050257	153.204478141287	76.0997413257016	145.311226599142	305.518628924546	280.521290339197	172.321069438381	342.77257708861	177.151896461806	239.101904475739	194.806390537919	108.989074816133	123.23839661502	173.649334812318	196.152248830717	117.590755501662	107.173862580889	83.5437451183827	183.109298610808	93.4033195024088	358.216018255126	1953	223.325837608997	45.2967828954805
185	116.76168920038	57.7387030617961	325.941494447003	126.819812240113	199.222213171805	274.952189042179	586.221189159855	352.137664788961	82.3653337140211	444.693382593431	301.600434566989	145.612819493887	496.988962223618	396.755506133039	171.319843859681	262.325814008136	236.708953351499	249.91086815968	220.153702544877	176.544940761132	101.485066603769	137.249899850031	71.7891620457111	126.393812276286	274.449534217604	247.414558637137	222.066618311648	383.719467416968	267.806008233058	178.271560083545	186.560338140776	81.0279577213879	137.0171078344	226.556582532159	197.260602718903	134.45293991054	107.631906789782	90.4451958597887	188.40131143578	89.8511206889949	412.443363208005	1954	221.635844659472	45.3660265649271
186	136.679386624139	63.3345078963702	390.843028758983	101.863000199995	288.021214481112	398.754815697784	640.176158029668	383.748998387912	100.719460474089	626.946283046871	372.497070139815	209.6978538752	487.66157363511	570.211632997162	167.341645082441	253.036124531471	391.165984483772	374.434176170018	180.052528958865	192.175935009068	148.83609355647	200.798036046845	130.527834049145	107.280362571846	281.55675927782	323.956007889934	306.300571336024	525.281517343317	451.885116496029	251.257983089539	159.366712131303	109.786411031614	164.326972772056	232.769710323163	326.477135994439	213.253822599798	297.33917829166	254.551942986828	274.057463454436	90.1835011917447	758.772223180479	1955	291.168944734008	47.0378140850554
187	151.898203915924	55.7145749150882	393.258285191063	115.028472533394	306.750133244753	432.172879231814	496.967599393573	359.878549087406	104.835889328087	540.236126692935	286.091019954747	230.533524672338	484.623339379823	516.628628697534	206.644854134441	221.867127178145	289.253032960585	330.264325938342	242.995594410598	188.167576942353	56.1867562909227	157.247707886457	99.3736021812909	88.0010367752959	311.042805446618	302.580611474909	282.172825597189	517.893119740604	287.587674694917	231.210223729921	160.093048352813	118.42893242164	196.535523134455	181.553896088016	281.534139810715	140.353793391778	239.532930987811	92.3100452589596	161.371048244293	106.291703363761	556.99966509249	1956	256.636849457751	45.9153627214891
188	157.431491056692	64.0130919095456	338.087205805046	128.346626269757	374.700583227043	342.086767412331	398.268497155008	316.172083772134	130.876236674428	505.688032281408	289.348223217989	207.183008956001	369.029066009517	498.158891327815	207.806615097739	332.049693043377	283.791374132319	338.833019901008	114.219512425095	233.988648272756	62.6684902538092	137.310532588245	135.999545973902	117.651388239876	301.800239859757	304.27958478197	259.942915980388	471.850566128123	250.573744209587	218.161932802501	151.33931458285	143.635186918452	161.706570339697	187.275050469468	341.695010808428	116.130857395539	159.536043975331	102.775004547333	201.328336886771	138.467267003297	646.069471688537	1957	249.762822521485	45.4121531465941
189	148.176359099216	61.685485912501	320.568114372302	124.605931897128	468.793482316915	343.911090266271	382.718555997535	448.339200867922	128.021471430111	631.357393291776	337.595860714025	168.531366220355	390.930050875488	574.028982230539	223.59091906717	367.404548448346	430.516003266311	463.170345626254	187.560621241679	245.423417213292	113.43662753582	148.941651069631	127.443104222585	142.644956914041	354.415947781344	329.585741925167	383.364467447113	388.019365281937	283.778807761705	266.822061413954	128.193002388997	127.862506841839	212.342446570992	275.428768647728	447.47086465847	154.21418602015	139.862448300756	90.0056870475515	297.305249091001	199.145558311057	840.765592324315	1958	290.194591266129	47.023108684741
190	148.741845776862	67.4264323276709	302.766279600736	125.134347781462	365.69238045214	341.77543558036	434.306648962133	352.008231171633	125.100732740068	560.959956791605	333.634312377848	149.307332454509	439.903396274503	541.254945190494	293.638382145731	126.774259146636	273.616383845872	329.741564920785	198.864071609295	257.042911801859	85.6118555622408	193.125010149718	114.204746939623	148.119810431452	351.225032123093	272.20518042588	297.140629635953	429.301463546433	326.827109416049	277.678777306229	152.525579968846	145.086602724411	190.927151929266	243.284935093994	418.150694581782	201.343416531508	148.881332490682	120.720095943903	273.065034335167	168.496180382635	583.642569909789	1959	266.079342936118	45.1044187325085
191	104.455756617003	51.50672571487	330.103790553744	95.2819919092556	324.14104769723	308.594562291676	418.925097170892	330.91023738792	103.569513329425	477.059955066306	333.56174158755	154.878318707119	361.956712627756	404.513040872549	197.015558491923	99.4464871308542	324.050569828807	301.198310707329	131.326426901687	182.426002208652	76.4839581072357	165.959030155596	100.825017987249	123.865144349412	296.43816951861	196.096642640748	227.666507216672	371.019579114832	234.850387137636	185.557855925016	148.372708640066	124.972555759802	155.371862912998	215.390105604239	412.692491505435	147.725540553426	145.526425695913	121.534396759713	191.722603189155	153.40396927479	478.473357601155	1960	227.045613572006	45.0057994766832
192	129.710077481415	59.9227382745717	220.977113979383	99.938146381141	316.521743034479	254.495394319063	390.714537619452	284.542843095058	111.513972831823	573.684977834971	324.851047636942	130.363528753362	316.527712060521	347.180859900127	168.253649429778	105.192145935005	311.027725801881	242.609806832737	100.070721591122	183.240303024463	73.6367326852872	156.337902653977	170.25515810938	119.279989871497	263.649995311624	184.83528961469	237.450055058481	384.721949632729	181.810250048549	170.98149433089	115.283884016131	108.766964215524	142.295611810961	191.930890782088	341.335298449593	186.804125730695	129.537604044733	132.581179007531	201.250425388962	162.458039302435	569.266641926962	1961	216.970939702683	45.3571564991024
193	160.226251881325	93.2060274837634	234.767449091581	109.005411097932	397.262873346594	363.252619597362	399.469842185741	395.941205317229	123.318507227687	698.833462783374	371.521919780141	166.073069968921	324.694910482058	393.166864844844	213.831561488793	155.433438129009	271.34815394998	324.095494603753	174.346140062885	250.718885790183	90.0933374825866	124.438485008692	97.0139519391796	134.622585913834	305.419040437427	215.405185248976	417.776530896739	439.018723783252	283.79263076938	192.235311110221	125.299281395775	117.608662579788	184.499453360021	282.233458335404	476.629871032029	243.804868678163	184.896550671435	147.286974218985	194.678213557652	200.381146701714	643.641020567312	1962	261.494862751261	46.0483301956803
194	186.063652342244	63.4629990359021	320.853056825983	100.631810039054	465.082633074494	444.678617107959	477.713092178987	445.209860425681	116.467950287269	727.001924993256	428.551251220756	207.286367354304	510.233916851152	484.595379205206	260.138951361972	167.08246368852	375.906326487491	370.235437588496	190.976160774662	247.064899374793	119.807463278035	154.720924915174	101.930858601313	105.023128250241	318.810393282619	204.185929564476	437.366560206729	590.322538369117	388.34609091791	331.750927582021	232.437643979679	185.808869178038	269.309888636331	364.438256664826	626.883451193799	345.625457377335	164.902512546194	151.914854356988	220.743379485956	131.675457845501	828.241633210779	1963	313.743487064908	47.9507380257828
195	171.735790727017	66.5766315148749	243.276452793829	122.956909913259	431.408529739196	346.799156392716	468.628862861867	429.846844031097	143.590890462036	665.727359399845	390.519758874929	193.062178296646	534.392450197992	404.605717855829	266.889919815271	206.847172701332	214.974472896169	327.94740135632	191.790461590473	222.558277561935	104.310929195673	167.002353075853	92.9283106931861	120.365724292578	320.711056838041	216.988547946386	321.618662955663	553.083984009056	369.275681032824	274.201034238705	248.551186859206	152.930217102628	186.962462000436	347.547169603536	583.733047778212	376.0323043529	161.593473004167	153.131279032458	206.025646222419	140.610147352311	620.226102201577	1964	286.877184360255	46.351986032116
196	192.799541150806	86.5304572541505	482.500565223792	163.234326847137	587.205450138225	537.194436685729	555.355983816132	470.361765369587	155.944575253748	758.600378062327	462.643500538247	245.164864137902	524.366999721857	549.879559502394	283.91452456434	297.793138430103	278.299556014579	461.904283786858	240.883187510324	291.585037187344	164.27387985621	183.294024258839	135.192470821195	201.413788206949	446.292139094843	272.380795455215	398.97441302427	675.791451465619	344.71533798559	310.28725241343	274.801392594806	299.695372781852	216.249645354261	370.951406554249	714.082439364633	376.226140619626	356.109266221629	200.183226364538	316.167371383154	212.277101443797	905.595498323794	1965	365.880891336197	47.505694877518
197	157.955822870576	70.2224497893659	345.741067986987	110.78041094721	447.2873956475	358.524836812974	372.879401965757	439.299896325748	145.477102691252	637.783521064694	387.703949379516	267.228897662594	326.095746646294	408.914726339493	178.447175112881	169.344410399104	273.886874973346	398.495005985332	204.403327776105	377.790339601848	175.845308077178	165.876092109541	173.254122456497	212.566442127193	378.639826255379	218.820724781959	363.053756782389	520.549336329214	444.007887076418	309.614009107766	251.979921081334	159.654167859107	227.069290453224	250.872823830209	584.910830864043	281.779184037695	312.420079665952	141.698395047514	315.565128071461	146.62598312467	437.749206191936	1966	296.361338422177	44.5699338106042
198	158.559636978596	39.4961028409309	240.354457466725	164.675689556604	357.460465221938	206.353942654719	381.476998580836	359.946407488724	157.979698974743	558.110532254799	305.268872308586	217.079025814809	285.599989022991	448.871700822706	86.9520589882622	209.63690697772	363.544787714146	359.081212871925	194.482178176068	290.784245219944	123.806082407524	178.529484840405	89.3025986116781	203.474672987704	369.261543865883	195.190921478718	329.128326034804	534.048445802424	289.34068339562	181.491378394209	193.793226907136	195.333235625926	180.789860754663	247.215695822165	515.873075664346	325.086981245226	262.838207769937	149.865279309786	314.821513090356	143.17368695764	453.764417221406	1967	264.923029954228	44.7081731891559
199	164.307809056869	48.125115382546	321.739300113561	143.115881652814	410.525420892989	327.318454507071	324.997760013864	378.785596154506	127.921568783727	554.67174493618	363.567407181251	186.949895629821	405.823399168361	420.409499699713	66.6152731045141	187.699165477703	325.053052044567	349.678111900466	233.365356290284	276.671268542223	131.429471140725	272.325503424512	117.848994417787	127.682179423523	323.582786682687	183.575825119866	417.644898164554	529.667494846993	340.42297994299	199.703191007069	199.755027285853	144.05301874138	186.490908943132	285.04769703449	632.064879957364	282.546046804436	251.791425522119	107.725212091594	253.471549273258	143.90002317915	609.672550000372	1968	277.018115696022	45.8040819000779
200	221.80178205095	68.2504720807075	282.709409622423	143.759279828269	582.960215985429	421.974955318997	464.195761468386	408.694500694477	140.331173924672	788.17815873661	456.457076284798	245.29901014421	295.191585553666	507.000275532812	76.9957235505054	125.512909696219	385.918268115216	330.725825899154	272.815906037738	273.000945845034	156.247738944819	244.293072176531	104.031955768034	215.390105604239	252.942190911129	190.289094461322	489.877024774421	552.218789392257	397.760501622923	312.929331835099	230.961095432492	175.527064741369	250.141146901188	318.366800399932	707.674846988372	289.577245322435	289.621855938116	126.394126435551	329.72899855017	183.031387112999	715.765076389896	1969	317.671772831063	47.5385379480383
201	165.815773530592	54.2882918503584	297.360541121704	176.076529296482	391.486426934438	300.724872694433	322.207711578211	433.945994125501	145.077806264981	582.246131975268	434.002228634	257.215071079276	268.033145381913	563.960806094314	56.5533801535967	160.183526221236	276.862277375561	237.627555043409	180.918980212725	231.447099816002	119.774790714438	172.096445563649	85.3432493903589	123.577688621608	381.491449907043	197.060797426135	345.4897405747	500.659284920807	302.269279642938	233.636475736289	201.916443031523	149.988429741807	237.264701091919	194.246872886314	570.03099141958	278.106348066383	224.592458805134	152.688942786833	293.692103380107	209.98688039933	621.175805660757	1970	271.490812906138	46.0336384320767
202	129.991250023912	51.6402434026476	230.611750329412	108.829796068596	414.671380717931	246.26567820372	303.853584818143	248.273784227894	122.213923250685	589.439750833458	357.741009445904	147.657367992843	290.21121871993	395.986758410706	61.7813044884354	120.460914549982	267.363671987433	207.010535519319	148.533558183929	172.993684425514	137.827952898291	181.219630629674	61.76339741031	108.427358049671	249.611788539058	253.424425383455	341.540130290606	451.182970537952	269.533570033267	209.214991084343	182.584338478393	186.282621350199	180.158714790556	173.972918855638	622.37306662104	280.368294776968	221.624596225288	131.758395891556	252.077938772126	142.269850751202	551.307099204185	1971	239.123297955468	46.1911038637052
203	156.507862816536	48.958265754278	299.516930319128	131.98553304041	335.401458245492	252.686779428392	311.832287680465	271.370773417086	142.68359850368	619.076907608894	341.918063886833	148.149969720926	277.034750812243	413.247296768059	77.3538651130147	86.2131563961379	249.153430170899	277.993250730854	154.518606348283	228.030617805223	104.030699130972	0	76.1622590195081	98.3397040389945	232.290617443491	198.528549513892	294.901302392474	543.300750326512	281.451515923925	250.323045115831	178.293237072855	182.916404821877	195.733788689258	185.26443117117	525.313561588383	263.717853712942	236.843413517073	121.493870214482	227.273808134973	190.757505925972	617.39835465408	1972	239.706538462817	46.6073089458132
204	94.1761512951919	40.4549169188065	122.880255052511	77.6165022588548	281.98935658622	232.301927177044	186.43216116051	169.03873343391	99.5649251738945	479.301795583907	306.044217375491	106.122999838263	106.806296240419	219.03183980828	67.1543704038701	80.5931612981311	163.162698534636	167.881684859593	110.672026000661	185.40800195544	83.6317097126831	0	52.4548583777234	67.4157509126487	196.316868285765	130.634019880836	259.495867345782	366.736960009458	242.812439558894	185.754833784396	117.583215679293	139.00385102853	127.766059947374	132.802975448875	343.36822305573	208.589185827748	128.23478557129	59.1524197559115	138.945417405173	148.236677678165	262.207375965096	1973	163.116524785049	45.5659801313863
205	178.443719360962	69.6377993965328	246.37123571688	123.646489500722	279.495246178535	243.034864318768	340.83861265106	301.393403611117	87.9419748334084	575.425106005794	387.293971538223	133.007178971358	228.32592751466	423.809645428693	72.4388434064735	92.2572665023793	286.774630516168	239.226311544821	194.280802086973	213.568296024422	133.157032940934	0	47.7522083345649	93.5201867491224	215.458278164822	143.393284284126	274.771233305332	389.959612904794	249.364231037955	218.114808912698	133.320395758921	180.252020092368	177.608055715107	186.583900085678	469.077482292799	200.242602465691	105.70422553754	100.184447245182	216.332583400316	162.141680922219	457.569200084169	1974	216.383385252251	45.9838759727678
206	205.579854224874	81.7015151863176	329.761671113768	147.137120249409	406.507952207578	244.867041154341	342.472869149457	314.358756492482	136.508483983784	854.774582285202	480.901494563115	170.822215583353	336.520179389435	552.109776127177	98.5068367681655	109.764419883039	375.432888474595	297.771147281528	195.050492287103	269.684052321374	109.300092488839	174.584586945292	95.6929122283451	104.150079651809	284.344294439351	156.239256644654	342.719798332029	408.833359089765	281.695617673109	210.629650256254	185.298674531095	208.532637159983	158.557437863738	370.091238485696	705.192360473505	403.810266595941	175.369985108689	108.115712058435	277.011503026607	180.675192622806	670.441005017291	1975	281.988268522423	48.352822790472
207	201.227805921856	93.9763460024236	476.568609975284	129.272767784036	566.971080174984	333.936533591123	398.232997158023	433.483237527627	161.528127876973	904.038525004675	582.860941657576	214.432548163425	510.992297317729	722.345456362105	98.7336597577547	162.171526052428	349.869434893069	343.36351066675	240.68715212874	332.279971784885	152.609460492697	203.881509236344	76.7352855195229	141.001275637682	347.952749215114	238.235767381144	346.64113428224	503.334351065338	340.543617100888	293.583404274293	269.091233787642	301.521266432118	249.034049650063	259.219093033001	551.28919212606	325.265109548685	325.425016614752	116.156304296033	311.555513367684	266.3065260595	867.465045809378	1976	335.215108164186	49.0116481943018
208	154.17900018243	50.1866284818316	291.549851349624	92.6392841690558	303.932752953014	207.519473529201	271.232543340328	426.045202760988	97.3994253577751	762.748537002127	371.134875565218	166.876689369709	151.74552251296	295.188758120277	104.175212393038	104.513247762564	288.126771994273	196.98194345053	89.8545764409138	194.874563098502	99.9981508008246	165.089751468348	62.4658575276527	78.5319623581109	318.599906574828	188.721753886446	314.884030784162	408.295518427471	285.877077495037	236.778068389878	192.503288963572	179.458139628806	175.258458569487	135.583284947302	410.892673074193	229.854312340632	177.948604358756	82.7998159780126	207.773942534141	205.700177223507	533.60736619386	1977	227.110414667302	46.8421114593788
209	240.289426498796	53.3367034355861	383.467511686151	88.240111976234	400.712342080236	301.996589400606	231.338086550922	469.432168103389	122.2582197071	986.214106522419	457.009054114034	221.63527764031	391.475117200886	665.309213417652	93.9725760912393	116.364591888966	459.572279560098	348.475510232671	236.633555127813	279.727409875635	241.280913140269	223.120622646928	91.4872621429844	152.229327781612	364.315420392071	201.926496128015	507.68545689056	484.11785712186	424.479747141704	335.266683920653	203.840040213316	203.612903064462	256.75451359626	228.663962884187	542.175745997261	468.8371504548	306.48906689524	128.561511207263	227.689755002309	238.650771770683	954.95463130067	1978	325.209748556191	50.2383813626797
210	128.674608542792	47.5813056942096	230.992825518293	88.4669349658232	324.540658282767	215.324760477044	218.393468181071	273.454277664947	122.823706384747	749.071299225459	279.712330230898	168.279096330272	247.424297574364	645.35852927103	99.4141287265222	128.291334239054	326.64364040508	229.234161950813	124.39324607448	191.111877577297	105.309641500249	220.91302548925	57.8982959685984	147.481438804242	239.835466360352	158.202752053148	336.813918302546	401.725505711018	248.193045296697	245.510753489062	178.486445021051	274.935538601115	192.369771275794	120.21869775639	454.587200337382	354.09676196774	175.648644377063	83.5739044078571	182.300652661774	131.329568494341	630.682579189785	1979	238.519514497132	47.7001143198421
211	188.299209674538	65.6869324753783	280.908648713385	112.071919687101	540.025639985144	245.011554416407	184.769944487496	424.411574581121	131.635245459535	808.482586216026	323.410627405271	174.340799355373	277.392578215487	608.675722651388	99.6409517161114	157.864088365091	348.170461586008	255.238066822372	130.372639372057	203.145434077608	135.127754012531	318.174534929533	77.3384713090121	116.223848538085	348.737204900715	228.501856703261	271.006034510005	290.77576291978	276.21385265186	312.888491130602	226.773038265991	229.998825602697	172.889383549415	175.406427583471	340.097825103343	428.084410552433	190.858036890887	118.279392611329	187.967771649584	163.764941846329	951.261689136375	1980	271.21766291854	49.3330223588717
212	167.422069854373	56.9743535691777	281.913958362534	135.903099079437	500.914382244278	308.653624233563	192.097081033463	433.657595919901	157.152517629053	838.128853610157	383.885971827609	218.830777878451	351.687474561701	653.149679051932	147.252730859061	170.067919187226	351.895762154635	276.771799507138	170.550781978083	266.443185339931	161.812127852857	385.041135446334	87.1980456930383	116.527954706953	293.130700772911	229.316157519072	352.315793092419	529.416481593972	331.552378926314	320.442450666159	249.197098308784	278.939184278849	229.941020297871	231.197343200041	635.757822121659	555.598514768989	346.077846719452	180.478528922692	245.861041069937	150.833204006357	1162.9871269102	1981	320.414038408697	51.1490693081275
213	189.750625480497	66.2536757900859	219.174782274019	108.160950992647	496.542541907543	402.807470220915	240.814072471945	384.542250532944	158.05980958741	765.74435975659	280.809688544797	203.313509284575	485.934011834901	550.107010810514	179.469135203093	170.59633507156	341.695953286225	283.737652897943	108.307977528835	233.562648308929	140.725757961963	215.737879910991	72.8205469138846	116.83206087582	275.215768665815	191.718833277971	313.60414593709	434.537556022172	306.945226148541	247.004580795844	202.493239442722	190.355382066313	226.061467529953	215.67567637645	446.396125811677	412.528814528183	198.527607036096	123.673193038277	228.45661776905	123.917923105992	801.483431943093	1982	276.929177974241	47.9113711210227
214	141.455864094657	48.3755003170371	312.123513319453	94.3231778313799	486.547564880147	300.154045309276	213.935234046362	422.622123405636	192.54947037558	969.903899942777	373.585631994284	242.897890879071	421.872853557755	552.927532694907	100.607933934886	106.153159127738	349.824195958857	285.779059804245	131.413134858926	251.827553837635	93.0775363442316	230.209626469753	68.0933924480281	106.474858215465	302.146129210917	173.030441059561	478.077202767538	557.197899588931	330.746560410668	296.725939405679	187.309607988657	148.216885644448	273.91640594429	188.804691932501	449.563479525026	379.941388091761	175.187772734781	100.958221515762	229.904263663824	142.840992295625	778.316699396991	1983	285.11266670305	49.9524732897365
215	174.682604636084	69.8215825667678	277.671865802391	127.734958180103	438.81986096828	273.182844059677	207.609008919828	419.942030712859	151.618288010489	746.581901206754	376.664392794802	227.431516086183	386.647117610849	464.312314555834	127.407918384865	212.917043867333	353.358487694146	262.49137594098	137.481121069335	322.267087679364	149.740872240704	249.30296998121	97.4899032261984	96.0422573314243	316.481216489248	250.741505257289	388.039785634185	449.562851206496	294.742966122733	313.677030886653	225.78752065056	211.40907939361	244.383550044954	172.778485328743	478.331043453948	372.743999322387	200.511208637572	120.928383536836	260.372685855399	143.444806403645	754.373365146922	1984	281.695824558479	46.8368362689613
216	104.022216830808	30.4608823692066	149.911460721794	56.9181190606784	335.969772356526	142.244089691443	117.896118307591	243.944355391982	76.1145068111735	455.845408195144	292.673284882548	161.50393761354	208.898318544861	241.221851198381	79.8137321607755	77.0868297374596	151.841969407425	131.882802960638	74.6200511858608	161.872446431806	71.4790868508018	121.109653432948	102.634889514982	139.08710323385	162.051203053795	141.865527776685	256.13373488791	388.000829885281	175.527064741369	247.974390448007	124.115215124637	86.8361342193448	78.2869181311308	39.0980630517211	282.265816739736	179.618675013404	98.1936199806026	50.8916018732971	87.1980456930383	64.9794458097899	283.518369730722	1985	157.941647391529	45.995471537553
217	175.708020478216	67.2351093350673	358.047314729629	147.457248540809	435.62548955811	340.56717904579	41.6537486754164	406.919186685933	152.839739234205	719.502629169872	447.933307097078	285.305935950615	359.257456219791	567.695845600167	186.781820422854	255.736009257966	252.903549321489	203.726000399991	207.194318689554	336.874236881495	173.993967526417	296.174275735708	73.4802813711385	139.511846560616	299.200257779646	252.236275041867	507.731638302568	524.110331602058	297.660877379387	426.7869327865	232.93307314115	222.839450104431	283.003462694799	212.783840338821	451.56624484169	222.884689038643	286.182754460231	176.983192936308	341.038732103094	200.349730775178	948.689667230881	1986	305.344040659638	48.0847691278724
218	110.144238434858	64.4626538182743	222.778189047686	109.793950853983	314.462114890785	238.680616900892	97.2800448369387	440.073356437062	127.988484707248	726.831336512166	413.394323304247	191.111877577297	277.91565339231	402.475718036696	128.52381209542	89.4835543485249	220.931875045172	168.830760000242	103.902522150706	216.006800242139	121.823423283844	188.786156535845	49.0653940637654	96.8339386801289	235.084121631063	207.676867321145	405.118425776895	580.264729488649	282.806484835419	456.488492211334	141.406855249261	170.442397031534	163.292760470494	106.732154653794	409.041960841964	159.881933326492	193.62169594825	83.0275814453978	176.590179695344	98.2674474079619	856.473555592264	1987	240.19020580789	49.6766877261977
219	132.504838306049	52.3869999764059	252.249469731012	143.709014345812	300.149332920296	220.062282198658	208.871929166571	327.688219962398	115.673127345911	740.992065398222	338.833648219539	157.931632607143	354.268292926626	437.648989386287	96.6303634761763	119.531317283784	178.670856509816	179.810626324539	115.686007875791	175.772108968349	107.123282939166	207.67655316188	54.0445042604399	75.4560289909811	262.159623756761	143.151067490534	314.119367132279	484.967657934656	312.415053117706	280.46631246776	163.689543622643	151.60603579914	179.78957765376	135.143776135064	424.641225004098	128.312697069099	179.575949353315	95.2279565156138	177.404480511154	84.4497804396779	572.583849609887	1988	223.977449899878	47.5526842444987
220	199.435841472249	55.6665085474883	303.715354741385	173.197259629467	219.484229150397	291.940665475731	237.405130283535	421.378995192611	81.6741833302314	1066.55971031945	492.928453718853	220.797100720332	408.745080336199	473.214331499046	32.2553600929371	143.76933292476	184.395152483922	206.440336452692	115.937335288078	258.821995721587	88.362634089724	146.644832680591	24.5908164959741	70.1765825366234	269.756937270937	169.570605070163	341.848006370658	461.021496251199	269.35261429642	216.695437351806	186.198426667083	162.050574735265	191.157116511509	118.547684623945	242.904488223644	101.837553299501	165.326627554428	95.5898679893073	237.805997506133	75.2373741422912	512.652943194416	1989	237.441243274209	50.256132208025
221	155.67973899305	74.5386839361329	348.460430587934	140.112204916717	281.300405317288	288.966519710577	196.055487776986	479.943622963036	129.421050957285	731.084738805861	463.699075669853	290.17666120074	395.33801952774	653.88701084773	102.29119927868	114.074056685234	214.643663189746	217.844317785223	116.188662700365	242.269886507619	57.806875622379	178.668657394959	64.0096361576267	70.2827683683148	284.05055552624	143.814571858972	360.029973853309	493.991568672828	304.75208031707	268.688167450186	186.924762888593	192.39647481335	165.260025790172	130.15586947896	283.375113105718	145.106708917394	211.405309482426	55.9278890562669	164.331371001771	56.533588119879	586.867100609433	1990	244.886695264479	48.5822393193345
222	156.172340721133	37.4050587707015	269.59294613442	96.9369829191666	288.498736564458	204.002460553507	133.318196644063	409.091912165156	82.2591478823298	745.073936733031	376.289914950494	217.27254792227	374.084831066939	486.44577727817	124.129666450844	126.345745908686	166.694162836536	239.863112375704	69.8338347781168	154.181827615818	100.533478188996	197.696655779221	34.5107094589492	54.1359246066593	351.707266595419	144.11867802784	383.753396617627	510.290151359651	295.196612101911	352.446169187543	215.30811003598	198.322461035816	171.224339443012	136.169191977196	350.874744542218	167.168857486493	187.156298267162	88.1354969408695	154.995185953833	56.6240659883024	750.441033622424	1991	235.568340670455	49.1391384237406
223	83.8663866839063	34.3674528339455	175.331029359785	58.2828269093978	267.814490533223	153.661579872384	133.545019633652	343.000656715261	69.4467905631945	574.107522046879	321.422627574079	131.947833928567	245.114598655444	479.899640665885	43.2534476546243	78.3528915768562	123.03262229621	183.395183542285	34.9508465897172	83.1969132894263	89.2875189669409	126.440307847559	34.5414970669544	48.7760533803698	253.253836902365	150.994681868752	325.084153811838	462.246089067568	308.3485755869	319.242362272488	116.330976847573	109.505866807649	101.968871872421	62.531830973378	265.979800423526	97.3428766900105	203.298743799103	80.3870728200556	100.317336614429	37.7996428079924	425.568623155438	1992	178.957001963611	48.0194124830938
224	123.259759445065	40.7140983127276	124.411781471136	68.1109853668882	274.887158074249	159.377707705591	183.113382681258	307.183358871683	82.6769797052572	456.531217871423	253.928651004356	120.764392400318	238.068320492708	456.005629420477	86.6275324671464	78.4590774085476	153.105832131964	163.078503851519	46.6363146240098	77.3645465280369	97.4286421694535	140.562080984711	69.1753569579244	37.9721162446745	213.970105724817	92.0725408543482	285.842519975848	330.043157815529	229.587591124342	311.243867376448	166.667773458246	149.81627046439	118.352591720158	79.6959224362659	253.611978464874	146.396018542427	153.133792306581	100.837270198598	176.160095661067	52.0401681474496	386.943683957348	1993	172.825823766338	46.4133037717567
225	151.688973845195	47.1097526369057	183.288369392063	63.35618488568	248.122987780522	180.668281118969	211.812459890331	390.843028758983	74.1664052066825	588.691737622638	324.9412113461	92.1969479234304	269.512521362488	726.341248058206	108.510610254991	78.5652632402389	128.876927109683	195.432509953779	40.8397620188712	77.4707323597282	82.1435372726777	150.294106707001	59.3911807975843	54.299287424646	281.812170760557	138.339718341561	271.999091947804	355.804217574966	253.707482881543	313.505814087033	133.741369174502	130.298183626167	102.458332007851	68.4088083504485	281.363551329625	125.069002654267	143.435067466419	72.8459938143787	80.7866834055923	56.8578004817295	364.074460235541	1994	187.879799392863	48.4919561010651
226	180.372657250266	47.2511243063173	146.913438852473	58.5768799817738	209.590411406447	212.618906724508	198.201823877919	367.813897971109	105.014645950077	592.916551423186	309.348544528537	127.033440540557	247.085005567776	591.237684309108	86.9894439408399	108.957973048863	144.248425804433	196.292678022332	58.3959242449271	89.5212534603679	78.4895508572874	164.73757893188	59.4816586660077	103.34174786204	336.935812097505	191.496094358831	289.540174529123	310.193318793088	196.879841689288	305.205726296248	178.884798969526	165.990131922866	97.2750182886929	102.782858528967	275.733503135126	174.561967478186	128.483285550189	77.1138474342804	121.481618003133	33.2088334633016	365.346805260245	1995	191.110850812869	47.2553823198545
227	260.412898241365	94.9263636208692	316.714950982675	58.6673578501972	335.991135186571	281.646294668448	198.694425606002	440.324683849349	149.390270500563	736.106260503359	346.445098900656	121.542879059878	333.033639862481	655.469745226608	136.243019404555	103.091677086814	199.83042550954	229.204630979869	40.9145319240267	143.528058608965	149.822553649697	165.551879747691	59.5721365344311	81.7458116427332	358.86695625295	278.275994069677	392.562108259028	354.007540736378	232.553254589331	280.743086780541	190.770072296587	247.732487813681	135.44191327789	143.091691389381	398.640775884458	186.177063837038	180.536334227518	73.2644539558369	111.676079012749	33.2396210713068	431.929091641896	1996	235.814128152283	48.0819417050553
228	267.447238352018	50.8586151504344	147.705120201178	58.7578357186206	257.73469050418	225.584259605873	227.682529339205	423.979291431987	127.995082051821	580.233627721379	271.627127377619	92.7900806164281	318.625667634588	835.335349422585	109.277158862467	145.850323898498	220.97460070526	187.419563731533	17.5442241739722	107.883548361335	186.561908937103	245.21104554991	69.6151799294269	54.5757475781619	272.011658318419	246.066187070217	358.395717354912	350.139297702013	268.679056831491	266.469888877486	197.13965140174	198.253031838172	103.198491237036	149.231934230822	462.163465180779	219.961751233743	139.796789014296	106.185831691335	127.273772378556	28.5156081981038	384.508007173019	1997	222.177072111896	48.5777652421359
229	377.907206848562	54.213521945203	177.577896425632	58.848313587044	339.846497691056	179.191418412516	142.628306472977	478.625410685589	119.642843822987	933.550646392497	320.563087824057	69.6981179754817	405.6298770609	574.812495438344	109.528486274755	121.818396735598	222.19102538073	198.966173370537	35.1054129482738	48.0135888433435	171.900096022799	214.255362337762	59.7681719160151	71.0424054719528	334.584329996293	220.190145019659	274.699290833565	394.909192130525	246.476793230041	268.040685204281	146.944854779009	173.615719770925	130.680201292844	92.0461514760581	458.208514189175	292.997811403664	155.866977915204	90.1813020768871	153.24688964211	38.0559967685253	311.89354873721	1998	226.047882057331	49.9232766525347
230	166.915645118614	51.1903673346535	126.003312309445	34.3699661080684	196.837116029199	89.8680852893243	185.792532896239	266.665610099805	66.6661669055022	478.00463197724	220.702852940725	63.9694237716607	313.179088451059	399.502200590073	104.284853976648	128.179807699852	126.78682551725	124.115215124637	29.2717895498229	42.0448769607883	116.588587445167	159.217172320992	49.8759249683916	65.671852830641	219.318353058288	194.065288830937	102.756783309942	164.819574500139	147.23859369212	166.974078741971	158.723313955848	112.726627596109	81.8589089782624	155.69261952293	254.249407614287	172.194149095176	109.443349113842	61.6616098083337	92.2195673905362	33.3319838953224	189.218439684979	1999	146.882842804996	46.4290858485566
231	132.757108196132	16.0299765149419	51.9364955898811	49.1533586580659	110.313570278887	47.6507348918539	301.02363815579	228.477038121298	62.3493044402045	457.993629251669	155.603084132302	52.3951681173052	219.823521156985	579.304972932977	115.526100809723	73.3700114689974	122.084803792622	91.9509612186543	41.0068947480422	96.2181865200253	84.756085723403	141.088926072718	79.9321702038158	71.2466089944361	158.032477731323	120.720095943903	217.07148599244	183.670072899474	118.073618292519	162.162729592998	107.985650122577	56.4773536113798	125.791568964593	104.049548686894	151.583102172769	100.260787946665	67.8895030848101	65.928206791174	77.0051483284662	38.1313949922115	164.807950607321	2000	131.747147457372	47.4105388730078
232	138.883528029898	19.256706329444	81.6766966043542	44.2917440266357	151.322978301052	95.4541511866723	294.925492655907	294.887165225533	66.9394854663645	695.166595838104	144.010607240556	46.6162084310268	236.071838361351	492.254582094658	71.6550160394028	55.0868847029009	163.342711793686	108.410079290077	NA	96.3790360638891	162.206711890148	269.626875335079	75.0824936244693	65.8603483898564	185.940501910223	181.461847423265	174.381011741339	245.773076475637	171.653166840227	244.304381910083	102.511424923696	77.137095219917	115.143454824516	115.849370693777	193.36377119139	195.534297555756	130.855188003649	95.0535981233396	77.1465199978777	109.851756158809	289.018670148627	2001	164.35967675158	48.8411831072804
233	220.639078609857	70.8014453154224	104.062115057508	29.5561036849728	128.374272285109	47.8034162948184	346.620713929992	355.544093703248	49.17880555856	677.558911492529	277.031923378855	64.1629458791219	197.158500957661	539.172697579695	77.2856925524318	98.0579031779675	163.986109969141	152.19634105875	NA	54.2838936206434	171.399011994552	176.113600089794	70.2045427112404	38.4603197430423	179.486728121953	188.666461855743	169.545158169669	290.067962094926	184.075652511052	234.635188040865	119.853958849308	92.7511248675236	109.9180437638	104.479318561905	193.856372919473	190.684620976409	94.458894634015	62.1705478182152	103.081938149588	143.784412569498	281.498011495198	2002	171.316670851101	49.0557820461858
234	209.863415808044	51.6829690627364	141.424134008856	54.2449378717389	175.54591429729	79.7854578268932	253.65690323982	291.057249621541	49.2548321007769	590.218237493018	284.427546644671	NA	300.433018736915	631.893663157744	94.0124743179399	73.6489848966362	205.887416145661	163.614145398956	NA	48.2950755451052	90.2227710999145	172.179383609704	70.3276931432611	32.9904927738771	179.911471448719	243.294988190485	181.147059839376	316.324765175099	226.464848026674	268.791211689224	108.678057143428	72.2805071367325	88.1153907478865	81.4024355656959	333.471263719126	135.038218621904	115.726220261756	70.6308568343325	103.333265561875	197.41988146644	340.419524191071	2003	182.746581600537	50.1759085329097
235	140.361333214146	25.9018031103171	74.5248609284571	83.9826256120891	58.6409684719071	63.9301538634909	363.70218150609	245.694222500032	49.3308586429937	277.224188849255	218.798105314853	NA	190.214638715432	489.564436305389	88.6482048619354	67.591051782719	155.075296566499	114.866366352469	NA	NA	61.689884142216	187.446581428354	NA	38.5174967293377	83.1793203705662	115.172357476929	71.5488302077115	168.127671564369	179.428922817127	248.17796565196	114.642999114799	41.3584389659789	71.7121930256981	93.1821513795961	216.136233859467	124.102962913288	116.030326430624	58.3029331023808	82.8475681863472	179.066068865638	274.763379323698	2004	141.445556274437	51.5289740598546
236	170.086140424617	38.9281028891618	119.370467739921	59.3911807975843	88.0792624323702	64.0206317319142	387.23930782605	467.179960330031	49.4068851852106	502.606129888236	593.592308002973	NA	278.045087009638	445.819957719009	66.5917111596121	73.8224008111144	244.088240335516	236.067125972371	NA	NA	136.215373389204	232.015413927036	NA	110.219636658544	NA	108.563389011572	66.1393218174952	124.834325683044	179.994409494774	344.018218575758	97.6441554254897	36.2216208180942	99.46910659796	81.6663293485974	349.879173830295	124.407069082156	79.2859445949724	41.7203504396724	129.77133853816	97.1506112196108	350.68844809786	2005	185.395531577934	54.8726800044408
237	123.495693053349	45.5304740099462	179.357294504626	64.4425476252914	88.2206341017818	58.7650613817239	469.96215478405	389.424285516622	49.4829117274275	536.440454448868	314.466198961235	NA	175.165153267675	419.897734256443	66.6821890280355	73.9128786795378	240.238846857073	264.8890394542	NA	NA	99.4954959762502	136.010855707455	NA	NA	NA	149.537297036751	93.8522530926068	NA	216.739733808221	307.199066834951	126.632573317959	56.9818933915463	NA	75.9432900115529	302.152412396224	141.740806548338	100.631810039054	50.1473585736617	119.736463284064	165.732835484537	402.143965852477	2006	185.001565545865	58.3024079045942
238	111.972959518513	32.5971653736477	149.740872240704	94.3762707472256	58.8922958841943	53.4887565200198	420.726800557725	350.936005598963	36.0353243737364	664.944788669835	142.352788797257	NA	127.583847573466	412.056004833818	NA	NA	204.722199430444	238.52573638307	NA	NA	74.859126386799	146.272553951141	NA	NA	NA	170.297883769469	NA	NA	169.138321921029	269.654207191165	NA	NA	NA	140.481970372044	162.093300395354	56.8062783622106	74.2948963462143	87.9755898748018	93.9386468905805	117.425193568818	285.727851843992	2007	176.711344192008	68.2664766881229
239	106.288875930373	42.4702486060843	172.51270659025	NA	100.26110210593	58.9102029623197	NA	359.433071249127	76.7085819819673	NA	NA	NA	NA	NA	NA	NA	195.107040954867	183.842546336156	NA	NA	95.9495803481434	102.727252338998	NA	NA	NA	NA	NA	NA	NA	NA	NA	NA	NA	NA	183.636143698815	NA	NA	NA	109.85238447734	NA	NA	2008	137.515364429259	135.302735165905
240	NA	NA	NA	NA	NA	NA	NA	NA	NA	NA	NA	NA	NA	NA	NA	NA	NA	NA	NA	NA	108.864981906316	NA	NA	NA	NA	NA	NA	NA	NA	NA	NA	NA	NA	NA	NA	NA	NA	NA	NA	NA	NA	2009	108.864981906316	950.067509046842
241	NA	NA	NA	NA	NA	NA	NA	NA	NA	NA	NA	NA	NA	NA	NA	NA	NA	NA	NA	NA	NA	NA	NA	NA	NA	NA	NA	NA	NA	NA	NA	NA	NA	NA	NA	NA	NA	NA	NA	NA	NA	2010	NA	NA
242	NA	NA	NA	NA	NA	NA	NA	NA	NA	NA	NA	NA	NA	NA	NA	NA	NA	NA	NA	NA	NA	NA	NA	NA	NA	NA	NA	NA	NA	NA	NA	NA	NA	NA	NA	NA	NA	NA	NA	NA	NA	2011	NA	NA
243	NA	NA	NA	NA	NA	NA	NA	NA	NA	NA	NA	NA	NA	NA	NA	NA	NA	NA	NA	NA	NA	NA	NA	NA	NA	NA	NA	NA	NA	NA	NA	NA	NA	NA	NA	NA	NA	NA	NA	NA	NA	2012	NA	NA
244	NA	NA	NA	NA	NA	NA	NA	NA	NA	NA	NA	NA	NA	NA	NA	NA	NA	NA	NA	NA	NA	NA	NA	NA	NA	NA	NA	NA	NA	NA	NA	NA	NA	NA	NA	NA	NA	NA	NA	NA	NA	2013	NA	NA
245	NA	NA	NA	NA	NA	NA	NA	NA	NA	NA	NA	NA	NA	NA	NA	NA	NA	NA	NA	NA	NA	NA	NA	NA	NA	NA	NA	NA	NA	NA	NA	NA	NA	NA	NA	NA	NA	NA	NA	NA	NA	2014	NA	NA
246	NA	NA	NA	NA	NA	NA	NA	NA	NA	NA	NA	NA	NA	NA	NA	NA	NA	NA	NA	NA	NA	NA	NA	NA	NA	NA	NA	NA	NA	NA	NA	NA	NA	NA	NA	NA	NA	NA	NA	NA	NA	2015	NA	NA
247	NA	NA	NA	NA	NA	NA	NA	NA	NA	NA	NA	NA	NA	NA	NA	NA	NA	NA	NA	NA	NA	NA	NA	NA	NA	NA	NA	NA	NA	NA	NA	NA	NA	NA	NA	NA	NA	NA	NA	NA	NA	2016	NA	NA
