# Supplementary material for: Data on beetle-killed and surviving lodgepole pine (Pinus contorta) radial growth from the Beaverhead-Deerlodge National Forest, MT prior to a severe mountain pine beetle outbreak
Source: Data Brief. 2018 Aug 14;20:558–61. doi: 10.1016/j.dib.2018.08.019 (PMC6126402; doi:10.1016/j.dib.2018.08.019)
Supplement: Supplementary file 13 — Supplementary material [file mmc13.zip › mmc13.csv]

	S_L1_11A	S_L1_11B	S_L1_12A	S_L1_12B	S_L1_13A	S_L1_13B	S_L1_14A	S_L1_14B	S_L1_15A	S_L1_15B	S_L1_16A	S_L1_16B	S_L1_17A	S_L1_17B	S_L1_18A	S_L1_18B	S_L1_20A	S_L1_20B	S_L2_11A	S_L2_11B	S_L2_12A	S_L2_13A	S_L2_14A	S_L2_14B	S_L2_15A	S_L2_15B	S_L2_16A	S_L2_16B	S_L2_17B	S_L2_18A	S_L2_18B	S_L2_19A	S_L2_20A	S_L2_20B	S_L2_21A	year	mean	se
1	NA	NA	NA	NA	NA	NA	NA	NA	NA	NA	NA	NA	NA	NA	NA	NA	NA	NA	NA	NA	NA	NA	NA	NA	NA	NA	NA	NA	NA	NA	NA	NA	NA	NA	NA	1770	NA	NA
2	NA	NA	NA	NA	NA	NA	NA	NA	NA	NA	NA	NA	NA	NA	NA	NA	NA	NA	NA	NA	NA	NA	NA	NA	NA	NA	NA	NA	NA	NA	NA	NA	NA	NA	NA	1771	NA	NA
3	NA	NA	NA	NA	NA	NA	NA	NA	NA	NA	NA	NA	NA	NA	NA	NA	NA	NA	NA	NA	NA	NA	NA	NA	NA	NA	NA	NA	NA	NA	NA	NA	NA	NA	NA	1772	NA	NA
4	NA	NA	NA	NA	NA	NA	NA	NA	NA	NA	NA	NA	NA	NA	NA	NA	NA	NA	NA	NA	NA	NA	NA	NA	NA	NA	NA	NA	NA	NA	NA	NA	NA	NA	NA	1773	NA	NA
5	NA	NA	NA	NA	NA	NA	NA	NA	NA	NA	NA	NA	NA	NA	NA	NA	NA	NA	NA	NA	NA	NA	NA	NA	NA	NA	NA	NA	NA	NA	NA	NA	NA	NA	NA	1774	NA	NA
6	NA	NA	NA	NA	NA	NA	NA	NA	NA	NA	NA	NA	NA	NA	NA	NA	NA	NA	NA	NA	NA	NA	NA	NA	NA	NA	NA	NA	NA	NA	NA	NA	NA	NA	NA	1775	NA	NA
7	NA	NA	NA	NA	NA	NA	NA	NA	NA	NA	NA	NA	NA	NA	NA	NA	NA	NA	NA	NA	NA	NA	NA	NA	NA	NA	NA	NA	NA	NA	NA	NA	NA	NA	NA	1776	NA	NA
8	NA	NA	NA	NA	NA	NA	NA	NA	NA	NA	NA	NA	NA	NA	NA	NA	NA	NA	NA	NA	NA	NA	NA	NA	NA	NA	NA	NA	NA	NA	NA	NA	NA	NA	NA	1777	NA	NA
9	NA	NA	NA	NA	NA	NA	NA	NA	NA	NA	NA	NA	NA	NA	NA	NA	NA	NA	NA	NA	NA	NA	NA	NA	NA	NA	NA	NA	NA	NA	NA	NA	NA	NA	NA	1778	NA	NA
10	NA	NA	NA	NA	NA	NA	NA	NA	NA	NA	NA	NA	NA	NA	NA	NA	NA	NA	NA	NA	NA	NA	NA	NA	NA	NA	NA	NA	NA	NA	NA	NA	NA	NA	NA	1779	NA	NA
11	NA	NA	NA	NA	NA	NA	NA	NA	NA	NA	NA	NA	NA	NA	NA	NA	NA	NA	NA	NA	NA	NA	NA	NA	NA	NA	NA	NA	NA	NA	NA	NA	NA	NA	NA	1780	NA	NA
12	NA	NA	NA	NA	NA	NA	NA	NA	NA	NA	NA	NA	NA	NA	NA	NA	NA	NA	NA	NA	NA	NA	NA	NA	NA	NA	NA	NA	NA	NA	NA	NA	NA	NA	NA	1781	NA	NA
13	NA	NA	NA	NA	NA	NA	NA	NA	NA	NA	NA	NA	NA	NA	NA	NA	NA	NA	NA	NA	NA	NA	NA	NA	NA	NA	NA	NA	NA	NA	NA	NA	NA	NA	NA	1782	NA	NA
14	NA	NA	NA	NA	NA	NA	NA	NA	NA	NA	NA	NA	NA	NA	NA	NA	NA	NA	NA	NA	NA	NA	NA	NA	NA	NA	NA	NA	NA	NA	NA	NA	NA	NA	NA	1783	NA	NA
15	NA	NA	NA	NA	NA	NA	NA	NA	NA	NA	NA	NA	NA	NA	NA	NA	NA	NA	NA	NA	NA	NA	NA	NA	NA	NA	NA	NA	NA	NA	NA	NA	NA	NA	NA	1784	NA	NA
16	NA	NA	NA	NA	NA	NA	NA	NA	NA	NA	NA	NA	NA	NA	NA	NA	NA	NA	NA	NA	NA	NA	NA	NA	NA	NA	NA	NA	NA	NA	NA	NA	NA	NA	NA	1785	NA	NA
17	NA	NA	NA	NA	NA	NA	NA	NA	NA	NA	NA	NA	NA	NA	NA	NA	NA	NA	NA	NA	NA	NA	NA	NA	NA	NA	NA	NA	NA	NA	NA	NA	NA	NA	NA	1786	NA	NA
18	NA	NA	NA	NA	NA	NA	NA	NA	NA	NA	NA	NA	NA	NA	NA	NA	NA	NA	NA	NA	NA	NA	NA	NA	NA	NA	NA	NA	NA	NA	NA	NA	NA	NA	NA	1787	NA	NA
19	NA	NA	NA	NA	NA	NA	NA	NA	NA	NA	NA	NA	NA	NA	NA	NA	NA	NA	NA	NA	NA	NA	NA	NA	NA	NA	NA	NA	NA	NA	NA	NA	NA	NA	NA	1788	NA	NA
20	NA	NA	NA	NA	NA	NA	NA	NA	NA	NA	NA	NA	NA	NA	NA	NA	NA	NA	NA	NA	NA	NA	NA	NA	NA	NA	NA	NA	NA	NA	NA	NA	NA	NA	NA	1789	NA	NA
21	NA	NA	NA	NA	NA	NA	NA	NA	NA	NA	NA	NA	NA	NA	NA	NA	NA	NA	NA	NA	NA	NA	NA	NA	NA	NA	NA	NA	NA	NA	NA	NA	NA	NA	NA	1790	NA	NA
22	NA	NA	NA	NA	NA	NA	NA	NA	NA	NA	NA	NA	NA	NA	NA	NA	NA	NA	NA	NA	NA	NA	NA	NA	NA	NA	NA	NA	NA	NA	NA	NA	NA	NA	NA	1791	NA	NA
23	NA	NA	NA	NA	NA	NA	NA	NA	NA	NA	NA	NA	NA	NA	NA	NA	NA	NA	NA	NA	NA	NA	NA	NA	NA	NA	NA	NA	NA	NA	NA	NA	NA	NA	NA	1792	NA	NA
24	NA	NA	NA	NA	NA	NA	NA	NA	NA	NA	NA	NA	NA	NA	NA	NA	NA	NA	NA	NA	NA	NA	NA	NA	NA	NA	NA	NA	NA	NA	NA	NA	NA	NA	NA	1793	NA	NA
25	NA	NA	NA	NA	NA	NA	NA	NA	NA	NA	NA	NA	NA	NA	NA	NA	NA	NA	NA	NA	NA	NA	NA	NA	NA	NA	NA	NA	NA	NA	NA	NA	NA	NA	NA	1794	NA	NA
26	NA	NA	NA	NA	NA	NA	NA	NA	NA	NA	NA	NA	NA	NA	NA	NA	NA	NA	NA	NA	NA	NA	NA	NA	NA	NA	NA	NA	NA	NA	NA	NA	NA	NA	NA	1795	NA	NA
27	NA	NA	NA	NA	NA	NA	NA	NA	NA	NA	NA	NA	NA	NA	NA	NA	NA	NA	NA	NA	NA	NA	NA	NA	NA	NA	NA	NA	NA	NA	NA	NA	NA	NA	NA	1796	NA	NA
28	NA	NA	NA	NA	NA	NA	NA	NA	NA	NA	NA	NA	NA	NA	NA	NA	NA	NA	NA	NA	NA	NA	NA	NA	NA	NA	NA	NA	NA	NA	NA	NA	NA	NA	NA	1797	NA	NA
29	NA	NA	NA	NA	NA	NA	NA	NA	NA	NA	NA	NA	NA	NA	NA	NA	NA	NA	NA	NA	NA	NA	NA	NA	NA	NA	NA	NA	NA	NA	NA	NA	NA	NA	NA	1798	NA	NA
30	NA	NA	NA	NA	NA	NA	NA	NA	NA	NA	NA	NA	NA	NA	NA	NA	NA	NA	NA	NA	NA	NA	NA	NA	NA	NA	NA	NA	NA	NA	NA	NA	NA	NA	NA	1799	NA	NA
31	NA	NA	NA	NA	NA	NA	NA	NA	NA	NA	NA	NA	NA	NA	NA	NA	NA	NA	NA	NA	NA	NA	NA	NA	NA	NA	NA	NA	NA	NA	NA	NA	NA	NA	NA	1800	NA	NA
32	NA	NA	NA	NA	NA	NA	NA	NA	NA	NA	NA	NA	NA	NA	NA	NA	NA	NA	NA	NA	NA	NA	NA	NA	NA	NA	NA	NA	NA	NA	NA	NA	NA	NA	NA	1801	NA	NA
33	NA	NA	NA	NA	NA	NA	NA	NA	NA	NA	NA	NA	NA	NA	NA	NA	NA	NA	NA	NA	NA	NA	NA	NA	NA	NA	NA	NA	NA	NA	NA	NA	NA	NA	NA	1802	NA	NA
34	NA	NA	NA	NA	NA	NA	NA	NA	NA	NA	NA	NA	NA	NA	NA	NA	NA	NA	NA	NA	NA	NA	NA	NA	NA	NA	NA	NA	NA	NA	NA	NA	NA	NA	NA	1803	NA	NA
35	NA	NA	NA	NA	NA	NA	NA	NA	NA	NA	NA	NA	NA	NA	NA	NA	NA	NA	NA	NA	NA	NA	NA	NA	NA	NA	NA	NA	NA	NA	NA	NA	NA	NA	NA	1804	NA	NA
36	NA	NA	NA	NA	NA	NA	NA	NA	NA	NA	NA	NA	NA	NA	NA	NA	NA	NA	NA	NA	NA	NA	NA	NA	NA	NA	NA	NA	NA	NA	NA	NA	NA	NA	NA	1805	NA	NA
37	NA	NA	NA	NA	NA	NA	NA	NA	NA	NA	NA	NA	NA	NA	NA	NA	NA	NA	NA	NA	NA	NA	NA	NA	NA	NA	NA	NA	NA	NA	NA	NA	NA	NA	NA	1806	NA	NA
38	NA	NA	NA	NA	NA	NA	NA	NA	NA	NA	NA	NA	NA	NA	NA	NA	NA	NA	NA	NA	NA	NA	NA	NA	NA	NA	NA	NA	NA	NA	NA	NA	NA	NA	NA	1807	NA	NA
39	NA	NA	NA	NA	NA	NA	NA	NA	NA	NA	NA	NA	NA	NA	NA	NA	NA	NA	NA	NA	NA	NA	NA	NA	NA	NA	NA	NA	NA	NA	NA	NA	NA	NA	NA	1808	NA	NA
40	NA	NA	NA	NA	NA	NA	NA	NA	NA	NA	NA	NA	NA	NA	NA	NA	NA	NA	NA	NA	NA	NA	NA	NA	NA	NA	NA	NA	NA	NA	NA	NA	NA	NA	NA	1809	NA	NA
41	NA	NA	NA	NA	NA	NA	NA	NA	NA	NA	NA	NA	NA	NA	NA	NA	NA	NA	NA	NA	NA	NA	NA	NA	NA	NA	NA	NA	NA	NA	NA	NA	NA	NA	NA	1810	NA	NA
42	NA	NA	NA	NA	NA	NA	NA	NA	NA	NA	NA	NA	NA	NA	NA	NA	NA	NA	NA	NA	NA	NA	NA	NA	NA	NA	NA	NA	NA	NA	NA	NA	NA	NA	NA	1811	NA	NA
43	NA	NA	NA	NA	33.2534440789826	NA	NA	NA	NA	NA	NA	NA	NA	NA	NA	NA	NA	NA	NA	NA	NA	NA	NA	NA	NA	NA	NA	NA	NA	NA	NA	NA	NA	NA	NA	1812	33.2534440789826	889.373277960509
44	NA	NA	NA	NA	56.6617651001455	NA	NA	NA	NA	NA	NA	NA	NA	NA	NA	NA	NA	NA	NA	NA	NA	NA	NA	NA	NA	NA	NA	NA	NA	NA	NA	NA	NA	NA	NA	1813	56.6617651001455	878.169117449927
45	NA	NA	NA	NA	57.476065915956	NA	NA	NA	NA	NA	NA	NA	NA	NA	NA	NA	NA	NA	NA	NA	NA	NA	NA	NA	NA	NA	NA	NA	NA	NA	NA	NA	NA	NA	NA	1814	57.476065915956	878.261967042022
46	NA	NA	NA	NA	33.3536608846321	NA	NA	NA	NA	NA	NA	NA	NA	NA	NA	NA	NA	NA	NA	NA	NA	NA	NA	NA	NA	NA	NA	NA	NA	NA	NA	NA	NA	NA	NA	1815	33.3536608846321	890.823169557684
47	NA	NA	NA	NA	67.5115694885832	NA	NA	NA	NA	NA	NA	NA	NA	NA	NA	NA	NA	NA	NA	NA	NA	NA	NA	NA	NA	NA	NA	NA	NA	NA	NA	NA	NA	NA	NA	1816	67.5115694885832	874.244215255708
48	NA	NA	NA	NA	49.653186049252	NA	NA	NA	NA	NA	NA	NA	NA	NA	NA	NA	NA	NA	NA	NA	NA	NA	NA	NA	NA	NA	NA	NA	NA	NA	NA	NA	NA	NA	NA	1817	49.653186049252	883.673406975374
49	NA	NA	NA	NA	50.2494603349034	NA	NA	NA	NA	NA	NA	NA	NA	NA	NA	NA	NA	NA	NA	NA	NA	NA	NA	NA	NA	NA	NA	NA	NA	NA	NA	NA	NA	NA	NA	1818	50.2494603349034	883.875269832548
50	NA	NA	NA	NA	43.3951334833012	NA	NA	NA	NA	NA	NA	NA	NA	NA	NA	NA	NA	NA	NA	NA	NA	NA	NA	NA	NA	NA	NA	NA	NA	NA	NA	NA	NA	NA	NA	1819	43.3951334833012	887.802433258349
51	NA	NA	NA	NA	98.0695270707858	NA	NA	NA	NA	NA	NA	NA	NA	NA	NA	NA	NA	NA	NA	NA	NA	NA	NA	NA	NA	NA	NA	NA	NA	NA	NA	NA	NA	NA	NA	1820	98.0695270707858	860.965236464607
52	NA	NA	NA	NA	101.900699311839	NA	NA	NA	NA	NA	NA	NA	NA	NA	NA	NA	NA	NA	NA	NA	NA	NA	NA	NA	NA	NA	NA	NA	NA	NA	NA	NA	NA	NA	NA	1821	101.900699311839	859.549650344081
53	NA	NA	NA	NA	61.9267602282967	NA	NA	NA	NA	NA	NA	NA	NA	NA	NA	NA	NA	NA	NA	NA	NA	NA	NA	NA	NA	NA	NA	NA	NA	NA	NA	NA	NA	NA	NA	1822	61.9267602282967	880.036619885852
54	NA	NA	NA	NA	94.1836911175606	NA	NA	NA	NA	NA	NA	NA	NA	NA	NA	NA	NA	NA	NA	NA	NA	NA	NA	NA	NA	NA	NA	NA	NA	NA	NA	NA	NA	NA	NA	1823	94.1836911175606	864.40815444122
55	NA	NA	NA	NA	102.362199272651	NA	NA	NA	NA	NA	NA	NA	NA	NA	NA	NA	NA	NA	NA	NA	NA	NA	NA	NA	NA	NA	NA	NA	NA	NA	NA	NA	NA	NA	NA	1824	102.362199272651	860.818900363675
56	NA	NA	NA	NA	144.642381523193	NA	NA	NA	NA	NA	NA	NA	NA	NA	NA	NA	NA	NA	NA	NA	NA	NA	NA	NA	NA	NA	NA	NA	NA	NA	NA	NA	NA	NA	NA	1825	144.642381523193	840.178809238403
57	NA	NA	NA	NA	112.685158573082	NA	NA	NA	NA	NA	NA	NA	NA	NA	NA	NA	NA	NA	NA	NA	NA	NA	NA	NA	NA	NA	NA	NA	NA	NA	NA	NA	NA	NA	NA	1826	112.685158573082	856.657420713459
58	NA	NA	NA	NA	71.5566841893454	NA	NA	NA	NA	NA	NA	NA	NA	NA	NA	NA	NA	NA	NA	NA	NA	NA	NA	NA	NA	NA	NA	NA	NA	NA	NA	NA	NA	NA	NA	1827	71.5566841893454	877.721657905327
59	NA	NA	NA	NA	147.200266261746	NA	NA	NA	NA	NA	NA	NA	NA	NA	NA	NA	NA	NA	NA	NA	NA	NA	NA	NA	NA	NA	NA	NA	NA	NA	NA	NA	NA	NA	NA	1828	147.200266261746	840.399866869127
60	NA	NA	NA	NA	141.130395095745	NA	NA	NA	NA	NA	NA	NA	NA	NA	NA	NA	NA	NA	NA	NA	NA	NA	NA	NA	NA	NA	NA	NA	NA	NA	NA	NA	NA	NA	NA	1829	141.130395095745	843.934802452127
61	NA	NA	NA	NA	115.12146367594	NA	NA	NA	NA	NA	NA	NA	NA	NA	NA	NA	NA	NA	NA	NA	NA	NA	NA	NA	NA	NA	NA	NA	NA	NA	NA	NA	NA	NA	NA	1830	115.12146367594	857.43926816203
62	NA	NA	NA	NA	120.414733137974	NA	NA	NA	NA	NA	NA	NA	NA	NA	NA	NA	NA	NA	NA	NA	NA	NA	NA	NA	NA	NA	NA	NA	NA	NA	NA	NA	NA	NA	NA	1831	120.414733137974	855.292633431013
63	NA	NA	NA	NA	138.818497061968	NA	NA	NA	NA	NA	NA	NA	NA	NA	NA	NA	NA	NA	NA	NA	NA	NA	NA	NA	NA	NA	NA	NA	NA	NA	NA	NA	NA	NA	NA	1832	138.818497061968	846.590751469016
64	NA	NA	NA	NA	106.818862611033	NA	NA	NA	NA	NA	NA	NA	NA	NA	NA	NA	NA	NA	NA	NA	NA	NA	NA	NA	NA	NA	NA	NA	NA	NA	NA	NA	NA	NA	NA	1833	106.818862611033	863.090568694483
65	NA	NA	NA	NA	73.8148609887458	NA	NA	NA	NA	NA	NA	NA	NA	NA	NA	NA	NA	NA	NA	NA	NA	NA	NA	NA	NA	NA	NA	NA	NA	NA	NA	NA	NA	NA	NA	1834	73.8148609887458	880.092569505627
66	NA	NA	NA	NA	100.888163999587	NA	NA	NA	NA	NA	NA	NA	NA	NA	NA	NA	NA	NA	NA	NA	NA	NA	NA	NA	NA	NA	NA	NA	NA	NA	NA	NA	NA	NA	NA	1835	100.888163999587	867.055918000207
67	NA	NA	NA	NA	124.307480595037	NA	NA	NA	NA	NA	NA	NA	NA	NA	NA	NA	NA	NA	NA	NA	NA	NA	NA	NA	NA	NA	NA	NA	NA	NA	NA	NA	NA	NA	NA	1836	124.307480595037	855.846259702481
68	NA	NA	NA	NA	131.111541964182	NA	NA	NA	NA	NA	NA	NA	NA	NA	NA	NA	NA	NA	NA	NA	NA	NA	NA	NA	NA	NA	NA	NA	NA	NA	NA	NA	NA	NA	NA	1837	131.111541964182	852.944229017909
69	NA	NA	NA	NA	115.842773349205	NA	NA	NA	NA	NA	NA	NA	NA	NA	NA	NA	NA	NA	NA	NA	NA	NA	NA	NA	NA	NA	NA	NA	NA	NA	NA	NA	NA	NA	NA	1838	115.842773349205	861.078613325398
70	NA	NA	NA	NA	82.3851257477387	NA	NA	NA	NA	NA	NA	NA	NA	NA	NA	NA	NA	NA	NA	NA	NA	NA	NA	NA	NA	NA	NA	NA	NA	NA	NA	NA	NA	NA	NA	1839	82.3851257477387	878.307437126131
71	NA	NA	NA	NA	131.644356078231	NA	NA	NA	NA	NA	NA	NA	NA	NA	NA	NA	NA	NA	NA	NA	NA	NA	NA	NA	NA	NA	NA	NA	NA	NA	NA	NA	NA	NA	NA	1840	131.644356078231	854.177821960885
72	NA	NA	NA	NA	146.484611455258	NA	NA	NA	NA	NA	NA	NA	NA	NA	NA	NA	NA	NA	NA	NA	NA	NA	NA	NA	NA	NA	NA	NA	NA	NA	NA	NA	NA	NA	NA	1841	146.484611455258	847.257694272371
73	NA	NA	NA	NA	143.950288661607	NA	NA	NA	NA	NA	NA	NA	NA	NA	NA	NA	NA	NA	NA	NA	NA	NA	NA	NA	NA	NA	NA	NA	NA	NA	NA	NA	NA	NA	NA	1842	143.950288661607	849.024855669196
74	NA	NA	NA	NA	157.551185736793	NA	NA	NA	NA	NA	NA	NA	NA	NA	NA	NA	NA	NA	NA	NA	NA	NA	NA	NA	NA	NA	NA	NA	NA	NA	NA	NA	NA	NA	NA	1843	157.551185736793	842.724407131603
75	NA	NA	NA	NA	190.999722719564	NA	NA	NA	NA	NA	NA	NA	NA	NA	NA	NA	NA	NA	NA	NA	NA	NA	NA	NA	NA	NA	NA	NA	NA	NA	NA	NA	NA	NA	NA	1844	190.999722719564	826.500138640218
76	NA	NA	NA	NA	126.615294558364	NA	NA	NA	NA	NA	NA	NA	NA	NA	NA	NA	NA	NA	NA	NA	NA	NA	NA	NA	NA	NA	NA	NA	NA	NA	NA	NA	NA	NA	NA	1845	126.615294558364	859.192352720818
77	NA	NA	NA	NA	56.4908624597902	NA	NA	NA	NA	NA	NA	NA	NA	NA	NA	NA	NA	NA	NA	NA	NA	NA	NA	NA	NA	NA	NA	NA	NA	NA	NA	NA	NA	NA	NA	1846	56.4908624597902	894.754568770105
78	NA	NA	NA	NA	105.406716713245	NA	11.6631627264521	NA	NA	NA	NA	NA	NA	NA	NA	NA	NA	NA	NA	NA	NA	NA	NA	NA	NA	NA	NA	NA	NA	NA	NA	NA	NA	NA	NA	1847	58.5349397198484	596.768907653582
79	NA	NA	NA	NA	149.550805885162	NA	6.70290208569918	NA	NA	NA	NA	NA	NA	NA	NA	NA	NA	NA	NA	NA	NA	NA	NA	NA	NA	NA	NA	NA	NA	NA	NA	NA	NA	NA	NA	1848	78.1268539854304	591.397130690296
80	NA	NA	NA	NA	170.753414704239	74.8754626685977	5.84336233567701	NA	NA	NA	NA	NA	NA	NA	NA	NA	NA	NA	NA	NA	NA	NA	NA	NA	NA	NA	NA	NA	NA	NA	NA	NA	NA	NA	NA	1849	83.824079902838	442.587307863267
81	NA	NA	NA	NA	202.501721742887	92.172129341467	13.9863704937818	NA	NA	NA	NA	NA	NA	NA	NA	NA	NA	NA	NA	NA	NA	NA	NA	NA	NA	NA	NA	NA	NA	NA	NA	NA	NA	NA	NA	1850	102.886740526045	438.486485846468
82	NA	NA	NA	NA	178.387484852462	86.3708643473481	14.4789722218646	NA	NA	NA	NA	NA	NA	NA	NA	NA	NA	NA	NA	NA	NA	NA	NA	NA	NA	NA	NA	NA	NA	NA	NA	NA	NA	NA	NA	1851	93.0791071405584	440.758333273674
83	NA	NA	NA	NA	137.938222800432	71.073193079958	15.5153836382839	NA	NA	NA	NA	NA	NA	NA	NA	NA	NA	NA	NA	NA	NA	NA	NA	NA	NA	NA	NA	NA	NA	NA	NA	NA	NA	NA	NA	1852	74.8422665062247	444.993650884814
84	NA	NA	NA	NA	214.473074708656	105.660243240389	12.6810387462152	9.22874257918538	NA	NA	NA	NA	NA	NA	NA	NA	NA	NA	NA	NA	NA	NA	NA	NA	NA	NA	NA	NA	NA	NA	NA	NA	NA	NA	NA	1853	85.5107748186116	355.483819862129
85	NA	NA	NA	NA	170.945366015374	94.8572485824902	3.36276077640251	9.38959212304917	NA	NA	NA	NA	NA	NA	NA	NA	NA	NA	NA	NA	NA	NA	NA	NA	NA	NA	NA	NA	NA	NA	NA	NA	NA	NA	NA	1854	69.6387418743289	358.195306396633
86	NA	NA	NA	NA	204.831841014055	94.0969831603215	13.6772377766685	8.3478399991188	NA	NA	NA	NA	NA	NA	NA	NA	NA	NA	NA	NA	NA	NA	NA	NA	NA	NA	NA	NA	NA	NA	NA	NA	NA	NA	NA	1855	80.2384754875408	356.73078097611
87	NA	NA	NA	NA	219.401291104343	137.176072422672	10.4954327371128	6.64541094013849	NA	NA	NA	NA	NA	NA	NA	NA	NA	NA	NA	NA	NA	NA	NA	NA	NA	NA	NA	NA	NA	NA	NA	NA	NA	NA	NA	1856	93.4295518010663	354.789787076152
88	NA	NA	NA	NA	180.85771915598	89.5052313378346	9.50017618445554	3.65681384877852	NA	NA	NA	NA	NA	NA	NA	NA	NA	NA	NA	NA	NA	NA	NA	NA	NA	NA	NA	NA	NA	NA	NA	NA	NA	NA	NA	1857	70.8799851317622	358.671730381098
89	NA	NA	NA	NA	235.627931319399	139.418855418069	6.6246764286248	8.62053024145039	NA	NA	NA	NA	NA	NA	NA	NA	NA	NA	NA	NA	NA	NA	NA	NA	NA	NA	NA	NA	NA	NA	NA	NA	NA	NA	NA	1858	97.5729983518859	354.702478256022
90	NA	NA	NA	NA	145.874514161931	90.6010188554068	6.08840656265702	4.35644653273297	NA	NA	NA	NA	NA	NA	NA	NA	NA	NA	NA	NA	NA	NA	NA	NA	NA	NA	NA	NA	NA	NA	NA	NA	NA	NA	NA	1859	61.7300965281819	360.44727986846
91	NA	NA	NA	NA	200.996584702552	135.47301504516	9.25041956849515	6.90804808597859	NA	NA	NA	NA	NA	NA	NA	NA	NA	NA	NA	NA	NA	NA	NA	NA	NA	NA	NA	NA	NA	NA	NA	NA	NA	NA	NA	1860	88.1570168505466	356.324379135562
92	NA	NA	NA	NA	147.189899005989	87.4317801864654	6.87349056678911	6.34601716025138	NA	NA	NA	NA	NA	NA	NA	NA	NA	NA	NA	NA	NA	NA	NA	NA	NA	NA	NA	NA	NA	NA	NA	NA	NA	NA	NA	1861	61.9602967298737	360.782168976845
93	NA	NA	NA	NA	157.53045122528	105.705482174601	6.31460123371548	8.34375592866913	NA	NA	NA	NA	NA	NA	NA	NA	NA	NA	NA	NA	NA	NA	NA	NA	NA	NA	NA	NA	NA	NA	NA	NA	NA	NA	NA	1862	69.4735726405664	359.674399250249
94	NA	NA	NA	NA	144.858837257025	82.9933380854737	8.9459992403623	7.14303921646711	NA	NA	NA	NA	NA	NA	NA	NA	NA	NA	NA	NA	NA	NA	NA	NA	NA	NA	NA	NA	NA	NA	NA	NA	NA	NA	NA	1863	60.9853034498321	361.312314703529
95	NA	NA	NA	NA	220.233498998278	140.376727018149	6.46539768108779	11.18878223576	NA	NA	NA	NA	NA	NA	NA	NA	NA	NA	NA	NA	NA	NA	NA	NA	NA	NA	NA	NA	NA	NA	NA	NA	NA	NA	NA	1864	94.5661014833188	356.182641109964
96	NA	NA	NA	NA	139.814381933156	70.4596400347119	9.15711426668353	2.6590440219984	NA	NA	NA	NA	NA	NA	NA	NA	NA	NA	NA	NA	NA	NA	NA	NA	NA	NA	NA	NA	NA	NA	NA	NA	NA	NA	NA	1865	55.5225450641375	362.742295674306
97	NA	NA	NA	NA	174.450126779718	111.22243303357	12.6244900784506	14.1249147298051	NA	NA	NA	NA	NA	NA	NA	NA	NA	NA	NA	NA	NA	NA	NA	NA	NA	NA	NA	NA	NA	NA	NA	NA	NA	NA	NA	1866	78.105491155386	358.888124359118
98	NA	NA	NA	NA	161.259521705091	141.798926012429	15.5857553137243	9.57054785989595	NA	NA	NA	NA	NA	NA	NA	NA	NA	NA	NA	NA	NA	NA	NA	NA	NA	NA	NA	NA	NA	NA	NA	NA	NA	NA	NA	1867	82.053687722785	358.353283744398
99	NA	NA	NA	NA	206.382216988601	57.5816234291166	9.64971599476641	4.13936248036991	NA	NA	NA	NA	NA	NA	NA	NA	NA	NA	NA	NA	NA	NA	NA	NA	NA	NA	NA	NA	NA	NA	NA	NA	NA	NA	NA	1868	69.4382297232135	361.565512486945
100	NA	NA	NA	NA	105.810097209966	58.0742251571995	9.07072046870981	3.46674749323634	NA	NA	NA	NA	NA	NA	NA	NA	NA	NA	NA	NA	NA	NA	NA	NA	NA	NA	NA	NA	NA	NA	NA	NA	NA	NA	NA	1869	44.1054475822778	365.449971168186
101	NA	NA	NA	NA	172.701202149465	102.815216933299	7.0497339146555	5.57946855277547	NA	NA	NA	NA	NA	NA	NA	NA	NA	NA	NA	NA	NA	NA	NA	NA	NA	NA	NA	NA	NA	NA	NA	NA	NA	NA	NA	1870	72.0364053875486	360.961147390634
102	NA	NA	NA	NA	200.156836986248	140.870271224028	9.97518499367831	11.2795742634488	NA	NA	NA	NA	NA	NA	NA	NA	NA	NA	NA	NA	NA	NA	NA	NA	NA	NA	NA	NA	NA	NA	NA	NA	NA	NA	NA	1871	90.5704668668506	357.99897666799
103	NA	NA	NA	NA	192.944054412871	156.798145977728	7.20053036202781	8.56523821074721	NA	NA	NA	NA	NA	NA	NA	NA	NA	NA	NA	NA	NA	NA	NA	NA	NA	NA	NA	NA	NA	NA	NA	NA	NA	NA	NA	1872	91.3769922408434	358.122457786684
104	NA	NA	NA	NA	198.4785981907	164.547826735603	12.385100718247	15.9379278501917	NA	NA	NA	NA	NA	NA	NA	NA	NA	NA	NA	NA	NA	NA	NA	NA	NA	NA	NA	NA	NA	NA	NA	NA	NA	NA	NA	1873	97.8373633736855	357.039945942938
105	NA	NA	NA	NA	260.520654869383	172.576480921117	14.0570563284875	11.0411273810413	NA	NA	NA	NA	NA	NA	NA	NA	NA	NA	NA	NA	NA	NA	NA	NA	NA	NA	NA	NA	NA	NA	NA	NA	NA	NA	NA	1874	114.548829875007	355.107178120042
106	NA	NA	NA	NA	240.852085743054	183.235590635482	8.24196832669282	16.4493791341962	NA	NA	NA	NA	NA	NA	NA	NA	NA	NA	NA	NA	NA	NA	NA	NA	NA	NA	NA	NA	NA	NA	NA	NA	NA	NA	NA	1875	112.194755959856	355.496746164497
107	NA	NA	NA	NA	305.645549267751	230.348799024307	10.599733613212	15.9853658992609	NA	NA	NA	NA	NA	NA	NA	NA	NA	NA	NA	NA	NA	NA	NA	NA	NA	NA	NA	NA	NA	NA	NA	NA	NA	NA	NA	1876	140.644861951133	351.915452390471
108	NA	NA	NA	NA	300.295102819422	265.89968981086	12.2647777196146	19.391480654283	NA	NA	NA	NA	NA	NA	NA	NA	NA	NA	NA	NA	NA	NA	NA	NA	NA	NA	NA	NA	NA	NA	NA	NA	NA	NA	NA	1877	149.462762751045	350.682028565909
109	NA	NA	NA	NA	407.79129280657	240.369537111462	18.6987594741664	24.5908164959741	NA	NA	NA	NA	NA	NA	NA	NA	NA	NA	NA	NA	NA	NA	NA	NA	NA	NA	NA	NA	NA	NA	NA	NA	NA	NA	NA	1878	172.862601472043	348.675675023227
110	NA	NA	NA	NA	383.648467422997	261.737393704119	19.8627195523215	21.090139802079	NA	NA	NA	NA	NA	NA	NA	NA	NA	NA	NA	NA	NA	NA	NA	NA	NA	NA	NA	NA	NA	NA	NA	NA	NA	NA	NA	1879	171.584680120379	348.638808889915
111	NA	NA	NA	NA	368.735327096407	239.028391207645	13.7309590110449	13.1896625968314	NA	NA	NA	NA	NA	NA	NA	NA	NA	NA	NA	NA	NA	NA	NA	NA	NA	NA	NA	NA	NA	NA	NA	NA	NA	NA	NA	1880	158.671084977982	350.936985355443
112	NA	NA	NA	NA	360.165690655944	260.51751327673	9.80176907920015	13.3505121406952	NA	NA	NA	NA	NA	NA	NA	NA	NA	NA	NA	NA	NA	NA	NA	NA	NA	NA	NA	NA	NA	NA	NA	NA	NA	NA	NA	1881	160.958871288142	350.789478525507
113	NA	NA	NA	NA	350.864691445726	247.004580795844	17.370808259494	16.9143348469274	NA	NA	NA	NA	NA	NA	NA	NA	NA	NA	NA	NA	NA	NA	NA	NA	NA	NA	NA	NA	NA	NA	NA	NA	NA	NA	NA	1882	158.038603836998	350.887065129051
114	NA	NA	NA	NA	256.141274710279	198.450323856818	13.4208838161356	11.9895742031601	NA	NA	NA	NA	NA	NA	NA	NA	NA	NA	NA	NA	NA	NA	NA	NA	NA	NA	NA	NA	NA	NA	NA	NA	NA	NA	NA	1883	120.000514146598	355.96685307587
115	NA	NA	NA	NA	329.014286221479	215.935486088902	14.4359324025105	18.215268364779	NA	NA	NA	NA	NA	NA	NA	NA	NA	NA	NA	NA	NA	NA	NA	NA	NA	NA	NA	NA	NA	NA	NA	NA	NA	NA	NA	1884	144.400243269418	353.056571720795
116	NA	NA	NA	NA	384.96825049677	213.740141142574	24.1726705137813	22.9361396453284	NA	NA	NA	NA	NA	NA	NA	NA	NA	NA	NA	NA	NA	NA	NA	NA	NA	NA	NA	NA	NA	NA	NA	NA	NA	NA	NA	1885	161.454300449613	351.227393902013
117	NA	NA	NA	NA	234.676657063892	116.967777678455	8.75247713290116	9.83161420940926	NA	NA	NA	NA	NA	NA	NA	NA	NA	NA	NA	NA	NA	NA	NA	NA	NA	NA	NA	NA	NA	NA	NA	NA	NA	NA	NA	1886	92.5571315211645	361.09627722368
118	NA	NA	NA	NA	354.090164623167	189.239488355758	6.16411894560853	13.5292687626844	NA	NA	NA	NA	NA	NA	NA	NA	NA	NA	NA	NA	NA	NA	NA	NA	NA	NA	NA	NA	NA	NA	NA	NA	NA	NA	NA	1887	140.755760171804	355.081602320649
119	NA	NA	NA	NA	281.042166401162	182.764351737444	9.74867616335449	14.5870430091481	NA	NA	NA	NA	NA	NA	NA	NA	NA	NA	NA	NA	NA	NA	NA	NA	NA	NA	NA	NA	NA	NA	NA	NA	NA	NA	NA	1888	122.035559327777	356.933392924043
120	NA	NA	NA	NA	172.533755261029	105.920367112107	16.1163703129156	10.121897370601	NA	NA	NA	NA	NA	NA	NA	NA	NA	NA	NA	NA	NA	NA	NA	NA	NA	NA	NA	NA	NA	NA	NA	NA	NA	NA	NA	1889	76.1730975141629	363.814028772503
121	NA	NA	NA	NA	169.494892687211	106.690057312236	9.94910977465351	9.26769832808989	2.97854399486848	NA	NA	NA	NA	NA	NA	NA	NA	NA	NA	NA	NA	NA	NA	NA	NA	NA	NA	NA	NA	NA	NA	NA	NA	NA	NA	1890	59.6760604194118	306.280752249225
122	NA	NA	NA	NA	358.957119962108	184.687948919237	16.4443525859504	12.1419414468592	8.53507892127275	NA	NA	NA	NA	NA	NA	NA	NA	NA	NA	NA	NA	NA	NA	NA	NA	NA	NA	NA	NA	NA	NA	NA	NA	NA	NA	1891	116.153288367085	301.167726598197
123	NA	NA	NA	NA	248.948912489151	68.2856579184277	16.647927789903	31.298745129919	10.8799636779122	NA	NA	NA	NA	NA	NA	NA	NA	NA	NA	NA	NA	NA	NA	NA	NA	NA	NA	NA	NA	NA	NA	NA	NA	NA	NA	1892	75.2122414010625	304.97690390927
124	NA	NA	NA	NA	431.243596124883	109.263021695526	24.4064050072084	46.7468986854161	28.9086214390679	NA	NA	NA	NA	NA	NA	NA	NA	NA	NA	NA	NA	NA	NA	NA	NA	NA	NA	NA	NA	NA	NA	NA	NA	NA	NA	1893	128.11370859042	300.84031424984
125	NA	NA	NA	NA	529.455123183611	138.451244880764	61.8868620015961	95.7394077996182	72.0496000766937	NA	NA	NA	NA	NA	NA	NA	NA	NA	NA	NA	NA	NA	NA	NA	NA	NA	NA	NA	NA	NA	NA	NA	NA	NA	NA	1894	179.516447588456	294.73676045512
126	NA	145.958708845047	NA	NA	964.846249929762	209.957663587652	156.213495584895	291.304807122644	139.10469615271	NA	NA	NA	NA	NA	NA	NA	NA	NA	NA	NA	NA	NA	NA	NA	NA	NA	NA	NA	NA	NA	NA	NA	NA	NA	NA	1895	317.897603537118	251.211476819825
127	NA	151.738611009122	NA	NA	381.43207380589	93.1196336857897	135.517311501576	216.120525896199	145.101054050617	NA	NA	NA	NA	NA	NA	NA	NA	NA	NA	NA	NA	NA	NA	NA	NA	NA	NA	NA	NA	NA	NA	NA	NA	NA	NA	1896	187.171534991532	246.694956772597
128	276.469264134597	262.841035203325	NA	NA	376.626693682959	90.4100100220685	192.062837673539	306.529907599736	206.034442681849	NA	NA	NA	NA	NA	NA	NA	NA	NA	NA	NA	NA	NA	NA	NA	NA	NA	NA	NA	NA	NA	NA	NA	NA	NA	NA	1897	244.424884428296	208.749058559923
129	300.838912507759	314.77250424496	NA	NA	662.199979168394	172.481918982244	212.023574916652	342.006342640399	216.369340034363	NA	NA	NA	NA	NA	NA	10.3135345224699	75.8006617050799	99.1185048578194	NA	NA	NA	NA	NA	NA	NA	NA	NA	NA	NA	NA	NA	NA	NA	NA	NA	1898	240.592527358014	159.564289607463
130	298.375903867344	210.604517515026	NA	NA	732.481176740382	164.336711709282	146.230142450317	251.723567120801	180.023312147187	245.044226980004	NA	NA	NA	NA	6.30329150016256	37.9630056259791	88.5875721237211	95.2279565156138	NA	NA	NA	NA	NA	NA	NA	NA	NA	NA	NA	NA	NA	NA	NA	16.2420340190592	NA	1899	190.241801408837	131.215364327444
131	406.367208856697	251.576540584613	NA	NA	968.586630143127	262.853601573939	184.620090517919	351.230058671339	250.010456646799	322.914569925269	NA	55.4205218427122	NA	NA	21.3819937595975	54.6637121724624	121.10745431809	133.249081605684	NA	NA	NA	NA	100.609190571948	NA	NA	7.91712764631164	NA	NA	NA	NA	NA	NA	NA	29.2611081348007	NA	1900	220.110584185707	113.285356263452
132	434.87339227684	211.187597111532	NA	NA	1120.03558630959	195.477434728726	159.899526245352	243.677948334958	323.670437117722	337.643298763094	NA	70.6355692233129	NA	NA	31.044904443509	63.7840698050989	133.749851474666	128.066082045792	NA	NA	NA	285.834980153479	143.500098434348	109.849242884686	NA	25.8238916125081	NA	NA	NA	NA	NA	99.3135977616073	49.6685798532546	45.6734164756845	NA	1901	210.670475252788	95.5857762348192
133	423.486689703904	334.949068903375	NA	NA	896.963972508056	379.996680122465	219.353538896008	284.285232497463	280.902365528078	321.299477142058	NA	0	NA	NA	47.611464983684	70.6987152356501	154.912247907778	129.96768807901	NA	NA	NA	282.72920165614	156.507862816536	112.531848851586	27.0038738131964	49.3176639538487	NA	NA	NA	NA	NA	109.268048243772	69.1869808507427	57.4587871563612	NA	1902	209.92530518332	87.6276909473064
134	336.77370591658	232.754316519161	NA	45.8722792906567	789.416574560655	440.729006823866	220.539804282003	272.706578613393	224.748281800752	196.208483339216	NA	67.1204412032113	NA	NA	50.9330708963245	60.2189904618052	126.321869804519	90.5985055812839	NA	NA	NA	248.100368313416	150.006336819932	149.154965210809	48.276540148449	59.3987206199529	NA	NA	NA	NA	NA	123.954679740039	69.7559232803078	61.8023531592145	NA	1903	184.790536199343	82.486967186873
135	471.238898038469	272.057211411896	NA	94.0633681189281	830.601911771421	599.512953517928	251.205204332959	225.859463122327	218.573481440122	228.241732831544	NA	88.6372092876478	NA	NA	73.5380866759645	64.8424723700933	191.459023565519	114.061490314619	NA	NA	NA	323.458379613605	188.349789316261	213.764331406006	58.9689507449419	95.7510316924365	NA	NA	203.224602212478	NA	NA	145.170797407527	99.3154827171995	71.330489518287	NA	1904	222.748972236008	79.3858874597688
136	357.837142181103	198.485823853803	NA	103.01753550019	867.783289145187	613.289151463185	198.967430007598	222.002529821515	195.422142698022	240.147426510853	NA	77.8235332147264	NA	NA	46.4214296865042	47.6818366591244	185.99485146313	105.416769809736	NA	NA	NA	303.000328253428	222.990246551803	225.059613632723	71.0147594566012	102.310048834601	NA	NA	170.602618256867	NA	NA	135.905298194294	103.40269475952	75.1673166261162	NA	1905	211.727992025245	80.0408759459375
137	387.486551167888	140.230642959757	NA	132.725063951065	922.904731367277	619.053031504726	237.607134691161	246.740687012942	251.626491907805	284.552896191549	112.641490435197	105.074964529026	NA	NA	80.2353338948872	76.1839360088179	173.420626867137	102.126893982897	NA	NA	81.2591789406922	410.196496142158	254.481257152122	258.763247938965	95.8462219498403	139.56839522838	NA	NA	207.293278858142	NA	NA	188.1562672088	125.72748047446	105.861619329485	NA	1906	229.590556787807	74.2719014824783
138	535.710662475439	155.471137240852	175.728440830464	189.654178586032	883.62162850826	608.101753673578	257.359270182076	280.195821340285	267.500331267864	397.529280403618	184.692661308217	145.812624786655	NA	NA	99.432349963913	108.360756285415	235.381002136827	165.229866500698	NA	NA	95.7145892176548	588.99961370269	229.040954002617	316.484043922636	166.138729255381	150.645650924938	2.76114578324007	NA	437.410228344614	NA	NA	272.461534386413	191.37231560828	149.833549223985	NA	1907	270.023856291209	68.6375461750288
139	645.609856683317	220.338742352174	247.055788756097	255.713075631595	985.821721599985	587.011928030764	248.497779784095	338.114851820398	237.057984295313	328.265016373597	171.103702285115	122.235600239995	NA	NA	116.66147239473	101.194469283312	289.654842660979	206.548721399241	NA	NA	123.275781567598	633.928158560208	262.898526348885	376.890273306595	188.877576882064	168.991295384841	17.4295560421162	6.5687560793909	320.164733875582	NA	NA	267.261570226191	262.951305105466	238.720829286858	NA	1908	284.601568437732	67.6154483000976
140	549.765205529803	171.28811377388	262.094278629566	235.637041938095	986.731840991731	452.250797880907	261.797398123802	234.851329615432	237.543674519558	358.726212902069	217.918773531113	143.130961297551	NA	NA	147.868483019164	127.341316620609	375.778149507224	152.191314510504	NA	NA	132.536254232585	645.675515969777	253.842257206382	317.723402224477	168.473560915529	192.253218188346	38.5394878779128	36.8244924483181	313.606659211213	NA	NA	298.890810903268	279.149356827375	230.01484772523	NA	1909	279.373027004337	66.3851978093165
141	588.525547371263	203.51488537367	377.975379409145	304.828421018552	956.71392318668	459.992310497883	289.237953315848	232.839767839338	254.554142101686	430.33536168873	301.630593856463	179.683705981334	NA	NA	176.423989443969	151.229987158505	420.12267229044	155.335106278951	NA	NA	219.759432666852	737.25357014045	323.762485782473	355.413089289594	240.243873405319	284.125639590661	61.2736231156153	60.7769373170828	445.543183406227	NA	NA	351.165970181206	434.623007342349	317.749477443502	NA	1910	332.66550130335	64.7114485582616
142	596.300675029633	251.416947677811	353.02924878405	297.708943746987	1180.56182453291	569.883336564862	276.087874786451	327.518573959105	276.97066232211	409.806938653113	337.230807647677	197.757288517436	NA	NA	222.813060726141	156.717721205796	498.304661226941	244.112116439684	NA	NA	183.454245484172	850.371326021931	369.984110176209	471.74312365937	315.195990934664	371.17540211045	92.8001337129196	108.869065976766	583.682782295755	173.758033918132	NA	512.098452091058	470.673411360823	325.649954648749	NA	1911	380.195748765921	65.4029185118622
143	493.787993468875	195.723421433502	438.865728221022	305.488469635071	812.709913290697	563.945098131046	219.544547729346	285.963157133746	282.122245955467	373.764074457008	497.130648052295	177.620307926456	9.0477868423386	NA	242.202970584097	130.206449120683	507.564191414132	204.728796775017	6.1122826668243	11.4419946036394	232.875896154855	872.98859401292	367.616291793198	496.530918014724	220.780136120003	319.555264900785	161.653791583116	155.330079730706	590.860379031412	157.755703418542	121.743312671177	520.093177075913	490.314648631066	293.481616672317	NA	1912	326.046966280363	58.7154842157813
144	583.659220350853	172.544122516785	353.634947847662	310.075194909313	754.601444773573	623.477964757307	195.231133864684	276.527697757954	272.371370677255	452.525058919565	359.212531444845	216.604017005586	39.0864391589028	NA	234.513608405171	114.776516802576	484.35818895986	274.349003252689	19.8061708845568	24.7180509984445	206.202832048081	924.782775455593	462.329655432154	585.55140160611	237.066780754743	344.381386686513	144.366549688208	244.83939513899	665.46095234282	206.829579782472	160.173473124745	509.271332862092	509.420244353872	382.086467555632	NA	1913	343.782894246049	58.7737685003234
145	510.270045166669	199.822571527906	277.370272907647	257.923186063395	611.571642759468	482.676808571659	209.320548597504	234.865466782373	283.158029053355	356.683863517971	251.921487457977	193.662850812012	53.5226857206786	NA	206.111411701862	134.899988545146	326.420587326675	163.211707380032	44.5235935644706	45.2665802270446	308.565973798528	676.511818661088	358.586412028985	554.508696277459	240.379904367219	282.790776872151	235.378174703439	222.745202324824	537.922657862831	223.832507542231	178.943546752148	399.781488176977	473.606402262214	338.306803131532	NA	1914	299.244354316529	54.5304167577433
146	593.650427467065	221.39431748378	403.517156001361	284.767781129055	893.104525933121	636.599768952821	322.293477057654	273.846348428115	368.405774027045	489.636064617891	306.967845615647	271.464078718898	72.9854805281981	NA	239.386846929419	168.718290983244	531.761994669142	196.675009848274	77.4528252816028	80.2488427432977	329.625011833336	809.244422434522	304.387341409988	570.081256902038	312.035548725153	395.27298855981	217.397897469148	333.472520356188	855.649201679962	274.202919194298	244.018811137872	587.902569548057	533.819423697978	428.084724711698	NA	1915	382.668833153808	57.5499895683407
147	418.382229960351	174.494423236134	364.263898272552	297.675014546328	690.889945758772	411.098447393003	305.533708569283	253.17498292676	328.706095982162	356.558199811827	315.026030772105	201.916128872258	81.5309267052277	NA	254.288049203926	174.557255089206	457.017850573464	182.264210186992	90.0886250936063	97.6532660441851	198.34727961778	1047.84681367834	301.558023066165	582.685012468975	341.189528550466	437.767113270062	299.886695774455	337.903736794076	654.607378043198	240.444935335148	230.013591088169	469.642968970445	609.298072156065	463.327111099668	NA	1916	353.625380270035	56.9225387300767
148	240.766320263611	107.219729833631	266.124627844857	190.179452877712	508.172717911132	228.459445202438	191.178793500819	216.103561295869	173.470892349594	206.065858608385	181.237537707799	108.725495192497	81.1847231948021	NA	144.983244326108	94.4196247258452	266.754831331167	110.096486226524	78.0447013375391	85.1472140087749	211.311375862083	611.186483500137	189.837333437736	423.944105594267	215.60122063056	270.951056638567	296.269780152378	195.959983360317	439.101661829307	187.789643346126	160.731734139288	326.566985544332	317.549986309999	149.072655483285	NA	1917	226.491189805075	53.9450079962464
149	222.442666952283	136.293599046278	298.457271117072	174.644905524241	776.039987200935	168.809083010933	216.442853302457	261.921176874354	132.525258658297	168.796202481053	155.742256686857	122.024485213673	81.3333205273169	13.4614103613669	160.258924444923	96.7575979786467	199.512496332996	91.910434673423	53.311256535092	60.5447736199825	176.117684160244	502.920289153595	178.905219321774	382.859299348416	237.77301078327	236.62224539426	149.444305894205	149.476978457802	490.005515913953	178.384657419074	170.549211181756	342.084568297474	238.964302717512	163.199455168683	NA	1918	211.427550110418	54.5913487984948
150	121.084520691719	79.0704313389361	215.29868525802	95.3834653519665	564.432673310883	98.8480137303453	189.445576833833	204.950907375626	128.533551032646	167.576322053664	176.728723931367	104.523615018321	52.3829159059562	36.0529172925965	96.7557130230545	77.7808075546375	311.299473566416	83.0407761345429	57.4336544151325	54.6787918171996	171.279631473715	442.625272149573	174.697684280821	325.048025496322	174.588356856476	221.055025477192	139.393408517575	138.318983830048	423.624605621397	162.85984900283	152.318234853709	277.887693217693	241.74178478255	162.091101280496	NA	1919	180.083270366978	53.4852048407673
151	244.348050047968	118.443069588581	261.669535302801	196.774598335393	629.482176636848	226.978812584801	275.266662466803	279.746259431557	163.3153799376	245.289271206984	187.628479642997	146.340412352458	59.5410347671606	35.7613774943433	194.989859548888	95.9165936252807	347.967514700586	142.136018904159	95.0969521019591	73.597148617852	197.887350453294	590.822994078834	193.157682713315	538.990799365052	242.85265194486	274.175587338211	111.649689634458	156.420212381501	451.665519169543	215.06714987945	180.955736846772	394.902908945217	320.575968353936	214.188446414241	NA	1920	238.341232494521	53.6441303291452
152	225.320051663706	122.391109076347	269.272189524488	210.975225448149	770.86389914488	276.197516370062	260.689358394881	259.310827538486	193.77060744003	252.330522821475	173.579277296143	159.919318279069	63.0753265024491	36.6586163562086	180.121643997244	120.292525183749	301.633107130586	121.790750720246	97.5103235784468	85.1999927653552	232.646559891142	749.470909810995	264.94181821078	424.327065738739	235.902506517323	270.758477008902	181.795484563077	140.23315623388	409.156314814554	222.133220075904	175.439414306334	372.236317949567	295.845979303408	238.768895654458	NA	1921	246.898773803267	54.6073776279965
153	253.599097934994	142.332996763539	315.219552879566	145.327562880941	655.481997437957	403.75748783936	256.837451642315	253.819637739276	193.889045483071	285.693922643333	222.077613885936	128.260232471784	67.5216225850747	52.4319247513522	151.231243795567	119.938781850955	347.460461646296	134.684789448375	110.609194147589	124.018768230172	185.95966562541	611.808518845548	145.573549585717	461.961460773153	245.634846398879	251.290969812402	179.537936082207	148.165049365663	345.93176266106	237.998577135798	208.528867248799	521.685022073487	357.60246520988	262.408437894925	NA	1922	250.831779846188	53.5139049025199
154	200.555505093988	106.613088292223	256.620681749217	143.240288721896	654.354479834584	310.600469200993	307.17613320858	241.312014907539	231.824405093698	283.901958193725	213.196331454237	122.781923202454	75.9589979748208	46.2502128868836	171.372622616262	142.804235661578	306.861659783956	121.813370187352	120.692135769286	139.513103197677	170.229082890355	546.561723500938	198.861558335172	508.494102839594	236.895878114388	286.023475712694	190.290351098383	138.400979398306	468.602787642842	246.841217977857	218.504052242477	371.959857796051	346.89497496865	204.130637533773	NA	1923	245.003949914189	53.0800928463145
155	172.288711034049	80.6195506764213	262.778831668784	140.919280069424	513.636575854256	249.352292985872	192.992120780471	178.264020261176	200.212443176216	234.513608405171	166.245543405603	123.049901055805	62.9323840367107	53.4422609487467	146.197155727455	102.355601928078	207.097871795089	90.4342002855011	97.9221863753324	125.401383157017	189.542023728298	600.191223371838	177.514122094764	381.555224237911	145.811368149594	209.962375976632	181.144232405987	107.227269656	247.502209072172	183.101758788439	191.546674000554	320.698804626692	169.311423676241	180.159971427618	NA	1924	196.644841318821	52.9398929917962
156	203.948425159865	83.9009442030958	304.709354656981	167.264676062428	594.233821222836	295.447939514199	280.02900277038	223.72632171054	257.370579915629	347.23143954185	229.544865464253	127.419542277683	80.1784710678573	63.1271627812333	162.214251712517	113.736649634238	317.522968613178	134.246537273199	122.899418767698	160.237247455613	150.373274841872	634.671145222783	216.521078959531	502.152169749793	208.678721218375	313.248203489438	128.652931553482	154.547823159962	271.80305656622	233.93084296793	256.097606572394	444.291572893037	259.315854086732	131.365382650592	115.267861893598	1925	236.854489875172	51.9955863638623
157	152.254146363576	89.9774127136692	228.088423110049	123.802940814871	464.53599595277	237.98695324298	151.429792451274	155.236146110363	194.547523303263	242.078563515015	198.779876926179	114.748556627959	71.9233080520194	61.836910678404	159.22816789528	114.152910660839	239.931284936286	118.176662531557	104.66781412112	110.414729562332	171.339635893399	412.961097677317	160.644397863518	316.872658933885	181.239736822657	225.576719783504	211.284672324528	135.638576978005	229.422657510029	218.710140720553	251.649111374911	316.129672271311	183.670072899474	93.7124522195221	79.8014799494265	1926	186.355748651195	50.5649183809831
158	176.335082371872	104.457955731861	260.9331459848	135.344523905629	516.992739286085	254.447327951463	210.579698933062	177.085294697549	228.153768237244	248.681877113595	234.111484545511	107.882291724274	90.7182002613857	67.0400164312794	169.329330754367	112.497919650928	256.549681755246	108.275304965238	118.45532179993	102.178101943151	202.683305798264	337.942378383715	200.07546973652	321.849570015702	167.063299973333	229.90520614162	162.449242843005	164.564163017402	286.010595182815	229.90929021207	274.474666958833	403.305098497243	182.814617219901	118.285675796636	84.0237804758512	1927	201.297297951354	50.4732922258644
159	220.346596333808	69.2171401402171	301.371726621807	180.050958162538	441.719236828278	251.04466894836	141.906996799712	189.150581283661	237.901501922802	309.041296767016	266.092897759055	120.484790654149	124.94490974445	51.877747807259	232.961661634297	136.586709640858	293.721634351051	93.2424699585451	163.146676412102	166.893025651508	172.312587138216	386.785347687607	185.620373618822	334.228073389376	146.899615844797	217.155994834822	179.035595416898	164.922304579911	231.7037679358	268.794667441143	272.720401621069	315.327937826115	226.05895425583	132.920785173384	106.322490971766	1928	209.500346433058	49.8970688721567
160	234.149183657354	80.783855972204	326.153866110385	188.446550369992	408.227660026153	191.844496984114	172.5485207465	180.581259002464	187.18897083076	219.520357465914	184.532125923619	115.660875134562	97.7107571897458	47.8489693882954	232.361303278197	117.126113948196	281.785781382267	108.471654506087	155.66214607419	142.691138326048	113.610043450298	322.824720375376	155.664973507578	268.131163072705	151.601009250894	249.840496484239	198.738722062417	146.211292894396	171.796423465231	251.996885681663	265.024756256835	208.513787604062	126.995741428714	72.4303611063088	114.345490290504	1929	185.457755807093	50.1382093232204
161	272.067892826918	84.1255680778275	269.452202783539	163.145733934306	374.198870880265	162.256977372606	144.588660288817	196.372160316468	153.90285418818	196.280425810983	187.437470809659	106.001420202569	91.1617931440725	30.7624752639513	197.123629279207	129.618028816665	221.091153792708	100.200469367716	142.669775496004	150.495796955361	129.541688115183	252.252611323666	115.673127345911	237.286692240495	153.788186056324	204.473699451545	202.228089022759	119.673003112461	143.608169221631	252.220881237864	211.617366986543	256.741947225645	134.427493010046	67.4735562174748	125.726537996663	1930	170.84818309063	50.1801451645917
162	159.090251977787	42.2748415430311	243.346196150739	147.11198750818	354.165248687588	142.502642766833	142.47782418487	148.572199773568	132.605055111698	201.798633307014	224.234317242625	93.6028106359118	76.8207368397005	41.3876557776573	198.867527361214	108.864981906316	202.981128781825	81.9264532203146	107.132393557862	125.325984933331	180.495807682287	166.139985892443	101.622982521261	213.015061558125	89.6170720363025	165.795667337609	180.945683750281	93.7752840725939	99.9808720412298	222.161180250521	231.241639656457	238.58668328055	99.9312348773031	51.5425398711209	128.223161678471	1931	149.661820793561	50.7121528767059
163	381.868441025473	84.9737980942967	297.824554356639	175.911595682168	639.839379297203	183.941506504744	220.946954689909	214.168654380523	195.959983360317	274.509852796553	314.888114854612	164.590866554957	130.393373883571	42.7756114120133	322.664184990778	153.540942714486	398.396674135275	111.997778100476	199.531031729652	234.643984500295	143.874890437921	250.736792868309	208.467606192054	361.990641828415	192.174992531272	340.551471082522	78.5193959874965	90.6475144266799	205.081597630015	390.385298709355	376.878021095246	263.163362609583	103.788168178115	59.9642072975991	206.202832048081	1932	229.022687885332	51.4474820907172
164	207.342287703538	65.5295386834334	268.063304671387	118.794927965783	402.3704746828	148.767292677356	135.239280551733	133.198187804696	102.132234690408	142.301580837003	204.341752560095	79.9397100261845	93.9273371570276	47.0296420242392	233.037059857984	91.0697444793223	220.099981310501	103.419973519115	125.910321166899	154.006212586483	181.543842991524	200.971137802058	165.235207208209	237.879196614962	113.606273539114	168.657972404295	189.280014900989	102.753013398757	127.728360835531	230.979002510617	214.304371183158	211.475681157866	52.1353584048533	30.0961434621249	125.797223831369	1933	155.113247005755	50.867112893739
165	233.669462459151	80.223710002069	321.623375344643	144.708983287449	544.370148465794	200.899509489556	163.614145398956	166.797207075574	116.036295456666	143.20887279536	282.245396387487	121.271445454608	107.077101527158	38.7546869746837	224.763675604755	183.230564087236	240.565258333781	102.026677177247	179.425152905943	152.101779119877	79.1678207111974	216.278548006674	123.577688621608	248.132726717748	131.19290921391	136.29485568334	141.868983528604	88.5426473487747	215.762384333689	330.111016216847	280.883515972156	232.101179406479	91.6239214234156	60.4203665509003	189.958284754899	1934	180.358008452521	51.2316938395486
166	70.0861046682001	34.532386448259	135.000833669326	79.9274578148354	251.269606982357	87.8706606801719	99.5517304847494	80.2425595579905	39.9610585536622	49.2007967071351	93.3282354379881	84.1711211713045	41.9591114813453	23.7353608164016	61.5987779552619	60.53817627541	126.789967109904	52.6666017225754	81.8155549996429	57.141800457614	82.3549664582643	89.7204304346055	55.9379421527584	71.3531089853928	41.294664635111	56.1075881560523	129.918993392879	26.7588295862164	95.2766512017445	168.678392756543	164.293671889928	111.400875496294	32.8422096006277	24.8050731149489	114.190609772682	1935	82.1806260179481	52.0584105850349
167	99.2542216604545	49.0757613195222	222.884374879378	111.111848972164	378.266290888867	108.796809345733	55.1512873522995	91.5538639072406	33.3699971664308	45.5103678169632	200.710071452545	75.1943343229371	51.612597387296	60.9217647384133	159.534159019739	85.977851106384	156.824221196753	42.8378149465543	176.875750467555	97.8857439005508	135.199068165767	165.868238127907	200.539168812189	123.363117843368	49.7402081657565	119.117883690572	102.896898342292	80.8193559691896	157.103822942922	235.178055251405	241.715709563526	232.020440475282	95.5977219709413	58.076424272057	156.64703537109	1936	127.349493737487	51.7418694999419
168	87.1443244586619	46.3548279222481	195.222337405254	114.932968116725	335.121542340057	150.698743840783	79.5617764299576	132.527457773155	40.1269346457717	34.1921519638752	194.140058736092	83.1654973628904	66.3149368468309	55.6957253591666	114.899353075332	91.4831780725348	169.05161396379	53.1679999100883	253.021359045999	150.263947417527	197.991023010863	161.866163246499	79.0346171826852	119.958573884673	47.1637880305475	91.5161647953975	72.4765425183165	31.649661029325	154.289898403102	214.120902172189	246.918815316401	188.872550333818	76.1946174238401	52.7840972878196	182.773148196874	1937	124.705637071974	51.7510445586528
169	112.449853283328	37.7817357298669	303.675456514685	144.439434637771	396.330448647009	203.496978295544	167.112622977994	155.64455315533	87.2520810866801	68.5369853307149	259.578805391837	111.188817992177	118.445897021969	48.6742657783935	191.169368722858	181.283719119807	133.228661253436	45.7931111557863	268.621251526665	206.764548814543	133.957510749069	287.418028691623	101.737336493852	132.607568385821	108.885402258565	232.707506788622	129.423878390673	86.5270015022315	256.77619058557	255.360274776597	370.240778296007	316.996437684436	180.197984698726	92.216739957148	276.753892429012	1938	177.236432232124	51.2552508932585
170	133.867032880645	58.3330923918553	382.206162235734	140.314523483608	609.122457126729	209.707592812426	140.366359762392	254.345854508753	77.5385907610458	80.2171126574964	231.881896239259	127.552117487665	151.781336669211	15.40260046202	182.823413679331	197.102580608428	242.614205062452	102.491318730713	301.384292992422	295.246877584369	140.982111922496	192.868656189185	166.695419473597	250.99189019178	140.99467829311	213.275185429843	203.718460577622	85.1217671082808	279.284759470744	355.157991966122	422.144287163025	282.381741508653	124.526763762258	98.5533323394386	281.045622153082	1939	204.915488162451	51.9005157405791
171	126.084679559173	79.1483428367452	304.111195415738	124.375967314885	575.270853806503	200.153381234329	130.73392252722	150.972376560911	71.086387769103	99.7003278172643	196.332262089767	106.270026374451	145.193102715367	24.4529005784815	271.978671595556	162.264203035709	226.307768393994	77.5282235052889	222.165578480236	207.282283283855	220.21307864603	198.733695514171	155.380659372428	171.399011994552	133.967249686295	189.683081238445	220.759401608489	121.084520691719	214.534335765401	339.983471130753	375.641804386058	293.605395422868	132.189108244363	65.1827068544771	306.377226196772	1940	189.71849147564	51.6346842135052
172	109.730804841646	58.9237118107302	276.228618137332	134.339528415745	578.90002163993	216.972525823852	181.610758915046	148.165991843459	112.267012590889	123.291175371601	234.744829624475	127.957068780712	164.015012621554	33.8349528791621	330.895471902448	184.984829425001	197.963062836246	78.0937101829351	455.99463384619	291.987161047004	227.062693108652	141.205479160166	202.842584545801	147.795598069601	106.43998653701	161.896636695239	207.194318689554	75.3580113001891	276.793476496448	379.189919129023	503.174758158536	265.276397828388	167.438406136171	79.8014799494265	316.974132376596	1941	208.55270744905	52.3395916210408
173	152.636164030252	53.2462255671627	236.079692342985	123.818962937404	590.218237493018	170.078286442983	157.996977734338	133.783152356795	116.384698081949	155.018747898735	301.351306269559	108.697849177145	191.61327576481	74.0712149492787	411.934111038858	175.841224006728	249.843009758362	68.1386313822398	284.981723588764	183.908519781881	136.500944161415	156.426181407543	201.928066924341	140.332430561733	142.284930395939	183.517705655775	155.382230168755	111.848552449431	234.981077392025	267.596149843798	313.279619415974	247.992297526133	137.802820157063	97.5640448128232	292.666687537975	1942	193.135592828971	51.5263684015831
174	251.914575954139	92.1790408453049	231.34908212521	169.812821863754	601.681594926701	256.323801243453	181.018568699844	153.837509060985	186.339170017964	175.597750576075	282.788577757293	144.01846122219	202.489469531538	122.129100249038	367.38192898124	191.817793446559	256.402969378323	92.3958107384026	309.095960479189	236.549360444697	178.456285731576	166.90779113698	251.476637938229	245.241833157915	161.504565932071	198.97748310409	181.797683677934	103.545323065993	216.572286919785	301.215903626189	261.577800797316	295.086970518301	145.774925674812	66.4110695820307	228.244246105667	1943	214.511832986023	50.5192704937976
175	167.720521156464	74.777759137071	338.573524347822	171.854228770057	698.998082238422	306.264757179773	167.924410519682	150.959496031031	174.169896715018	192.653457092414	325.162693628178	161.952557044473	199.942580367273	90.9754966997147	385.880569003373	137.68249715843	310.505278943589	109.21401285013	349.80911631412	312.412854002849	239.732422121314	142.936496712294	176.431843425603	209.544229994439	139.519072223719	214.882110072154	187.440926561577	90.0270498775959	346.861988245788	241.0330414799	278.876666585043	306.658712898534	217.217255891567	63.8346494468217	401.458156176198	1944	230.968240311784	51.6813723897992
176	116.674038765345	72.1561000676504	347.583297919052	140.177864203177	539.345171016377	199.896084796	165.560362047855	155.822995618054	147.516624641962	162.359079133847	278.219445401912	123.674449675339	135.653970782007	78.301055298072	306.957164200625	128.861533305681	206.523274498747	110.270216300267	273.794512149331	288.948298473187	207.992283223566	84.0360326872002	167.807857432233	177.231064596676	125.850945065746	224.317569447945	215.491893206215	100.764385249035	321.851454971294	207.915314203553	223.797007545245	306.033850119735	123.689215160811	61.2167602885853	359.103832339031	1945	196.725571538039	51.3276570462742
177	82.3785284031662	36.2137668364603	198.812549489776	107.547712106666	447.802302683424	206.194035588651	96.2370360759469	109.674256173881	91.8752488357028	163.415282583984	243.194143066305	86.8185413004847	107.745004125312	86.0142935811657	196.789363820865	79.6393737685013	143.972908128713	54.1736237185024	217.336950571669	191.707837703683	135.335099127668	79.2586127388862	86.1974484328699	101.772522331572	72.4124540281833	139.361050113243	103.557261118076	64.446631695741	147.52762021625	196.975660265222	163.066565799436	171.040556272777	53.2452830893666	35.1054129482738	205.857571015452	1946	134.362928793025	51.9527449887103
178	130.533174756656	84.850647662276	231.510245828339	154.974765601584	814.363961822811	316.466451003776	246.201589713586	161.483203102026	156.448800874649	212.809287239315	364.983951308755	114.925742453622	174.381011741339	121.052790605918	265.90440219984	123.21200723673	326.916330647411	103.622292086006	338.206272166617	282.913927304171	179.367033441852	114.216056673176	114.381932765285	226.029737444152	109.29726505545	232.143590907303	186.859417761398	142.773133894307	220.605149409198	277.39509148961	222.025149288621	319.844291424915	74.7809007297246	46.9479606152459	278.179233015946	1947	213.445908550618	52.938518554279
179	201.249168751901	103.695177035569	300.418881569974	153.399256885809	885.078070862464	401.315527869725	214.831216271165	170.495175788114	229.733361023469	182.072573035123	423.024247265296	152.174035750909	185.282652408561	115.510078687189	327.802888094254	140.884094231704	339.264674731611	168.238255625775	384.672626628068	264.152964295464	237.37905506451	124.524878806665	174.609719686521	283.938400668507	202.493239442722	396.595599066972	238.87508148615	157.614960067661	243.769054521912	406.59246104996	300.291018748972	357.734412101331	89.3861649762636	58.9111454401158	345.780966213687	1948	256.051173832974	52.9630612025197
180	158.426747609349	85.9414086316024	224.787551708922	148.555549332504	594.352887584407	337.913789890568	182.49386060997	123.6358080857	130.355988930993	166.996069890546	307.870111025758	92.216739957148	170.158711214915	78.7399357917785	361.501495852251	134.310939922598	231.346883010352	156.506606179475	307.262841165819	238.080886863322	174.979170982583	119.913334950461	112.574574511675	212.573039471765	127.169471502457	126.658020218453	154.799150572249	170.437684642553	202.538164217669	376.253158316447	200.579381198155	288.51413036846	64.6011980542976	62.1271938395957	376.06749019062	1949	200.035427894155	51.9407770286616
181	114.925742453622	55.5081722777473	314.922986533067	133.926094822533	533.001352970983	267.543056927952	160.86965005678	136.29485568334	87.3563819627792	110.549818046437	327.353640344791	64.6769104372491	126.764206050144	66.7098350433871	223.741715514542	107.978738618739	216.586424086726	127.192090969563	258.715495730631	223.760565070464	148.378363506842	100.2042392789	127.415458207233	174.647418798364	106.258716640898	87.2960633838303	138.751266979181	125.673759240083	164.768994858416	199.785186575328	160.583136806773	234.586493354734	82.8422274788361	53.4724202382212	374.833786755555	1950	169.653579020133	52.1909807598113
182	66.4965209022083	49.5115002205751	213.475304881876	151.183805746498	592.719573563806	252.136372395483	192.956620783485	161.276800464686	102.373194846938	119.248888104227	301.372040781073	79.1857277893229	115.150994646884	105.4896547593	247.664315253098	120.161206610829	214.071579167527	122.727887808812	284.643374059972	194.357771106986	143.365009950243	110.514946367982	106.801583851439	241.781683009251	88.0525588948147	102.302823171498	155.129331960141	124.458277042409	200.67111570364	259.761960243541	193.746731335863	249.606761990812	65.0648971299675	53.6759954421738	332.302591251991	1951	174.669697178267	52.2545604363664
183	71.085445291307	40.3465319722576	276.477746434762	139.532895231395	686.176614300591	321.199260336409	155.49626998208	141.941868478167	102.865796575021	111.499835664882	371.502127746423	102.534044390802	176.951777009772	111.627070167353	214.73414105817	101.493548903933	309.259951615706	138.370820108832	262.95978740563	245.85004549565	131.729179079878	136.047612341502	172.058746451806	217.006455024511	88.5451606228976	99.1156774244312	150.765031445774	120.462799505574	171.175644756882	266.695141070749	235.004953496192	216.205977216376	72.5330911860811	29.9079620621748	273.888759928939	1952	184.658507708083	52.9400399463547
184	62.3317115213444	40.452717803949	275.253467777658	130.841050836708	575.200482131062	249.339412455992	164.353047991081	138.62340415818	81.1687010722688	120.269277398113	239.067346956549	63.0605610169772	135.748218561615	103.09670363506	169.788317441056	119.438326141238	183.733847230342	122.261989618285	270.820366384177	180.998148347596	171.849202221811	80.8369488880497	133.616647946154	151.462465014871	89.0377623509805	92.1821824379585	109.523459726509	70.1806666070731	119.066047411788	333.410945140178	205.161394083416	217.71457000863	58.2074286857117	29.9707939152466	235.041395970974	1953	157.803114539674	52.6520377531217
185	53.5251989948014	43.6832175296354	232.226528953358	131.846360485856	619.702712865489	307.669991573724	165.461401879267	139.34974037969	144.637354974947	108.276875761564	229.478263699997	80.6987188112917	121.111224229275	68.4342552509425	215.103278194966	111.899446250419	180.582515639526	85.0658467590469	269.366437304096	183.491944596015	137.435882135123	101.272380781121	87.1301872917207	197.088443441486	92.7369877005825	111.136981713393	125.726852155929	133.418099290447	208.355765493586	308.205318961896	210.856159086578	268.64387099377	69.3302374757463	30.0336257683184	278.290131236618	1954	167.179206790292	52.7931184384065
186	44.6734475340469	40.673257608231	318.316220758209	136.18584241826	865.169484057401	292.25953713007	146.681903473904	156.603367233205	115.649879560274	87.7644748484805	319.990061324042	113.222685076111	132.441692293712	71.1985426268362	239.510311520705	133.212324971637	307.790942890887	115.232047737347	283.655971488949	254.506704052616	181.651599619542	106.606490947651	124.053954067892	207.347628411049	109.399052657427	115.435622941299	173.430994122894	209.918707838747	227.658339075773	327.778697830822	216.660251514085	266.37218534596	84.2295547946613	39.1376471191563	360.921243689133	1955	197.866876245172	54.4849480627948
187	67.1279810255799	40.7794434399223	232.623940424037	160.779172188357	653.336917974086	230.366706102432	127.553688283991	78.6419181009865	101.219287865275	109.044681006102	206.09256214594	81.8774443749186	151.576818987462	86.2053024145039	287.162617208886	158.076145869208	297.755125158995	107.216274081712	249.425806253966	201.498925367861	196.975660265223	111.980185181616	139.508076649431	222.332711209407	97.1317616636892	138.568426286743	184.853510852081	137.266550291095	152.680146327403	254.7027394342	174.158901140731	241.148337930287	73.5132680940011	42.2669875613971	265.406459764246	1956	173.167270883593	52.6857010057745
188	49.3170356353179	66.0987952722639	243.088585553144	148.6526245455	589.582693299197	231.372015751581	144.266961201089	78.8687410905757	101.677332074168	105.251207876892	203.63803580569	94.1774079322534	153.992075419542	84.2348955021724	268.08749493482	150.976460631361	234.08855091914	129.131081955359	263.089535182224	167.517574271042	107.749088195761	132.732289614169	114.481207093139	219.258034479339	97.6972483413354	112.984238193703	164.735065657757	153.020694971052	216.784972742433	241.75937770141	179.296975925677	288.943900243472	73.7645955062883	45.422717381928	330.907724113797	1957	171.04706385756	52.4065796509714
189	76.3667767012568	50.5469691591983	266.730012749203	184.099842774485	856.109445003713	284.800767851917	149.122920965743	99.9478853183671	166.677826554737	109.877831377834	267.077787055956	112.671335565406	209.931588368627	73.0970070674005	290.476683299158	149.602642163946	267.135906520047	142.472169318093	327.764874823146	231.496108661398	108.392486371216	153.680429428306	167.256822080794	308.468270267001	134.434090354618	170.536644811142	224.441662357762	209.773880417417	236.484015317502	347.289244846676	226.156971946622	342.579369140414	88.8492667917651	57.7383889025307	410.011770494127	1958	214.345705566501	53.9301498292073
190	67.533246477893	95.2091069596923	312.781991139646	147.908381245865	580.000835705748	251.170018495239	129.664838547204	104.497225640031	171.724166834198	131.563302987768	211.411906826998	116.579790985737	175.217932024256	85.0934927743985	270.755021256983	132.949687825797	192.838811058975	146.936058319579	278.889232955657	206.640141745461	156.941402602732	180.008546661715	134.721546082422	259.9881549146	125.540555711571	125.868852143871	227.52042315828	227.842122246008	187.656439817614	323.964490190098	247.555930306549	303.752739693963	115.299277820134	61.0222957033281	359.378093377689	1959	195.612173149648	51.7601609253641
191	72.1912859053706	54.2028405301808	201.538195276031	107.352305043613	471.243610427449	181.796741200138	101.748332068139	71.282423150687	103.645225712377	127.89423692764	343.343404473767	75.2332900718416	151.746464990756	69.8137285851338	250.241677866103	143.358098446405	153.29966839869	89.4753862076255	196.351111645689	161.551061503344	103.069371778974	165.252800127069	56.374309372342	149.449332442451	83.0872717058161	88.1314128704198	164.399543562354	145.086602724411	147.197438828358	258.887340848782	199.956089215683	230.737728194821	70.9657506112052	64.3439016159686	332.444591239933	1960	153.905502101988	52.3938733814868
192	72.3521354492344	57.5891632514852	167.490870733486	125.424945101919	473.144273982871	164.722499287143	110.329278242155	92.5173903740965	127.299533438316	145.630412412747	258.154407282699	93.8346601737467	127.181723713806	72.5943522428261	232.971400571524	116.921282107182	144.945545214264	58.9083180067276	205.390730347128	124.641746053379	107.099092675734	103.609725715391	82.9380460547705	159.49488911157	83.4799707875148	103.882730116988	142.639930365795	131.567387058218	184.901577219681	163.111490574382	186.082816057431	237.001749786814	63.6879370698991	39.9707974908883	289.755373625894	1961	144.321948048506	52.2455833613385
193	77.0503872626779	77.1022235414621	190.623359919664	133.27641346177	492.355113059573	194.769633903872	135.468930974711	122.41938341023	139.652589911496	154.98858860926	320.607384280472	109.727034930461	174.532750666508	86.8524705011434	311.353194800793	114.716198223627	136.470784871941	74.7347193177169	232.35093602244	174.158586981465	104.219194690188	88.2658730359935	109.792065898391	160.221225333079	77.1484049534699	96.5961201162522	170.68367134733	132.783811733688	241.874988311063	246.552191453727	218.92628229512	305.654345727181	109.063216402758	49.3405975802199	357.806040413833	1962	169.203963255531	52.2423120245146
194	113.639260261977	90.4100100220685	321.784539047773	159.00071658716	616.139518477787	248.878226654445	132.017263126212	114.451676122195	179.629984746957	199.225983082989	302.422275205168	156.840557478551	166.206901815964	86.250855507981	307.046699591252	112.441370983163	201.180053713522	125.362113248847	235.087891542247	264.673212038898	150.366991656564	135.346094701955	106.507530779063	222.678286401302	101.127867519055	124.216060248818	223.31068900247	207.603982371582	314.151411377345	328.076834973647	224.859180021424	279.222241776938	128.540148377219	71.2089098825931	422.088052654526	1963	204.914096885705	52.1290389861289
195	132.313515313445	68.1307774006058	243.475943927332	145.975045126846	549.367479899859	279.820715177447	128.505276698764	114.909720331089	169.11727325025	187.435271694801	270.430808895132	155.351756720015	179.678679433088	81.6487364297373	339.47327648381	119.57152966975	193.170249083929	145.409244289934	245.074386269478	205.374708224595	130.315462385762	161.929309258836	72.5535115383295	209.722672457163	84.7051919224148	97.4914740225253	212.269875780694	185.592727603471	255.249376555925	264.441362501063	194.931740084797	305.687960768574	91.1715320812987	46.6196641829457	364.55041152256	1964	189.470476199608	51.9944057385955
196	224.764932241816	117.440273213555	419.030654684052	193.87145256421	833.126809787111	317.207552710758	154.167690448877	166.78935309394	206.065858608385	219.408830926711	361.376146305372	160.07702623028	233.294984614843	76.8091129468822	439.838051147308	206.633544400888	240.698776021558	204.520195022818	277.344826007153	271.951025580204	170.339666951761	215.091968461413	161.186322596262	326.509494398772	184.303417978437	148.939137795508	239.075515097449	247.813540904143	338.393825248036	506.304412760042	273.016967967567	416.388261103118	133.607223168194	81.1423116939786	475.792950749113	1965	264.066346098015	53.0209098442508
197	142.97733741679	108.368924426315	262.284973303639	133.895621373793	484.928388026487	252.625518371647	108.848645624518	116.029383952828	211.776959893345	172.229334932896	329.746591469031	187.226041624072	185.723103698595	79.771320659952	323.931817626501	138.15499269353	214.342070295002	197.328775279486	314.487561791279	293.250081293747	153.825256849636	195.014049812321	115.811671581934	339.147493325632	96.2860449213429	161.715052639861	175.112374511095	242.103696256244	302.917076048108	314.993358208507	186.335400106779	281.767874304142	118.98059609161	59.5649108713278	524.496433339184	1966	215.028535217748	51.7265513568633
198	157.508145917439	109.053163306266	259.671482375118	174.984197530829	469.092876096802	211.367924529848	138.765718305388	99.2011287446088	189.278758263928	159.829154569911	269.887941684592	115.314043305606	191.296603225328	101.127867519055	293.441404286351	126.308046796843	196.864762044551	156.918783135626	247.321253335326	231.682719265021	147.752558250247	217.101331122649	73.6398742779408	249.031850535205	79.460617146512	130.928072953212	233.553537690234	268.548680736367	251.905465335444	213.311942063889	245.044226980004	298.803160468232	92.5287001076494	47.1851508605919	321.220623166453	1967	193.398050455231	51.2630726690373
199	153.570159526165	106.401973265902	332.059117821338	172.741414535431	426.36187530047	248.581346148681	114.04452571429	95.1990538632008	178.455029094515	169.591967900207	299.489284303776	103.184982388626	194.033558745136	106.839282963282	274.851658077264	196.186178031375	240.540125592552	135.181161087642	200.58786349832	209.870955630413	174.32069316239	154.197221419821	93.3430009234599	171.849830540342	65.8920784756577	191.662284610206	150.050004957817	206.727792180496	258.498097519002	373.609193939186	197.663983215624	361.549562219851	127.817896226158	53.6474069490261	353.202978857793	1968	196.908672533869	51.4595644481619
200	168.311454734604	117.113861736847	320.997884247314	211.357243114826	552.859988452855	322.902003554654	93.2638327885895	78.1163296500409	232.988993490384	233.543484593742	371.295725109082	139.667983715499	232.8410244764	176.17548946507	408.354266210093	165.216357652287	285.080683757352	229.884471630106	244.571731444904	251.269292823092	230.992825518293	181.455878397224	125.020307968137	236.931378111374	83.556311488997	112.471530272637	187.311807103515	229.277515929433	393.528462159272	413.973004671038	157.510659191562	324.111830885552	218.468866404757	88.7562756492188	422.521592440721	1969	235.477152823985	51.5898000478107
201	192.679846470704	111.126614457636	280.866865531092	164.549083372665	519.378150587956	220.336229078051	97.8282527549901	87.0346828750516	197.784620373522	194.405837474586	231.252635230745	107.974968707554	209.161269849967	96.2034210345534	312.118172611942	153.386376355929	220.093698125194	192.160855364331	204.484066707302	204.015341083386	203.699296862435	209.034977825292	153.238407341945	218.458813308266	66.4054147152543	68.5266180749581	167.115136252117	171.388644738795	317.718061516966	112.209835604593	137.521647614566	316.437548351363	180.930604105543	47.7506375382381	343.914860177455	1970	191.748328344998	51.730700323493
202	136.923488373323	101.617955973015	225.306542815295	135.535846898232	377.420888305786	184.23555957712	89.6117313287913	78.546099525052	136.816674223101	159.094964366768	200.133589200611	72.3634451827873	202.866460649969	90.9377975878716	292.978647688477	151.338372105054	177.996670726356	115.594273370306	206.249013460089	253.338031585481	130.616426961976	172.229649092161	75.0008122154759	149.646624461096	59.6076365314167	56.5700305946607	153.744517918439	162.799844583146	285.134404991729	99.0694960124234	121.417215353734	267.261570226191	106.817605973972	41.4982398390637	303.104629129528	1971	159.240707337957	51.9901482878277
203	184.971634735856	102.183442650662	221.856759922388	121.159918915405	468.818615058143	209.48391141549	85.6021166250147	100.660712691467	129.148046555688	141.555452581776	196.600868261649	79.2887720283606	199.332797233211	114.125264645487	205.815787833159	145.801000893837	193.396443754988	126.619064469548	192.253218188346	197.535806235358	153.98673471203	129.594466871763	126.829865336604	150.212111138742	49.2249869705678	81.0279577213879	177.065188504566	219.318353058288	332.705971748712	153.705562169534	130.37515264618	279.339109023652	107.275650182865	41.604425670755	335.720958218362	1972	168.119889390567	52.0559475293959
204	99.995951685967	65.0086626214682	145.40547437875	87.4811031911267	298.400722449308	117.380897112402	47.1882924532455	70.2208789930391	100.400274660484	142.159266689796	159.964871372547	59.7040834258819	97.4770226963188	145.045762019914	130.436727862191	98.986872125634	150.573708453171	68.8008791136165	146.170452189899	136.406382222542	90.6286648707583	92.0150497087875	71.624542590663	115.545578684175	21.1341220992293	24.3573961618124	85.3567582387693	107.15752629909	197.885465497702	136.225740644961	75.9787900085384	176.820144277587	51.8146017949218	41.7106115024463	301.879407994628	1973	113.066933888325	52.6915732769545
205	200.823168788074	110.000981809854	253.375730697324	133.761161208219	435.258865695436	142.396142775876	98.9121022204786	83.5962097156976	134.430006284169	175.083471858682	189.123877746106	49.9089116912543	145.756076118891	108.814716423859	167.186450405353	130.506785378366	204.966301179628	148.772947544133	178.934121974187	170.785773108571	94.789704340438	135.646116800373	59.8426276619052	141.112802176885	45.8681952202071	44.7139740792782	119.310149160972	163.616344513814	209.063880477705	164.217331188446	76.182365212491	271.835729129818	59.9180258855913	51.4819071329067	330.711688732213	1974	149.44870412392	52.4644130561233
206	211.57495548572	117.581016564436	279.690653241588	242.709709479121	436.70651159021	155.155407179166	99.2444827232284	114.762379635635	126.612467124976	152.782248088644	218.735273461782	70.1099807723673	185.674409012464	89.4778994817484	145.287350494975	131.414077336722	255.303411949567	170.948193448762	172.170272991008	183.386387082854	144.832447878735	152.389863166211	71.9977637979095	197.370872621044	63.6851096365109	77.4122987363714	221.664808611254	140.341227021163	276.964064977538	243.246293504354	106.146561783165	305.205726296248	60.0593975550029	67.8141048611239	369.061738573115	1975	173.071981890421	52.132989681612
207	275.89435267899	111.327990546731	381.0692198544	241.291908714556	538.768374605178	236.588316193602	82.2352717781625	97.4383811066796	165.44160984555	260.832615019885	272.885963553913	80.4649843178646	200.816885602767	71.8051841682444	310.871902806263	205.835579866876	351.330903795519	190.139240491746	242.17909447993	226.609361288739	141.892859632771	191.18005013788	124.473356687147	346.419652000162	81.6716700561085	57.1857827547643	284.93459969896	205.280460444987	377.326954685444	407.778726435955	119.350361546938	344.552603486134	92.3656514489282	68.0911933331705	395.57897968427	1976	222.340286935692	52.56337397655
208	170.420405882959	76.9112147081239	199.42830164988	125.482750406745	311.470062047506	131.135418068349	91.1555099587654	93.2930496002679	145.010890341459	206.322212568917	231.382068848073	80.8268957915582	107.871296149986	77.1012810636661	207.321553192024	101.975155057729	204.323845481969	109.981818094668	219.895149469487	175.26568423259	80.9164311821855	202.94154471439	52.3782035169758	164.026322355107	46.3092748287711	20.4533389711963	176.50849828635	132.059046308504	208.174495597474	337.256254548171	89.8360410442577	213.35184029059	72.5180115413439	39.0336604023225	307.832097754649	1977	148.861989255915	52.430233477762
209	205.520478123721	98.3268235091148	285.922316429249	185.469263012185	588.266994295873	275.658419070706	100.154916274239	111.424437441196	145.737226562969	297.533642876917	305.885881105751	98.1486952056562	241.055346787741	51.7809867535284	329.694755190246	266.179291557029	265.691088058661	175.073732921456	312.585955758062	273.12849450677	119.954489814223	198.282248649851	113.175247027042	340.336271985751	71.4523833132463	65.5562422209889	294.535621007596	197.893633638601	293.133214047034	516.766544615027	150.342487233866	354.228394699925	210.640017512011	65.2571626003672	355.578022903907	1978	227.4391636203	52.7198457199188
210	147.478925530119	98.8194252371977	211.985875804809	131.052480022294	341.265869251948	131.993072862779	122.376343590875	84.945209601149	90.3770232992058	209.280336211538	175.911595682168	50.9739116008212	143.558532057705	56.8351810146237	140.25954561217	161.404034967156	196.635739940104	133.198187804696	266.045145550721	205.949305520936	77.7104358791971	143.710270982873	73.0156398176725	332.636856710333	71.7037107255334	41.0543327971114	172.179383609704	192.495749141203	194.758324170319	268.397570129729	177.094405316245	248.505005447198	97.7914961209431	35.9985677396894	251.297252997709	1979	156.534135507099	52.2447690776038
211	167.82639282889	85.0944352521946	238.536417798093	151.756518087247	564.505558260447	182.731679173846	122.868945318958	116.608379478885	82.0084487885733	191.310426233004	201.335562549874	75.0174626565399	198.866270724153	81.1360285086714	136.121753928127	133.663143517427	258.581035565057	123.156715206027	209.638477774047	188.043169873271	156.174853995256	183.013165875608	126.22636538785	266.912539282377	64.7482245904856	53.4645662565872	193.176846428502	183.217683557357	275.168330616746	241.305731722232	173.792905596587	457.222368255213	106.349194509322	62.3584150588999	266.891176452333	1980	180.537976831677	52.8504941545179
212	173.521157832052	114.022220406449	301.404085026139	168.786463543827	557.532165047273	221.241950240081	114.533671690454	157.643548560809	108.25142886107	245.378806597611	212.291552770003	75.3215688254074	225.05238796962	38.4329878869561	207.538637244388	174.682604636084	306.305283725005	131.19290921391	206.969694814822	193.453934900548	129.601064216336	222.751485510131	147.343208727484	432.579715480454	101.124097607871	57.6959774017073	294.595939586545	251.696863583246	255.509500427642	262.374508694267	174.798215245736	400.948589847786	115.004910588492	59.2856232844237	347.015297967283	1981	205.310915941769	52.6411217658521
213	159.321473197091	100.297230421446	221.045286539966	186.133081539888	541.097865557814	215.657769298325	128.250179375292	181.106533294144	108.644127942769	183.893754296409	218.431167292914	75.6256749942749	241.682722840663	94.3542795986505	265.899375651594	198.248319449192	210.609544063271	117.299529862674	174.337971921985	174.999277175566	146.123956618626	190.129187395254	239.099077042351	335.217675075257	83.4347318533031	66.0890563350378	72.1787195347562	216.978494849894	187.221643394357	224.949343730582	202.260761586357	370.940725139227	132.037369319195	82.6788646608494	308.931341024141	1982	190.148746053518	52.2022100479179
214	180.005719228327	93.5742221427641	217.026247058229	187.462603550887	496.29969679542	139.930306702074	93.2006867762523	168.418583044091	139.637510266759	199.429244127676	274.749556316022	107.079614801281	223.66129074261	68.3308968526394	219.891379558303	144.318797479873	278.999817017064	95.7796201855842	188.269364544329	192.29562968917	170.900441240427	157.122358339579	207.816354034965	332.331493904404	61.8827779311464	62.1045743724898	72.3822947387088	260.882566343077	112.702437332676	172.047750877518	159.218428958054	345.771227276461	140.99467829311	66.4258350675026	395.986758410706	1983	183.626593257148	52.5564893573878
215	135.538674331621	93.9989654695295	223.34179076974	168.206839699239	441.591374007277	127.473263512059	102.394871836248	150.936876563926	144.67505408679	269.185795726515	236.292064006368	86.794351037052	229.790223850499	71.2905912915864	201.93152267626	134.065581536352	286.049865090985	129.60483412752	206.772088636912	189.69219185714	151.99527912892	191.453682858008	138.019275890895	302.246346016567	73.0357460106555	62.2459460419014	52.4027079396738	286.960926960526	129.142077529646	157.974358267232	142.21110296858	359.458518149621	120.834135757228	73.3587017354445	395.787895595734	1984	179.050100598979	52.5394788185272
216	85.5741564503977	32.6370636003483	135.607475210734	82.4353912301962	358.046058092567	159.695008563603	58.0223888784153	78.0223960296986	114.468326563259	152.560451647301	166.736574337359	48.7763675396351	110.527198579331	91.7241382290651	96.5474254301215	59.8460834138241	167.303631811332	66.9536226333057	95.254345893904	125.875763647709	40.1495541128776	95.9992175120701	88.186704901123	81.2934223006163	102.67227446756	79.0478118718303	117.280994466018	65.5358218687406	59.3110701849178	99.0606995529934	66.8829367985999	242.956638661693	50.1548983960303	73.662807904312	299.75035065329	1985	109.958830612422	53.3320063098113
217	131.229351688691	134.709293871073	235.708984409862	153.168035666505	605.07577162964	294.864859917692	102.915119579683	133.516116981239	168.063897233501	232.453037783681	218.289481464237	80.3999533499354	208.414513276208	112.715632021821	154.998641705752	116.409516663912	304.877744023214	142.015067586996	217.618123114165	224.813941087212	242.216793591773	181.197011162568	134.91255491576	342.976152292562	25.745037636903	37.5228684952111	77.1257854863641	186.022497478482	178.389369808055	338.686307524086	134.189988605434	455.103678169632	205.738190494615	63.8626096214387	350.448744578391	1986	197.896990654751	53.3453779407889
218	75.9024493070562	51.1953938828993	194.758324170319	87.3158554175479	407.980730843581	193.019452636557	71.7891620457111	87.7625898928884	160.05534924097	203.911668525818	168.3123972124	73.6989362198283	126.789967109904	98.7160668388945	106.934787379951	75.4233564273838	211.492017439665	93.9257663607008	153.267309994358	148.180129010401	117.882295299915	136.319988424568	84.6470724583234	219.056972549509	44.2059785471927	25.0435199973564	56.9746677284431	183.549749900841	97.5916908281748	160.387101425189	94.2694565970036	320.965211683716	118.242007658751	33.7030059877113	412.275916319569	1987	139.87275272466	53.4904015619491
219	116.658330802077	58.6598180278286	153.249717075498	129.401258923568	409.142491806878	180.661683774396	71.9500115895749	97.2646510329361	102.683898360378	199.956089215683	127.964922762346	56.337552738295	149.504310313889	84.2754220474037	136.538643273258	106.01492905098	276.442560597042	124.583312430022	109.947888894009	128.252064330884	85.6929086527034	170.908923540592	89.1499172087136	170.460618268925	62.7800167930116	29.2460284900635	65.2647024227358	184.937705535197	108.673973072978	161.030499600644	76.5163165115677	230.467237067347	72.0301222022414	43.907841404367	392.171294132921	1988	136.077933198599	53.3224003626402
220	173.06028618977	77.235112910709	190.976160774662	130.005073031587	525.015110286292	181.154285502479	139.860877504429	153.404283434055	111.989924118842	211.035858186364	148.931283813874	52.9625397505435	187.44281151717	136.783373340973	161.552946458936	125.578568982679	304.97544755474	113.851317766094	190.028970589605	187.246776135586	61.3788664695106	108.534800518424	59.5872161791683	176.592692969467	55.5449289117943	25.0925288427524	53.1460087615132	98.9366066431766	76.2213209613956	263.046809522135	144.523315161622	237.272240914288	106.256517526041	37.235726926673	381.262741961861	1989	153.93495228912	53.5795150319925
221	132.830307304961	70.1181489132667	202.469363338555	143.280501107862	555.711297945253	188.14338667892	99.6224163194552	144.730346117494	148.428000670769	293.25259456787	190.782952826466	63.7416583042755	163.028552528327	80.8234400396393	186.87826731732	153.133792306581	258.40479221719	114.41680444374	186.731240781132	196.927279738357	61.5202381389221	143.154523242453	68.2504720807075	232.754316519161	51.9694823127438	67.0239943087461	73.7620822321655	87.3890545263766	87.2608775461101	229.007967279755	145.166713337077	249.98123983512	81.0175904656311	44.103876785951	410.116071370226	1990	160.169532669959	53.7021118184519
222	128.122002395026	74.0536220304186	171.204233250029	144.006837329372	432.611445566256	136.571629996121	95.3778104851901	126.547436157047	140.055656248952	280.036856752014	170.883476640098	53.2735574232489	153.007814441172	84.0639928618171	207.605239008644	165.740061147641	194.753611781338	126.511622000796	129.580329704822	143.323226767951	65.7774103438017	132.048993212013	76.9740465611957	194.808589652776	26.0309225683797	79.7999091530997	57.5112517536762	71.7263301926393	65.5512156727432	127.776427203131	104.735986681703	274.56420234946	42.7319432741284	51.021035490625	378.805388188223	1991	140.205546122444	53.4787109178366
223	118.21907403238	48.2696286446111	112.702437332676	59.5080480442979	327.705812881259	91.2016913707731	81.9729487915877	98.7424562171847	90.6789303532158	189.457829045182	103.898752239522	17.7892684009522	112.626096631194	79.3943295415213	158.919349337432	116.320609591816	190.124475006274	84.7212140449481	112.131295788254	101.606646239463	28.828196667136	80.5403825415508	81.4712364448095	139.620231507164	26.0617101763848	NA	53.5135751019832	11.9741803991575	0	194.972266630028	82.1991434626462	70.3239232320768	25.6693252539515	20.4479982636852	402.830403847286	1992	103.365984325365	55.7297279527762
224	97.9099341639834	55.8276722506174	172.269861478127	72.425334558063	299.423625017316	110.910472883069	59.3292914223086	103.741672606842	100.037106549729	216.102618818073	109.364180978972	39.191682512798	109.409419913183	90.6638507084786	129.595723508825	124.698608880409	141.733580885234	85.0253202138156	71.9701177825579	84.948665353068	70.1395117433111	115.271317645517	64.4796184186037	134.40487354294	44.748845757733	NA	82.535922195111	23.9653253986444	0	123.607847911083	77.8194491442767	176.205648754544	21.4083831378876	30.7144088963513	267.294242789788	1993	103.152180465331	55.0711871185835
225	98.1367571535726	52.2333760956453	151.263916359164	85.438753807028	338.784639374143	104.552203511468	82.3235505317284	108.782358019527	82.0747363935641	170.572458967393	104.41397343471	24.9797456664885	132.749568373763	94.0891291786875	140.039634126419	137.125806940214	92.9016071556306	62.0276053524769	67.6180694795399	42.5685804561417	49.6195710078586	127.08873257126	64.6209900880152	185.397634699683	52.3213406899459	NA	70.3531400437552	31.9889530359127	0	77.4386881146616	78.0010331996542	94.2075672217279	25.7107942769789	41.0317133300056	289.755373625894	1994	98.8297647730193	55.3678263215073
226	108.730835900008	67.3381535741051	113.771207153428	72.8205469138846	290.999444316715	104.713053055332	100.894133025628	109.114738522277	59.4028046904026	207.6718407729	83.7121344846151	32.1620547911255	133.519258573893	70.3930382704558	190.841700609088	129.995019935096	71.1649275854428	69.9733214919362	72.281763773794	42.6314123092135	62.1516982622937	110.003180924712	60.4404727438833	135.264413292962	59.946614378739	NA	83.0008779078423	48.0588277775552	0	98.2919518306599	68.9752375058907	117.985653698218	51.4894469552753	34.2622094800503	270.8228796583	1995	98.0242604166389	55.1952779973091
227	155.810429247439	93.862934507629	114.048295625474	120.335565003103	311.022699253635	144.243085096922	138.072997125271	161.908888906588	100.769725956546	224.368463248933	83.8729840284789	25.0501173419289	161.239101352843	65.3551802911592	217.046667410477	114.802906180866	214.131897746476	117.074591828677	86.043510392844	55.5147696223199	103.900323035848	145.086602724411	95.2266998785524	209.241694621899	78.9240331212789	NA	91.5912488598183	40.1181381863417	0	103.710256680306	119.891972120417	189.299806934707	68.7933392912478	27.4550065182519	340.91778078593	1996	127.02152096843	54.8524387819322
228	140.712877432083	82.9242230470947	97.9762217689742	68.9843481245861	350.669598541938	131.393971143739	134.008090390792	143.463970118831	128.692201461652	178.230091060518	84.0338335723427	25.0809049499341	146.838040628787	65.7170917648527	202.946885421901	95.4089122524606	137.766691841546	62.6710035279321	54.4601369685098	55.6209554540112	79.2268826530849	162.963207401133	82.485970871919	136.184271621933	48.9965931846518	NA	41.7329168102868	12.0476936672515	0	129.991250023912	101.778805516879	219.679950372716	68.9541888351117	51.5865221682712	269.34790190744	1997	111.54635895609	55.2247766499288
229	94.0630539596627	60.4995346857708	43.6103325800721	56.1682208942666	351.483899357749	92.1253196109285	143.83436389269	163.27611002943	50.6924248990596	157.865030842887	63.1309326924176	35.8832712893026	112.67102140614	85.4202184103718	357.57607583159	59.8143533280229	110.49609681206	58.9001498658282	22.7184272744346	25.7070243657946	50.1548983960303	169.302627216811	30.4467452022655	147.941367968728	60.4492692033134	NA	37.6133463636345	20.0920558160335	0	62.535286725297	46.3636243816782	160.849858023063	38.8574170544561	41.3710053365933	249.669593843884	1998	95.9289105164784	56.1852479224828
230	89.0242535025701	64.4569989514979	70.9525559220601	0	224.985472046098	19.7571620391608	93.1168062524015	77.0871438967249	106.238924607181	73.8638698341418	0	43.1428635932179	54.5820307634691	102.743588620797	169.639405949276	47.9532702643946	55.3422961856378	66.9244058216273	36.3821562026927	21.4397990644235	79.5969622676778	81.9214266720689	21.7665247003969	302.888173395695	26.4971349181724	NA	83.7674265153182	20.1077637793015	0	62.6257645937204	13.9213395258525	131.401510966108	17.2862994171125	38.0029038526797	144.054903696972	1999	71.8079746417191	56.09996764153
231	0	49.4131683705178	49.183203788275	0	254.731642086613	98.8706331974512	88.6937579554124	86.9153023542152	41.662230975581	31.6936433264753	0	18.0028967013963	39.0625630547355	67.104419080678	97.9815624764853	48.043748132818	88.6783641514098	55.250561680153	50.0911240651625	30.0421080684831	75.6168785348449	29.2874975130908	17.4245294938704	114.756096450328	30.3201390183258	NA	92.4344523280418	16.0975207569941	60.1680966608171	57.4864331717128	23.2147989137018	65.8147952963794	43.2597308399314	31.1498336381389	364.834411498444	2000	65.2142983406025	56.5063387366004
232	47.2040004165134	45.7064031985472	0	0	235.513891506074	39.5878373464157	102.981407184673	67.741534070826	0	100.512429518217	0	0	58.7116543066129	36.4993376086716	82.6867186424834	48.1342260012414	88.8392136952736	51.4143628908545	0	0	58.9538711002046	64.487786559503	43.6053060318263	103.495371742801	49.3559913842224	NA	126.53706890129	48.3528808499312	54.7642431373773	57.5624597139297	0	149.861823557867	21.6534273648677	41.612279652389	259.27941161195	2001	61.3251452351342	56.3402333924639
233	73.5296043757998	41.9770185594707	0	30.2884089325246	245.711815418892	92.4595850692705	117.393463483017	82.4231390188472	0	100.739252507806	47.4075756204661	0	43.1450627080754	33.7859440337661	88.030881905505	40.1809700394135	122.416555976841	83.2782805391543	0	0	63.3015211735075	64.5638131017199	56.7808314617166	103.698946946753	41.8456999865507	NA	97.3947129687947	16.13773314296	76.7754979054888	78.6167853597578	32.5271078574726	126.187409638945	43.3539786195391	38.2240719754924	211.730464322072	2002	67.4678274308712	56.0302189067421
234	36.8109835999077	61.1931983436834	0	30.3191965405297	364.374168174693	132.298749827973	122.505777208203	102.067517881744	4.63227836771815	138.221280298521	63.2892689621585	0	78.6403473046597	28.2240683998507	124.588024819003	84.5845547645169	161.831919886575	63.6361007911149	0	0	54.9756723229639	99.9299782402417	78.7949136632163	127.019617532881	38.1075188880442	NA	123.275781567598	24.2254492703616	60.4099992951435	62.9952158897825	55.8323846395978	132.493528572496	56.4541058257432	34.8151297870821	179.902989148554	2003	80.1896976416047	56.1758750694145
235	63.1761716266293	46.0004562709232	0	56.3887606985486	286.191865078927	119.283759782682	89.7920587471074	38.9557489045134	69.5595737394584	69.2699188967974	73.9518344284423	0	63.0932335805745	42.4539123242857	88.4688199214154	72.7215867452965	128.725188184515	55.8135350836763	0	0	80.5400683822854	70.6481355939273	65.8179368890329	144.70961160598	45.8119607117078	NA	98.1461819315334	24.2480687374675	54.9841546231286	68.3469189751728	51.2591682137671	96.5499387042444	34.7937669570377	52.3405044051328	197.038177959029	2004	72.0317946383305	55.9833831142046
236	94.9339034432378	53.7815529553344	0	47.7965047909805	306.513571317938	119.487334986634	90.0188817366966	78.0321349669247	65.0498174852303	122.814595766051	89.9642180245241	0	47.4254826985915	31.2227185877022	125.206290253229	68.8684233556687	112.205123215613	71.9412151301448	0	0	76.5103474855258	70.7386134623507	52.7561371132027	116.050432623607	38.2457489648021	NA	102.767778884229	60.7191320122567	77.0833739855406	78.9937764781886	65.348897105852	145.126500951111	56.6256367846292	45.476124457039	252.956013918804	2005	81.3135377335776	55.9490813255591
237	132.190364881425	69.3286666794196	27.3459932531724	47.8725313331974	297.200948214902	113.036074472488	128.311754591303	156.546818565441	79.1546260220524	155.326938138052	175.154786011919	32.4447981299486	51.4797080180491	39.8479612181329	99.3783145702713	85.3234573566413	230.80621491467	108.293526202628	0	0	106.602092717936	88.5505013304087	35.2210235579259	NA	26.8094092279392	NA	107.434614771137	36.4993376086716	33.0734308199319	63.2968087845272	32.7206299649338	218.368335439842	52.3640663500347	42.0722088168745	265.371588085791	2006	95.0735615166565	57.6167699912797
238	127.27220158223	61.7963841331727	60.2164771876824	47.9485578754142	317.637636745034	139.883496971535	152.666323319727	176.88423276772	37.3120676281553	166.62347700183	79.8420064946578	57.8053048260522	63.5054105367255	37.1119481761216	152.120000357267	77.4361748405387	271.554242428056	108.751570411522	0	38.6708064508328	102.70746030528	70.9421886663033	52.906933560575	NA	26.8401968359444	NA	103.506681476354	60.9453266833152	66.2147200411814	58.1015570132857	28.0707586783555	158.216889220089	61.2057647142978	24.5839049921362	417.541225606985	2007	103.237028106921	57.9913937968181
239	132.960055081554	166.874804414117	82.2359000966932	65.5069192163276	517.533407381768	146.841810539971	124.515139869439	247.023430351765	84.0991786995373	129.413511134917	79.9833781640694	101.546327660514	107.530119187806	34.3514307114122	168.469791004345	130.931528705131	461.53043426108	121.372290578788	59.2966188587113	60.2557470958522	223.77438807814	100.656314461752	79.5300463441563	NA	49.9277612471758	NA	199.399398997467	97.8065757656803	121.628644539321	158.845207750807	60.8975744749806	158.641632546855	118.387463398612	42.2154654418782	618.786938606967	2008	153.114219232351	59.0167223163267
240	170.761897004404	199.427359172084	104.368420341233	91.94719130747	329.315879116223	240.942563611477	221.336512178954	363.475044357236	145.314682351061	200.221553794912	112.214233834308	0	220.459693669337	25.822949134712	317.615017277928	230.678352093669	848.121631522695	150.471292532664	50.257000157272	81.9726346323224	129.873440299402	118.651671340779	48.701911793745	NA	111.759959536599	NA	297.19969157784	40.8595540525888	127.482374130755	223.333308469575	122.113706445035	244.893430532632	198.33031501745	81.1658736388805	896.346963710891	2009	204.407154807156	62.4255552719707
241	235.848156964416	197.103523086224	281.268361072221	162.67637999186	490.246476070483	423.608897658129	285.834351834948	306.293659832187	65.8239059150748	114.021906247184	155.418044325006	105.692287485456	303.689907840891	66.2232023413461	706.7150904327	538.881471940707	849.884065001359	439.987276798354	96.1562971447496	103.868592950047	121.725405593052	255.952150832533	106.5226104238	NA	123.934573547056	NA	397.819877724075	147.614642332754	255.961889769759	714.53420038822	217.087822274239	381.571560519709	311.042805446618	199.011098145483	1329.27822340928	2010	317.918142889089	67.2423941056518
242	356.05303171313	394.899139034033	819.85860737394	274.521162530106	270.780468157477	704.747196794491	622.691624116114	989.655721274427	108.406623538158	147.006744154285	453.158403998529	142.971054231483	364.964159275037	69.456843659686	876.798089264663	730.447623815713	623.679969164933	620.436903068633	225.44225961793	191.365718263707	262.498915763349	263.107128101084	353.193239920567	NA	136.290143294359	NA	457.015023140076	285.204148348638	319.014596805102	1134.20511165507	582.193667377953	539.503507286118	617.66444755184	247.919726735835	1525.38617578358	2011	476.076884085153	71.2454993831294
243	791.849423911595	441.910559820881	1315.78099889166	547.239050877052	130.539143782698	1118.22822805598	592.663653214572	1294.24600956984	170.34720677413	196.721505419547	765.116041225873	162.447986205944	605.26395302959	107.788358103931	1173.75462157112	989.106885037844	872.660611739885	960.838834340843	343.323298280784	320.1763577684	211.6277342423	270.345043415689	594.317387587422	NA	164.564163017402	NA	358.454779296799	494.672665960126	332.35819744196	501.530134404382	940.110606012458	512.851177690858	481.375246735276	221.666693566846	1286.87803231937	2012	583.962260282214	76.163020515318
244	1006.98380387383	362.218093136535	1426.24033906968	699.509847681692	372.115680791669	1205.0926366092	672.918150824646	1327.10675456712	175.927617804702	219.534494632855	805.424245767756	163.664410881414	891.307534935267	138.160647560307	1017.67590031106	1076.25780684108	707.639975309917	708.642771684943	408.037279511346	444.032705658381	208.62154423208	380.620600423467	358.989792525706	NA	209.246092851614	NA	274.864224447878	327.511976614532	368.689459843664	653.923767481777	726.72075245076	409.530164340331	525.790455353198	249.859660199426	1011.66697604254	2013	591.95533831092	74.1211190400147
245	918.734895438168	463.828195127916	1239.29515582884	638.840038674096	272.086742382839	1017.42363042098	616.682071529062	1207.83179124387	186.368386829642	264.768402296302	824.32626628661	228.910577907493	1147.84779191255	160.451189915322	1084.66031055237	1403.35572154387	NA	NA	489.226715095128	513.861513888252	218.976861936843	352.617385987164	517.46083659147	NA	187.034404472203	NA	281.764104392958	396.197559277762	314.04145563447	662.378421631118	857.928427150141	456.732279801253	372.353185196281	222.877149216274	970.604160945262	2014	596.434375132468	77.9242175231546
246	1192.08361558995	415.940584149981	1582.3184320112	665.012332911887	171.548865964128	1145.75140713481	547.018825232035	854.122073491052	230.68840519016	338.565356206922	976.708589630452	250.307022993298	943.053335851076	259.315854086732	1082.73074434454	1126.22609463349	NA	NA	515.284969519594	549.728448895756	188.895169800924	299.548032086399	634.996300062429	NA	164.291158615805	NA	NA	397.122758314244	350.523514483547	484.931215459875	698.220538056658	466.401159511206	285.41997576394	168.642264441027	739.221463778659	2015	590.820616940392	80.2145764241769
247	422.938795945118	NA	1236.36404988304	409.765783789351	333.524984953503	687.900406189616	NA	NA	266.11017651865	284.857316519682	765.027762472307	245.335766778257	NA	229.941020297871	528.149477276779	603.308625761996	NA	NA	429.176742318086	441.618391704098	NA	NA	515.15050935402	NA	NA	NA	NA	406.775930060929	358.665580163855	NA	361.290380825929	372.95228691532	NA	NA	NA	2016	468.360736196232	92.7492955936263
