# Supplementary material for: Data on beetle-killed and surviving lodgepole pine (Pinus contorta) radial growth from the Beaverhead-Deerlodge National Forest, MT prior to a severe mountain pine beetle outbreak
Source: Data Brief. 2018 Aug 14;20:558–61. doi: 10.1016/j.dib.2018.08.019 (PMC6126402; doi:10.1016/j.dib.2018.08.019)
Supplement: Supplementary file 14 — Supplementary material [file mmc14.zip › mmc14.csv]

	S_M1_01A	S_M1_01B	S_M1_02A	S_M1_02B	S_M1_03B	S_M1_04A	S_M1_04B	S_M1_05A	S_M1_05B	S_M1_06A	S_M1_06B	S_M1_07A	S_M1_07B	S_M1_08A	S_M1_08B	S_M1_09A	S_M1_09B	S_M1_10A	S_M2_01A	S_M2_01B	S_M2_02A	S_M2_03A	S_M2_03B	S_M2_04A	S_M2_04B	S_M2_05A	S_M2_05B	S_M2_06A	S_M2_06B	S_M2_07A	S_M2_07B	S_M2_08A	S_M2_08B	S_M2_09A	S_M2_09B	S_M2_10A	S_M2_10B	year	mean	se
1	NA	NA	NA	NA	NA	NA	NA	NA	NA	NA	NA	NA	NA	NA	NA	NA	NA	NA	NA	NA	NA	NA	NA	NA	NA	NA	NA	NA	NA	NA	NA	NA	NA	NA	NA	NA	NA	1770	NA	NA
2	NA	NA	NA	NA	NA	NA	NA	NA	NA	NA	NA	NA	NA	NA	NA	NA	NA	NA	NA	NA	NA	NA	NA	NA	NA	NA	NA	NA	NA	NA	NA	NA	NA	NA	NA	NA	NA	1771	NA	NA
3	NA	NA	NA	NA	NA	NA	NA	NA	NA	NA	NA	NA	NA	NA	NA	NA	NA	NA	NA	NA	NA	NA	NA	NA	NA	NA	NA	NA	NA	NA	NA	NA	NA	NA	NA	NA	NA	1772	NA	NA
4	NA	NA	NA	NA	NA	NA	NA	NA	NA	NA	NA	NA	NA	NA	NA	NA	NA	NA	NA	NA	NA	NA	NA	NA	NA	NA	NA	NA	NA	NA	NA	NA	NA	NA	NA	NA	NA	1773	NA	NA
5	NA	NA	NA	NA	NA	NA	NA	NA	NA	NA	NA	NA	NA	NA	NA	NA	NA	NA	NA	NA	NA	NA	NA	NA	NA	NA	NA	NA	NA	NA	NA	NA	NA	NA	NA	NA	NA	1774	NA	NA
6	NA	NA	NA	NA	NA	NA	NA	NA	NA	NA	NA	NA	NA	NA	NA	NA	NA	NA	NA	NA	NA	NA	NA	NA	NA	NA	NA	NA	NA	NA	NA	NA	NA	NA	NA	NA	NA	1775	NA	NA
7	NA	NA	NA	NA	NA	NA	NA	NA	NA	NA	NA	NA	NA	NA	NA	NA	NA	NA	NA	NA	NA	NA	NA	NA	NA	NA	NA	NA	NA	NA	NA	NA	NA	NA	NA	NA	NA	1776	NA	NA
8	NA	NA	NA	NA	NA	NA	NA	NA	NA	NA	NA	NA	NA	NA	NA	NA	NA	NA	NA	NA	NA	NA	NA	NA	NA	NA	NA	NA	NA	NA	NA	NA	NA	NA	NA	NA	NA	1777	NA	NA
9	NA	NA	NA	NA	NA	NA	NA	NA	NA	NA	NA	NA	NA	NA	NA	NA	NA	NA	NA	NA	NA	NA	NA	NA	NA	NA	NA	NA	NA	NA	NA	NA	NA	NA	NA	NA	NA	1778	NA	NA
10	NA	NA	NA	NA	NA	NA	NA	NA	NA	NA	NA	NA	NA	NA	NA	NA	NA	NA	NA	NA	NA	NA	NA	NA	NA	NA	NA	NA	NA	NA	NA	NA	NA	NA	NA	NA	NA	1779	NA	NA
11	NA	NA	NA	NA	NA	NA	NA	NA	NA	NA	NA	NA	NA	NA	NA	NA	NA	NA	NA	NA	NA	NA	NA	NA	NA	NA	NA	NA	NA	NA	NA	NA	NA	NA	NA	NA	NA	1780	NA	NA
12	NA	NA	NA	NA	NA	NA	NA	NA	NA	NA	NA	NA	NA	NA	NA	NA	NA	NA	NA	NA	NA	NA	NA	NA	NA	NA	NA	NA	NA	NA	NA	NA	NA	NA	NA	NA	NA	1781	NA	NA
13	NA	NA	NA	NA	NA	NA	NA	NA	NA	NA	NA	NA	NA	NA	NA	NA	NA	NA	NA	NA	NA	NA	NA	NA	NA	NA	NA	NA	NA	NA	NA	NA	NA	NA	NA	NA	NA	1782	NA	NA
14	NA	NA	NA	NA	NA	NA	NA	NA	NA	NA	NA	NA	NA	NA	NA	NA	NA	NA	NA	NA	NA	NA	NA	NA	NA	NA	NA	NA	NA	NA	NA	NA	NA	NA	NA	NA	NA	1783	NA	NA
15	NA	NA	NA	NA	NA	NA	NA	NA	NA	NA	NA	NA	NA	NA	NA	NA	NA	NA	NA	NA	NA	NA	NA	NA	NA	NA	NA	NA	NA	NA	NA	NA	NA	NA	NA	NA	NA	1784	NA	NA
16	NA	NA	NA	NA	NA	NA	NA	NA	NA	NA	NA	NA	NA	NA	NA	NA	NA	NA	NA	NA	NA	NA	NA	NA	NA	NA	NA	NA	NA	NA	NA	NA	NA	NA	NA	NA	NA	1785	NA	NA
17	NA	NA	NA	NA	NA	NA	NA	NA	NA	NA	NA	NA	NA	NA	NA	NA	NA	NA	NA	NA	NA	NA	NA	NA	NA	NA	NA	NA	NA	NA	NA	NA	NA	NA	NA	NA	NA	1786	NA	NA
18	NA	NA	NA	NA	NA	NA	NA	NA	NA	NA	NA	NA	NA	NA	NA	NA	NA	NA	NA	NA	NA	NA	NA	NA	NA	NA	NA	NA	NA	NA	NA	NA	NA	NA	NA	NA	NA	1787	NA	NA
19	NA	NA	NA	NA	NA	NA	NA	NA	NA	NA	NA	NA	NA	NA	NA	NA	NA	NA	NA	NA	NA	NA	NA	NA	NA	NA	NA	NA	NA	NA	NA	NA	NA	NA	NA	NA	NA	1788	NA	NA
20	NA	NA	NA	NA	NA	NA	NA	NA	NA	NA	NA	NA	NA	NA	NA	NA	NA	NA	NA	NA	NA	NA	NA	NA	NA	NA	NA	NA	NA	NA	NA	NA	NA	NA	NA	NA	NA	1789	NA	NA
21	NA	NA	NA	NA	NA	NA	NA	NA	NA	NA	NA	NA	NA	NA	NA	NA	NA	NA	NA	NA	NA	NA	NA	NA	NA	NA	NA	NA	NA	NA	NA	NA	NA	NA	NA	NA	NA	1790	NA	NA
22	NA	NA	NA	NA	NA	NA	NA	NA	NA	NA	NA	NA	NA	NA	NA	NA	NA	NA	NA	NA	NA	NA	NA	NA	NA	NA	NA	NA	NA	NA	NA	NA	NA	NA	NA	NA	NA	1791	NA	NA
23	NA	NA	NA	NA	NA	NA	NA	NA	NA	NA	NA	NA	NA	NA	NA	NA	NA	NA	NA	NA	NA	NA	NA	NA	NA	NA	NA	NA	NA	NA	NA	NA	NA	NA	NA	NA	NA	1792	NA	NA
24	NA	NA	NA	NA	NA	NA	NA	NA	NA	NA	NA	NA	NA	NA	NA	NA	NA	NA	NA	NA	NA	NA	NA	NA	NA	NA	NA	NA	NA	NA	NA	NA	NA	NA	NA	NA	NA	1793	NA	NA
25	NA	NA	NA	NA	NA	NA	NA	NA	NA	NA	NA	NA	NA	NA	NA	NA	NA	NA	NA	NA	NA	NA	NA	NA	NA	NA	NA	NA	NA	NA	NA	NA	NA	NA	NA	NA	NA	1794	NA	NA
26	NA	NA	NA	NA	NA	NA	NA	NA	NA	NA	NA	NA	NA	NA	NA	NA	NA	NA	NA	NA	NA	NA	NA	NA	NA	NA	NA	NA	NA	NA	NA	NA	NA	NA	NA	NA	NA	1795	NA	NA
27	NA	NA	NA	NA	NA	NA	NA	NA	NA	NA	NA	NA	NA	NA	NA	NA	NA	NA	NA	NA	NA	NA	NA	NA	NA	NA	NA	NA	NA	NA	NA	NA	NA	NA	NA	NA	NA	1796	NA	NA
28	NA	NA	NA	NA	NA	NA	NA	NA	NA	NA	NA	NA	NA	NA	NA	NA	NA	NA	NA	NA	NA	NA	NA	NA	NA	NA	NA	NA	NA	NA	NA	NA	NA	NA	NA	NA	NA	1797	NA	NA
29	NA	NA	NA	NA	NA	NA	NA	NA	NA	NA	NA	NA	NA	NA	NA	NA	NA	NA	NA	NA	NA	NA	NA	NA	NA	NA	NA	NA	NA	NA	NA	NA	NA	NA	NA	NA	NA	1798	NA	NA
30	NA	NA	NA	NA	NA	NA	NA	NA	NA	NA	NA	NA	NA	NA	NA	NA	NA	NA	NA	NA	NA	NA	NA	NA	NA	NA	NA	NA	NA	NA	NA	NA	NA	NA	NA	NA	NA	1799	NA	NA
31	NA	NA	NA	NA	NA	NA	NA	NA	NA	NA	NA	NA	NA	NA	NA	NA	NA	NA	NA	NA	NA	NA	NA	NA	NA	NA	NA	NA	NA	NA	NA	NA	NA	NA	NA	NA	NA	1800	NA	NA
32	NA	NA	NA	NA	NA	NA	NA	NA	NA	NA	NA	NA	NA	NA	NA	NA	NA	NA	NA	NA	NA	NA	NA	NA	NA	NA	NA	NA	NA	NA	NA	NA	NA	NA	NA	NA	NA	1801	NA	NA
33	NA	NA	NA	NA	NA	NA	NA	NA	NA	NA	NA	NA	NA	NA	NA	NA	NA	NA	NA	NA	NA	NA	NA	NA	NA	NA	NA	NA	NA	NA	NA	NA	NA	NA	NA	NA	NA	1802	NA	NA
34	NA	NA	NA	NA	NA	NA	NA	NA	NA	NA	NA	NA	NA	NA	NA	NA	NA	NA	NA	NA	NA	NA	NA	NA	NA	NA	NA	NA	NA	NA	NA	NA	NA	NA	NA	NA	NA	1803	NA	NA
35	NA	NA	NA	NA	NA	NA	NA	NA	NA	NA	NA	NA	NA	NA	NA	NA	NA	NA	NA	NA	NA	NA	NA	NA	NA	NA	NA	NA	NA	NA	NA	NA	NA	NA	NA	NA	NA	1804	NA	NA
36	NA	NA	NA	NA	NA	NA	NA	NA	NA	NA	NA	NA	NA	NA	NA	NA	NA	NA	NA	NA	NA	NA	NA	NA	NA	NA	NA	NA	NA	NA	NA	NA	NA	NA	NA	NA	NA	1805	NA	NA
37	NA	NA	NA	NA	NA	NA	NA	NA	NA	NA	NA	NA	NA	NA	NA	NA	NA	NA	NA	NA	NA	NA	NA	NA	NA	NA	NA	NA	NA	NA	NA	NA	NA	NA	NA	NA	NA	1806	NA	NA
38	NA	NA	NA	NA	NA	NA	NA	NA	NA	NA	NA	NA	NA	NA	NA	NA	NA	NA	NA	NA	NA	NA	NA	NA	NA	NA	NA	NA	NA	NA	NA	NA	NA	NA	NA	NA	NA	1807	NA	NA
39	NA	NA	NA	NA	NA	NA	NA	NA	NA	NA	NA	NA	NA	NA	NA	NA	NA	NA	NA	NA	NA	NA	NA	NA	NA	NA	NA	NA	NA	NA	NA	NA	NA	NA	NA	NA	NA	1808	NA	NA
40	NA	NA	NA	NA	NA	NA	NA	NA	NA	NA	NA	NA	NA	NA	NA	NA	NA	NA	NA	NA	NA	NA	NA	NA	NA	NA	NA	NA	NA	NA	NA	NA	NA	NA	NA	NA	NA	1809	NA	NA
41	NA	NA	NA	NA	NA	NA	NA	NA	NA	NA	NA	NA	NA	NA	NA	NA	NA	NA	NA	NA	NA	NA	NA	NA	NA	NA	NA	NA	NA	NA	NA	NA	NA	NA	NA	NA	NA	1810	NA	NA
42	NA	NA	NA	NA	NA	NA	NA	NA	NA	NA	NA	NA	NA	NA	NA	NA	NA	NA	NA	NA	NA	NA	NA	NA	NA	NA	NA	NA	NA	NA	NA	NA	NA	NA	NA	NA	NA	1811	NA	NA
43	NA	NA	NA	NA	NA	NA	NA	NA	NA	NA	NA	NA	NA	NA	NA	NA	NA	NA	NA	NA	NA	NA	NA	NA	NA	NA	NA	NA	NA	NA	NA	NA	NA	NA	NA	NA	NA	1812	NA	NA
44	NA	NA	NA	NA	NA	NA	NA	NA	NA	NA	NA	NA	NA	NA	NA	NA	NA	NA	NA	NA	NA	NA	NA	NA	NA	NA	NA	NA	NA	NA	NA	NA	NA	NA	NA	NA	NA	1813	NA	NA
45	NA	NA	NA	NA	NA	NA	NA	NA	NA	NA	NA	NA	NA	NA	NA	NA	NA	NA	NA	NA	NA	NA	NA	NA	NA	NA	NA	NA	NA	NA	NA	NA	NA	NA	NA	NA	NA	1814	NA	NA
46	NA	NA	NA	NA	NA	NA	NA	NA	NA	NA	NA	NA	NA	NA	NA	NA	NA	NA	NA	NA	NA	NA	NA	NA	NA	NA	NA	NA	NA	NA	NA	NA	NA	NA	NA	NA	NA	1815	NA	NA
47	NA	NA	NA	NA	NA	NA	NA	NA	NA	NA	NA	NA	NA	NA	NA	NA	NA	NA	NA	NA	NA	NA	NA	NA	NA	NA	NA	NA	NA	NA	NA	NA	NA	NA	NA	NA	NA	1816	NA	NA
48	NA	NA	NA	NA	NA	NA	NA	NA	NA	NA	NA	NA	NA	NA	NA	NA	NA	NA	NA	NA	NA	NA	NA	NA	NA	NA	NA	NA	NA	NA	NA	NA	NA	NA	NA	NA	NA	1817	NA	NA
49	NA	NA	NA	NA	NA	NA	NA	NA	NA	NA	NA	NA	NA	NA	NA	NA	NA	NA	NA	NA	NA	NA	NA	NA	NA	NA	NA	NA	NA	NA	NA	NA	NA	NA	NA	NA	NA	1818	NA	NA
50	NA	NA	NA	NA	NA	NA	NA	NA	NA	NA	NA	NA	NA	NA	NA	NA	NA	NA	NA	NA	NA	NA	NA	NA	NA	NA	NA	NA	NA	NA	NA	NA	NA	NA	NA	NA	NA	1819	NA	NA
51	NA	NA	NA	NA	NA	NA	NA	NA	NA	NA	NA	NA	NA	NA	NA	NA	NA	NA	NA	NA	NA	NA	NA	NA	NA	NA	NA	NA	NA	NA	NA	NA	NA	NA	NA	NA	NA	1820	NA	NA
52	NA	NA	NA	NA	NA	NA	NA	NA	NA	NA	NA	NA	NA	NA	NA	NA	NA	NA	NA	NA	NA	NA	NA	NA	NA	NA	NA	NA	NA	NA	NA	NA	NA	NA	NA	NA	NA	1821	NA	NA
53	NA	NA	NA	NA	NA	NA	NA	NA	NA	NA	NA	NA	NA	NA	NA	NA	NA	NA	NA	NA	NA	NA	NA	NA	NA	NA	NA	NA	NA	NA	NA	NA	NA	NA	NA	NA	NA	1822	NA	NA
54	NA	NA	NA	NA	NA	NA	NA	NA	NA	NA	NA	NA	NA	NA	NA	NA	NA	NA	NA	NA	NA	NA	NA	NA	NA	NA	NA	NA	NA	NA	NA	NA	NA	NA	NA	NA	NA	1823	NA	NA
55	NA	NA	NA	NA	NA	NA	NA	NA	NA	NA	NA	NA	NA	NA	NA	NA	NA	NA	NA	NA	NA	NA	NA	NA	NA	NA	NA	NA	NA	NA	NA	NA	NA	NA	NA	NA	NA	1824	NA	NA
56	NA	NA	NA	NA	NA	NA	NA	NA	NA	NA	NA	NA	NA	NA	NA	NA	NA	NA	NA	NA	NA	NA	NA	NA	NA	NA	NA	NA	NA	NA	NA	NA	NA	NA	NA	NA	NA	1825	NA	NA
57	NA	NA	NA	NA	NA	NA	NA	NA	NA	NA	NA	NA	NA	NA	NA	NA	NA	NA	NA	NA	NA	NA	NA	NA	NA	NA	NA	NA	NA	NA	NA	NA	NA	NA	NA	NA	NA	1826	NA	NA
58	NA	NA	NA	NA	NA	NA	NA	NA	NA	NA	NA	NA	NA	NA	NA	NA	NA	NA	NA	NA	NA	NA	NA	NA	NA	NA	NA	NA	NA	NA	NA	NA	NA	NA	NA	NA	NA	1827	NA	NA
59	NA	NA	NA	NA	NA	NA	NA	NA	NA	NA	NA	NA	NA	NA	NA	NA	NA	NA	NA	NA	NA	NA	NA	NA	NA	NA	NA	NA	NA	NA	NA	NA	NA	NA	NA	NA	NA	1828	NA	NA
60	NA	NA	NA	NA	NA	NA	NA	NA	NA	NA	NA	NA	NA	NA	NA	NA	NA	NA	NA	NA	NA	NA	NA	NA	NA	NA	NA	NA	NA	NA	NA	NA	NA	NA	NA	NA	NA	1829	NA	NA
61	NA	NA	NA	NA	NA	NA	NA	NA	NA	NA	NA	NA	NA	NA	NA	NA	NA	NA	NA	NA	NA	NA	NA	NA	NA	NA	NA	NA	NA	NA	NA	NA	NA	NA	NA	NA	NA	1830	NA	NA
62	NA	NA	NA	NA	NA	NA	NA	NA	NA	NA	NA	NA	NA	NA	NA	NA	NA	NA	NA	NA	NA	NA	NA	NA	NA	NA	NA	NA	NA	NA	NA	NA	NA	NA	NA	NA	NA	1831	NA	NA
63	NA	NA	NA	NA	NA	NA	NA	NA	NA	NA	NA	NA	NA	NA	NA	NA	NA	NA	NA	NA	NA	NA	NA	NA	NA	NA	NA	NA	NA	NA	NA	NA	NA	NA	NA	NA	NA	1832	NA	NA
64	NA	NA	NA	NA	NA	NA	NA	NA	NA	NA	NA	NA	NA	NA	NA	NA	NA	NA	NA	NA	NA	NA	NA	NA	NA	NA	NA	NA	NA	NA	NA	NA	NA	NA	NA	NA	NA	1833	NA	NA
65	NA	NA	NA	NA	NA	NA	NA	NA	NA	NA	NA	NA	NA	NA	NA	NA	NA	NA	NA	NA	NA	NA	NA	NA	NA	NA	NA	NA	NA	NA	NA	NA	NA	NA	NA	NA	NA	1834	NA	NA
66	NA	NA	NA	NA	NA	NA	NA	NA	NA	NA	NA	NA	NA	NA	NA	NA	NA	NA	NA	NA	NA	NA	NA	NA	NA	NA	NA	NA	NA	NA	NA	NA	NA	NA	NA	NA	NA	1835	NA	NA
67	NA	NA	NA	NA	NA	NA	NA	NA	NA	NA	NA	NA	NA	NA	NA	NA	NA	NA	NA	NA	NA	NA	NA	NA	NA	NA	NA	NA	NA	NA	NA	NA	NA	NA	NA	NA	NA	1836	NA	NA
68	NA	NA	NA	NA	NA	NA	NA	NA	NA	NA	NA	NA	NA	NA	NA	NA	NA	NA	NA	NA	NA	NA	NA	NA	NA	NA	NA	NA	NA	NA	NA	NA	NA	NA	NA	NA	NA	1837	NA	NA
69	NA	NA	NA	NA	NA	NA	NA	NA	NA	NA	NA	NA	NA	NA	NA	NA	NA	NA	NA	NA	NA	NA	NA	NA	NA	NA	NA	NA	NA	NA	NA	NA	NA	NA	NA	NA	NA	1838	NA	NA
70	NA	NA	NA	NA	NA	NA	NA	NA	NA	124.912551340118	175.552511641863	NA	NA	NA	NA	NA	NA	NA	NA	NA	NA	NA	NA	NA	NA	NA	NA	NA	NA	NA	NA	NA	NA	NA	NA	NA	NA	1839	150.232531490991	563.112270913364
71	NA	NA	NA	NA	NA	83.7941300528738	NA	NA	NA	151.547602175783	242.450213925935	NA	NA	NA	NA	NA	NA	NA	NA	NA	NA	NA	NA	NA	NA	NA	NA	NA	NA	NA	NA	NA	NA	NA	NA	NA	NA	1840	159.263982051531	421.439038867081
72	NA	NA	NA	NA	NA	86.0227758813304	NA	NA	8.2674152271869	158.758499793568	241.395267112859	NA	NA	NA	NA	NA	NA	NA	NA	NA	NA	NA	NA	NA	NA	NA	NA	NA	NA	NA	NA	NA	NA	NA	NA	NA	NA	1841	123.610989503736	345.641831102686
73	NA	NA	NA	NA	NA	103.101101864775	NA	NA	25.541148273685	191.016687319893	260.053185882529	NA	NA	NA	NA	NA	NA	NA	NA	NA	NA	NA	NA	NA	NA	NA	NA	NA	NA	NA	NA	NA	NA	NA	NA	NA	NA	1842	144.928030835221	341.717961198702
74	NA	NA	NA	NA	NA	119.631848248699	NA	NA	45.3897306590653	211.847331568786	317.964362381007	NA	NA	NA	NA	NA	NA	NA	NA	NA	NA	NA	NA	NA	NA	NA	NA	NA	NA	NA	NA	NA	NA	NA	NA	NA	NA	1843	173.708318214389	336.963061049523
75	NA	NA	NA	NA	416.922017694963	110.465937522586	NA	NA	59.2922206289962	232.451466987355	364.581827449095	NA	NA	NA	NA	NA	NA	NA	NA	NA	NA	NA	NA	NA	NA	NA	NA	NA	NA	NA	NA	NA	NA	NA	NA	NA	NA	1844	236.742694056599	273.799828139335
76	NA	NA	NA	NA	453.591001306928	106.703252001381	NA	NA	75.176741404077	245.070616358294	492.786453730911	NA	NA	NA	NA	NA	NA	NA	NA	NA	NA	NA	NA	NA	NA	NA	NA	NA	NA	NA	NA	NA	NA	NA	NA	NA	NA	1845	274.665612960318	271.012449289927
77	NA	NA	NA	NA	436.779396539773	95.1274255506989	NA	70.1646444845398	60.7134771454803	226.729055968841	387.607188325786	NA	NA	NA	NA	NA	NA	NA	NA	NA	NA	NA	NA	NA	NA	NA	NA	NA	NA	NA	NA	NA	NA	NA	NA	NA	NA	1846	212.853531335853	240.256994841376
78	NA	NA	NA	NA	490.367427387647	139.456554529912	NA	105.678150318515	90.2918861382935	259.985641640477	457.008739954769	NA	NA	NA	NA	NA	NA	NA	NA	NA	NA	NA	NA	NA	NA	NA	NA	NA	NA	NA	NA	NA	NA	NA	NA	NA	NA	1847	257.131399994936	235.309509186676
79	NA	NA	NA	NA	571.866309847807	168.45251224475	NA	96.8867174367092	99.1207039726769	273.078229024312	433.942224214316	NA	NA	NA	NA	NA	NA	NA	NA	NA	NA	NA	NA	NA	NA	NA	NA	NA	NA	NA	NA	NA	NA	NA	NA	NA	NA	1848	273.891116123429	234.583899829183
80	NA	NA	NA	217.570685065096	521.548362793056	108.436154509101	48.7939604584952	55.3724554751123	60.0722780848826	201.757164283986	400.23890406734	NA	NA	NA	NA	NA	NA	NA	NA	NA	NA	NA	NA	NA	NA	NA	NA	NA	NA	NA	NA	NA	NA	NA	NA	NA	NA	1849	201.723745592134	191.032939766495
81	NA	NA	NA	311.874385022023	569.703951624342	167.843043269954	97.6055138358506	87.8841695285823	92.4913151550717	274.957215590424	528.366561329142	NA	NA	NA	NA	NA	NA	NA	NA	NA	NA	NA	NA	NA	NA	NA	NA	NA	NA	NA	NA	NA	NA	NA	NA	NA	NA	1850	266.340769419424	186.055195107229
82	NA	NA	NA	379.676551831064	633.737463886136	237.779293968577	112.907897492221	73.6816574602336	82.9352186213823	283.620157332698	522.690645881901	NA	NA	NA	NA	NA	NA	NA	NA	NA	NA	NA	NA	NA	NA	NA	NA	NA	NA	NA	NA	NA	NA	NA	NA	NA	NA	1851	290.878610809277	185.130266492255
83	NA	NA	NA	407.496297256397	544.002896284589	198.076160171775	136.469214075614	73.1513566203076	64.3878839131189	281.238201782746	410.549925315687	NA	NA	NA	NA	NA	NA	NA	NA	NA	NA	NA	NA	NA	NA	NA	NA	NA	NA	NA	NA	NA	NA	NA	NA	NA	NA	1852	264.421491927529	184.767276346049
84	NA	NA	18.4273258688963	365.580539753672	543.349759171908	151.496708374795	120.806803901142	94.9247928245424	76.4512855436383	338.545564173205	440.10194493021	NA	NA	NA	NA	NA	NA	NA	NA	NA	NA	NA	NA	NA	NA	NA	NA	NA	NA	NA	NA	NA	NA	NA	NA	NA	NA	1853	238.853858282445	170.664779631274
85	NA	NA	18.7992904390813	335.07598924658	602.688161212912	152.786960477625	102.221141762505	83.8569619059456	52.2761017557342	375.242822119052	332.732361127002	NA	NA	NA	NA	NA	NA	NA	NA	NA	NA	NA	NA	NA	NA	NA	NA	NA	NA	NA	NA	NA	NA	NA	NA	NA	NA	1854	228.408865560715	172.552553771312
86	NA	NA	18.235374557762	331.953246148912	556.630213796428	133.418099290447	101.085456018232	73.1711486540252	47.3023322665708	344.287138906905	364.887190255024	NA	NA	NA	NA	NA	NA	NA	NA	NA	NA	NA	NA	NA	NA	NA	NA	NA	NA	NA	NA	NA	NA	NA	NA	NA	NA	1855	218.996688877145	172.719083622833
87	NA	NA	32.8745680049597	374.789490299139	678.139163655647	217.485233744918	124.13060892864	70.7866798299506	61.9622602252822	370.615256140315	461.614000625666	NA	NA	NA	NA	NA	NA	NA	NA	NA	NA	NA	NA	NA	NA	NA	NA	NA	NA	NA	NA	NA	NA	NA	NA	NA	NA	1856	265.821917939391	172.02293644846
88	NA	NA	31.8921919821821	335.046144116371	679.20981843199	165.688539028122	85.3658688574647	75.4858741211902	58.1442826733745	327.522343870289	387.808250255616	NA	NA	NA	NA	NA	NA	NA	NA	NA	NA	NA	NA	NA	NA	NA	NA	NA	NA	NA	NA	NA	NA	NA	NA	NA	NA	1857	238.462590370733	173.909343553147
89	NA	NA	46.5257305626034	329.301427790017	730.025393763071	193.599076481144	139.265545696574	111.705295824427	57.4034951256581	388.090679435173	454.911412699232	NA	NA	NA	NA	NA	NA	NA	NA	NA	NA	NA	NA	NA	NA	NA	NA	NA	NA	NA	NA	NA	NA	NA	NA	NA	NA	1858	272.314228597544	172.217973141017
90	NA	NA	57.1546809874938	249.368315108405	721.443190951994	127.155020176251	92.3662797674589	78.460334045609	49.1907436106436	310.556801063108	338.669971242287	NA	NA	NA	NA	NA	NA	NA	NA	NA	NA	NA	NA	NA	NA	NA	NA	NA	NA	NA	NA	NA	NA	NA	NA	NA	NA	1859	224.929481883694	175.694761069754
91	NA	NA	83.1265416139859	350.349470250538	833.904353968875	204.946509145911	147.96555823216	100.105279110312	50.2469470607805	396.8129972786	511.26027517108	NA	NA	NA	NA	NA	NA	NA	NA	NA	NA	NA	NA	NA	NA	NA	NA	NA	NA	NA	NA	NA	NA	NA	NA	NA	NA	1860	297.635325759138	173.843656539949
92	NA	NA	88.2159217128014	341.297285178484	716.396222354002	154.696734651742	142.314147207618	80.4923161739509	46.251469523945	289.898944410163	369.69634028914	NA	NA	NA	NA	NA	NA	NA	NA	NA	NA	NA	NA	NA	NA	NA	NA	NA	NA	NA	NA	NA	NA	NA	NA	NA	NA	1861	247.695486833538	173.247018313844
93	NA	NA	103.65245137548	341.169736516748	645.681170836553	162.586530441967	142.532802056307	95.7519741702326	59.992167472216	360.772646356618	384.229347904646	NA	NA	NA	NA	NA	NA	NA	NA	NA	NA	NA	NA	NA	NA	NA	NA	NA	NA	NA	NA	NA	NA	NA	NA	NA	NA	1862	255.152091903419	170.593481649853
94	NA	NA	107.286331597888	416.00969918836	629.476207610807	136.714258302594	115.382844184719	78.8731393202907	54.7843493303603	304.654376785543	377.971295338695	NA	NA	NA	NA	NA	NA	NA	NA	NA	NA	NA	NA	NA	NA	NA	NA	NA	NA	NA	NA	NA	NA	NA	NA	NA	NA	1863	246.794722406584	171.932041891926
95	NA	NA	135.858802623021	401.030585416044	733.061743062765	122.072551581273	126.970608687485	79.1002764691453	45.161022713884	311.32020807793	461.070505096595	NA	NA	NA	NA	NA	NA	NA	NA	NA	NA	NA	NA	NA	NA	NA	NA	NA	NA	NA	NA	NA	NA	NA	NA	NA	NA	1864	268.405144858683	173.475816854106
96	NA	NA	105.986340557832	317.780893370038	618.565456324889	185.829917848817	150.987456205648	54.1971856634043	56.789942080412	255.719672976167	357.259403292108	NA	NA	NA	NA	NA	NA	NA	NA	NA	NA	NA	NA	NA	NA	NA	NA	NA	NA	NA	NA	NA	NA	NA	NA	NA	NA	1865	233.679585368813	171.755335921848
97	NA	NA	134.085687729335	343.386130133856	702.298325321018	183.573311845743	164.952778028651	78.7597278254961	56.5068845823235	288.506276386826	483.227215604568	NA	NA	NA	NA	NA	NA	NA	NA	NA	NA	NA	NA	NA	NA	NA	NA	NA	NA	NA	NA	NA	NA	NA	NA	NA	NA	1866	270.588481939757	171.529266743392
98	NA	NA	117.538290904347	307.938911904872	493.678351885265	148.517221902131	179.832303313848	70.6079232079613	49.0732480453994	216.661822310412	382.760025020562	NA	NA	NA	NA	NA	NA	NA	NA	NA	NA	NA	NA	NA	NA	NA	NA	NA	NA	NA	NA	NA	NA	NA	NA	NA	NA	1867	218.512010943866	170.738009181719
99	NA	NA	165.61691071562	326.921671354923	515.079195200784	179.370803353036	136.400099037235	76.7657589682627	44.1076466971353	268.392229422218	420.268756348832	NA	NA	NA	NA	NA	NA	NA	NA	NA	NA	NA	NA	NA	NA	NA	NA	NA	NA	NA	NA	NA	NA	NA	NA	NA	NA	1868	236.991452344227	169.822663397176
100	NA	NA	118.099065193013	214.212322518408	407.799146788203	168.695043197607	98.5206597758413	54.7287431403917	38.9083108554442	193.416864107236	277.767998537591	NA	NA	NA	NA	NA	NA	NA	NA	NA	NA	NA	NA	NA	NA	NA	NA	NA	NA	NA	NA	NA	NA	NA	NA	NA	NA	1869	174.68312823486	172.960623807124
101	NA	NA	141.341510122066	361.096230399938	310.278455954	140.157758010194	115.57636629218	53.7237476505083	32.041731792493	198.93821319592	312.788588484218	NA	NA	NA	NA	NA	NA	NA	NA	NA	NA	NA	NA	NA	NA	NA	NA	NA	NA	NA	NA	NA	NA	NA	NA	NA	NA	1870	185.104733544613	172.162060051207
102	NA	NA	111.906986072787	372.195791404336	327.184308500763	139.80055892548	108.161265151912	92.1177797885599	24.9678076144049	231.575276796268	99.8005446229137	NA	NA	NA	NA	NA	NA	NA	NA	NA	NA	NA	NA	NA	NA	NA	NA	NA	NA	NA	NA	NA	NA	NA	NA	NA	NA	1871	167.523368764158	173.881009772869
103	NA	NA	108.381176637664	531.549937165024	491.787427267069	131.821541903893	124.036675308298	86.9278687248296	20.698069038911	299.682806411237	188.688138845053	NA	NA	NA	NA	NA	NA	NA	NA	NA	NA	NA	NA	NA	NA	NA	NA	NA	NA	NA	NA	NA	NA	NA	NA	NA	NA	1872	220.397071255775	173.850055340514
104	NA	NA	198.730868080783	804.385949395745	950.187578608113	95.5999210857988	167.220379606012	52.9107034717593	26.7927587868752	349.951116302062	259.168827550544	NA	NA	NA	NA	NA	NA	85.0193511877738	NA	NA	NA	NA	NA	NA	NA	NA	NA	NA	NA	NA	NA	NA	NA	NA	NA	NA	NA	1873	298.996745407547	170.164059428962
105	NA	NA	323.085158406359	987.266854220637	884.512584184818	132.291210005605	228.286971765756	57.0613756856821	37.549886192032	420.543331546756	352.310766544174	NA	NA	NA	NA	NA	NA	105.263460088241	NA	NA	NA	NA	NA	NA	NA	NA	NA	NA	NA	NA	NA	NA	NA	NA	NA	NA	NA	1874	352.817159864006	168.053525136493
106	NA	NA	521.418929175728	1261.76414064658	1356.76747328746	274.932082849196	414.450526754384	92.2714036693204	56.2945129189409	469.586420302681	348.603687212938	NA	NA	NA	NA	NA	NA	107.44592450469	NA	NA	NA	NA	NA	NA	NA	NA	NA	NA	NA	NA	NA	NA	NA	NA	NA	NA	NA	1875	490.353510132191	182.304693272457
107	NA	NA	533.89984846991	1341.07521798278	1701.20226704908	279.29858247842	364.826871676075	103.200062033363	75.8760599287661	543.786126391491	365.72756628986	NA	NA	NA	NA	NA	NA	107.954234196041	NA	NA	NA	NA	NA	NA	NA	NA	NA	NA	NA	NA	NA	NA	NA	NA	NA	NA	NA	1876	541.684683649578	198.415746465415
108	NA	NA	381.037803927864	844.176419468317	1223.783856261	247.66211613824	463.927783615035	127.963351966019	61.469344337934	542.01740972752	417.664690198272	NA	NA	NA	NA	NA	NA	95.0017618445553	NA	NA	NA	NA	NA	NA	NA	NA	NA	NA	NA	NA	NA	NA	NA	NA	NA	NA	NA	1877	440.470453748476	166.932608821661
109	NA	NA	576.395229817222	1405.13983201184	1618.54947760726	303.498899007553	604.051298265304	132.814913500958	60.8124373140683	1014.40550235867	664.133001128148	NA	NA	NA	NA	NA	NA	102.953761169322	NA	NA	NA	NA	NA	NA	NA	NA	NA	NA	NA	NA	NA	NA	NA	NA	NA	NA	NA	1878	648.275435218035	192.05840263828
110	NA	NA	625.35286725297	1469.07815401623	1290.61652757714	461.943867854293	736.669548066148	167.724919386179	66.630981067782	820.413098477299	513.328699774204	NA	NA	NA	NA	NA	NA	120.448662338633	NA	NA	NA	NA	NA	NA	NA	NA	NA	NA	NA	NA	NA	NA	NA	NA	NA	NA	NA	1879	627.220732581088	176.97272451443
111	351.269014420243	NA	444.825957803413	895.733410665645	1048.05918534172	226.686958627283	483.652273090598	121.127246351808	49.4235356262746	545.75464834823	291.337165526976	NA	NA	NA	NA	NA	NA	61.7897867886001	NA	NA	NA	NA	NA	NA	NA	NA	NA	NA	21.1919274040553	NA	NA	NA	NA	NA	NA	NA	NA	1880	378.404259166237	144.880742378384
112	486.947175465683	NA	561.920027506542	972.337691771513	1420.25623338312	272.705636135597	831.617274517061	152.505473775863	100.543531285488	758.839139104	344.006908842205	NA	NA	10.4501938029011	NA	NA	NA	104.018132760358	NA	NA	NA	14.9539810310874	NA	NA	NA	NA	NA	NA	19.5824894876213	NA	9.69149917705915	NA	NA	NA	NA	NA	NA	1881	404.02502586974	138.701432962048
113	545.341214755018	NA	644.384635548417	1144.62043377952	1530.18181696929	253.268602387837	793.789671534452	128.30107317628	101.073517966148	778.746783431268	393.647842680108	NA	NA	40.2538549889767	NA	NA	NA	126.794679498884	NA	NA	NA	60.130397548974	NA	NA	NA	NA	NA	NA	64.1940476463924	NA	38.8150055536326	NA	NA	NA	NA	NA	NA	1882	442.902905164346	142.487261612076
114	524.559579351522	NA	438.157927396168	973.589930603234	1096.66339360394	273.253215735117	555.967651905786	96.1468723667888	90.8950719277828	617.447363499476	319.193667586357	NA	NA	51.837535421293	NA	NA	NA	134.440373539926	NA	120.866180002295	NA	87.8163111272648	NA	106.54428741311	NA	NA	NA	NA	173.730073743516	NA	61.077273574766	NA	NA	NA	NA	NA	NA	1883	336.599218164608	113.224530687212
115	625.498637152096	NA	430.87351651029	1215.06750744362	1739.38047177183	486.671971949229	843.625698276143	160.874676605026	130.469400425788	786.323048274665	519.76236736949	NA	NA	87.9096164290764	NA	NA	NA	125.19875043086	NA	186.954608018802	NA	176.371210687389	145.276354920687	208.288535410799	NA	NA	6.36989326441867	NA	321.441162970735	NA	132.797634741363	NA	NA	NA	NA	NA	NA	1884	438.376582244858	121.044012175843
116	528.788791381784	NA	468.9251150491	1231.80936885386	1511.15161947017	362.281867467402	809.686444520882	182.285258857771	124.545299158914	819.115306552101	513.145230763234	NA	NA	145.548731003754	NA	NA	4.40608369665969	134.718718649034	246.733147190574	308.755725994805	NA	300.909598342464	246.362125098185	272.337441476596	NA	NA	36.0921872007663	296.944594254369	457.73162042436	NA	244.912280088553	NA	NA	NA	NA	NA	NA	1885	420.326661613424	99.558251953816
117	750.392338936293	NA	360.289469406496	1050.30385329271	1660.04269089808	292.716010542637	654.827289528949	177.314002642731	117.980312990707	649.85728995097	375.162711506386	10.7131451080066	NA	221.60009180259	NA	NA	27.2891304261424	109.553933175249	321.769459403035	337.870750071214	NA	372.292238298801	361.930323249466	282.147692855961	498.747939950363	48.6368808258157	85.0944352521946	282.003493753161	462.659522660781	NA	350.514089705586	NA	NA	220.302299877392	NA	NA	NA	1886	387.76966908122	86.7170356501133
118	564.679916652721	NA	315.674455495806	860.972316272204	1537.69242252623	249.913695593068	720.938965331093	209.343168064609	128.207453715203	636.953826444881	369.220074842855	26.7739092309537	NA	221.541344019968	NA	NA	44.6483147928181	127.05354673354	333.266746037378	431.529166897094	120.637157897848	389.68975009585	392.239466693504	322.327406258313	478.962503577319	82.7759398738453	123.205724051423	302.610770764383	500.432147771952	NA	379.402290792405	NA	NA	280.866237212561	NA	NA	212.005981997792	1887	370.127310701343	76.4443012243995
119	490.805679562822	394.019807250293	358.428075759244	904.534582484677	1618.69304839153	357.045774991664	668.238434407859	216.843720525055	117.206538720128	792.586127388862	417.242774304894	50.2026506043649	NA	267.506614453171	NA	NA	83.8277450942672	111.802999355954	506.640877333242	566.636814716642	169.309538720649	485.056879166018	439.435927287649	417.736318510773	595.070113187222	191.268014732181	200.750283838511	343.698718602888	520.52388942872	NA	479.00648587447	NA	NA	355.412146811798	NA	321.568397473205	336.993931561597	1888	425.936430351345	71.254307050795
120	522.282238836935	317.838698674864	389.716139474141	642.977202039609	1391.17388187031	293.344329073355	597.245351940567	172.799219840257	83.3904353968875	676.167500106254	431.761330594194	63.8371627209446	NA	356.844713061835	NA	NA	81.0791656816415	128.207139555938	606.515877702045	621.809150739721	214.418410996484	528.860733853552	448.227360169455	372.429211738497	452.41573149522	205.065575507482	231.621772367541	421.978725230181	603.605820427025	NA	519.62696472612	NA	NA	306.988580127161	222.779445684748	331.38681699347	345.725674182984	1889	405.874850348691	64.147889694672
121	690.573587378555	458.251554008529	335.177462689291	883.065566608575	1679.96667150714	276.360879188048	495.274909271819	195.992341764649	102.749871806104	749.56264431648	431.472618229329	78.8238163156294	NA	347.558479337088	NA	NA	90.8438639675293	125.166077867263	641.342003063415	666.14330626718	242.336488271875	486.021976429201	433.144887998835	424.900406398019	519.493761197608	185.188090469688	235.583320703718	529.184003737606	685.106902002044	NA	570.133721499353	NA	NA	284.006259069825	309.120150742621	374.8469814447	343.7920239047	1890	447.457568627626	70.0464460254339
122	853.80948502202	377.232392746571	401.476691572854	1188.95678842184	1510.36747794383	359.900854395247	949.695919357825	253.715022703912	110.575264946931	894.942043476205	446.317271836072	101.672933844453	NA	332.116608966899	NA	NA	102.941194798707	148.01770867021	836.29824757091	808.020143777418	286.746984500816	540.876383275736	439.462316665939	547.965701257827	656.732351314086	271.95133973947	301.077673549431	742.210060870019	924.511656009589	NA	733.456012940791	NA	NA	326.819883752946	440.239860847702	508.986076249146	484.056596065115	1891	544.55319184163	71.7446522105793
123	773.006779493894	252.658505094509	460.512244082052	1089.04723053384	1635.52318855534	355.107098165134	696.127609030837	281.069498257249	146.065208836004	902.526476460502	446.028559471207	107.52446432103	NA	367.910659024839	248.129585125094	NA	110.874030408287	132.558873699691	833.783716810977	822.075315150313	257.320000273906	573.524442450372	511.742823802671	604.052869061631	699.293391947859	333.131971712539	319.79119850907	627.418464422705	836.719220986491	617.456474118172	795.685308541628	NA	NA	451.022120994088	499.955568166403	501.767638808993	446.577395707789	1892	537.454179758337	67.1132278076114
124	614.188589439908	297.900895058121	515.472522601013	1304.94219007751	1882.79668968233	353.515567326825	676.630256704128	272.183817595835	110.498610086183	849.029237640317	450.784302430211	119.694680101771	88.8492667917651	302.038686742165	308.504398582518	NA	122.446715266316	150.908288070778	994.901238528126	760.782214160246	319.641972858024	564.69216886407	463.660434080214	681.710526184248	657.040541553403	453.638125196732	463.407850030866	569.060553448886	875.746598203507	685.075800234773	767.390554307072	NA	NA	504.229390812346	607.29876259132	398.133722830169	385.536250448539	1893	546.245041721478	71.224041799321
125	551.269400092342	525.222455401429	447.83434692849	1312.71920269148	1864.59524432523	382.061963132934	663.950160435709	353.594107143165	118.722357175485	858.730789913868	550.38347096403	124.469900935228	111.71660555798	341.225971025248	311.229730209507	NA	132.749882533029	143.638642670371	1065.15918831448	866.532621109793	350.106939297681	566.115310336146	447.106439910654	711.99642184265	760.521461969997	564.471629059788	563.561195508778	598.983595155799	802.507591148164	776.410695134059	789.308503773372	NA	NA	510.535509745897	657.94374944131	578.31851283975	534.464078510494	1894	586.416402183362	69.7362674018876
126	620.418995990507	520.115796543019	511.050102622555	1141.50554466349	1294.84008474063	280.134246124275	668.218328214876	238.702922208733	133.896878010854	714.856527794478	493.267431566175	130.670148196352	141.037089793933	363.218690396703	243.781306733261	NA	115.460127363997	143.345846235057	1028.89829758821	970.477240602057	422.74778711178	580.264729488649	565.732978510204	741.606875080529	878.640633355993	566.738288159353	515.961354417912	776.224712848966	932.666916379042	796.547047406508	863.681939935925	NA	NA	518.211991394944	562.214394738184	584.121034470931	655.351307183568	1895	579.841399878578	62.9461559619271
127	548.528360502085	360.986902975593	403.412226806731	953.727211050912	1409.12117238174	252.252611323666	619.7960181673	231.694028998574	104.761119422932	581.474870978812	380.238582756791	129.874382777198	136.543983980769	346.077846719452	207.552460252063	130.07324559217	119.770078325457	116.754463537276	919.450864403921	739.837530098028	473.033375762199	459.702969814487	375.962875155255	643.428334744664	709.607868948125	564.868412211936	509.796607153773	490.083741571027	755.659847338567	681.578265133532	833.188070843856	423.079539295999	NA	510.431837188328	421.57942880391	475.766561370823	509.370293030681	1896	486.918499706073	59.1664542134177
128	530.287331077547	522.038137087751	309.931938284309	824.959297206308	974.6630986537	239.144001817297	707.941568204661	188.908678649335	115.247127382084	443.286577403154	285.904723510389	139.38021382843	150.493283681239	341.992205473458	280.465055830698	153.906624099364	136.805050330283	141.359103040926	1037.66554020659	899.814653681923	562.07585050216	428.31814504586	462.564332403377	818.567412793315	792.656813223567	738.269247045356	796.529454487648	869.49702793772	978.935350503317	942.320716444258	1035.61816427424	528.65841528666	561.06457182697	560.109841819544	540.136224046551	626.657570682006	623.833907204959	1897	548.378574458837	58.6981704735119
129	656.620510615618	519.363070943219	370.474198630168	868.587536864506	1074.92734235228	241.481975070098	859.791077434454	203.438544672187	112.267012590889	616.332726425983	391.226303062721	135.18398852103	175.97851160569	380.52635264386	290.40002843841	185.877984216417	185.510732035212	140.2683420716	1086.2951953693	1161.63561375063	630.923539346315	514.317987300819	560.860996623017	854.693843354005	948.378649558176	671.889593389861	786.491123481632	859.941873881827	1160.00952539313	1037.43431898728	1231.64883346926	566.632730646192	652.246471164025	566.88405805848	594.56934331824	611.404195871031	759.134448813438	1898	612.531042701919	62.4455900541571
130	543.927498060903	338.406077459385	293.645921968099	554.971452875332	708.578369035544	251.85362905666	662.639487980631	191.370744811953	71.8051841682444	458.036669071023	251.655394560218	87.206527993203	106.650787404066	258.869433770656	216.155711733919	123.411812529499	127.11040956057	181.558922636261	766.764749050477	668.055907874685	457.223624892274	342.3264709318	336.580497968384	648.120931691331	608.551943900837	550.195917882611	490.686613201251	454.939058714584	651.991059681288	722.109208594555	796.050675767241	379.271914697281	460.931960860572	451.090921873201	658.036426424591	370.190198654284	493.65698905522	1899	425.26024611872	51.3889221098469
131	697.082024878997	442.059785471927	388.273205968347	746.374556091617	1253.04967678478	290.886346981186	622.709217034974	221.424162613989	93.5440628532897	646.480392007627	319.199636612399	126.307104319047	165.627277971377	301.407226618793	242.382669683883	165.191224911058	132.780984300299	153.393602019033	1084.95530610254	955.473622407043	473.254858044277	391.169754394957	453.121647364482	846.010481259483	882.820208222329	762.430607825584	886.280986689524	601.616249799507	1040.90232311758	866.081802564003	1025.20849701657	493.868418240807	698.295622121079	523.39813254749	544.193276799396	580.18273392039	651.888329601516	1900	561.333135544897	60.8211710543007
132	726.33622150996	642.649219766574	381.170379137846	648.58400244847	1403.88193831334	257.197478160416	772.266306105443	224.772472064185	104.059601783385	768.699970125088	337.990444751315	109.679282722127	146.38565128667	302.794239775353	287.351112768102	171.606357109689	150.369504930687	121.003153441991	1072.20515231795	821.780319600141	592.264042629035	343.227793864115	424.410632103325	863.184311659597	892.499769347305	904.751352377774	996.759804741989	828.672031404321	1072.4957496384	823.069315065909	1072.38013902875	457.547837254125	569.812964889421	605.283116744777	495.072276545663	603.104422239512	666.115660251828	1901	585.44416291634	63.2745855009999
133	728.3528098343	892.275459631838	339.392537552613	435.408405505747	1023.11399719442	272.119729105702	664.903947965339	228.120781514381	114.9068928977	619.927965058751	357.126199763596	123.840639926714	155.423070873252	244.807665053189	308.531102120073	152.979225948024	171.07354299564	129.662325273081	1073.40209911897	778.557345394256	655.732068213183	291.621479662126	366.647424618831	892.724707381302	695.13298079671	747.998131174993	936.13020812036	810.251931198528	1002.9873838592	790.471207214465	1015.4472544826	344.244727406082	358.095381097229	551.446585918005	431.797773068976	469.851570722644	520.110455835508	1902	532.286946310766	59.9306594718237
134	614.81596549283	889.761557190436	235.665002112712	416.58303984764	1232.50209003398	212.148924463531	717.899474438745	244.24908987938	99.2960048427472	490.792170714412	235.762705644238	97.1204519301363	154.146955937364	185.143165694742	310.427053286515	146.768925590408	131.86238260839	152.413425111113	773.490270603281	831.288035606965	637.793574161185	316.672539481851	310.493969210036	620.599009249558	710.72376265868	818.39242608251	791.687946049201	630.630742911001	904.093817035378	708.622665491959	1019.92151073985	493.952298764658	549.16296221811	512.150916688373	426.33203017026	510.089089429822	587.201366067775	1903	505.963711282156	59.2163399633901
135	644.847077987025	707.502059392424	237.565665668133	475.721008277346	1157.0686805101	243.253519167458	587.992733257215	202.611049167232	92.9735496273978	519.659637289718	253.832832428421	96.7912130200401	159.507455482184	248.748478877852	299.280682551578	152.320748127832	127.864077638166	327.580149175115	861.166780857462	785.840499643074	717.98712487378	349.596430491472	326.285813001836	657.014152175113	805.961772270786	872.779678101456	880.507996029287	532.977476866816	903.270719760137	782.170176945885	967.357010778512	508.160465699783	442.572493392993	639.61821117439	464.07700926608	528.105180820363	634.702246990053	1904	518.791131264446	57.8145210890008
136	557.483156201877	634.124193941793	204.516739270899	564.548283920535	1310.33818961932	258.116079852326	622.951433828566	188.735576894122	116.248667120048	580.508831237833	277.842768442747	130.944095075745	161.410946470994	200.498956426223	242.254492703616	137.409492756833	123.130639987002	288.125829516477	833.526106213383	721.468952011753	661.815448227595	328.736255271636	295.678846574237	703.193993386556	734.340999591307	773.665885632617	682.874172103137	584.713224686132	740.712149492787	800.559175384407	911.034223525688	495.838825153139	502.401926365753	582.163822247744	415.152672712461	492.532927203766	645.108772655069	1905	500.127209505571	57.2714614834167
137	540.668409842069	666.258602717567	192.720373015935	561.249297475001	929.011673326591	251.877505160827	664.55994356977	253.828434198706	115.119264561083	554.302607799383	319.381848986307	174.871100195299	193.290886241827	240.892612288285	258.681252370706	145.141580595848	121.215210946109	238.921891216688	887.613336133911	793.165751233449	668.74328834729	281.875316772895	283.633037862578	604.713860155946	730.779375999932	946.341012563057	747.023923293114	502.084311348475	728.126929322506	809.91672326239	964.886148156463	490.613414092423	682.247110209481	665.083647065124	563.899859196835	478.9672159663	628.377278500581	1906	510.272541459209	55.4906198895796
138	685.063233864159	838.29787129492	313.545712313733	703.296723466329	1207.01497715394	267.04165874044	832.084743503915	237.350780730628	121.541936582082	635.795521233502	361.659832121992	183.921086152495	221.315463508175	274.605043053957	337.115511197291	196.770514264943	136.892700765318	216.378764812324	885.692880544772	732.644539558369	764.526678444059	268.224154215251	263.891583786685	656.647842471705	725.643814489109	1082.20923996404	965.790926840697	664.320868368832	869.944704890857	762.512289234577	1084.04644334786	886.120451304925	728.222433739175	619.965978329859	439.038829976235	538.756436553094	631.411428685418	1907	576.737935121775	59.8060727530302
139	1023.35212991757	730.433800808037	343.622692060671	856.172276856784	1145.24623903611	217.115468289591	621.619712702709	237.108563937036	86.9680811107955	487.406790470903	398.964988246309	155.71021244179	183.241245502259	229.704458371056	295.681674007626	176.056423103499	149.8778456804	181.602904933412	1036.83867302016	781.846592902565	708.000630146549	250.259270784963	295.634864277087	689.27830872748	751.398591063238	967.679966503301	930.231867913245	613.427695699208	850.30095434649	774.603651039714	967.021488683108	698.549462807489	795.984074002984	772.266306105443	531.163835427898	521.169172559768	625.316110618923	1908	569.75289254341	60.4107124801246
140	713.689426123669	865.721461886636	207.058601886919	760.843161057725	1146.01373012139	267.008043699046	797.71320659952	333.6537902523	113.625123095036	581.885791297901	361.041880847031	180.8929049937	199.205876890006	269.793693904984	317.360862432253	189.503067979394	165.544339925322	246.034771143681	900.541304062698	828.327712849488	541.569418615118	187.899913248267	250.421691125153	664.823837352672	716.236943606465	1080.63844363724	916.634112430712	631.316866746545	955.777100257379	880.061575713212	798.272095932594	766.467868544712	687.273658455225	703.126134985239	435.974206342658	434.826582546302	577.112141260772	1909	558.753820049972	59.2131128602401
141	682.323765070229	696.925573564849	258.417044428539	857.361055516903	1165.1174408886	304.843500663289	786.041561572903	272.587198092556	86.0171210145539	488.792546990402	357.575761672325	166.279158446997	206.265663901153	234.863267667515	331.817843505542	199.67742994731	168.446229059443	322.744295603444	1030.35411162389	776.689354402432	315.564185593665	274.001857264468	260.778265466978	724.727726071322	677.902915888097	1096.29928301539	1122.94941349579	535.14737491265	831.88336741482	1020.38929388597	1078.66583761006	797.069808424065	634.023662976878	678.686743255168	437.740409732506	586.681118324341	553.297298150235	1910	568.079688786899	61.7944559534306
142	578.279557090846	571.611840842867	265.046119086879	684.322760475708	1100.18700392421	289.907740869593	911.290263326956	308.549323357464	123.690471797872	578.022888971047	330.324644517291	177.115453987024	182.709059706741	229.223166376526	335.305639669558	193.66504992687	138.984058994812	317.528309320689	1092.80803109946	996.48083131435	485.521520719484	258.923783323564	318.813849034538	797.022056215731	862.730037361888	935.97312848768	1183.42193048474	625.15588939359	906.713905308472	932.951544673458	1069.04910833815	849.167781876341	680.240574981633	864.141869100411	389.849028843388	543.055706099532	653.184550730387	1911	588.134283233236	62.2552758795717
143	563.456894632678	652.308674698566	193.2494172188	522.350411397517	1165.55600722304	242.865218315474	743.270976709136	262.567088323932	85.0089839320169	489.830843362413	302.545739796454	174.391064837831	171.183812897781	261.195468971374	317.860061504908	178.085891957718	181.153971343214	456.505142652398	949.302906116862	842.934233733088	236.806028564495	205.599960417857	260.77135396314	810.814590442786	591.093485206308	711.867616543852	1108.3890740242	423.71037110084	519.541827565208	894.501906345438	980.470960992391	895.881693838894	641.270374750913	926.260580639842	435.141998448722	445.897555057552	509.691992118408	1912	523.06308593638	60.456201628829
144	514.478836844683	728.785721301964	245.444151724806	441.391254555243	1032.54003179225	235.601856100374	814.396006067878	291.59006373559	80.2802586698336	426.412140782927	405.93649650389	171.0031713202	184.080050740767	333.390838947195	289.588240896723	150.067597876677	190.370775870315	517.774681697564	734.33942879498	705.467249830694	195.846886024788	184.771829443088	353.873708889335	912.625126045466	666.075447865862	693.80691453763	1031.87338583116	475.255110086818	514.559889935145	1056.05014041539	1068.03343143325	1003.43725992719	683.122043763506	1072.35783372091	411.931911924001	512.514398958393	514.379562516829	1913	536.309560415495	60.7349579401085
145	503.056948434026	651.498457953206	200.430783865641	359.229496045175	848.619259799024	191.53410762994	632.104778184065	221.331485630708	53.8343317119147	361.787066624462	366.621035240541	135.366515054204	147.189899005989	287.407975595131	268.221955100393	131.079811878381	156.476132730735	324.750202512761	841.538424117098	711.358678533971	205.347062209243	159.576570520563	313.815260963411	779.1555046355	558.269496843071	925.437483364601	951.024498891029	556.815881922255	536.751157962308	589.539653479842	1000.75056988984	880.465270369198	614.380854910308	1174.50923212651	450.900227199129	474.429185378189	514.409093487773	1914	488.622009454058	59.8643880686845
146	479.782459259906	559.259726847482	220.404401638634	352.930288615462	863.215413426867	229.461927418199	796.169113810281	238.580085935978	81.2227364659105	350.11919150903	411.448106655348	153.043314438158	145.639208872177	332.506166455944	294.89753248129	133.341758588965	128.91368374373	395.20732927335	1190.32683697807	974.937673851624	299.166014419722	187.573501771559	295.000262561062	953.377865947833	691.302751033454	775.034677551786	1189.58133704137	546.855776573314	922.958452601654	608.440103202369	1130.78077566266	1144.71185412574	802.643307950799	1196.76490280307	406.303748685095	569.871398512778	572.624376155119	1915	557.416163861237	66.5130731168694
147	444.265183514747	494.241953607319	207.593929275091	385.127843403573	1023.20290426652	161.557973007182	602.185192229072	226.00617549925	54.4626502426327	331.47478158777	359.345734973357	75.5725820784293	85.0944352521945	236.492811776932	288.043833948218	115.118950401818	119.905795128092	379.160073998814	904.698573621194	759.781931059343	217.587963824691	220.095897240051	197.440615977954	865.508461904723	633.269680740016	694.803741886614	918.892289230113	497.472453333005	530.317176207756	554.681798032671	865.561554820568	1049.44934009094	644.428617845567	1083.25381952136	359.232323478563	437.819577867377	573.731473406244	1916	475.591353899453	61.2204486043821
148	344.34368757467	482.560883802741	85.2753909890413	355.704943247112	679.570473268622	143.736974520428	498.665001904308	155.738486775672	57.4562738822384	271.710065423674	312.383323031905	61.0122426068367	108.784557134384	194.84691708315	290.144616955674	135.215718606831	90.0003463400404	374.616074384661	722.702027128288	466.042389630166	256.1682924071	214.308455253608	144.264133767701	484.292843832665	400.388129718385	451.249258142942	751.421210530344	338.66368805698	432.826016344496	277.412998567736	503.334979383869	567.711867722701	503.866222701591	784.778327166895	430.820423594444	331.280945321044	439.171091026951	1917	355.201872373781	51.810365070888
149	369.79310134287	604.17884692704	118.775764250596	427.044543384095	917.409143338353	191.0311386461	735.694397706473	214.422495066933	66.0036050148601	368.403260752922	332.540095656602	121.279613595507	184.52458610125	242.078563515015	252.836633397968	104.600898197599	93.2936779187986	471.226331667855	852.954971820243	141.222443760495	361.996925013722	287.381272057576	204.203522483337	709.52021851309	675.167531164616	528.445101145482	1238.48965147246	825.354195402864	696.593193062099	273.89410063645	688.208282269668	766.558660572401	587.187228900834	851.762737408206	100.385195015747	366.562601617184	477.843782433376	1918	444.56400841164	60.5189108561442
150	378.205343991388	692.425556247846	157.385309644684	343.004112467179	716.285952451861	201.484474041655	580.03382242861	193.113700416165	71.9123124777318	335.877409532511	272.313251213163	152.573332177181	157.633495464318	241.633399836001	253.344628930053	103.506681476354	98.9793323032654	406.740744223209	834.929455651741	141.615142842194	354.275832748994	242.70845284206	193.977324236636	551.673723066859	662.913434860024	749.971051361447	1170.3076661116	1322.55270185648	947.031848787582	270.277185014372	672.15160221717	793.735950300076	679.321973289724	958.758785844902	0	251.250443267171	484.380808426966	1919	449.683411947275	65.083438133375
151	280.994100033563	516.605066752632	148.470098012327	281.544507066472	512.273124642597	179.023029046284	677.487911498558	163.429419750925	55.6061899685393	295.992377521066	223.706529676822	148.558062606627	131.508639275596	194.748899392358	173.197259629467	95.1525582919277	118.900171319678	319.647941884066	834.276632698325	198.920934436325	439.642015765724	192.627381873389	143.475279852384	486.702759557234	700.083816659502	736.288472877267	911.799201336838	1122.78510820001	1113.6817151677	362.911756794447	692.214441221525	729.887792004844	524.844521805202	888.5928847233	0	197.756031880374	331.376135578447	1920	408.776020778442	63.039263690536
152	306.043903216226	694.541733059305	168.353237916897	423.843574629352	642.730587016302	194.173987936751	717.534735531663	180.265843100044	81.0753957704571	304.07852285214	330.827613501131	181.773807573767	160.319243023871	247.009293184824	239.224426589229	113.088853229068	130.057223469637	353.658195633298	1085.84971753102	216.842778047259	511.388766310612	214.374428699334	188.540483990334	597.289648396983	886.285070759973	938.794592849869	957.169139962185	1276.50417921795	1591.12400205995	582.360800107124	981.326730831229	872.590868382975	616.810248509329	1021.29909911844	0	143.288983408027	461.137106860851	1921	503.015589791281	72.098002533302
153	313.677659205184	645.194223975247	309.83643386764	315.139442266899	615.539788440217	180.909241275499	724.863442873957	157.833614916351	73.1375336126318	374.849808878088	269.704158514357	166.385030119423	180.510573167758	239.068917752876	238.955820417347	104.680066332469	127.126117523838	459.016845978943	924.591138303724	240.723908762787	454.213979130135	199.76539454161	193.98454989974	587.724441244598	797.598538467664	896.702591999277	862.068417949042	1290.13429310482	1830.83726046608	578.702729621284	838.212419974742	736.675831251455	689.627025512029	886.683110549183	1101.99781792974	115.995454752169	565.805549300502	1922	521.310085726468	72.0052600413292
154	291.574041613057	702.153497899688	268.321857746777	371.57344189966	667.895372490087	196.209111657747	602.849324916041	158.8389245655	82.0775638269523	236.956510852602	302.437354849905	149.940677533472	219.502136228523	193.960987954838	221.168122812721	95.9470670740205	109.322711955944	375.14480442826	1061.66479480589	305.352438673171	662.591735772297	155.958712420689	158.678389180901	560.484947982383	698.338347781168	839.936211863767	947.72645492329	1176.54875407722	1812.45108946094	680.362468776592	778.660075474029	755.555860621734	698.37479025595	862.935497521433	1062.66256463267	125.716170740907	518.840309925661	1923	516.451706086391	71.8715545946794
155	251.121323809108	481.575994505841	206.180212580975	357.062425432728	470.206884851765	173.152020695255	703.892369433449	147.821044970095	76.892050992937	272.697467994697	272.162768925056	159.789256343211	182.658165905752	192.016656261531	181.594108473982	114.396698250757	118.01329971357	392.985594948732	734.750663273335	365.261982258598	598.646816423334	161.006309337212	159.634061666124	509.126819600027	488.310626677341	584.94287510911	774.490553704185	1029.4851470959	1306.89626070805	543.250170684789	496.263254320639	571.930398337941	711.768028056734	739.001552292907	866.941342314025	112.13223826605	495.126311939304	1924	432.518479896082	60.5997705076081
156	234.176515513441	529.484025836024	197.392549610354	382.268994088806	481.643852907158	173.966321511066	413.106867576443	156.742539787759	60.1216010895439	273.653140479919	266.954950783201	175.049542658023	154.19596478276	223.668830564979	165.594919567045	133.453285128168	129.481369536234	407.536195483098	702.648612901893	408.77146971449	553.724554751122	120.342162347676	119.32177305379	560.559089569007	540.351108984056	580.057698532777	815.649501536661	707.312935514678	1040.2645798089	446.808931086359	272.259215819521	653.333462222167	645.038086820364	784.570353733227	818.565527837722	46.8285800944095	449.745377739669	1925	400.666067269527	57.0496169537487
157	289.529178954835	568.113049104564	213.318225249197	463.839819020734	442.778581871068	184.514533004759	693.537994206483	173.926423284365	95.0366335230102	345.175267150075	274.45927315483	196.110465648424	250.1863858354	218.363308891596	159.848946603629	153.209190530267	156.602110596144	375.181561062307	763.557811269692	494.589727914071	671.67031022264	120.87057823201	169.597936926249	542.994445042787	599.792869423363	662.418634017084	895.640419523098	895.582928377538	1523.12045916181	427.814233584224	253.804558094539	990.333048650541	777.862110940017	748.530631129776	639.795397000053	56.2772341593461	464.99969502844	1926	458.188756118621	63.4880792488737
158	266.673464081439	460.662726370159	224.484073858585	490.11201590491	514.742730627584	185.421824963115	510.250253132951	138.345687367603	63.7378883930912	297.065231412266	243.512386402113	152.78727463689	192.650943818291	193.755527795293	168.311768893869	147.643859144433	153.850075431599	341.017369273049	533.92215377775	391.716391516681	616.935598056207	121.398994116344	174.829631172272	548.428772014966	502.599846702929	641.001454419766	934.09602687716	897.76382199766	1329.39791808938	454.453054331073	235.129360565274	984.579850024021	595.761577730277	854.963392003683	709.933337947037	32.8701697752446	459.587359204835	1927	426.064697617022	61.8425558218745
159	377.831808624876	602.890479779803	225.756418883289	622.004243643508	729.47781416355	215.832441849865	669.038283897463	171.900410182065	96.1770316562633	333.744268120723	250.864027370779	194.723452491864	237.59362584275	210.78358829628	213.249738529348	181.458077512081	158.733052893074	297.153196006567	859.686776558355	652.918143673363	534.328361707859	117.714220092948	121.362551641562	685.679300183528	709.680753897688	816.250174052027	1316.58336165539	1251.77638928228	1832.12405681699	662.705147267091	288.486170193844	1416.38704787096	793.45069368713	782.283902599945	1029.50525328889	14.0966403959228	576.00755728377	1928	547.303742213343	76.488780163082
160	349.492443774638	576.997473128916	237.148462163737	511.683447701519	549.245900264165	177.494958379578	596.294391844326	156.483986712369	88.027426153586	356.570766182442	277.701396773335	171.184127057046	236.554386992943	243.778479299872	178.768245882078	200.629960839878	209.046915877376	394.722581526901	730.954362710737	526.493543789072	596.542263504694	139.367019139285	117.679034255228	487.944316973933	624.79711951255	736.806521505844	1092.05059311067	1265.26890141092	1456.3364825318	605.781687498902	316.099512981836	826.743093515017	829.425699481917	768.001594078195	906.804383176895	65.859091752795	545.777581974602	1929	490.555625769178	65.676409068511
161	370.092180963492	465.364433935521	126.70828570091	416.046455822407	448.88835126377	178.309259195388	428.638901655791	140.781049992666	76.7478518901372	300.733354994598	233.387661598124	143.709956823608	188.974337935795	175.654299243839	169.196127225855	171.260467758529	180.366059905693	296.812647362918	808.002550858557	506.719731308847	595.654449420789	106.036606040289	122.401162172839	455.475956899082	731.787827241734	574.082075146384	902.280489755726	1484.81219250321	1496.59222247637	576.588123606153	257.896796685105	857.471325419044	915.799705421919	771.557562802793	1016.25967034282	70.6999718727115	541.422077919665	1930	467.654383274678	70.0908404268943
162	353.682700055996	526.574596879534	193.348691546653	475.136986203043	542.321515896388	249.002633723527	538.979489631499	141.507386214176	103.985146037495	330.646343605019	299.402576346537	186.967488548682	250.345978742202	172.9811180549	245.081926091847	173.754264006948	221.820631606872	274.939622671564	922.650890680867	511.048217666963	578.971649952431	153.382606444745	165.44160984555	532.779870688905	861.434758710813	747.150843636319	819.287151670252	1545.11066525915	1477.11371970558	600.609683513297	338.691648231597	764.537988177612	950.482574158285	1092.5890620915	1094.13661063266	298.483660495362	652.479577338922	1931	523.969240128748	69.7808139948627
163	405.813660231135	647.129445049858	184.009364906061	386.575175139082	605.792368913924	260.629039815932	702.321573106654	154.818628446701	95.7456909849254	360.906164044395	307.284518155129	203.94873931913	246.019691498944	194.069687060652	179.960480294115	179.065754706372	240.025218556629	430.290122754518	940.600380307153	621.469858733133	514.592876658008	132.731975454903	145.010890341459	736.446180828478	847.212140449481	806.680882829192	869.633058899621	1444.84108085305	1317.27011380947	600.792838365001	333.637139811236	871.294333094839	821.390762111096	1020.75528943011	1148.20184940461	329.772038369524	510.536452223693	1932	535.061499052925	67.5056419342052
164	288.795302910957	631.824233960099	148.821956389529	330.093423297987	494.461550933805	161.231561530474	539.767086909754	113.518623104079	60.1677825015517	282.597254764689	308.672473789485	127.390011306739	192.657541162863	159.542641319904	170.02770680126	127.446559974504	167.356096408647	380.789618108231	669.269505116767	501.699780407676	369.175150067909	133.335789562923	124.259728386702	575.45180954335	655.638762911371	798.014799494265	672.770810129193	904.229847997278	870.566426077002	557.675735831543	274.754582864268	586.278680305416	513.009513960599	807.085205803709	1045.76927845652	298.868505595427	330.208091429843	1933	415.492525111252	58.1287467215098
165	372.357583425996	757.400603827921	159.669875822374	364.263898272552	547.649657036876	263.373535158108	779.174040032156	143.600943558528	105.898375963532	254.42659343995	376.209804337827	223.823396923536	195.231133864684	225.048618058436	224.852896836117	160.377048328698	175.328830244927	394.492616944659	776.742761477543	658.221466231888	393.413794027416	133.939603670943	124.788144271036	733.149707657066	873.143160371477	1358.69703949529	936.657995686163	1262.33308307614	1207.18996386474	718.426947845282	336.495989126003	672.005518158778	541.243635456941	863.140957680977	964.008073009785	389.205630667932	496.577727745263	1934	517.907044637771	66.7251041169017
166	215.572317978147	474.958543740319	118.854932385467	273.996202397691	414.489168344023	188.434926477173	407.070297292571	97.5536775570663	63.9084768741811	247.894279835341	325.040171514688	215.878937421138	176.044485051415	149.773858963567	149.832292586923	118.668321781843	165.944892988655	333.453670800266	592.785547009531	523.773867028859	317.27572527134	104.109867265843	129.647245628344	446.50828066941	490.621268074057	1068.76133845108	553.429559200951	881.378845512862	755.248927019478	487.834047071792	270.327764656094	474.927441973049	435.825294850878	713.008642995636	689.565450296018	260.063238979021	381.338768504078	1935	370.643258768886	55.9638819723313
167	216.298654199657	460.945469708982	98.4352084556636	291.349731897591	394.695877989346	199.551766241166	408.970960847993	102.149513450003	48.8781551416114	233.975767742876	293.158346788262	115.158534469253	134.156373564041	195.582992241886	135.278550459903	105.067424706657	141.326430477329	363.849208042278	522.992552935911	463.382403130372	314.193508718903	108.832623501984	95.4340449936893	585.063512267008	728.938402704929	1381.32278978645	670.709611189173	834.463557461214	784.915300606592	377.858198003166	305.320394428104	691.191538653517	657.412191964323	652.588904763267	521.541137129953	256.871695002239	309.400380807321	1936	383.817884174935	60.6625141871276
168	217.024990421167	446.496970935857	145.47584605419	342.27432049375	531.149384101692	205.661221474602	658.306917552065	145.331332792125	98.2388589148143	263.991800592335	368.158530685208	176.030662043739	192.307881900519	197.03063813666	155.546535464538	144.316912524281	163.716247160198	372.5888046453	667.500474293531	453.633412807752	386.38573710207	96.0975493621275	117.539233382143	753.338838686095	688.887180442109	1690.36785646465	798.014799494265	994.192495225475	1072.21928948489	424.614835625808	299.765744457292	572.427398295739	647.370719365654	651.681926964175	675.311730267416	308.490575574842	369.069278395483	1937	445.690727880664	66.0770039905109
169	243.416881985444	480.462928228674	140.746806632742	318.172964133206	490.937626454273	222.207047503264	716.133899367427	189.15403703558	64.8189104251914	309.019619777706	363.313880654107	229.974635339264	217.131804571389	235.854125990458	203.713434029377	130.876236674428	183.799192357536	390.621860636171	770.162381505334	522.20809725031	384.208927552398	100.790774627325	122.376343590875	735.384008352299	818.824709231644	1679.67921577934	950.63588387978	1020.9004310107	1213.62865800827	497.880860377972	335.261657372407	692.503467745656	666.920850448943	877.916810408606	731.747300696503	305.872058098075	453.282811067611	1938	486.771382129738	68.2331985058247
170	199.24891670936	552.141192053713	99.3186243098531	478.960618621727	429.398224600164	233.786329705865	599.840307472433	151.332088919747	65.095998897238	332.322383285709	324.483795455737	261.507743281141	272.232826441231	250.472899085407	193.515510116559	117.020870594301	164.65841079701	418.392597216108	829.864265816358	625.345013271336	376.420919364149	114.33763630887	127.266232556188	629.941163323538	744.678096058679	1572.36303905124	939.607951187884	967.057616998625	1252.46534055122	501.70355031886	405.684226613807	596.753378531015	662.437797732271	630.404862399208	704.433037529132	318.354862347848	610.323487998196	1939	479.81545447356	65.7533871520864
171	238.603647880879	439.169206071359	131.027975599596	472.545800582362	356.887438721923	193.177474747032	603.761643422643	143.389514372941	65.3730873692846	370.739349050131	298.715195873932	221.91550770501	217.007397502307	256.966256941112	147.123611400998	133.17085594861	160.29159700852	447.020988590476	570.175504681646	531.004556680361	473.350048301681	101.498889611444	105.723389252727	508.035744471435	675.078309933254	1223.10150233664	794.689737829706	881.200717209403	1084.06026635553	421.006402303895	373.221207246467	634.71732663479	756.486400365727	740.878025584897	607.884041302684	295.293373155642	503.869050134979	1940	437.24759573465	59.7533634353225
172	213.534366823764	417.331995536256	173.558228625364	457.53527088351	431.330304082122	225.584259605873	461.173235176367	179.103767977481	75.0513918571987	290.267139069164	327.258450087387	273.040844071735	246.566014461403	297.760151707241	168.047560951702	205.119296741858	199.614283934973	524.086455497891	711.926050167209	608.906315552162	606.621121055941	132.889369246848	123.801370018544	538.695175496349	928.159673398937	1433.56998888977	876.650120250679	1055.62885284055	1170.45689176264	475.98741533437	486.532171076144	838.106548302316	822.413664679105	925.367111689161	589.113025197485	354.050266396466	550.479917858495	1941	497.170758548769	64.4647647462161
173	285.776860689388	514.6029297545	184.824608199668	467.891531066069	559.138461371054	200.3205139635	548.643656952472	202.202956281531	81.714081556932	283.743621923984	328.706095982161	209.451553011158	287.4635817851	249.047872657739	185.323807272323	179.843613047401	170.426374909001	527.002167639688	632.227928616086	559.913178119429	585.753720173001	137.913090059204	150.992482753894	535.907640334819	939.107495478167	1081.47599223869	855.242051272056	991.95568125612	1030.01136386538	439.811975928283	587.902569548057	795.074268770505	649.33609972974	957.714520446848	664.019589633353	414.237840931736	507.256629493345	1942	485.999416397632	59.4513333257954
174	293.529997199182	576.029548432345	185.594298399797	435.561401067977	550.303988669894	243.707165146636	388.269436057163	225.735684371776	107.497760783474	299.657673670009	343.941563715011	261.430774261128	267.784331243748	272.912352932203	170.369826241236	175.647701899267	178.673683943204	505.248523469171	815.728669671531	557.417811074683	569.633579948901	165.396370911338	160.666074852828	471.2794245837	986.257460501039	1011.17814422564	855.798427331007	1010.43421508527	1030.80587264747	396.255364582588	719.841921176459	790.645879766005	521.712982248104	932.637385408099	747.495476350418	444.533789686629	585.150534383512	1943	493.372029619958	59.3655670167731
175	301.367956710623	510.697301767557	170.359773144744	385.676051321624	552.002961976955	218.337861991102	601.007094983976	196.065540873478	79.5058560807237	285.605958049032	331.661706350659	242.064426348074	292.658205237811	292.976448573619	196.065540873478	171.240675724811	167.675596381517	492.224736964449	854.132126587543	719.935226478271	477.567636439126	139.237585521957	206.480548838658	488.062440857708	976.068961366181	953.434100456332	794.727436941548	990.270216797469	1117.72840066479	438.493449491572	554.878147573521	676.887553142457	545.259533346025	994.56791554758	885.288243410989	486.258224196751	603.313966469507	1944	497.021227229249	60.0765675554436
176	296.102961582472	559.947735638619	187.067705354331	421.405384570901	532.374291077326	176.502529260309	573.225991148281	192.784775665334	99.1326420247606	324.279906092519	326.154808588181	248.797801882513	311.349424889609	300.233213444146	189.254568000495	192.416266847068	162.828747235559	473.433300507001	774.308341330276	650.390104065019	493.561484638551	148.88415992407	180.629011210799	442.65794471317	942.90002612958	762.086603430016	824.745040587334	953.433157978536	971.480979454879	427.819574291735	537.141657929149	738.095831130878	517.332345451938	961.553546669535	943.085694255407	448.619430932622	534.410043116853	1945	481.633163001345	57.7845561401742
177	244.415594290021	525.605729705167	150.208341227558	336.482480277592	576.728552797769	155.673141648477	600.340763182149	189.422957366727	64.2769856924472	363.359119588318	222.857043023291	221.377038724185	287.267232244251	267.324402079263	169.804025404324	168.590428162243	167.703556556134	443.607962331616	692.452573944668	508.920102803421	380.492423443201	135.942997306138	149.775743919159	417.329168102868	781.158584111429	713.722098687266	629.123720915074	907.290387560405	996.92285340071	443.884422485132	721.686664382647	717.685531979035	423.293481755708	836.930336012812	684.555552491339	474.737375617507	545.352524488571	1946	440.981132370503	56.201161613822
178	245.275762358573	595.412546786463	172.269861478127	398.105134337021	514.185726250103	253.42002715374	572.09156204107	208.734955726875	90.4100100220685	425.748636414489	237.490581603713	241.374846760611	236.365577274462	296.669390737914	158.32244673325	166.998583164669	196.048890432414	387.031648551648	825.948270573658	540.434675348642	394.978307168903	136.508483983784	173.316640150303	398.557837838404	818.245085387056	695.50934359661	853.104825789819	947.596392987432	1199.99288925463	575.70156615931	771.847845963985	801.50667972873	399.659280222752	1049.6510303393	684.671477260256	616.741447630215	423.225623354391	1947	478.463618663929	59.8547069568614
179	232.809294390598	593.987206199529	210.823800682246	399.434656348021	558.668164950811	227.634777130871	767.855510019803	214.645862304604	90.9026117501514	404.755571825406	364.625809746246	226.890533831235	283.437316640259	313.080756601002	213.911357942194	181.928059773058	201.614850136779	282.35221053771	759.595634614984	608.006249256909	469.344203509089	137.07397066143	155.841845173975	449.936386573007	780.064053230918	1278.75764362837	963.704909318713	891.912919839614	1086.35268651486	587.094551917553	919.269280348543	901.883392444312	421.827928782809	1161.71572436329	819.593771113242	574.710393677102	477.105822319048	1948	519.27431670536	63.5386931524842
180	267.010242813904	639.195981121748	146.514770744733	400.76417835902	581.953649699219	256.048283567733	595.840745865147	156.140924794597	91.3952134782343	314.323570654762	366.324783053307	265.095442091541	309.695376357494	247.10636839782	190.102483857699	153.617597575234	156.103225682754	356.911628985356	732.474893555074	662.724939300809	461.235752870174	128.445900597611	124.274179712909	367.468322779214	641.103556181008	741.551897209092	924.982894907627	736.982764853711	1050.61487096542	612.467624984271	958.979639808449	704.61053751406	371.21058794817	896.339109729257	692.412047399436	497.215785213207	448.487484041172	1949	466.154790720837	57.8518771327906
181	227.749131103461	523.610504210872	206.981947026171	367.076252016046	637.932746715739	224.494755273608	639.897498761295	175.369985108689	105.054858336043	330.791171026349	368.023756360369	211.025490930607	336.89214395962	253.565797052866	182.842263235253	188.807205206624	181.506458038946	359.903053510104	737.56427365389	473.617711995767	416.479995608603	161.25009692713	138.619634246996	390.517245600806	599.280161502297	618.085420967421	771.896854809381	815.871612137269	904.77868423386	513.032133427705	599.968798611964	523.505889175508	379.862848275422	951.823405902837	595.752467111581	632.782105560179	509.848129273291	1950	439.35304018634	54.0951104425699
182	201.558301469014	588.536857104816	218.855910619679	368.184605904232	433.740848125221	209.01141588039	464.133557933845	166.976906175359	102.385447058287	285.56417486674	262.897583871089	231.382068848073	195.293651558491	232.163697100286	184.00402419855	142.898483441185	155.494699185754	273.207976800906	577.179685502824	432.936600405902	395.072554948511	162.01978712726	204.331699463603	356.665013962049	525.568344752589	646.112511507891	688.283680493354	739.656574361181	883.638593108589	523.475729886033	513.135177666742	483.424821782478	308.044469418032	921.599085460445	545.090515661262	646.419445110147	428.955574195273	1951	397.240542566381	53.3306101816382
183	175.141277163508	600.13970125232	230.88067066056	466.195699351661	412.984973781484	176.713330127364	474.371694232629	158.448110439393	92.9961690945036	286.424342935293	299.466664836671	281.79237872684	297.951474699844	224.354954400523	180.846409422427	133.683878028941	191.776952742062	274.906950107967	596.882497989078	435.198547116487	342.498944368482	153.466486968596	125.987604346177	379.779910229367	590.838073723571	625.68116368527	651.943307472954	736.443039235824	990.800517637395	505.861762355151	432.366401339276	515.364137654464	349.825138436654	850.359702129113	590.869175490841	602.024656844473	490.771750362163	1952	403.40644457809	53.5483127529166
184	121.500467559055	377.558175904748	143.481563037692	379.531096091202	261.300084006739	216.239278098504	460.019642353969	145.100425732086	63.385087538093	232.86741385469	236.072780839148	225.882710907964	285.913519969819	169.216233418838	138.531669652696	120.786383548894	137.139001629359	244.60314737144	600.13970125232	444.77066577271	258.167287812579	140.108749164798	121.754308245465	352.687443503339	390.688462400427	490.126153071851	343.879988499	632.812264849654	766.428912795808	466.567978081112	350.415757855528	511.206239777438	419.319681208183	664.579107284957	574.317066276873	514.713513815906	547.240621673379	1953	339.163583374493	51.5285843762068
185	169.088370597837	372.542623233292	188.270621181391	451.647612091418	327.134043018305	189.296037023522	437.190631018128	178.688763587942	77.0327943438178	280.187339040121	294.255705102161	209.426106110664	269.342561199929	222.146728924315	139.175067828151	142.471540999562	162.982056957054	256.655553427672	704.279727807637	594.2105734372	376.931114011092	178.282869817098	164.570760361974	390.423311980464	400.120466024299	648.782551104177	468.467070840207	762.48370074143	873.230810806512	597.772197028574	443.723572941268	499.548417758497	428.556906087533	717.430120496299	528.989224993083	501.786174205649	538.227392350229	1954	383.387868066987	52.5002853286616
186	155.908132778966	520.459800938587	172.291538467437	506.716589716193	360.500584432817	201.222779373611	538.5867905498	193.813333100119	87.4807890318614	304.455199811306	367.499424546484	241.756864427288	308.498429556476	280.82979473778	170.489520921338	161.103384550207	142.804235661578	241.92933786397	717.176908128419	516.835973812671	379.269087263893	169.736481162272	160.605756273879	363.136694828444	441.230405011379	826.867186424834	528.43096397854	716.909872752864	803.776480420948	602.20561258132	407.319739749266	517.275796784174	417.328225625072	812.03886909989	511.154717657919	626.120986656773	508.752027596454	1955	404.932927466887	52.8382528632968
187	156.240513281716	495.95851983324	100.317336614429	472.989079305784	273.562034292965	173.927679921426	407.766474224606	147.242991921835	57.4286278668868	250.523164567864	340.122957844572	213.648406637089	332.626803613842	283.016971543209	189.083351200874	155.342960260585	114.967211476649	194.459558708962	653.596727686538	519.914734613189	312.61988495872	175.299927592514	137.561231682002	386.639891947746	419.407959961749	724.48550927773	439.55499364922	619.322580154404	657.667289287794	526.945933131188	563.914938841572	587.480653654679	419.666198877874	604.953877834681	557.426607534113	578.51549069913	478.56037971766	1956	370.885390654569	51.6093874571609
188	163.387950727898	400.455988119703	156.453827422895	474.754026058571	405.592492108322	230.960781273226	392.540431269718	152.626110933761	91.5833948781843	266.885835744822	305.113991790764	231.095555598065	365.802964513546	231.864617479664	172.498883582574	160.131689942452	151.870872059838	217.021220509983	691.57041472754	650.470842996216	351.999120552938	161.844800416455	161.951614566677	344.345886689528	524.749017388533	863.872320450733	449.663696330676	614.118531923733	689.132538828354	523.007318421383	473.784530565673	486.310688794066	408.130898972422	633.131764822523	532.374291077326	584.306074278227	461.308951979002	1957	383.154430751243	51.7343671556437
189	143.261337392675	430.819481116648	168.175737931969	350.474505638151	428.447578663188	215.004318026378	435.917343515628	134.075634632844	68.1348614710554	228.211887701335	277.010560548811	272.470330845843	404.352191328685	228.436825735332	168.995065296025	237.161342693616	145.669368161652	185.258462145129	626.798942351417	572.119208056421	334.956922885009	148.197407769995	153.088553372369	330.99348959324	447.387926612415	938.43173889838	359.375894262832	617.375735186975	663.956757780281	570.266925027865	671.930119935092	488.965334586349	473.101234163517	628.562318307877	412.417916307511	540.700768246401	484.761255297316	1958	377.980142742871	52.3611587027458
190	136.696979542999	426.037662938619	123.688272683014	342.407209862997	363.279008975652	267.181459613524	479.784344215499	187.569103541844	71.8120956720823	252.433252901247	329.212206558655	243.901943891159	410.26404038421	210.211190114796	165.419618696974	155.986672595306	176.130250530858	262.777889190987	638.802653721518	613.753793016651	330.352290532643	168.045361836845	182.628320775543	280.496471757234	409.156943133085	698.227763719761	436.14605146081	516.967920704122	581.1013356123	559.321616222758	534.583459031331	575.079844973164	405.823399168361	648.87711304305	480.086879588039	483.32523329536	550.004909049272	1959	370.204717906818	50.2861343680664
191	150.656960658491	442.615219053082	191.75276247863	424.758720569343	308.773318913665	228.481750510278	490.297055712206	159.458760796053	78.9692720554906	213.491012845144	234.88054642711	246.317200323238	295.435687302849	226.163255131929	152.76559764758	149.813443031002	144.171770943685	269.745627537384	590.041365826621	411.459416388901	293.650948516345	139.820665118463	149.658248353914	311.077991284338	426.933959322688	711.045147587142	361.942575460815	397.873913117717	458.903748643414	414.453982506303	442.426723493866	624.551132807774	274.069715665785	803.86570165231	394.834108066104	562.433049586873	498.442577144434	1960	342.595484661648	50.8021906191711
192	123.490980664369	380.279423461288	215.171450755549	453.394651766079	254.003735068777	217.988831047289	424.366335646909	145.556270826122	62.0338885377841	221.881892663617	220.784848508983	228.58385227152	372.411932978903	133.367205489459	130.87403755957	176.733436320347	156.330676990874	265.70334027001	461.899885557143	474.675800401496	288.553714435896	140.349081002797	135.694183167973	260.078318623758	388.180214825801	568.498836682425	396.940545940336	512.26275738684	450.745974999837	416.424389418634	571.729650567376	528.810154211829	338.628502219259	733.505021786187	462.955460688749	447.288338125296	410.874137677537	1961	328.947344825584	49.9601464301194
193	116.817295390348	338.705471239272	164.82020281867	409.398217448881	398.238337865534	172.737330464981	408.869487405282	170.530361625834	62.2374637417367	198.525093761973	250.906438871602	259.088402778612	416.787243370124	183.506395922222	135.942997306138	185.636709900621	168.727087442674	255.990792422172	489.962790253864	515.671385415985	373.790463835298	150.612664202075	175.187772734781	275.776857113746	397.760501622923	701.443812119241	347.400771385878	505.71222254484	548.511710061021	418.394796330966	470.92882284356	493.164701486403	396.89624948392	661.668421691406	435.822781576755	444.089254326146	455.190071967605	1962	339.336523804678	49.6870171702865
194	144.554416928892	485.235007469477	165.348618703003	520.397597404046	410.149058093089	254.370987249981	393.191683426807	195.834319654173	90.2579569376348	246.71649674951	296.11395715676	273.990547530915	579.529596807709	234.343019924081	177.57129908106	224.837503032114	185.172068347155	279.758825802171	897.495215825778	502.973696228706	414.911398396665	151.216478310095	151.508646426879	321.578136410432	480.937937037897	819.18913397946	408.055186589471	542.926272482204	618.305646612437	608.664412917836	593.748445157857	596.749608619831	570.412694926992	768.213651582312	542.265595547154	524.134521865491	471.974344878674	1963	409.260377948507	52.4156502740106
195	172.449874737178	378.54432183871	194.529930384403	393.931528496727	377.65210952509	191.576519130763	403.112518867578	167.249596417691	55.7544731417888	207.389097434077	289.679032924412	264.356225340151	489.53050710473	165.368096577456	169.348494469554	185.295218779176	182.855772083663	196.765801875963	708.49197523757	505.62834202099	371.697220650211	151.820292418115	186.544001858978	367.865734249893	425.690831109663	895.188030180981	358.235810288844	501.272837966053	523.697212168111	521.743455696844	581.003632080774	545.73234304039	596.053431687795	747.444268390165	515.630544711489	502.487691845196	652.679696790955	1964	382.278283014111	52.3840076946751
196	186.686944324716	548.969754269914	172.247242011021	468.727194711924	523.244508666729	221.450866151544	421.744048258958	172.927396820523	76.9250377157997	247.826735593288	298.099443713828	229.237303543467	487.591516118935	236.70549759958	197.891120364479	290.381178882489	195.87044796969	180.573719180096	721.445075907586	790.935848767931	485.599746376559	167.206870757602	162.734813615217	384.482874431791	493.292878466669	1052.64810973082	608.109607655211	636.104653950616	662.076828736373	654.476687788809	861.294015359932	690.431587390613	520.564415973952	795.574410320957	511.084345982479	662.867253448016	593.393759347266	1965	448.957398375821	55.5911564181959
197	159.390902394736	486.016949880955	138.204944016722	470.361451210321	334.711564498764	64.2735299405282	181.209263373917	148.83609355647	45.598646570529	248.430549701308	231.718533421272	92.2271072129048	372.668286939436	217.77614522464	203.695841110516	173.646821538195	96.6118280795201	169.872197964907	438.430931797765	464.997495913582	442.632497812676	148.138659987373	138.61460769875	310.279084272531	487.27704269431	837.793645674019	542.242347761517	737.328968364136	469.097588485782	467.038902819885	630.083791630011	291.748085846066	174.245294938704	626.33304416089	491.252414038163	498.15103734618	554.368267085843	1966	340.143361215239	53.6496553920811
198	194.489717998437	399.685983760308	179.05036090237	379.31872442782	256.995159593525	99.481358809309	190.135470580561	124.462046953594	70.359109069797	192.748019031287	224.818653476193	130.472542018442	353.028620465519	254.688916426525	162.899433070265	174.919166562899	159.293513022474	102.194752384215	448.933590197981	379.916569509798	478.808879696559	123.88085231268	154.040770105672	265.708052658991	356.512018399819	456.870824037276	397.498178636348	410.50437222221	392.020497685549	338.331935872761	468.825212402716	594.020192922392	276.628542882134	673.432743701304	379.692888112862	375.994919400322	412.77605787002	1967	298.201044518404	49.8116214147619
199	125.289228299284	520.838362853345	173.849454264352	389.665559832418	234.938037572671	93.7953902655769	181.776635007155	109.851441999544	38.8046382978758	168.95139715814	180.262073188859	139.553629742908	284.967586421823	189.481076830819	144.925124862016	184.051776406885	168.19867155834	102.398327588167	432.454051774311	429.13652993212	381.36704283796	124.273551394378	144.649293027031	220.741180371099	399.339151931352	485.526861426995	294.657514802555	393.900426729457	471.751605959535	416.888088494304	412.930938387842	413.928708214623	343.400895619328	624.258650531724	327.792206679232	265.075021739292	334.606006985603	1968	279.683138891592	50.0815426785965
200	132.470594946125	456.38387717597	151.126942919468	316.255335977454	201.596000580857	93.9562398094407	112.667251494956	110.155548168411	49.4976772128994	145.036023082688	165.558162932998	144.498182420393	325.697706857084	159.416663454495	150.233473968787	217.142171827146	141.710961418128	108.307977528835	424.847313482174	367.005880340605	322.734556666218	119.672060634665	175.280449718062	244.189713778227	559.831496710436	487.359038262569	356.288337002884	512.088713153832	591.725259488945	442.036223527025	505.902917218913	415.627681521684	337.43846692208	583.137401811092	282.983670661081	326.086950186864	343.253240764609	1969	285.924328746705	51.0043522580285
201	139.687775749217	421.033734159981	198.268425642175	288.983484310907	269.111339980625	147.128637949244	277.787162252778	135.606532732938	85.1396741864063	193.698036649732	226.25121972623	140.942842014326	314.044597227123	196.237700150894	165.054565630627	223.043025308384	210.111915786943	97.0994032593573	699.026042413039	528.895919691272	385.127529244307	130.053139399187	181.091453649407	283.146405160537	478.495034590465	607.23310330486	427.193454875875	441.84835628634	544.401878551595	405.041770916148	491.540183925232	409.285120113351	383.053135615142	808.511174709174	476.117163110963	347.701421802827	351.989067456446	1970	327.269768311731	51.4431577320838
202	76.9354049715565	294.383882082428	128.678378453976	252.187266196471	157.148747717869	123.891533727702	130.434214588068	120.923671147855	35.581678394558	145.511031891911	181.408126188889	133.024143571687	365.65782293295	176.350162016609	137.342576833312	212.909189885699	167.757277790511	97.2809873147347	592.986608939361	442.83732965369	319.096906532626	100.329902985044	136.352975147431	191.802085483291	311.694685922238	363.871827509384	419.937946642409	271.263959266864	456.777518735464	265.753605752468	435.0351842985	265.702397792214	303.220553898445	544.881913909063	377.994857283597	329.196498595387	301.803695611676	1971	253.187744585566	50.2499837056951
203	91.0216781117224	325.684826327204	87.9096164290764	252.645310405364	168.510317549576	136.008656592598	200.273704232961	126.347002545748	57.0613756856821	145.714607095863	151.449898644257	163.885579004227	359.301124357676	187.515382307468	137.870992717646	133.457683357883	124.531790310503	108.940694289268	467.124982458593	371.832623293581	197.581987647365	100.581230397331	141.886890606729	199.890744088489	371.783614448185	437.973201748137	333.477546904434	271.82944594451	448.134054867643	211.557048407594	344.206399975708	234.060904903789	259.682477949405	466.335500224746	301.931244273412	236.063984379717	325.061848503997	1972	234.570972188867	49.4070203994014
204	84.1142583442746	220.303870673719	123.310967405318	243.720988154312	179.900161715166	142.276448095775	226.796600210893	101.360345375421	35.7450412125447	186.487139031948	159.292884703944	130.024236746774	357.659013877645	225.043905669455	157.53045122528	142.293726855369	104.911601711039	109.167517278857	468.759238956991	365.035787587539	280.241688593028	100.832557809618	172.953472039548	262.03647332474	449.445355641251	521.973420279087	255.106434090187	336.035117483721	479.412065486048	290.655439921147	319.963671945752	250.787372510031	312.634964603457	585.308556493988	349.569726953917	250.390275198618	333.707825645942	1973	251.751043320334	50.0215798060393
205	84.2047362126979	236.081577298578	111.805826789342	244.145731481077	202.579947399961	124.788772589567	166.004583249073	147.418921110436	53.7353715433266	113.676645214555	136.757298121948	148.044412207765	370.988163188296	194.572341885226	163.019756068897	155.361809816507	141.897886181017	115.158220309987	414.968261223695	292.944718487818	253.807699687193	85.9052803160861	132.748625895967	162.208911005006	255.185288065792	450.34573609577	299.763231183169	273.092366191254	430.702613869934	228.412321312634	303.960398968365	259.510632831254	291.29632482248	488.275126680356	272.767211351607	271.659799941217	282.788577757293	1974	225.961760171761	49.159963351846
206	98.353212887405	282.565210519623	153.365013525885	319.908379915049	281.698759265763	160.849858023063	280.09937444582	153.058394082895	71.8670735435201	374.376056705927	190.2784130463	192.665080985232	517.001849904781	285.514223543548	192.717859741812	168.64477771515	159.021451098673	115.409547722275	564.54388569082	367.326008632006	268.458202867943	106.368986543039	163.966003776158	247.708297550248	392.382409159242	590.478675524	265.100154480521	355.865478631711	431.864374833232	284.281462586279	389.578851875179	260.154031006709	397.396076875106	490.107303515929	351.831673664501	279.494617860004	373.472534658755	1975	285.885772064976	49.1696759876136
207	133.676338206572	176.082184163258	165.637331067868	348.960886297651	282.091458347462	179.259276813834	254.395805831945	158.754415723118	72.1184009558073	244.87458097671	175.402971831552	211.567415663351	492.561515696914	282.008520301407	203.435717238799	232.050599764757	127.083391863749	167.790264513373	594.821613208323	401.424226975539	317.871371238461	106.646075015086	164.609401951614	256.123053472888	462.319288176397	844.018083198576	345.475603407758	384.308516039517	513.717314785453	388.247130749322	424.963238251091	415.950323087208	504.894465977111	546.71251994831	376.68952553603	294.26324492453	450.240492741875	1976	316.244501728195	50.9544215649674
208	91.5934479746758	99.6717393241166	142.366925964198	283.572719283629	203.34900928156	137.815072368412	193.342408361346	138.761948394204	61.498246990347	163.563879916499	175.735352334302	199.659208709919	461.818204148149	208.642907062124	189.897023698154	192.087027936971	107.051654626664	145.070894761143	503.88255898339	386.457051255307	312.24760622927	81.4401346775389	113.542185048981	233.432900532336	412.488602142217	690.180259978326	382.016724198723	394.606970917249	414.173438282337	421.639119064328	400.897696046797	450.405426356188	469.728420290623	503.140200639347	291.352873490244	288.541462224547	444.942196731596	1977	280.827391843939	51.0109969731467
209	105.816694554538	191.974873079238	118.915565123681	255.698938464654	226.182104687851	162.207026049414	202.455854490145	170.21997227166	68.9482198090698	147.422376862355	199.057593716756	209.891375982661	456.250673647457	252.71128385109	235.031342874482	227.189927611122	161.373875677682	232.930245707762	552.632851304	396.112107957584	362.404075421627	102.026363017982	124.211033700572	210.57310158849	336.212931627914	505.81652342094	427.809521195244	414.204854208873	577.55699078052	391.38746676585	496.638046324212	584.24292826589	571.447849706349	541.845250450103	387.169564469141	407.204129139613	538.338604730167	1978	312.219246987478	50.790921235954
210	176.675316856256	153.862641802214	154.965969142154	161.230619052678	249.090598317828	132.507351580172	299.891408163436	134.594625739217	58.2375879751862	188.669289289131	184.122462241591	193.244076511289	354.606956614682	248.678421361677	196.965293009466	203.484726084195	120.615480908538	163.649331236677	488.879569106906	389.262493494962	300.963633736106	92.0386116536894	57.0510084299253	203.207009293618	493.107210340842	601.858780752364	348.661178358498	378.494370515518	437.051772622839	416.999929192772	541.846507087165	662.096934929356	613.439947910557	691.943635934786	356.892779429434	298.153793266735	411.561203990877	1979	301.583852052252	52.1806407995958
211	99.1097083983894	84.731581300705	101.553553323617	351.54139050331	317.464220830556	144.900306280053	362.599796643946	166.238003583235	58.39843751905	172.553547294746	207.570367330189	198.940726470043	453.93343490617	315.44606170989	188.048196421516	213.502636737962	137.894868821813	140.662926108891	566.202960771181	532.291353031272	379.599896970316	97.3727218202196	103.92388498075	211.472225405947	425.530924043595	642.294848115249	457.383531958342	481.560914861104	499.451970864032	499.412700955862	604.976497301786	407.520173360565	586.492622765125	602.543333791581	437.930161928783	285.368139485156	459.439076031586	1980	324.212370341258	52.1461992745181
212	163.090441903603	107.950150125591	167.66051673678	247.5436780952	374.786662865751	163.445441873459	372.538853322108	145.986040701133	65.8905076793309	197.543346057726	277.473002987419	204.720314474852	501.85717419962	240.713855666296	188.955488379873	202.124730624456	155.423070873252	123.376940851044	634.933154050092	627.054039674889	402.67646580726	154.208216994109	125.04041416112	251.226881322269	470.699800739113	569.143491494941	404.930872695476	762.836501596428	603.38276734862	461.268425433771	660.317536850363	450.851218353733	730.419035322565	642.52764013088	528.025070207697	384.469679742646	569.756730380922	1981	360.401301614173	53.7390602898859
213	78.117272127837	123.522396590905	114.050180581066	143.006868387734	250.237907954919	163.903486082352	284.583055481024	141.238780042294	47.7141950634564	173.147308306275	293.771585674243	123.442914296769	485.36067117562	208.868159255387	199.880690991997	220.897003366717	139.346284627771	123.65402932309	485.197936676164	411.584137617248	298.015249030712	113.44542399525	78.3340420209347	220.351308722788	332.331493904404	342.571829318045	333.896321205157	448.498793774725	451.404138660764	438.874210521187	655.187001887785	309.974349785132	563.224730935578	636.142353062459	546.888449136911	210.511840531745	480.012738001415	1982	288.410517246429	52.0958105716834
214	92.4184302055085	139.154961635168	150.411602272245	171.794852668904	284.730396176477	158.265898065485	294.150147589001	215.349579059008	36.7754836029221	198.221930070902	317.981641140602	123.900958505663	451.591377582918	231.909856413876	226.067436555995	235.672227775815	169.82193248245	94.3985760550661	525.084225324671	455.32987284069	270.587888527812	155.188393902029	120.386772963357	228.740303585669	306.897473940207	352.936257641504	244.196939441331	478.116158516442	493.828205854841	399.82327135927	641.10952520705	260.370486740542	527.037667636673	441.384657210671	525.47692440637	260.410070807977	412.248270304217	1983	288.966774434306	50.6437664017249
215	128.13928115462	193.608501259105	156.844641549001	392.070449008741	342.194838199615	164.802609899809	241.1772405827	237.575090446094	73.7394627650596	173.741069317803	295.657797903458	87.4641385907973	500.512258384619	244.141961569893	252.678297128227	241.919913086009	209.401915847232	70.9044895544602	574.986853830618	440.197449346879	378.914087294038	155.753880579675	168.047560951702	276.76960039228	475.008809222777	459.14502295921	299.084961329259	376.136605228999	443.617072950311	499.847183219854	600.21007292776	269.402879778878	720.344261841768	603.266214261172	642.23044546585	332.031471805986	515.833177437645	1984	330.740582893835	51.5244257488286
216	57.0161367514704	124.115529283903	90.6805011495426	220.404401638634	137.036271549587	103.999597363702	125.235192905642	116.610892753007	55.4695306881082	115.981317585228	116.956782104168	23.0545776883687	252.164646729365	217.415490388008	157.449398134817	168.254906066839	137.566572389513	47.3199251854309	567.609451802193	365.292769866603	244.006244767258	130.226869472931	126.457900766419	198.16381060681	379.558113788023	383.726693080072	190.683050180082	311.069508984174	444.778833913609	279.61808245129	425.426937326761	160.262380196841	278.44092768399	558.415895060728	400.315873087353	248.159116096038	439.822971502571	1985	226.993705432137	51.6589452410468
217	92.7369877005825	147.596106936098	127.190206013971	230.341573361204	240.031187582671	190.113793591252	295.684501441014	164.831512552222	70.4643524236923	149.29979263214	210.878464394419	83.1265416139859	462.771677518514	257.667146262128	173.380728640436	160.236304977817	155.531455819801	94.7604875287597	444.060351673733	332.316728418932	259.151234631684	141.086098639329	142.697735670621	238.314935516015	380.719874751321	471.435247579318	400.424886352432	415.823716903268	612.16854536365	305.11556258709	444.692440115635	143.584921435995	423.104357877962	541.563763748342	327.906874811088	291.679599126218	607.973890852577	1986	276.499015866106	51.0619197350316
218	78.5526968696246	108.900167744037	151.778195076557	221.08361397034	217.409835521232	196.879841689288	323.345282278076	213.578034961649	55.7899731387744	141.192284471021	195.666244447206	125.07151592839	466.996491319061	242.065054666605	168.975901580838	156.565982280628	160.700318212752	65.2411404778339	435.693347959427	410.317133300056	288.900860424117	104.803530923755	132.535940073319	199.027748586547	426.361875300469	511.618102574324	419.926636908856	398.057382128687	583.064516861528	363.959792103685	455.204523293812	304.661602448647	473.078928855676	553.160324710538	403.055970199814	307.042615520802	412.687150797924	1987	283.052717773132	50.9023014501174
219	92.9330230821665	101.231854235889	182.652196879711	202.149235047154	240.558975148474	178.978104271337	342.192324925492	133.996780657239	74.6065423374504	141.373868526398	258.880743504209	130.187599564761	476.99398162058	231.888179424566	169.66014046079	215.970671926622	187.840537147114	71.2588612057851	398.072775932689	420.358605898725	275.386985465435	89.280607463103	116.956467944902	191.436089939148	392.103435731604	591.028140079113	366.234305184884	408.683190960924	543.181369805675	381.804038376075	501.714860052413	322.470662883316	620.697969418146	459.386297275005	429.382830796161	308.2043764841	518.24811971046	1988	291.026614847773	51.3620395644471
220	57.2423314225289	101.338040067581	158.755986519445	173.491312701843	194.941164862758	173.307843690873	334.059055704613	112.860773602417	56.1198403674013	158.220973290539	141.496076480623	130.680201292844	370.758198606053	261.424491075821	165.172375355137	208.330318593092	180.185732487377	41.6094522190007	564.931244065008	370.128937597539	276.294277423792	94.7303282392852	117.26057411377	199.797438786677	303.822168891607	505.673266795936	284.52305106134	352.587540856955	439.963714853452	441.553046576903	476.65217633987	195.620377194464	616.290000765894	220.635622857938	456.003744464885	258.925039960625	336.279847551436	1989	257.61260991182	51.4338851732909
221	85.9388953574795	195.1792975859	104.031641608768	202.663827923812	149.195177596775	186.233612504803	280.54956467308	145.513859325299	52.5060663379769	175.139706367181	212.625818228345	154.648354124877	396.750479584794	268.480822335049	222.963543014248	273.733251092586	207.853738987543	29.7398868552078	527.87050384914	345.348997223819	321.053176278017	94.9339034432378	160.390871336373	176.146586812657	376.3125344176	487.826507249423	285.12686516936	343.883758410184	388.505369665447	326.043596208244	641.299905721857	221.536317471722	644.464117842553	269.048508127553	391.182006606306	274.193180257071	442.042506712332	1990	271.917750170449	51.0777186795242
222	86.0293732259029	179.911785607984	49.0188984924923	154.596517846092	149.301363428467	143.162063064822	326.557246607106	135.143461975799	41.3411602063842	141.982709182664	205.183699391257	117.613374968768	252.385814852178	241.093360058849	187.560621241679	169.929689110468	182.452705746208	59.5268976002194	343.116895643443	190.37046171105	241.58816090179	100.428863153632	112.610074508661	200.53571306027	332.431710710054	479.593963700691	285.73067927738	450.184886551906	389.365537734	368.991366897674	353.611071743495	110.927437483398	557.868943779738	279.176688683461	434.414405590151	253.349027159768	387.335754720516	1991	234.984388800498	50.6782282051806
223	78.9397410845468	148.873478509048	116.581047622798	125.72810879299	114.919459268315	118.515012060348	290.956718656627	113.823985910008	41.417186748601	100.332416259166	126.478006959402	84.9247892489007	224.005609297444	265.32634915158	188.37492205749	180.046245773558	170.045613879385	35.7462978496061	343.886585843573	216.69920726299	279.04002940303	79.4461658203055	107.505300605843	200.928412141969	279.186113461422	441.772329744124	230.86779013068	364.994004405246	337.442236833264	260.70161060623	363.670765579554	153.767137385545	544.239458211404	270.051304502579	326.925755425372	290.484223121527	340.106307403508	1992	215.047289919405	50.4210626842952
224	79.0157676267637	141.247262342459	147.58448304328	96.7861864717944	126.483975985444	99.9780446078416	236.87608608067	103.222367341204	41.4932132908179	117.168839608285	118.719215582831	108.81126067194	183.413404779675	202.769385436973	147.07680167046	134.500063800344	130.382064150018	41.7326026510215	354.514907949932	173.642109149215	176.703277030873	53.0426503632101	102.362827591182	169.083344049591	270.755021256983	433.185414544066	286.821440246706	250.255500873779	380.391578319021	235.99141358942	337.290497908096	119.73740576186	463.925270340912	299.559970138482	252.131660006502	240.406293745509	308.670274674627	1993	193.66842926167	50.4193671655352
225	115.067742441564	251.608898988945	86.2580811710842	203.455509272517	92.0360983795666	112.667565654221	209.898287486499	119.804007526116	56.704176600969	142.442010028619	198.179518570078	123.40427270713	207.805358460677	273.501087395486	179.255506902649	153.694566595247	144.483102775656	35.7953066950021	375.093596468007	182.59470573415	228.777374378981	84.9989308355254	118.808750973459	258.183624094378	370.946380006003	493.732701438172	231.747436073685	298.93667815601	328.211923457752	346.447612174779	475.483818032	171.267065103101	490.909980438921	319.549924193274	303.304434422296	306.961248271074	383.031458625832	1994	229.05537136566	50.3803677915282
226	79.2023782303869	181.241307618983	148.157509543295	271.705038875428	115.101671642223	181.948165966041	274.27988821431	114.642056637003	49.2579736934304	117.441529850617	174.72281702205	71.3879806638477	226.488724130841	269.025888660447	179.981843124159	159.067632510681	136.037245085745	41.7897796373168	286.866050862387	165.443494801142	214.56418089561	63.8547556398047	92.0150497087875	218.342888539348	281.172856655552	396.11713450583	176.390688561841	260.856176964787	413.769429467086	322.040893008305	412.847686182522	214.437260552405	493.097157244351	320.234163073226	270.287552270129	197.917509742769	286.137829685285	1995	212.915464580215	50.036967316576
227	64.8584944926266	165.771477074177	160.912375716869	145.758903552279	69.0911622748082	132.085435686795	219.831060979354	93.0084213058526	34.1638776299929	134.36968770522	182.989918089971	85.8521874002404	239.389360203542	264.463981968169	164.734123179961	112.720344410802	127.478290060305	29.868692154005	336.998643950577	174.396091386077	185.393236469968	85.2804175372871	108.485477513763	129.604519968255	227.19212672598	327.553445637559	167.316198181947	222.572100569611	414.725101952308	288.910913520609	386.472445059309	180.430776714357	318.74599063322	350.126731331398	355.728819351279	220.445556502396	352.594452360793	1996	196.224887547342	50.2008228418747
228	43.2672706623001	189.792408662789	167.55087515317	106.979712154897	207.40920362706	119.744631424963	284.484095312435	71.2466089944361	53.2449689301013	142.944036534662	175.344852367461	90.8426073304678	192.235311110221	283.497321059943	138.629687343488	89.4936074450164	137.130519329194	47.8225800100053	407.346757446086	244.57675799315	252.765005085466	74.752312236577	81.5290417496355	154.114283373766	318.728711873626	368.070566090907	214.089172086388	319.92314540052	437.023498288957	289.637249742119	424.55106129494	223.77438807814	420.784920021817	233.870210229716	339.819794153501	228.387816889936	386.7228299938	1997	215.192643769775	50.5419031979284
229	57.7248800541203	182.223997801026	149.318642188061	155.742570846122	126.850285688853	88.3780278937266	460.117660044761	109.817512798885	49.5520267658065	176.828626577751	263.587477617818	119.875321679353	277.465463165051	320.664875426033	139.054430670253	127.56531217681	160.700318212752	29.9095328585016	608.007191734705	315.179654652865	313.241920304131	90.9362267915448	92.5704832899422	194.994886097134	511.566894614071	518.74229223487	307.751987141983	291.432984102911	587.90979521116	333.125374367966	500.082488509608	172.423171199622	557.841297764387	283.076033485097	562.900518573728	384.458055849827	454.3104260246	1998	272.322395795023	53.1872082129618
230	86.6627183048666	301.79395667445	87.2696740055402	155.903420389986	173.100184416471	88.5011783257474	350.739970217379	93.5424920569629	34.3674528339455	168.665826385929	176.105117789629	105.815123758211	278.79498517605	238.710776190367	128.734927121741	94.7881335441112	147.599562688017	35.9121739417156	470.059229997046	184.230847188139	261.881592806918	53.5767211143203	98.2137261735855	211.652866983529	229.014250465062	470.32500873554	214.898446353952	204.339553445237	428.764565361935	231.185090988692	260.02334075232	172.674498611909	347.915992581067	224.884312762653	514.102788204048	267.158525987153	472.836397902819	1999	217.966092709109	51.2572133058522
231	50.5950355267983	214.98389767413	143.638956829636	117.03312280565	161.687720783775	88.6243287577681	268.28038872375	88.2058686163099	26.765426930789	168.917153798216	176.409223958497	77.1474624756738	292.33399287596	311.826946972954	112.939941737288	109.317057089168	111.121902068655	NA	481.493056459786	193.300939338319	217.570685065096	42.906615825668	76.5291970414474	171.260467758529	220.223131742522	361.187650746157	205.866053315616	214.36720303623	289.98439573034	257.409535664533	484.207392512488	181.578714669979	374.548215983344	195.821753283559	378.446304147918	186.005847037418	316.358380216492	2000	204.691499088902	52.0291529146141
232	50.6258231348034	143.577067454361	125.173617689632	146.418638009533	92.4482753357176	57.0378137407802	222.424759874157	77.3120819307219	26.7962145387941	219.96803441905	160.635915563353	72.4718301293361	379.740640321197	265.180579252453	80.8410329584993	104.875159236257	74.2823299755999	NA	321.79961869251	175.9920204541	210.569645836571	59.0622560467535	76.6523474734681	179.712922793012	220.585043216215	402.274656106866	178.038139749383	263.502654616171	462.77261999631	257.975022342179	485.906365819549	129.868727910422	350.105682660619	215.694211773107	336.457975854894	178.935064451983	317.265672174849	2001	197.860568375922	52.5630707600479
233	43.4180671096724	159.768835990963	119.147728820781	175.888976215062	104.052376120282	69.7819984993326	269.246114305464	116.199029956122	26.8270021467993	177.976564533373	225.312511841337	48.3930932358972	332.709741659896	302.81811587952	86.3862581513507	105.179265405125	88.4191827574886	NA	362.793632910672	264.459269579189	218.609295596373	32.2478202705685	71.2874496989328	171.827839391767	165.676286816773	383.092091364046	253.391752819857	195.482461276971	334.347453910213	284.425661689079	450.036917537922	138.682466100068	205.430000255298	176.703277030873	285.44165275325	171.819042932337	351.717633851176	2002	193.583246344829	52.0278296352649
234	72.4137106652447	144.006837329372	138.243899765627	156.516659275966	NA	82.5676522809123	241.842315747465	88.7185765373758	19.1809939464925	161.265176571867	177.376834495803	43.6075051466838	409.133381188183	310.492712572975	81.1332010752832	62.2943265687666	69.9648391917715	NA	282.735799000713	185.457953278632	188.880404315452	16.1323924354489	65.8980475016995	188.510324700859	193.546297724564	485.202649065145	338.568183640311	195.733788689258	324.13696362678	198.640704371625	404.387377166405	121.47910472901	265.88272521053	147.408239695413	286.125891633201	179.643807754633	302.35441680385	2003	189.413819820095	53.8990499469751
235	72.4765425183165	192.325788978644	37.7556605108421	137.084023757921	NA	95.402314907888	260.920579614185	49.9748851369796	23.0379272473047	135.978183143858	104.956526485985	72.7922725800023	299.270629455087	342.815616907964	65.0083484622029	52.7935220657804	74.7849848001743	NA	283.228400728796	123.792573559114	174.116803799172	32.2817494712273	49.4829117274275	188.842705203609	203.05998275743	405.441381501684	282.762188379003	176.375294757838	216.405468349879	242.272085622476	396.104568135216	130.292842918656	257.880774562572	196.764231079636	199.825713120559	172.498255264043	387.526763553854	2004	175.323785744724	53.885980825975
236	58.0264729488649	160.547950969053	170.180388204224	NA	NA	82.7963602260937	252.068513994165	55.5873404126178	15.3711845354841	136.139032687722	137.41106355316	68.0670030697379	313.279619415974	375.666308808756	97.6821686965982	72.1136885668269	74.9458343440381	NA	263.438880285303	168.201184832463	250.400328295109	NA	77.0745775261105	189.175085706359	203.364088926297	599.861041983946	311.691544329585	264.944645644168	411.862796885622	277.485569358034	425.627685097326	130.434214588068	413.785451589619	167.447202595601	322.156189458692	202.922066839937	431.203383738917	2005	217.604814185287	57.5597116511963
237	21.7702946115812	128.619316512089	145.329761995798	NA	NA	89.2840632150219	205.727823238858	55.6501722656896	15.3812376319756	136.299882231585	113.298397459062	NA	340.106307403508	346.932359921228	86.9994970373314	77.0770908002334	70.4078037559276	NA	294.336758192624	132.950630303593	258.703871837812	NA	60.644990425632	140.038691648623	194.403952518994	479.420547786213	274.475609436629	226.05487018538	434.519963103311	330.34977725852	398.400444046459	104.449159272431	337.266621803928	226.835241800532	270.576892953524	195.839346202419	415.832827521963	2006	206.499506386827	58.8644795015296
238	NA	120.726693288475	101.295000248226	NA	NA	NA	NA	78.0157986851261	57.7691765105359	85.2691078037342	105.315924685556	NA	360.988787931185	298.938877270867	76.2565067991158	48.2548631591392	32.9053556129649	NA	NA	NA	213.595627880509	NA	66.2448793306558	140.220275704	333.908573416506	NA	NA	NA	NA	NA	NA	87.1100810987378	277.445356972068	NA	288.696971060899	113.177446141899	408.809168826333	2007	164.747223621327	91.2869083050793
239	NA	NA	133.193789574981	NA	NA	NA	NA	NA	NA	59.7257604151917	97.3089474893517	NA	254.544403164459	187.571930975232	87.301089932076	53.1529202653511	51.7706194977716	NA	NA	NA	NA	NA	NA	NA	NA	NA	NA	NA	NA	NA	NA	69.7333038132019	321.598242603415	NA	NA	NA	NA	2008	131.590100773103	172.67519172655
240	NA	NA	133.470878047028	NA	NA	NA	NA	NA	NA	NA	NA	NA	NA	NA	NA	NA	NA	NA	NA	NA	NA	NA	NA	NA	NA	NA	NA	NA	NA	NA	NA	NA	383.560816987962	NA	NA	NA	NA	2009	258.515847517495	587.94401672854
241	NA	NA	184.772457761618	NA	NA	NA	NA	NA	NA	NA	NA	NA	NA	NA	NA	NA	NA	NA	NA	NA	NA	NA	NA	NA	NA	NA	NA	NA	NA	NA	NA	NA	305.973845700051	NA	NA	NA	NA	2010	245.373151730835	589.248603068256
242	NA	NA	NA	NA	NA	NA	NA	NA	NA	NA	NA	NA	NA	NA	NA	NA	NA	NA	NA	NA	NA	NA	NA	NA	NA	NA	NA	NA	NA	NA	NA	NA	NA	NA	NA	NA	NA	2011	NA	NA
243	NA	NA	NA	NA	NA	NA	NA	NA	NA	NA	NA	NA	NA	NA	NA	NA	NA	NA	NA	NA	NA	NA	NA	NA	NA	NA	NA	NA	NA	NA	NA	NA	NA	NA	NA	NA	NA	2012	NA	NA
244	NA	NA	NA	NA	NA	NA	NA	NA	NA	NA	NA	NA	NA	NA	NA	NA	NA	NA	NA	NA	NA	NA	NA	NA	NA	NA	NA	NA	NA	NA	NA	NA	NA	NA	NA	NA	NA	2013	NA	NA
245	NA	NA	NA	NA	NA	NA	NA	NA	NA	NA	NA	NA	NA	NA	NA	NA	NA	NA	NA	NA	NA	NA	NA	NA	NA	NA	NA	NA	NA	NA	NA	NA	NA	NA	NA	NA	NA	2014	NA	NA
246	NA	NA	NA	NA	NA	NA	NA	NA	NA	NA	NA	NA	NA	NA	NA	NA	NA	NA	NA	NA	NA	NA	NA	NA	NA	NA	NA	NA	NA	NA	NA	NA	NA	NA	NA	NA	NA	2015	NA	NA
247	NA	NA	NA	NA	NA	NA	NA	NA	NA	NA	NA	NA	NA	NA	NA	NA	NA	NA	NA	NA	NA	NA	NA	NA	NA	NA	NA	NA	NA	NA	NA	NA	NA	NA	NA	NA	NA	2016	NA	NA
