# Supplementary material for: Data on beetle-killed and surviving lodgepole pine (Pinus contorta) radial growth from the Beaverhead-Deerlodge National Forest, MT prior to a severe mountain pine beetle outbreak
Source: Data Brief. 2018 Aug 14;20:558–61. doi: 10.1016/j.dib.2018.08.019 (PMC6126402; doi:10.1016/j.dib.2018.08.019)
Supplement: Supplementary file 15 — Supplementary material [file mmc15.zip › mmc15.csv]

	S_M1_11A	S_M1_11B	S_M1_12A	S_M1_12B	S_M1_13A	S_M1_13B	S_M1_14A	S_M1_14B	S_M1_15A	S_M1_15B	S_M1_16B	S_M1_17A	S_M1_17B	S_M1_18A	S_M1_18B	S_M1_19A	S_M1_19B	S_M1_20A	S_M1_20B	S_M2_11A	S_M2_11B	S_M2_12A	S_M2_12B	S_M2_13A	S_M2_13B	S_M2_14A	S_M2_14B	S_M2_15A	S_M2_15B	S_M2_16A	S_M2_16B	S_M2_17A	S_M2_17B	S_M2_18A	S_M2_18B	S_M2_19A	S_M2_19B	S_M2_20A	year	mean	se
1	NA	NA	NA	NA	NA	NA	NA	NA	NA	NA	NA	NA	NA	NA	NA	NA	NA	NA	NA	NA	NA	NA	NA	NA	NA	NA	NA	NA	NA	NA	NA	NA	NA	NA	NA	NA	NA	NA	1770	NA	NA
2	NA	NA	NA	NA	NA	NA	NA	NA	NA	NA	NA	NA	NA	NA	NA	NA	NA	NA	NA	NA	NA	NA	NA	NA	NA	NA	NA	NA	NA	NA	NA	NA	NA	NA	NA	NA	NA	NA	1771	NA	NA
3	NA	NA	NA	NA	NA	NA	NA	NA	NA	NA	NA	NA	NA	NA	NA	NA	NA	NA	NA	NA	NA	NA	NA	NA	NA	NA	NA	NA	NA	NA	NA	NA	NA	NA	NA	NA	NA	NA	1772	NA	NA
4	NA	NA	NA	NA	NA	NA	NA	NA	NA	NA	NA	NA	NA	NA	NA	NA	NA	NA	NA	NA	NA	NA	NA	NA	NA	NA	NA	NA	NA	NA	NA	NA	NA	NA	NA	NA	NA	NA	1773	NA	NA
5	NA	NA	NA	NA	NA	NA	NA	NA	NA	NA	NA	NA	NA	NA	NA	NA	NA	NA	NA	NA	NA	NA	NA	NA	NA	NA	NA	NA	NA	NA	NA	NA	NA	NA	NA	NA	NA	NA	1774	NA	NA
6	NA	NA	NA	NA	NA	NA	NA	NA	NA	NA	NA	NA	NA	NA	NA	NA	NA	NA	NA	NA	NA	NA	NA	NA	NA	NA	NA	NA	NA	NA	NA	NA	NA	NA	NA	NA	NA	NA	1775	NA	NA
7	NA	NA	NA	NA	NA	NA	NA	NA	NA	NA	NA	NA	NA	NA	NA	NA	NA	NA	NA	NA	NA	NA	NA	NA	NA	NA	NA	NA	NA	NA	NA	NA	NA	NA	NA	NA	NA	NA	1776	NA	NA
8	NA	NA	NA	NA	NA	NA	NA	NA	NA	NA	NA	NA	NA	NA	NA	NA	NA	NA	NA	NA	NA	NA	NA	NA	NA	NA	NA	NA	NA	NA	NA	NA	NA	NA	NA	NA	NA	NA	1777	NA	NA
9	NA	NA	NA	NA	NA	NA	NA	NA	NA	NA	NA	NA	NA	NA	NA	NA	NA	NA	NA	NA	NA	NA	NA	NA	NA	NA	NA	NA	NA	NA	NA	NA	NA	NA	NA	NA	NA	NA	1778	NA	NA
10	NA	NA	NA	NA	NA	NA	NA	NA	NA	NA	NA	NA	NA	NA	NA	NA	NA	NA	NA	NA	NA	NA	NA	NA	NA	NA	NA	NA	NA	NA	NA	NA	NA	NA	NA	NA	NA	NA	1779	NA	NA
11	NA	NA	NA	NA	NA	NA	NA	NA	NA	NA	NA	NA	NA	NA	NA	NA	NA	NA	NA	NA	NA	NA	NA	NA	NA	NA	NA	NA	NA	NA	NA	NA	NA	NA	NA	NA	NA	NA	1780	NA	NA
12	NA	NA	NA	NA	NA	NA	NA	NA	NA	NA	NA	NA	NA	NA	NA	NA	NA	NA	NA	NA	NA	NA	NA	NA	NA	NA	NA	NA	NA	NA	NA	NA	NA	NA	NA	NA	NA	NA	1781	NA	NA
13	NA	NA	NA	NA	NA	NA	NA	NA	NA	NA	NA	NA	NA	NA	NA	NA	NA	NA	NA	NA	NA	NA	NA	NA	NA	NA	NA	NA	NA	NA	NA	NA	NA	NA	NA	NA	NA	NA	1782	NA	NA
14	NA	NA	NA	NA	NA	NA	NA	NA	NA	NA	NA	NA	NA	NA	NA	NA	NA	NA	NA	NA	NA	NA	NA	NA	NA	NA	NA	NA	NA	NA	NA	NA	NA	NA	NA	NA	NA	NA	1783	NA	NA
15	NA	NA	NA	NA	NA	NA	NA	NA	NA	NA	NA	NA	NA	NA	NA	NA	NA	NA	NA	NA	NA	NA	NA	NA	NA	NA	NA	NA	NA	NA	NA	NA	NA	NA	NA	NA	NA	NA	1784	NA	NA
16	NA	NA	NA	NA	NA	NA	NA	NA	NA	NA	NA	NA	NA	NA	NA	NA	NA	NA	NA	NA	NA	NA	NA	NA	NA	NA	NA	NA	NA	NA	NA	NA	NA	NA	NA	NA	NA	NA	1785	NA	NA
17	NA	NA	NA	NA	NA	NA	NA	NA	NA	NA	NA	NA	NA	NA	NA	NA	NA	NA	NA	NA	NA	NA	NA	NA	NA	NA	NA	NA	NA	NA	NA	NA	NA	NA	NA	NA	NA	NA	1786	NA	NA
18	NA	NA	NA	NA	NA	NA	NA	NA	NA	NA	NA	NA	NA	NA	NA	NA	NA	NA	NA	NA	NA	NA	NA	NA	NA	NA	NA	NA	NA	NA	NA	NA	NA	NA	NA	NA	NA	NA	1787	NA	NA
19	NA	NA	NA	NA	NA	NA	NA	NA	NA	NA	NA	NA	NA	NA	NA	NA	NA	NA	NA	NA	NA	NA	NA	NA	NA	NA	NA	NA	NA	NA	NA	NA	NA	NA	NA	NA	NA	NA	1788	NA	NA
20	NA	NA	NA	NA	NA	NA	NA	NA	NA	NA	NA	NA	NA	NA	NA	NA	NA	NA	NA	NA	NA	NA	NA	NA	NA	NA	NA	NA	NA	NA	NA	NA	NA	NA	NA	NA	NA	NA	1789	NA	NA
21	NA	NA	NA	NA	NA	NA	NA	NA	NA	NA	NA	NA	NA	NA	NA	NA	NA	NA	NA	NA	NA	NA	NA	NA	NA	NA	NA	NA	NA	NA	NA	NA	NA	NA	NA	NA	NA	NA	1790	NA	NA
22	NA	NA	NA	NA	NA	NA	NA	NA	NA	NA	NA	NA	NA	NA	NA	NA	NA	NA	NA	NA	NA	NA	NA	NA	NA	NA	NA	NA	NA	NA	NA	NA	NA	NA	NA	NA	NA	NA	1791	NA	NA
23	NA	NA	NA	NA	NA	NA	NA	NA	NA	NA	NA	NA	NA	NA	NA	NA	NA	NA	NA	NA	NA	NA	NA	NA	NA	NA	NA	NA	NA	NA	NA	NA	NA	NA	NA	NA	NA	NA	1792	NA	NA
24	NA	NA	NA	NA	NA	NA	NA	NA	NA	NA	NA	NA	NA	NA	NA	NA	NA	NA	NA	NA	NA	NA	NA	NA	NA	NA	NA	NA	NA	NA	NA	NA	NA	NA	NA	NA	NA	NA	1793	NA	NA
25	NA	NA	NA	NA	NA	NA	NA	NA	NA	NA	NA	NA	NA	NA	NA	NA	NA	NA	NA	NA	NA	NA	NA	NA	NA	NA	NA	NA	NA	NA	NA	NA	NA	NA	NA	NA	NA	NA	1794	NA	NA
26	NA	NA	NA	NA	NA	NA	NA	NA	NA	NA	NA	NA	NA	NA	NA	NA	NA	NA	NA	NA	NA	NA	NA	NA	NA	NA	NA	NA	NA	NA	NA	NA	NA	NA	NA	NA	NA	NA	1795	NA	NA
27	NA	NA	NA	NA	NA	NA	NA	NA	NA	NA	NA	NA	NA	NA	NA	NA	NA	NA	NA	NA	NA	NA	NA	NA	NA	NA	NA	NA	NA	NA	NA	NA	NA	NA	NA	NA	NA	NA	1796	NA	NA
28	NA	NA	NA	NA	NA	NA	NA	NA	NA	NA	NA	NA	NA	NA	NA	NA	NA	NA	NA	NA	NA	NA	NA	NA	NA	NA	NA	NA	NA	NA	NA	NA	NA	NA	NA	NA	NA	NA	1797	NA	NA
29	NA	NA	NA	NA	NA	NA	NA	NA	NA	NA	NA	NA	NA	NA	NA	NA	NA	NA	NA	NA	NA	NA	NA	NA	NA	NA	NA	NA	NA	NA	NA	NA	NA	NA	NA	NA	NA	NA	1798	NA	NA
30	NA	NA	NA	NA	NA	NA	NA	NA	NA	NA	NA	NA	NA	NA	NA	NA	NA	NA	NA	NA	NA	NA	NA	NA	NA	NA	NA	NA	NA	NA	NA	NA	NA	NA	NA	NA	NA	NA	1799	NA	NA
31	NA	NA	NA	NA	NA	NA	NA	NA	NA	NA	NA	NA	NA	NA	NA	NA	NA	NA	NA	NA	NA	NA	NA	NA	NA	NA	NA	NA	NA	NA	NA	NA	NA	NA	NA	NA	NA	NA	1800	NA	NA
32	NA	NA	NA	NA	NA	NA	NA	NA	NA	NA	NA	NA	NA	NA	NA	NA	NA	NA	NA	NA	NA	NA	NA	NA	NA	NA	NA	NA	NA	NA	NA	NA	NA	NA	NA	NA	NA	NA	1801	NA	NA
33	NA	NA	NA	NA	NA	NA	NA	NA	NA	NA	NA	NA	NA	NA	NA	NA	NA	NA	NA	NA	NA	NA	NA	NA	NA	NA	NA	NA	NA	NA	NA	NA	NA	NA	NA	NA	NA	NA	1802	NA	NA
34	NA	NA	NA	NA	NA	NA	NA	NA	NA	NA	NA	NA	NA	NA	NA	NA	NA	NA	NA	NA	NA	NA	NA	NA	NA	NA	NA	NA	NA	NA	NA	NA	NA	NA	NA	NA	NA	NA	1803	NA	NA
35	NA	NA	NA	NA	NA	NA	NA	NA	NA	NA	NA	NA	NA	NA	NA	NA	NA	NA	NA	NA	NA	NA	NA	NA	NA	NA	NA	NA	NA	NA	NA	NA	NA	NA	NA	NA	NA	NA	1804	NA	NA
36	NA	NA	NA	NA	NA	NA	NA	NA	NA	NA	NA	NA	NA	NA	NA	NA	NA	NA	NA	NA	NA	NA	NA	NA	NA	NA	NA	NA	NA	NA	NA	NA	NA	NA	NA	NA	NA	NA	1805	NA	NA
37	NA	NA	NA	NA	NA	NA	NA	NA	NA	NA	NA	NA	NA	NA	NA	NA	NA	NA	NA	NA	NA	NA	NA	NA	NA	NA	NA	NA	NA	NA	NA	NA	NA	NA	NA	NA	NA	NA	1806	NA	NA
38	NA	NA	NA	NA	NA	NA	NA	NA	NA	NA	NA	NA	NA	NA	NA	NA	NA	NA	NA	NA	NA	NA	NA	NA	NA	NA	NA	NA	NA	NA	NA	NA	NA	NA	NA	NA	NA	NA	1807	NA	NA
39	NA	NA	NA	NA	NA	NA	NA	NA	NA	NA	NA	NA	NA	NA	NA	NA	NA	NA	NA	NA	NA	NA	NA	NA	NA	NA	NA	NA	NA	NA	NA	NA	NA	NA	NA	NA	NA	NA	1808	NA	NA
40	NA	NA	NA	NA	NA	NA	NA	NA	NA	NA	NA	NA	NA	NA	NA	NA	NA	NA	NA	NA	NA	NA	NA	NA	NA	NA	NA	NA	NA	NA	NA	NA	NA	NA	NA	NA	NA	NA	1809	NA	NA
41	NA	NA	NA	NA	NA	NA	NA	NA	NA	NA	NA	NA	NA	NA	NA	NA	NA	NA	NA	NA	NA	NA	NA	NA	NA	NA	NA	NA	NA	NA	NA	NA	NA	NA	NA	NA	NA	NA	1810	NA	NA
42	NA	NA	NA	NA	NA	NA	NA	NA	NA	NA	NA	NA	NA	NA	NA	NA	NA	NA	NA	NA	NA	NA	NA	NA	NA	NA	NA	NA	NA	NA	NA	NA	NA	NA	NA	NA	NA	NA	1811	NA	NA
43	NA	NA	NA	NA	NA	NA	NA	NA	NA	NA	NA	NA	NA	NA	NA	NA	NA	NA	NA	NA	NA	NA	NA	NA	NA	NA	NA	NA	NA	NA	NA	NA	NA	NA	NA	NA	NA	NA	1812	NA	NA
44	NA	NA	NA	NA	NA	NA	NA	NA	NA	NA	NA	NA	NA	NA	NA	NA	NA	NA	NA	NA	NA	NA	NA	NA	NA	NA	NA	NA	NA	NA	NA	NA	NA	NA	NA	NA	NA	NA	1813	NA	NA
45	NA	NA	NA	NA	NA	NA	NA	NA	NA	NA	NA	NA	NA	NA	NA	NA	NA	NA	NA	NA	NA	NA	NA	NA	NA	NA	NA	NA	NA	NA	NA	NA	NA	NA	NA	NA	NA	NA	1814	NA	NA
46	NA	NA	NA	NA	NA	NA	NA	NA	NA	NA	NA	NA	NA	NA	NA	NA	NA	NA	NA	NA	NA	NA	NA	NA	NA	NA	NA	NA	NA	NA	NA	NA	NA	NA	NA	NA	NA	NA	1815	NA	NA
47	NA	NA	NA	NA	NA	NA	NA	NA	NA	NA	NA	NA	NA	NA	NA	NA	NA	NA	NA	NA	NA	NA	NA	NA	NA	NA	NA	NA	NA	NA	NA	NA	NA	NA	NA	NA	NA	NA	1816	NA	NA
48	NA	NA	NA	NA	NA	NA	NA	NA	NA	NA	NA	NA	NA	NA	NA	NA	NA	NA	NA	NA	NA	NA	NA	NA	NA	NA	NA	NA	NA	NA	NA	NA	NA	NA	NA	NA	NA	NA	1817	NA	NA
49	NA	NA	NA	NA	NA	NA	NA	NA	NA	NA	NA	NA	NA	NA	NA	NA	NA	NA	NA	NA	NA	NA	NA	NA	NA	NA	NA	NA	NA	NA	NA	NA	NA	NA	NA	NA	NA	NA	1818	NA	NA
50	NA	NA	NA	NA	NA	NA	NA	NA	NA	NA	NA	NA	NA	NA	NA	NA	NA	NA	NA	NA	NA	NA	NA	NA	NA	NA	NA	NA	NA	NA	NA	NA	NA	NA	NA	NA	NA	NA	1819	NA	NA
51	NA	NA	NA	NA	NA	NA	NA	NA	NA	NA	NA	NA	NA	NA	NA	NA	NA	NA	NA	NA	NA	NA	NA	NA	NA	NA	NA	NA	NA	NA	NA	NA	NA	NA	NA	NA	NA	NA	1820	NA	NA
52	NA	NA	NA	NA	NA	NA	NA	NA	NA	NA	NA	NA	NA	NA	NA	NA	NA	NA	NA	NA	NA	NA	NA	NA	NA	NA	NA	NA	NA	NA	NA	NA	NA	NA	NA	NA	NA	NA	1821	NA	NA
53	NA	NA	NA	NA	NA	NA	NA	NA	NA	NA	NA	NA	NA	NA	NA	NA	NA	NA	NA	NA	NA	NA	NA	NA	NA	NA	NA	NA	NA	NA	NA	NA	NA	NA	NA	NA	NA	NA	1822	NA	NA
54	NA	NA	NA	NA	NA	NA	NA	NA	NA	NA	NA	NA	NA	NA	NA	NA	NA	NA	NA	NA	NA	NA	NA	NA	NA	NA	NA	NA	NA	NA	NA	NA	NA	NA	NA	NA	NA	NA	1823	NA	NA
55	NA	NA	NA	NA	NA	NA	NA	NA	NA	NA	NA	NA	NA	NA	NA	NA	NA	NA	NA	NA	NA	NA	NA	NA	NA	NA	NA	NA	NA	NA	NA	NA	NA	NA	NA	NA	NA	NA	1824	NA	NA
56	NA	NA	NA	NA	NA	NA	NA	NA	NA	NA	NA	NA	NA	NA	NA	NA	NA	NA	NA	NA	NA	NA	NA	NA	NA	NA	NA	NA	NA	NA	NA	NA	NA	NA	NA	NA	NA	NA	1825	NA	NA
57	NA	NA	NA	NA	NA	NA	NA	NA	NA	NA	NA	NA	NA	NA	NA	NA	NA	NA	NA	NA	NA	NA	NA	NA	NA	NA	NA	NA	NA	NA	NA	NA	NA	NA	NA	NA	NA	NA	1826	NA	NA
58	NA	NA	NA	NA	NA	NA	NA	NA	NA	NA	NA	NA	NA	NA	NA	NA	NA	NA	NA	NA	NA	NA	NA	NA	NA	NA	NA	NA	NA	NA	NA	NA	NA	NA	NA	NA	NA	NA	1827	NA	NA
59	NA	NA	NA	NA	NA	NA	NA	NA	NA	NA	NA	NA	NA	NA	NA	NA	NA	NA	NA	NA	NA	NA	NA	NA	NA	NA	NA	NA	NA	NA	NA	NA	NA	NA	NA	NA	NA	NA	1828	NA	NA
60	NA	NA	NA	NA	NA	NA	NA	NA	NA	NA	NA	NA	NA	NA	NA	NA	NA	NA	NA	NA	NA	NA	NA	NA	NA	NA	NA	NA	NA	NA	NA	NA	NA	NA	NA	NA	NA	NA	1829	NA	NA
61	NA	NA	NA	NA	NA	NA	NA	NA	NA	NA	NA	NA	NA	NA	NA	NA	NA	NA	NA	NA	NA	NA	NA	NA	NA	NA	NA	NA	NA	NA	NA	NA	NA	NA	NA	NA	NA	NA	1830	NA	NA
62	NA	NA	NA	NA	NA	NA	NA	NA	NA	NA	NA	NA	NA	NA	NA	NA	NA	NA	NA	NA	NA	NA	NA	NA	NA	NA	NA	NA	NA	NA	NA	NA	NA	NA	NA	NA	NA	NA	1831	NA	NA
63	NA	NA	NA	NA	NA	NA	NA	NA	NA	NA	NA	NA	NA	NA	NA	NA	NA	NA	NA	NA	NA	NA	NA	NA	NA	NA	NA	NA	NA	NA	NA	NA	NA	NA	NA	NA	NA	NA	1832	NA	NA
64	NA	NA	NA	NA	NA	NA	NA	NA	NA	NA	NA	NA	NA	NA	NA	NA	NA	NA	NA	NA	NA	NA	NA	NA	NA	NA	NA	NA	NA	NA	NA	NA	NA	NA	NA	NA	NA	NA	1833	NA	NA
65	NA	NA	NA	NA	NA	NA	NA	NA	NA	NA	NA	NA	NA	NA	NA	NA	NA	NA	NA	NA	NA	NA	NA	NA	NA	NA	NA	NA	NA	NA	NA	NA	NA	NA	NA	NA	NA	NA	1834	NA	NA
66	NA	NA	NA	NA	NA	NA	NA	NA	NA	NA	NA	NA	NA	NA	NA	NA	NA	NA	NA	NA	NA	NA	NA	NA	NA	NA	NA	NA	NA	NA	NA	NA	NA	NA	NA	NA	NA	NA	1835	NA	NA
67	NA	NA	NA	NA	NA	NA	NA	NA	NA	NA	NA	NA	NA	NA	NA	NA	NA	NA	NA	NA	NA	NA	NA	NA	NA	NA	NA	NA	NA	NA	NA	NA	NA	NA	NA	NA	NA	NA	1836	NA	NA
68	NA	NA	NA	NA	NA	NA	NA	NA	NA	NA	NA	NA	NA	NA	NA	NA	NA	NA	NA	NA	NA	NA	NA	NA	NA	NA	NA	NA	NA	NA	NA	NA	NA	NA	NA	NA	NA	NA	1837	NA	NA
69	NA	NA	NA	NA	NA	NA	NA	NA	NA	NA	NA	NA	NA	NA	NA	NA	NA	NA	NA	NA	NA	NA	NA	NA	NA	NA	NA	NA	NA	NA	NA	NA	NA	NA	NA	NA	NA	NA	1838	NA	NA
70	NA	NA	NA	NA	NA	NA	NA	NA	NA	NA	NA	NA	NA	NA	NA	NA	NA	NA	NA	NA	NA	NA	NA	NA	NA	NA	NA	NA	NA	NA	NA	NA	NA	NA	NA	NA	NA	NA	1839	NA	NA
71	NA	NA	NA	NA	NA	NA	NA	NA	NA	NA	NA	NA	NA	NA	NA	NA	NA	NA	NA	NA	NA	NA	NA	NA	NA	NA	NA	NA	NA	NA	NA	NA	NA	NA	NA	NA	NA	NA	1840	NA	NA
72	NA	NA	NA	NA	NA	NA	NA	NA	NA	NA	NA	NA	NA	NA	NA	NA	NA	NA	NA	NA	NA	NA	NA	NA	NA	NA	NA	NA	NA	NA	NA	NA	NA	NA	NA	NA	NA	NA	1841	NA	NA
73	NA	NA	NA	NA	NA	NA	NA	NA	NA	NA	NA	NA	NA	NA	NA	NA	NA	NA	NA	NA	NA	NA	NA	NA	NA	NA	NA	NA	NA	NA	NA	NA	NA	NA	NA	NA	NA	NA	1842	NA	NA
74	NA	NA	NA	NA	NA	NA	NA	NA	NA	NA	NA	NA	NA	NA	NA	NA	NA	NA	NA	NA	NA	NA	NA	NA	NA	NA	NA	NA	NA	NA	NA	NA	NA	NA	NA	NA	NA	NA	1843	NA	NA
75	NA	NA	NA	NA	NA	NA	NA	NA	NA	NA	NA	NA	NA	NA	NA	NA	NA	NA	NA	NA	NA	NA	NA	NA	NA	NA	NA	NA	NA	NA	NA	NA	NA	NA	NA	NA	NA	NA	1844	NA	NA
76	NA	NA	NA	NA	NA	NA	NA	NA	NA	NA	NA	NA	NA	NA	NA	NA	NA	NA	NA	NA	NA	NA	NA	NA	NA	NA	NA	NA	NA	NA	NA	NA	NA	NA	NA	NA	NA	NA	1845	NA	NA
77	NA	NA	NA	NA	NA	NA	NA	NA	NA	NA	NA	NA	NA	NA	NA	NA	NA	NA	NA	NA	NA	NA	NA	NA	NA	NA	NA	NA	NA	NA	NA	NA	NA	NA	NA	NA	NA	NA	1846	NA	NA
78	NA	NA	NA	NA	NA	NA	NA	NA	NA	NA	NA	NA	NA	NA	NA	NA	NA	NA	NA	NA	NA	NA	NA	NA	NA	NA	NA	NA	NA	NA	NA	NA	NA	NA	NA	NA	NA	NA	1847	NA	NA
79	NA	165.675344338977	NA	NA	NA	NA	NA	NA	NA	NA	NA	NA	NA	NA	NA	NA	NA	NA	NA	NA	NA	NA	NA	NA	NA	NA	NA	NA	NA	NA	NA	NA	NA	NA	NA	NA	NA	NA	1848	165.675344338977	841.162327830512
80	NA	64.7067555674582	NA	NA	NA	NA	NA	NA	NA	NA	NA	NA	NA	NA	NA	NA	NA	NA	NA	NA	NA	NA	NA	NA	NA	NA	NA	NA	NA	NA	NA	NA	NA	NA	NA	NA	NA	NA	1849	64.7067555674582	892.146622216271
81	NA	160.141743038944	NA	NA	NA	NA	NA	NA	NA	NA	NA	NA	NA	NA	NA	NA	NA	NA	NA	NA	NA	NA	NA	NA	NA	NA	NA	NA	NA	NA	NA	NA	NA	NA	NA	NA	NA	NA	1850	160.141743038944	844.929128480528
82	NA	180.017343121145	NA	NA	NA	NA	NA	NA	NA	NA	NA	NA	NA	NA	NA	NA	NA	NA	NA	NA	NA	106.894574993985	NA	NA	NA	NA	NA	NA	NA	NA	NA	NA	NA	NA	NA	NA	NA	NA	1851	143.455959057565	569.57263278629
83	NA	176.968113291571	NA	NA	NA	NA	NA	NA	NA	NA	NA	NA	NA	NA	NA	NA	NA	NA	NA	NA	NA	112.644946187116	NA	NA	NA	NA	NA	NA	NA	NA	NA	NA	NA	NA	NA	NA	NA	NA	1852	144.806529739343	569.367353323004
84	NA	198.175748658894	NA	NA	NA	NA	NA	NA	NA	NA	NA	NA	NA	NA	NA	NA	NA	NA	NA	NA	NA	102.862026663837	NA	NA	NA	NA	NA	NA	NA	NA	NA	NA	NA	NA	NA	NA	NA	NA	1853	150.518887661365	568.160332131522
85	NA	142.021036613038	NA	NA	NA	NA	NA	NA	NA	NA	NA	NA	NA	NA	NA	NA	NA	NA	NA	NA	NA	100.582487034392	NA	NA	NA	NA	NA	NA	NA	NA	NA	NA	NA	NA	NA	NA	NA	NA	1854	121.301761823715	577.689944676457
86	NA	182.282745583648	NA	NA	NA	NA	NA	NA	NA	NA	NA	NA	NA	NA	NA	NA	NA	NA	NA	NA	NA	110.773813602638	NA	NA	NA	NA	NA	NA	NA	NA	NA	NA	NA	NA	NA	NA	NA	NA	1855	146.528279593143	569.864580886914
87	126.900237012045	156.325650442628	NA	NA	NA	NA	NA	NA	NA	NA	NA	NA	NA	NA	NA	NA	NA	NA	NA	NA	NA	93.6901469116816	NA	NA	NA	NA	NA	NA	NA	NA	NA	NA	NA	NA	NA	NA	NA	NA	1856	125.638678122118	432.779458715769
88	65.9985784666144	117.866587336647	NA	NA	NA	NA	NA	NA	NA	NA	NA	NA	NA	NA	NA	NA	NA	NA	NA	NA	NA	100.133553444194	NA	NA	NA	NA	NA	NA	NA	NA	NA	NA	NA	NA	NA	NA	NA	NA	1857	94.666239749152	440.714873277927
89	111.540676369379	132.385143625947	NA	NA	NA	NA	NA	NA	NA	NA	NA	NA	NA	NA	NA	NA	NA	NA	NA	NA	NA	126.66021933331	NA	NA	NA	NA	NA	NA	NA	NA	NA	NA	NA	NA	NA	NA	NA	NA	1858	123.528679776212	433.640118284231
90	75.9662236379241	116.183636152119	NA	107.104433383245	NA	NA	NA	NA	NA	NA	NA	NA	NA	NA	NA	NA	NA	NA	NA	NA	NA	95.5336334808081	NA	NA	NA	NA	NA	NA	NA	NA	NA	NA	NA	NA	NA	NA	NA	NA	1859	98.696981663524	352.124731846073
91	84.9910768538915	120.281843768727	NA	141.630850805462	NA	NA	NA	NA	NA	NA	NA	NA	NA	NA	NA	NA	NA	NA	NA	NA	NA	105.771141461061	NA	NA	NA	NA	NA	NA	NA	NA	NA	NA	NA	NA	NA	NA	NA	NA	1860	113.168728222285	349.488553947743
92	75.7428564002538	113.672561144105	NA	108.055707638752	NA	NA	NA	NA	NA	NA	NA	NA	NA	NA	NA	NA	NA	NA	NA	NA	NA	102.091393985911	NA	NA	NA	NA	NA	NA	NA	NA	NA	NA	NA	NA	NA	NA	NA	NA	1861	99.8906297922555	352.281814710728
93	96.7886997459172	128.617117397231	NA	119.945693354793	NA	NA	NA	NA	NA	NA	NA	NA	NA	NA	NA	NA	NA	NA	NA	NA	NA	150.686177470169	NA	NA	NA	NA	NA	NA	NA	NA	NA	NA	NA	NA	NA	NA	NA	NA	1862	124.009421992028	347.705289084406
94	82.7479796992284	112.939941737288	NA	100.059726016835	NA	NA	NA	NA	NA	NA	NA	NA	NA	NA	NA	NA	NA	NA	NA	NA	NA	97.2382616546459	NA	NA	NA	NA	NA	NA	NA	NA	NA	NA	NA	NA	NA	NA	NA	NA	1863	98.2464772769992	352.983314227836
95	103.370022195922	130.427617243495	NA	97.5351421604102	NA	NA	NA	NA	NA	NA	NA	NA	NA	NA	NA	NA	NA	NA	NA	NA	NA	88.5275677040375	NA	NA	NA	NA	NA	NA	NA	NA	NA	NA	NA	NA	NA	NA	NA	NA	1864	104.965087325966	351.876351862694
96	88.5627535417577	111.835986078816	NA	126.039754784226	NA	NA	NA	NA	NA	NA	NA	NA	NA	NA	NA	NA	NA	NA	NA	NA	NA	95.4016865893573	NA	NA	NA	NA	NA	NA	NA	NA	NA	NA	NA	NA	NA	NA	NA	NA	1865	105.460045248539	351.968432391699
97	101.988349746874	164.724698402	NA	126.254325562467	NA	NA	NA	NA	NA	NA	NA	NA	NA	NA	NA	NA	NA	NA	NA	NA	NA	116.025299882378	NA	NA	NA	NA	NA	NA	NA	NA	NA	NA	NA	NA	NA	NA	NA	NA	1866	127.24816839843	347.906297353108
98	112.881193954666	136.914377754627	NA	87.5747226522037	NA	NA	NA	NA	NA	NA	NA	NA	NA	NA	NA	NA	NA	NA	NA	NA	NA	107.055110378583	NA	NA	NA	NA	NA	NA	NA	NA	NA	NA	NA	NA	NA	NA	NA	NA	1867	111.10635118502	351.266946861983
99	98.5768942843405	134.198785064864	NA	95.1575848401734	NA	NA	NA	NA	NA	NA	NA	NA	NA	NA	NA	NA	NA	NA	NA	NA	NA	113.067490399023	NA	NA	NA	NA	NA	NA	NA	NA	NA	NA	NA	NA	NA	NA	NA	NA	1868	110.2501886471	351.617195569231
100	81.4316523773742	126.377475994487	NA	80.9604134793358	NA	NA	NA	NA	NA	NA	NA	NA	NA	NA	NA	NA	NA	NA	NA	NA	NA	85.1999927653552	NA	NA	NA	NA	NA	NA	NA	NA	NA	NA	NA	NA	NA	NA	NA	NA	1869	93.4923836541381	355.203782434957
101	70.3968081816401	142.96382856838	NA	84.0438866688341	NA	NA	NA	NA	NA	NA	NA	NA	NA	NA	NA	NA	NA	NA	NA	NA	NA	61.2258709072808	NA	NA	NA	NA	NA	NA	NA	NA	NA	NA	NA	NA	NA	NA	NA	NA	1870	89.6575985815337	356.352891256196
102	143.809545310726	328.114219926225	NA	40.1269346457717	NA	NA	NA	NA	NA	NA	NA	NA	NA	NA	NA	NA	NA	NA	NA	NA	NA	206.822354119369	NA	NA	NA	NA	NA	NA	NA	NA	NA	NA	NA	NA	NA	NA	NA	NA	1871	179.718263500523	341.458511134119
103	286.235219057546	458.460469919992	NA	83.1224575435363	NA	NA	NA	NA	NA	NA	NA	NA	NA	NA	NA	NA	NA	NA	NA	NA	NA	378.899635967831	NA	NA	NA	NA	NA	NA	NA	NA	NA	NA	NA	NA	NA	NA	NA	NA	1872	301.679445622227	320.255698103104
104	394.299094837197	433.22782604489	NA	68.0280473208334	NA	NA	NA	NA	NA	NA	NA	NA	NA	NA	NA	NA	NA	NA	NA	NA	NA	335.05368393874	NA	NA	NA	NA	NA	NA	NA	NA	NA	NA	NA	NA	NA	NA	NA	NA	1873	307.652163035415	319.507322190158
105	594.708201713528	643.117945390489	NA	151.652217211148	NA	32.4702450304427	NA	NA	NA	NA	NA	NA	NA	NA	NA	NA	NA	NA	NA	NA	NA	420.53359260953	NA	NA	NA	NA	NA	NA	NA	NA	NA	NA	NA	NA	NA	NA	NA	NA	1874	368.496440391028	269.444846444863
106	328.392250876068	513.983721842477	NA	249.290403610596	NA	55.4943492700715	NA	NA	NA	NA	NA	NA	NA	NA	NA	NA	NA	NA	NA	NA	NA	465.361292342868	NA	NA	NA	NA	NA	NA	NA	NA	NA	NA	NA	NA	NA	NA	NA	NA	1875	322.504403588416	267.226322702954
107	649.170851956161	646.021719480202	NA	290.735550533814	NA	167.171999079147	NA	NA	NA	NA	NA	NA	NA	NA	NA	NA	NA	NA	NA	NA	NA	511.143722083632	NA	NA	NA	NA	NA	NA	NA	NA	NA	NA	NA	NA	NA	NA	NA	NA	1876	452.848768626591	249.996525701331
108	674.128292314809	680.044539600049	NA	284.579285569839	NA	161.281512853666	NA	NA	NA	NA	NA	NA	NA	NA	NA	NA	NA	NA	NA	NA	NA	476.385769282845	NA	NA	NA	NA	NA	NA	NA	NA	NA	NA	NA	NA	NA	NA	NA	NA	1877	455.283879924242	251.583666853252
109	726.024575518724	821.28017804969	NA	297.953673814702	NA	186.975342530315	NA	NA	NA	NA	NA	NA	NA	NA	NA	NA	NA	NA	NA	NA	NA	482.0261847331	NA	NA	NA	NA	NA	NA	NA	NA	NA	NA	NA	NA	NA	NA	NA	NA	1878	502.851990929306	249.616882673667
110	731.793482108511	887.474791897888	NA	311.765371756944	NA	242.353452872204	NA	NA	NA	NA	NA	NA	NA	NA	NA	NA	NA	NA	NA	NA	NA	513.950420960349	NA	NA	NA	NA	NA	NA	NA	NA	NA	NA	NA	NA	NA	NA	NA	NA	1879	537.467503919179	244.854539216675
111	582.194924015015	665.768828422872	NA	249.140863800285	128.190803274139	170.786087267837	NA	NA	NA	NA	NA	NA	NA	NA	NA	NA	NA	NA	NA	NA	NA	397.382568026696	NA	75.9728209824966	NA	NA	NA	NA	NA	NA	NA	NA	NA	NA	NA	NA	NA	NA	1880	324.205270827049	208.554868508188
112	770.048655851274	747.935299321921	NA	226.542759524483	103.653708012542	289.483940020624	NA	NA	NA	NA	NA	NA	NA	NA	NA	NA	NA	NA	NA	NA	NA	512.03939014917	NA	177.537684039666	NA	NA	NA	NA	NA	NA	NA	NA	NA	NA	NA	NA	NA	NA	1881	403.891633845669	205.251222231234
113	851.37663567108	919.668262615549	NA	313.391774273707	162.494795936482	240.883187510324	NA	NA	NA	NA	NA	NA	NA	NA	NA	NA	NA	NA	NA	NA	NA	590.383485266596	NA	219.823521156985	134.098568259215	NA	NA	NA	NA	NA	NA	NA	NA	NA	NA	NA	NA	NA	1882	429.015028836242	189.014008505384
114	581.094109949197	592.923148767758	NA	166.833649550355	88.6805632662673	182.759011029933	NA	NA	NA	NA	NA	NA	NA	NA	NA	NA	NA	NA	NA	NA	NA	372.969565674915	NA	211.803663430901	127.484259086347	NA	67.6937818624914	NA	NA	NA	NA	NA	NA	NA	NA	NA	NA	NA	1883	265.804639179796	172.596136136925
115	733.095358104159	736.135477315037	NA	280.782985007241	162.734813615217	251.675500753201	NA	NA	NA	5.10320310649126	NA	NA	NA	NA	NA	NA	NA	NA	NA	NA	NA	523.96738913632	NA	314.649353812939	194.038899452647	NA	147.437456507092	NA	NA	NA	NA	NA	NA	NA	NA	NA	NA	NA	1884	334.962043681034	157.83571199321
116	850.144188873076	674.392814416241	NA	253.443274939376	177.774874285012	314.849473264973	NA	NA	NA	26.5920110163108	NA	NA	NA	NA	NA	NA	NA	NA	NA	NA	NA	546.90478541871	NA	453.301660623533	277.369644589116	NA	200.886314800411	NA	NA	NA	NA	NA	NA	NA	NA	NA	NA	NA	1885	377.565904222676	154.782001534414
117	773.349213093135	633.243291361726	NA	251.860540560498	176.827684099955	267.077787055956	NA	NA	NA	58.134229576883	NA	103.044553197011	NA	NA	NA	NA	NA	NA	NA	NA	NA	499.980700907631	NA	564.448695433417	368.345455448096	NA	228.841148709849	NA	NA	NA	NA	NA	NA	NA	NA	NA	NA	NA	1886	356.832118131287	142.451389917684
118	641.77083046063	642.161958746002	NA	306.072491709374	151.910141968008	274.355286437997	NA	NA	NA	88.9651915606825	NA	129.787988979224	NA	NA	NA	NA	NA	NA	NA	NA	NA	484.167180126522	121.716609133622	717.879996564293	428.330083097944	NA	234.543767694645	NA	NA	NA	NA	NA	NA	NA	NA	NA	NA	NA	1887	351.805127206579	132.394571969351
119	596.61766172838	751.383511418501	NA	283.591568839551	169.439914815773	324.312892815382	NA	NA	72.3822947387088	85.7051608640524	NA	141.622996823828	145.298974387793	NA	52.1893937984951	NA	NA	NA	NA	NA	NA	599.305294243526	146.731226478565	825.126744094744	524.594136870711	NA	242.678921871116	NA	NA	NA	NA	19.930577953639	NA	NA	NA	NA	NA	NA	1888	311.306954483923	111.415951427693
120	405.288071780189	558.605018938474	NA	256.353960532927	97.4471775661096	142.703704696663	NA	NA	93.0225584727938	94.0592840484784	NA	129.652272176589	139.137368716308	42.8101689312028	63.1083132253118	NA	NA	NA	NA	NA	NA	373.723862071042	132.207329481754	631.1513048137	473.618026155033	NA	270.65229117721	NA	NA	130.906710123168	NA	40.2626514484068	NA	NA	NA	NA	NA	NA	1889	226.372781908631	96.7244184786092
121	462.10314660183	610.40516940719	NA	280.065445245161	157.150946832726	199.872208691832	NA	NA	101.165880790164	112.818362101594	NA	158.972128094012	138.64979353647	71.3628479226189	70.6559895755613	NA	NA	NA	NA	NA	NA	487.53496745117	137.903036962712	631.659614505051	537.815529553344	NA	353.8740230486	NA	NA	134.816736339826	NA	54.7164909290427	NA	NA	NA	NA	NA	NA	1890	261.196795421606	96.4795967226332
122	538.659989658629	794.876976751859	NA	298.068027787292	226.183361324912	299.806899321054	NA	NA	119.099034134651	98.0362261886577	200.103429911137	171.053436802657	191.566780193537	131.81023217034	106.580101569361	315.012521923694	NA	NA	NA	NA	NA	615.99720433058	200.217469724462	781.607203542361	515.323925268498	NA	397.502891025328	NA	NA	196.882669122676	NA	93.1893770426994	NA	NA	NA	NA	NA	NA	1891	314.578887889719	88.6225735593383
123	412.728305661686	802.302445147884	NA	282.788577757293	230.419799018278	327.709582792443	NA	NA	124.328843425081	106.311495397479	294.779408597515	165.929813343917	179.078321076987	178.438378653451	137.224767108802	316.109880237593	298.338518914766	NA	NA	NA	NA	490.400414110509	218.152193865275	733.712681060589	463.689022573362	352.054726742906	393.582811712179	NA	NA	194.946819729534	449.494050327382	128.553971384894	NA	54.0906856724476	NA	NA	NA	NA	1892	305.631896429677	73.2707903560684
124	347.534603232921	627.88247765764	NA	294.114647592015	253.865819151284	286.814842902134	NA	NA	127.229790081406	131.424130433214	305.563553699492	184.58144892828	186.610603623234	191.963877504951	123.635808085699	349.054505758728	368.268486428083	NA	NA	NA	NA	426.155472663129	203.929889763209	742.107016630981	459.396664530762	346.077846719452	510.295177907897	NA	NA	204.260071151101	146.619699939362	151.864903033796	NA	92.8180407910451	NA	NA	NA	NA	1893	294.252890758742	71.7553835849099
125	432.083029681922	591.965591326944	163.483455144567	379.450671319271	227.230139997088	288.35579409872	NA	NA	138.413231609655	158.430517520533	389.439679320625	164.986393070044	231.37955557395	291.357585879225	102.403354136413	330.841436508807	382.252971966273	NA	NA	NA	NA	508.020978985963	232.823117398274	728.996208009755	559.761125034995	370.607087999415	524.003517451836	NA	NA	272.497976861194	191.428550116779	216.141574566978	273.31259183627	162.024185356975	NA	NA	NA	NA	1894	319.680396952787	65.6698902771999
126	542.716414092944	761.132501741121	190.932492636777	240.502740639975	192.54947037558	333.066312426079	NA	NA	204.915093219375	168.97778653643	403.511186975319	121.144839270668	196.110779807689	282.331476026196	120.810573812326	327.113622666057	401.746868541063	NA	NA	NA	NA	628.13977409597	270.339388548913	734.619973018946	645.693108888637	352.486695732775	475.823110038587	NA	NA	313.113743323865	161.415030541444	212.982074835263	241.154621115594	180.87939614529	NA	NA	NA	NA	1895	334.777272117418	67.8396490225494
127	459.175182248684	569.364345458489	244.999930523588	225.411472009925	180.450568748075	309.244557811703	NA	NA	190.533510369771	142.927386093598	349.080895137018	120.177228733362	131.548223343031	179.432378569046	114.692950437991	324.304410515217	417.338907040094	NA	NA	NA	NA	455.35626221898	263.932424491182	784.474849316558	669.08383699094	374.795773484447	553.392802566903	NA	NA	278.536117941394	144.343301902571	222.902281957503	297.254041130747	193.383877384373	NA	NA	NA	NA	1896	315.236058324046	67.4345343318533
128	578.103313742979	619.459553594101	233.052453661986	311.730185919224	222.840392582227	436.047091292221	NA	NA	222.887516472031	191.908585474248	462.638788149267	123.101109016059	224.926724263476	273.64025995004	180.114104174875	392.14836050655	395.805488514594	NA	NA	NA	NA	519.61345587771	390.943559723898	679.19222551313	579.239313646518	480.697919359163	686.399039060465	NA	NA	437.164241639838	211.316088251064	341.117900237964	434.886586965985	252.2522971644	208.095641621869	NA	NA	NA	1897	373.678599865773	62.2632724629797
129	597.323577597642	552.455037159807	395.963824784335	375.750817651138	231.551714851366	412.353827817378	NA	NA	235.891825102301	230.077365419037	375.11370266099	102.52807536476	225.586772879995	307.274150899372	164.835596622672	428.66403439702	510.840872551826	9.46279123187782	NA	NA	NA	537.469640202184	382.015467561661	992.089827262428	886.502154812336	539.440047114515	342.163422273079	NA	NA	454.520598573126	209.788017584358	348.961828775447	451.088722758344	217.190552354011	202.573350055389	NA	NA	NA	1898	382.838486297086	65.1873633198027
130	340.981240957533	373.819680646976	439.998900691172	254.132226208308	132.243771956536	264.979517322623	NA	NA	209.003876058022	226.477414397288	228.932569056069	79.9343693186733	160.294110282643	196.338545275074	116.78399450822	255.269482748908	348.529231467048	14.287649229261	NA	NA	NA	278.962117905221	257.130562236894	528.755176340391	495.416595100496	341.271209959459	561.140284209921	NA	NA	309.092190568004	160.242902322389	296.49094827519	337.395741261991	136.733736177046	133.273900187648	NA	NA	NA	1899	267.068283738179	61.3312833636642
131	407.504779556562	437.158900932327	236.724975474033	340.818820617342	174.730356844419	374.524654038442	NA	NA	265.41839781633	273.764667019122	351.826961275521	128.679635091038	255.989221625845	277.269427783466	240.630917620241	445.665391360452	460.626912213908	15.6690075190445	NA	NA	NA	459.610292831206	309.441849830349	879.54792531435	652.081537549712	528.564481666318	714.13678891754	NA	NA	455.023567556965	238.37619657276	403.626797584971	473.541371294285	160.530043890927	148.628748441333	NA	NA	NA	1900	361.075451008529	63.0449587489566
132	555.184452857246	613.218465628479	358.167951887527	353.652854925787	214.706180883553	452.322426193409	NA	NA	309.213141885168	247.85438160864	373.427609883808	144.503523127904	272.378910499623	291.895112382254	205.3093630974	482.297304179105	468.631061976724	25.7500641851487	NA	NA	NA	512.509058250882	389.260922698636	809.216148100639	739.530910655037	481.535467960609	585.5777909844	NA	NA	448.099183189188	254.423766006562	430.89582181813	519.358986872769	191.410957197919	176.61279916245	NA	NA	NA	1901	389.533736360678	61.7550930293867
133	528.085388786646	542.214073427635	382.800551565793	343.252926605344	252.188208674267	368.11297759173	NA	NA	294.599395338464	193.192868551035	310.871588646998	191.271156324834	214.228972959472	263.158650220603	187.367413293483	407.871403419236	426.408685031008	31.661913240674	NA	NA	NA	435.359710819616	405.956602696873	674.869708181056	564.473828174645	442.497095169307	526.204203105676	NA	NA	453.463452645192	301.7499743773	439.8481042438	511.108536245912	201.497040412269	229.1653610717	NA	NA	NA	1902	361.552849672163	59.4484229936772
134	514.822841240251	622.035345410779	360.946376430361	304.337704246062	199.814403387006	341.360745350087	40.9101336943117	NA	246.922899386851	183.53152866345	228.245502742728	148.081168841812	194.500713572724	271.051587603482	183.28648443647	297.805704800718	360.296380910334	32.1950415139882	NA	NA	NA	355.054947727084	369.300499614787	717.338385990814	621.134022478464	396.175253969921	547.228683621295	NA	NA	522.724889241825	333.47032124133	430.640724494659	528.703340061607	139.101868719322	241.2253069503	NA	NA	NA	1903	335.594579529063	60.8474188930432
135	639.824613811731	733.393495246984	338.405134981589	324.168065394051	195.92731079672	276.301503086895	70.8391444272656	NA	265.634225231631	150.872159755262	270.645693832638	143.105828556322	225.859463122327	261.492349477139	141.447067635227	428.161379572446	493.868418240807	30.2158381422266	NA	NA	NA	435.545693104709	365.115898200206	686.879074417934	704.358895942508	472.65355721038	497.353386971434	NA	NA	436.485029308132	308.188668520832	352.412868305415	489.403586761525	139.141138627492	220.32272022964	NA	NA	NA	1904	348.207662376258	61.9936093584063
136	539.81609575515	615.133894669373	374.648746948259	234.65309511899	204.856973755283	274.180928045722	72.7954141726559	NA	319.214716257136	226.632923233641	301.953863740518	146.92851849721	237.477701073833	251.746186587907	138.83326254744	432.944140228271	400.850886316259	38.8065232534679	NA	NA	NA	309.43431000798	304.828421018552	567.959739383069	745.914941086397	409.739080251795	1032.98299635641	NA	NA	446.719395695731	265.884296006857	270.330277930217	499.531138998903	188.17386012766	245.712443737422	NA	NA	NA	1905	348.230509338004	63.9652858827936
137	631.309326924176	616.29094324369	286.382559753	216.272578980633	208.679663696171	288.657072834199	74.8694936425559	NA	314.179685711228	232.863643943505	287.116121637613	137.066116679796	226.711463049981	292.076068119101	142.854501144035	381.187972056706	476.685477221998	45.7139430209158	46.6554783391967	NA	NA	341.390590480296	356.240584794549	578.254110190352	772.922270651512	437.355250473176	542.772962760709	NA	NA	441.934121765783	298.18866494519	298.323125110764	555.874346603974	167.565012320111	303.397739724108	NA	NA	NA	1906	333.326362993967	60.0312893613821
138	688.748636206085	856.463502495772	330.269352486588	338.088148282842	215.251561368216	355.281456557408	111.066295878687	NA	313.580898151453	232.433874068494	316.878942119192	168.258990137289	280.043768255852	324.061565403094	189.846758215697	458.26569117547	514.62052267336	40.0373992551444	51.4112212982009	NA	NA	592.40384350212	373.493583329534	597.826232422216	812.916001768772	393.915192214929	530.606516891151	NA	NA	533.966450234166	349.189594242832	345.895320186278	634.550508064885	217.599273558243	342.478838175499	NA	NA	NA	1907	383.648331287316	61.0426088080219
139	524.783260748457	650.897785437839	398.288603347991	354.916717650326	221.97237053204	288.417997633261	106.887349330882	NA	330.495861316912	242.25355022582	300.965518691698	131.731692354	204.632035721286	292.438293752059	190.6946740729	460.955522805474	538.448874632308	50.1649514925218	48.1370534346296	NA	NA	500.581373422998	402.552687056709	589.565100380336	703.055449150533	400.828266849153	516.553230473848	NA	NA	449.475514930726	304.508292727151	308.378734876374	658.478762670217	207.414230175305	303.058133558254	NA	NA	NA	1908	356.051062981734	59.0459904923704
140	481.206543209779	670.484987314441	400.633173945365	342.438939948799	211.751198833586	338.990413692953	125.698891981312	NA	340.510944537291	318.89018973602	334.828431745477	132.298749827973	233.915449163927	301.790186763266	182.984891541726	520.073385042196	559.54624009749	54.1861900891167	47.407575620466	NA	NA	435.52527275246	409.938571385298	589.945861409951	746.671436597382	410.803451842831	547.814276491924	NA	NA	548.243103889139	379.426481055838	349.666802166913	575.086128158472	250.925288427524	426.965061089959	NA	NA	NA	1909	375.621603945296	58.3584123628391
141	563.850536192173	827.044372250496	418.104513169774	337.954630595064	247.157890517339	384.6569186648	101.900699311839	NA	357.955580224144	300.30609839371	327.242427964854	143.387315258084	237.179249771742	311.142079774472	229.649480499618	487.638011690208	518.588982513374	48.4750888041559	51.151411585749	NA	NA	507.114315346138	452.833249158882	687.449587643825	742.413636073971	376.90346799574	632.733410874048	NA	NA	584.397494624447	443.836356117532	410.637575750722	726.298836557382	265.382897819344	463.320513755096	NA	NA	NA	1910	406.223554296624	60.1060655944398
142	598.515812009679	813.138426528646	418.713039666774	402.870616233252	216.390388705142	451.06327585785	109.533198663735	NA	357.359620097758	313.067561911857	350.239828666927	152.81366401518	214.440087985793	323.159614152249	207.790907134471	478.044530203941	600.764564031119	63.1661185301378	60.623941754853	NA	NA	549.797563934135	442.730515503468	769.83094348038	1089.95766408485	495.38989156294	578.510464150884	NA	NA	561.735616017777	387.692953805229	494.050630614715	957.205582436967	271.674879585954	457.108014282622	NA	NA	NA	1911	439.57933052031	64.3249186477652
143	446.511108102798	747.273051590544	426.762428363802	320.038756010173	172.008480969348	377.492830777553	97.7113855082765	NA	352.738337304327	277.752918892854	303.256368054696	142.677001159107	229.406635387495	269.73714523722	189.872833434721	470.037867167002	571.423031124386	62.3166318766071	59.3534816857412	NA	NA	424.886897549609	404.981766496464	552.021811532877	875.337248680744	356.396093630902	645.935011522963	NA	NA	483.13296782496	334.829374223273	423.2554684846	773.584204223624	277.484312720972	430.790578464235	NA	NA	NA	1912	383.300200933396	60.938490867049
144	496.2645109577	717.368859439554	367.520159057998	274.443251032297	210.41130956683	483.765998744658	114.549693812987	NA	369.154415556396	272.46781757172	338.487758868379	122.800144439845	220.831029920991	323.568649515746	208.193345153396	474.711928717012	605.943793679827	92.0659435097757	74.2625379418823	NA	NA	365.192238901688	363.342469147254	600.620993246849	691.347361649134	860.688630455585	1082.38673994897	NA	NA	506.413740184387	338.660232305061	350.430837500266	989.616765525522	252.715053762274	234.111484545511	NA	NA	NA	1913	413.41125648865	66.1015298658438
145	425.852937290588	601.661802892984	370.819459662798	205.179929480072	152.17874813989	352.867770921655	111.570521499588	NA	307.941425178994	250.191726542911	281.695617673109	111.004720662676	189.607683014758	249.035306287124	163.222074635788	337.302750119445	510.640753099792	72.8761531038532	58.9111454401158	NA	NA	271.847353022636	431.261817362274	598.968515511061	624.766331904545	725.024292417821	1158.56910516146	NA	NA	392.988108222854	266.544972941907	308.881389700948	989.475079696845	217.694463815647	220.413826416595	NA	NA	NA	1914	365.299859394024	67.4475518784177
146	429.2936095648	692.391941206453	357.783420946727	256.089124272229	116.706397169676	354.107757542027	103.446362897405	NA	356.675067058541	272.212406088983	337.218555436328	96.3476201373532	248.30520015443	312.284362863317	201.572438635955	438.66686540605	608.68985981833	71.6675824100171	58.5451498959726	NA	NA	321.912716028039	445.460245360173	765.891386292779	589.573896839766	639.155768735782	1314.0502954988	NA	NA	492.69440506616	283.799228113953	439.781816638809	736.668291429086	230.41697158489	238.419236392114	NA	NA	NA	1915	393.660932649498	67.47504533184
147	356.464266191485	679.558849375804	284.998059870563	217.23736208455	167.40667605037	419.55812809059	103.364995647677	NA	299.330948034035	225.718405612181	239.791484063202	88.1267004814394	196.6448505588	250.933142409158	158.47544229548	376.223627345503	474.601972974137	60.3697869091776	58.8498843833708	NA	NA	210.456234341776	358.679403171531	908.667975939004	445.377307314118	480.77928660889	1408.80481400152	NA	NA	368.587043923157	205.476181667306	445.333010857702	677.430106193732	221.274936962944	246.07749680377	NA	NA	NA	1916	354.486612672099	70.2225249760121
148	311.613004513245	452.293837700261	257.145327722366	127.390325466005	159.78862802468	389.658020010049	69.1150383789754	NA	296.354288994759	229.943219412728	194.049895026934	74.9156750545636	168.134583068207	188.914961834642	117.6856315998	344.462753936241	364.852004417304	47.5150180892188	22.5038564961944	NA	NA	157.112619402352	174.861047098808	444.790457806427	250.10313363008	284.10270596429	832.109876245144	NA	25.6319403013738	279.531374494051	202.382969540581	319.085282639808	385.458653109996	188.28350171127	182.864254383828	NA	NA	NA	1917	243.311415679812	59.3034916476777
149	515.342146505889	630.013734113836	237.775838216659	169.092768827552	183.706515374255	428.66403439702	89.3214481675996	NA	422.291313699213	332.501139907698	312.454951344407	106.438729899949	248.995093901158	252.694947569291	143.704930275362	411.683411945102	456.993346150766	55.3884775976456	48.0362083104494	NA	NA	233.932727923522	183.521789726224	443.514028711274	370.235437588496	323.910768955722	1400.35707135602	NA	38.6274524722133	491.636630819697	245.345819874748	386.434745947466	542.30172386267	279.939467379753	370.77736232124	NA	NA	NA	1918	334.052711714287	66.0146655751569
150	340.216577305649	601.619077232895	214.090742882714	169.952936896105	172.93713575775	443.900758766931	102.170876280047	NA	394.723838163963	290.459404539563	299.466664836671	100.490752528907	226.880480734744	366.704287445861	183.332037529947	434.675471939664	435.198547116487	64.976932535667	46.1056996248184	NA	NA	300.909598342464	296.449165092898	397.695470654993	331.832608991014	344.434165443093	1064.20225919219	21.2736088130486	27.3836923650154	367.601526307726	214.840641049126	356.168956482047	565.547938702908	276.72561809513	336.366555508675	NA	NA	NA	1919	305.91668834871	59.8233344035388
151	221.934985579463	374.275211581747	121.557016226819	101.460876340336	96.8678678807877	305.543761665775	99.1524340584782	NA	384.290608961391	221.132936975001	242.038665288315	82.1614443508032	188.400368957984	266.374384460817	151.173438490741	282.095228258646	356.467721943404	48.3717304058528	50.6085443752087	NA	NA	131.90165251656	209.726442368347	440.107913956252	287.224820743427	269.569070030253	976.125510033946	29.395254141109	35.3843863759126	437.221732785399	214.653716286238	352.172536467416	499.49815227604	313.769707869934	274.363768738161	NA	NA	NA	1920	252.031934074705	59.5483424352841
152	349.629103055069	479.099162857751	245.55693490107	157.401331767217	165.973167322537	503.455616541767	120.70878621035	65.3137112681318	396.286780509124	221.515897119474	266.924477334461	104.950243300678	248.954881515192	309.856540060623	168.90333079054	354.034872592464	322.021100974588	78.252046452676	50.7948408195666	NA	NA	270.422954913498	337.004927135884	670.349584671071	468.808247802387	352.298200173559	908.460630823868	42.8629476877831	52.0876061965188	530.609658483805	211.118796232418	362.072009078143	585.081733504398	327.854096054508	369.752888956904	NA	NA	NA	1921	306.012639609334	57.7668331511344
153	297.023448229974	482.177923658269	221.007273268858	172.114980960305	157.702924661962	419.515716589767	101.898186037716	58.4336233567702	349.602713676779	212.456172225052	288.907143609425	123.496007212615	197.241753162982	418.811685676097	163.77907901327	354.794823855367	356.120890114447	89.7392799905271	54.4108139638484	NA	NA	277.496879091586	267.452579059529	656.270851353274	356.20665559389	335.373498070875	830.170571100083	45.5829386072611	53.4699069640983	483.018928011634	246.496899423024	372.161862203677	618.830920904117	371.323685283699	426.7869327865	NA	NA	NA	1922	298.784168112645	56.9922708920955
154	225.282666711128	374.069437262937	244.67351904688	172.975149028858	139.177581102274	367.373760840341	79.7552985374187	49.3987170443113	331.489861232507	237.471732047791	273.850432498565	94.9075140649476	177.835192863961	302.931213215049	171.592219942748	413.684920624704	351.506518824855	74.9756794742472	47.4003499573628	NA	NA	195.182439178553	259.365177091393	658.765590079489	402.084589751324	365.224283146755	815.567505968402	39.7348638826037	40.3330231238472	461.964916525072	243.497306757376	438.695768058463	639.603131529653	438.65398487617	438.238038008835	NA	NA	NA	1923	289.917041887843	57.6234536916732
155	256.768650763201	389.859081939879	240.630917620241	178.545506962938	113.479353195909	313.197938006981	89.6409481404697	56.1867562909227	362.228146233026	231.514958217319	231.40186088179	98.3485004984245	202.107451864861	290.774820441984	155.354269994138	314.387030826365	293.020116711504	85.132448523303	52.0766106222312	NA	NA	195.952129378683	231.785135185528	408.551558228738	405.618881486612	321.656362067506	660.67850584626	47.1945756385527	65.3250210016847	422.268694232107	236.860063958137	386.261330032988	530.642331047402	397.185590167316	372.266163079776	NA	NA	NA	1924	261.724294214751	54.8457236169557
156	202.524341209993	286.681953532887	193.158939350376	141.597864082599	107.467601494	379.901489865061	96.6086864868665	59.1106365736187	328.681905718729	244.586811089641	279.996644366048	94.188403506541	182.168705770323	312.827230073857	146.540217645227	352.041532053761	255.265398678458	96.0243502532988	53.2383715855287	NA	NA	191.090514747253	195.58204976409	464.777584427831	332.509622207863	276.554087136244	616.332726425983	49.330230324463	38.54577106322	393.577785163933	226.420551570258	396.68167870568	401.84520039112	426.911968174113	424.78259667351	NA	NA	NA	1925	249.925862124617	54.8002737085693
157	240.229107919847	379.192746562411	274.957215590424	184.92262589046	118.279392611329	471.882610373189	91.6606780574626	61.0113001290406	389.420515605438	261.380508778671	369.393176598068	107.958946585021	229.766976064862	374.967932761863	129.03557753869	408.25153613032	348.073700532277	107.719243065552	67.2178305754726	NA	NA	186.164811625689	247.748509936214	480.615609631638	285.296825331919	283.497321059943	558.372541082109	67.6953526588182	58.3531985848383	403.192001161714	232.68394484372	379.66869784943	484.969857049514	542.87506452195	476.838158624962	NA	NA	9.89601685880785	1926	273.917339182108	53.9941968548836
158	228.793082342249	373.952255856958	238.040046158825	142.898483441185	146.368372527075	408.442230804393	88.0902580066578	75.7224360480055	366.310960045631	265.401747375266	279.775476243235	93.4183991471461	180.165626294394	356.581761756729	122.057157777271	356.945244026749	228.016794797547	83.5990371490858	66.3476094104282	NA	NA	169.834498853064	246.391027750598	424.670755975042	270.392167305493	259.142438172253	480.56471583065	63.3882291307466	53.6194467744092	417.449805260766	221.650671444313	393.59286480867	436.254122248093	496.874294091762	582.695379724731	NA	NA	21.9911485751286	1927	254.101133681016	53.8813146426459
159	242.091444044895	596.294391844326	292.884085749604	225.011233105858	182.005971270867	517.39517730501	91.4702975426551	93.0187885616095	449.075590185924	340.812851591301	355.178098159105	83.7221875811066	228.713914207379	410.829841221122	168.401932603027	423.2554684846	303.387372468351	121.798290542615	103.268234593946	NA	NA	210.241349404271	300.552399257751	548.927656928356	194.060890601222	329.166339305912	623.065787801156	118.384321805959	116.366162685293	600.131847270686	248.904930192	452.700988108166	658.436665328659	614.910213272437	843.065238146742	NA	NA	42.6452353168893	1928	327.358094014376	56.9517293960051
160	261.78263263833	450.130222839734	243.921107606346	236.063984379717	187.25525843575	438.568847715258	91.2632665867835	76.6649138440824	528.430963978541	329.882308271665	335.718444944239	108.209331519512	204.687641911255	471.604579423347	170.663879313612	316.757676642763	315.443548435767	130.713816334237	97.1129121077677	NA	NA	256.858186153828	308.208146395284	462.432385511926	261.806822901763	382.909878990138	508.206647111791	96.5147528665242	86.9969837632086	361.730832115963	180.745564298247	373.623016946862	566.350929785165	488.777467345665	599.521121658828	NA	NA	55.0736900137559	1929	293.66564008199	53.5808505035485
161	231.536321047364	387.810763529738	223.703702243434	159.8319820033	136.379364525721	284.054953755955	64.8189104251914	68.7405605346676	467.907553188602	303.957571534977	290.615855853712	103.911004450871	169.520339587705	335.290874184086	103.484062009248	288.242382603925	299.542063060357	115.883614053701	97.2863280222459	NA	7.99880905530497	194.914461325202	267.143446342416	416.83153982654	207.079650557698	327.10733948075	463.62619072029	77.8558916190583	66.7032376988146	388.926657240293	142.904766626493	336.942409442078	522.05510168808	526.464326977393	798.135750811428	NA	NA	71.6760647101818	1930	255.682395735338	54.2989149492415
162	263.867393523252	512.687500713606	322.267087679364	155.642039881207	183.32575434464	388.652710360901	86.361125410122	77.1999270729888	484.810578301977	312.289389411563	393.806493109115	115.676268938564	236.517630358896	371.321172009576	136.329727361794	304.51112016054	340.061068469296	115.920684847014	121.180025108388	2.73978295319566	15.7104765420718	212.938092538112	368.697313825298	438.32160437342	258.649836444171	391.090586260086	454.912669336294	127.936962587729	104.803530923756	402.779824205563	136.690696357692	434.411578156763	475.855468442919	614.853664604673	618.66221737862	NA	NA	80.1759577937344	1931	279.490498882969	52.2847557083562
163	334.557312299472	559.593363987294	283.666024585441	190.558643111	192.174992531272	456.863284214907	93.4557840997238	69.8539409710998	502.165992757468	313.523721165158	391.008590691827	127.765745788109	281.468166364989	404.835996597338	155.398566450554	362.67393823057	400.854656227443	132.704957758083	131.630218911289	3.0105882399351	28.1235374349358	254.34334123463	440.770475846894	578.9311234072	248.648262072202	371.856813557013	514.333695264087	154.814230216986	99.6953012690185	421.723313747444	188.520691956616	475.614822445654	544.883170546125	639.889644779661	599.888687999298	NA	NA	83.3385991181032	1932	306.47611655219	52.7828252722466
164	260.01925668187	358.044487296241	180.468161666935	157.069579582998	139.932505816931	422.316446440442	69.6227197517956	39.6949656559031	439.680029036833	230.003223832412	267.964344502799	85.0306609213267	221.769737805884	302.987761882814	103.589305363143	240.862138839545	313.22778313719	101.666650659146	81.8447718113213	5.31086238089355	21.534675162562	197.371186780309	256.85127464999	483.442414701339	175.914423115557	223.091719994514	380.763857048471	111.81273829318	73.9907901773468	383.324569220412	160.844517315552	351.956080733584	411.694093360124	515.211142092235	613.099085107643	NA	NA	65.7086094646881	1933	234.658793618998	52.176657582594
165	350.46508086019	506.742979094483	269.214384219662	291.283758451865	198.964916733476	619.154190788172	98.0491067185374	51.4124779352623	571.176730260345	329.175135765342	421.790229670966	102.278632908065	206.373734688436	420.495893497687	179.372374149363	355.085421175824	487.072525012562	119.888202209232	124.313763780344	7.91681348704628	27.4449534217604	297.418660585795	340.397847201761	633.407910816774	176.518237223577	306.016257200875	439.822971502571	126.29202467431	110.870574656368	553.185457451766	258.39599575776	480.126149496209	583.717968133475	679.658437862923	1021.69776722619	NA	NA	107.517866976457	1934	329.242095322095	56.5346936043843
166	191.963877504951	272.963875051722	163.724415301097	198.724584895476	153.216730352636	315.697389122177	63.5757822121659	45.1585094397611	446.707771802913	258.628159454861	239.362656665987	69.5941312586479	111.169968436255	262.144544112024	129.941612859985	268.695707272555	280.442750522858	93.6395672699588	96.0988059991889	18.1558922636261	26.901143733424	246.160120690559	227.728082432682	351.052558686411	177.122051331596	289.227586060091	449.251205215259	82.7900770407865	65.0184015586944	274.731020919366	119.149299617108	307.791571209418	376.767751193105	465.942172824517	580.101366670663	NA	NA	89.8228463551126	1935	216.92122187049	51.5017540950871
167	153.978252411866	303.478164496039	128.518785547174	64.801945824862	99.0817482237724	271.785149488095	38.0525410166064	34.2911121324633	400.210315574192	204.491292370405	228.05449390939	86.8421032453866	97.3174297895164	243.944355391982	109.68179599625	275.50510934921	377.099189218059	84.2512317839711	86.2470855967967	20.0936266123603	43.3489520712934	70.535038258398	268.638844445525	514.014823609748	154.759566504814	271.98652557719	548.405210070064	97.6708589630452	81.0483780736363	321.355083332027	142.325456941171	270.076437243807	385.284923036252	486.694591416335	645.783272597795	NA	NA	97.704788163704	1936	214.093291063422	53.4088835223954
168	160.778858029092	393.866183369533	198.04128849332	114.909720331088	140.22435977445	486.375091443464	40.3003505602499	46.2844562468077	459.262832683719	244.732580988768	318.572574718742	121.458056058231	181.426975744811	309.056062252488	122.823706384747	373.839472680694	405.903509781027	117.54488824892	131.557333961726	19.2416266847068	43.0121733388286	135.445054870544	363.410327548572	576.566760776109	207.058601886919	347.672833309679	488.505091262598	123.798856744421	84.8883467741191	283.988351991699	162.146707470465	299.696629418913	405.076642594603	653.717679003701	747.516525021197	NA	101.387048912977	129.465033254435	1937	257.825745746388	52.8658447417158
169	167.626587536121	455.502346277372	260.938172533045	130.298183626167	156.040393829682	502.453762644537	60.9217647384133	58.7603489927435	497.83562144376	266.735353456715	299.375244490451	111.164313569479	197.705452238651	359.24269073432	133.156718781669	377.662162621582	404.93872667711	166.423671709062	131.582466702955	23.7551528501192	54.6787918171996	123.957507173427	416.800123900004	726.063217108363	202.087659831144	375.666622968022	596.203913975902	128.664555446301	84.6897981184122	291.066046080971	163.308468433762	371.550194114023	487.135671024899	690.577043130474	1086.45824402802	NA	139.857107593245	144.562270910527	1938	293.120172192126	56.4725037421662
170	187.46920089546	427.746375182906	300.77450985836	125.687268088494	164.659667434071	481.630344058748	77.9793562103444	73.3514760723413	500.809138890383	257.937323230336	284.075059948938	103.461442542142	192.114673952323	320.748755949884	140.594125229777	460.210651187307	434.653480791089	195.163589622632	146.121757503768	24.9228828394585	57.4694685713835	88.7107225557418	435.922684223139	773.690390055315	168.027140599454	414.413455961071	601.522002019899	105.821406943519	89.9551074058287	313.47691143462	179.828847561929	403.664182537549	480.530158311461	603.286320454155	1049.46159230228	NA	188.753483972247	165.505384176417	1939	297.841901042562	55.9283778670067
171	207.475805391316	399.56063421343	283.185675068707	156.397592914395	150.746181889853	406.228036302143	70.5400648066438	71.7750248787699	555.278700636853	217.038499269578	268.299866598202	92.6493372655473	160.14739790572	272.160255650933	119.714786294754	381.117600381265	392.475400301788	158.102535247498	131.155210102067	25.9055730215014	64.316255600617	118.500874893407	350.250824241215	587.588410282698	203.495093339952	362.997208114625	507.535917080249	154.917902774555	114.58739292483	274.996171339329	146.408270753776	380.100352680033	404.863642612689	573.856194634591	1006.81761362246	NA	150.789850027738	180.774781109925	1940	273.047322545234	54.0164162318413
172	221.148016619738	363.389278877793	477.013459495032	187.458519480438	155.558159357356	453.211182755109	64.94897236105	92.065315191245	516.424111015786	266.960291490712	358.058624463182	107.927844817751	202.760903136808	296.558806676508	136.560948581099	394.888457619011	448.493767226479	157.725544129068	198.58352738533	34.5653731711217	86.222895333364	142.532802056307	478.979782336914	788.760610014585	210.112229946208	489.063038117876	684.73619406892	181.018882859109	129.198626197411	359.20342082615	182.338980092148	498.858209852504	252.491058206073	793.347649448092	1026.72808538311	143.451717907482	175.550940845536	334.601294596623	1941	318.197303208922	54.8295746306696
173	234.948404828428	303.930239678891	415.871154952337	218.937906187938	141.288417206221	441.223807666807	93.2223637655621	94.2524919966742	441.690334175865	269.780813375105	268.726809039825	96.9856776052973	200.787668791088	281.768188463407	160.252641259615	353.177846116565	373.77004348305	139.916483694398	146.786518509268	38.0996649064102	103.235247871083	166.745684956055	429.377804247916	900.20955187848	269.661747013533	443.036192468663	469.159163701792	187.025293853508	162.447986205944	388.277290038796	199.427359172084	404.074160378842	386.811422906631	640.45764473143	1024.88302801766	113.670047869982	147.780518424864	336.523320982089	1942	302.321603695318	53.5181143918445
174	242.32329358273	343.12317882875	373.654747032663	204.706177307911	192.296886326231	495.083586279215	98.7603632953102	93.1347133305269	603.736196522149	313.530004350465	341.229426777166	121.450516235862	198.714531798984	315.597800635058	152.06973487481	438.118971647264	387.601219299744	155.757650490859	197.620315077739	38.1731781745042	123.567321365851	173.220193255838	401.434280072031	779.331433824101	241.471293655076	578.695503958181	506.087014548414	209.079274281708	132.875546239172	381.317405674034	232.748975811649	477.023198432258	471.403831652782	594.07517079383	1163.44956934881	150.058801417247	176.849361089265	329.280693278503	1943	327.069772646492	54.1369793977301
175	262.938738734851	321.396238195789	356.1802662156	246.974421506369	147.196182191296	410.88136334064	91.3336382622239	81.6949178417451	583.494286736539	275.842830559471	344.577736227362	101.516168371039	208.155646041553	264.666928853591	176.431843425603	360.039084472005	369.440928806403	150.095243892029	158.967101545766	54.9184953366685	126.106042389217	191.75276247863	410.777062464541	724.350734952891	236.599625927155	543.912418416166	509.621306283702	191.526567807571	160.929968635729	337.060219166587	214.941486173306	433.489520712934	434.268635691024	662.674987977617	1175.65434264874	146.363031819564	156.47644689	341.282519693012	1944	314.856045807498	54.0653788656529
176	316.853495218698	384.059701901352	414.031438294395	263.996512981315	155.923526582969	464.947230431125	88.0148597829717	91.7784877819722	511.42615126319	307.940168541933	328.774896861275	93.1918903168223	182.663820772529	303.206102572238	184.901577219681	378.748839520459	356.177438782212	166.640127442894	171.254498732487	58.0566322383394	125.3734229824	228.542069089227	395.999010622055	618.22019529226	255.465832289757	496.831882590938	465.111535726908	177.024661959335	172.023874773351	313.007243332908	212.742685475059	433.346578247196	497.123108229926	659.296833397212	1043.27014150059	138.280342240408	168.628127274086	315.679482044051	1945	314.172484850172	51.9168008906737
177	198.768567192626	354.722253065069	383.16906038406	255.183088950934	133.325422307167	497.683568359326	109.188251790371	81.3725904354867	507.744204673182	307.150057989555	322.107808931827	96.831425406006	164.405826747661	342.75561248828	170.10687493613	408.390708684874	380.754746429776	165.438782412161	181.926803135997	70.3804718998414	130.603860591362	217.350459420079	385.507033636861	644.413224041564	262.609499824755	475.124419832429	468.016880612947	188.435240636439	147.1471733459	288.398205599543	222.636817378275	524.263955482819	411.667703981834	624.694389432777	1029.49362939607	156.536765468949	152.226500348224	331.1552816149	1946	310.307557022791	52.0083413646561
178	265.90440219984	449.153501683733	474.99372957804	282.96953349414	130.098692492664	439.464515780796	108.422645660691	77.4364889998041	596.854851973726	280.579409803289	315.18813695303	112.763384230156	169.468503308921	374.145777964419	205.607500240226	465.337730397966	378.328494423408	192.38359428347	179.447772373049	73.1777459985978	162.664127780511	309.30707550551	409.250562594162	742.843405948982	311.924964663746	512.893903350947	436.196631102532	208.614632728242	190.817510345656	349.576010139224	220.438016680027	515.645624356226	535.409383739959	639.510454546372	1114.90505134701	169.012658214885	191.914554500289	357.079704192323	1947	340.78238640991	52.8483606310444
179	340.486125955327	443.468789777062	463.133588992207	358.938270406187	166.569755767454	570.499717043496	112.174649766873	103.933938077242	621.076217173638	343.76563452641	411.252071273764	116.706397169676	198.517239780339	397.054899912926	238.823873525896	523.943513032153	370.225070332739	172.405578280762	204.360916275281	99.7204340102472	195.469894906357	347.63010764959	493.802758954347	872.82271792081	422.58191101967	535.083286422517	494.57559074713	238.665537256155	252.320469724983	352.230655931507	193.354032254164	662.700120718845	601.414873710412	665.03243910487	1143.42662857116	187.77582033845	223.49949872095	457.030102784813	1948	384.117713889905	53.5103289584495
180	328.673109259299	367.202858199985	398.603705091146	303.113111429692	187.713616803909	459.664956543379	95.0196689226808	91.2946825133194	613.982815121098	360.907106522192	346.096696275373	92.7775142458138	180.008546661715	349.367722546291	217.573826657749	432.182618169041	333.938732705981	192.914837601192	209.337827357098	109.425756194982	169.407242252176	239.028391207645	413.671097617028	728.284008955186	376.857914902263	490.550896398616	448.528953064199	222.658180208319	197.838341607898	322.015446107811	182.270179213034	503.780771381414	515.120664223811	532.018348629675	1060.84892319375	244.577700470946	191.717576640909	390.07428103665	1949	339.448648050875	51.3321741632357
181	282.920524648744	439.330369774488	393.605431179285	278.30489672209	189.101572438265	463.58629249359	107.864698805413	87.2492536532918	536.081370408562	365.235592880308	389.277258980434	96.4641732248014	185.323807272323	371.977136555646	213.043021732742	370.516924290257	291.243231906634	146.633522947038	197.278195637763	111.11687552041	181.76752438846	233.818688110197	423.018278239254	601.88140021947	403.825346240678	495.416595100496	429.899622787677	279.169777179623	174.774653300834	307.664965025479	183.486603888504	488.223604560837	500.922236225912	516.982057871063	1142.63651801878	248.983784167605	212.552304960251	303.438580428604	1950	332.753070836469	51.5043971263098
182	270.478561103467	378.137171430805	446.169931140619	236.815767501721	149.843602320476	479.394158407923	130.713816334237	103.862623924005	498.744170039178	289.050086075163	241.455271532543	97.0679873328214	174.439759523961	312.901057501217	197.638850474395	285.296825331919	196.985713361714	176.808834544034	159.380849298244	98.256137674409	178.786781278734	203.789146412328	427.34676459737	524.553924484745	350.960824180926	408.959965273705	368.317809432745	202.424124404343	160.113154545796	320.730220553228	167.86157866661	321.271831126707	542.619338879948	495.79609949305	990.664800834759	210.944437840144	165.929185025387	287.834289718224	1951	296.114353989516	50.4807560225609
183	223.90162258061	308.302394174892	549.433453345584	248.880739928568	191.58217399754	429.588919274237	130.1863429277	127.144024601963	619.865447364944	314.253513138587	308.938252527978	110.318596827132	224.813941087212	398.52359447848	203.191615489615	336.840621840102	316.778096995012	252.704686506517	227.592993948578	126.69948924148	227.036617889627	198.267169005113	463.048451831295	602.302687794316	328.163542930887	452.467567774005	462.786443003986	226.375626795312	185.55754176575	294.929262567091	177.336622109837	393.930900178197	515.787938503434	539.460153307498	1057.95520220053	239.092479697778	243.92079344708	369.506273933597	1952	332.301731447686	50.594327170157
184	210.955119255166	261.617699024017	319.680614447663	179.363891849198	172.375418991288	348.426501387275	95.1629255476845	88.2583332136249	499.437833697091	285.460502309171	265.203198719559	88.8090544057992	156.436234504034	294.279267047063	183.533413619043	339.178595092903	278.797184290907	141.824058753658	222.453976685836	116.37715825958	154.177743545369	174.011560445277	341.326187830897	508.819885997772	261.307623829107	398.401386524255	307.609987154041	193.069718119014	123.326361209321	268.628791349033	118.840166899995	239.0550947452	456.370368327559	473.62022526989	758.513670105088	193.959731317776	178.584148552577	249.891076125962	1953	261.766966011808	48.7015868889393
185	266.252804825123	246.385372883821	367.175526343899	245.689824270317	181.772550936705	380.858104828079	108.510610254991	109.59917210946	459.474261869306	338.487758868379	313.269252160217	102.099247967545	182.270179213034	321.355083332027	177.875405249927	437.109892086931	308.993230399416	208.091557551419	264.216424467066	146.842753017767	231.084560023778	174.50416217336	391.818179118658	700.589927235996	287.465780899958	453.968934903155	459.989483064495	267.022809184518	188.684054774603	326.524574043509	192.025138561696	333.429480536834	312.448039840569	663.022133965838	880.079168632072	262.552636997725	260.204296489167	285.698006713783	1954	311.511588941977	49.3784787444095
186	219.177609707407	318.808822486292	451.201820093873	324.054339739991	166.303348710429	432.209950025127	129.808095172207	105.369017601402	520.5367699586	341.92843114259	320.800592228668	115.630715845087	183.486603888504	414.204854208873	219.861220268828	384.18913551868	345.474660929962	288.918453342978	270.62590179892	165.016552359519	253.203257260642	225.086317170279	491.923144069704	698.403692908363	313.970769799764	475.475335731835	433.577485307235	372.625561279347	242.089559089303	340.008289712716	193.2974835864	379.975945610951	294.691444003214	603.759758467051	1093.7508230548	252.339319280905	290.425475338904	286.986688020285	1955	341.03150643999	50.3560058566297
187	212.941862449297	303.799549424502	390.067997851343	237.553099297519	163.11368968924	410.764810253192	146.790288420452	127.852767904613	474.177857965902	382.912392264261	307.520765922679	129.433617327899	214.199756147794	322.34248590305	237.011802883305	329.986609147765	336.108944911081	250.849890203838	224.430352624209	125.820785776271	229.506223874614	131.676400323297	410.38247842725	557.952195985058	245.987647253877	402.347541056429	363.042447048836	252.312615743349	210.623995389478	319.381848986307	168.553671528196	366.254411377867	276.674724294142	513.405354634951	945.895534724778	209.169752150131	197.189916884197	282.124130911059	1956	300.26737413058	48.8590268757857
188	220.444299865334	232.457436013396	362.974274488254	277.685374650802	210.518123717052	432.170051798426	135.9841521699	134.510431056101	559.644886106812	396.632355701018	251.799907822283	107.539543965767	169.143348469274	330.01331268532	232.059396224187	366.576110465594	349.923156127446	264.558229747777	220.215277760888	127.945759047159	173.420626867137	194.885872832055	403.070107366755	507.332027717031	265.978543786465	429.181768866332	349.998554351132	277.149733103365	208.252407095283	298.333178207255	191.310426233004	240.092762798681	303.740801641879	512.705721950997	750.237772577737	347.784359848882	529.234269220063	285.339550992008	1957	306.60115561418	47.6062233460764
189	214.168968539789	265.163300492858	371.321172009576	273.655653754042	195.064001135513	453.971134018013	148.216885644447	156.56786723622	483.564936814829	348.292983699498	247.956797529147	88.4958376182363	170.148658118423	342.945993003088	219.274370761137	374.938087631654	316.864804952251	255.338597787287	261.395588423408	186.986652263868	232.347480270521	201.805858970117	461.708562564539	579.835902091434	209.760685728272	510.865376974524	373.459654128875	289.392519674404	220.41005650541	334.76057334416	188.137731812144	331.320215229214	337.670944778445	552.761656602797	708.818700873544	682.917840241023	766.340005723711	321.445247041185	1958	333.633981683884	48.9173780067526
190	284.183130736222	281.981502604586	291.057249621541	235.762705644238	226.39604714756	451.032174090579	182.151741169994	148.856199749453	417.086951309276	312.941898205713	238.706063801386	69.1467684647767	145.416784112303	288.805356007448	217.553092146236	336.801351931932	289.111032972643	209.55836716138	217.029074491617	152.545686161829	307.715230507936	246.820797625609	454.991837471164	559.967527672336	242.390209506251	466.702752405951	316.147579349436	336.352418341734	230.50902024964	243.732297887865	145.172682363119	248.510031995444	404.828142615704	469.881730012118	595.675812250834	541.840852220388	503.403780262983	362.671424956447	1959	307.19571855857	46.8952333465689
191	236.465165761581	363.678619561188	240.556776033616	169.080516616203	172.033613710577	435.295622329483	171.626463302672	158.523822822345	426.19599920836	237.664939995987	250.673646855971	66.1116758021436	150.452442976742	322.047176193613	207.986000038259	315.473707725241	296.566346498876	218.763861954929	187.992904390813	124.872024794887	239.336581446962	184.15293569033	414.229044472306	469.127747775257	236.883311743774	445.898497535348	280.35321513223	210.737092725007	160.030216499741	297.450704830862	141.426961442244	232.661011217349	249.314279714763	426.331716010995	614.392792962391	439.27476358452	295.621355428677	289.626254167831	1960	273.129205498791	47.0589518665743
192	209.248920285002	348.703904018587	268.258397575175	175.310609007537	177.377776973599	438.287046854231	141.341510122066	152.497619794229	393.541028529886	268.563760381104	214.432548163425	92.9785761756435	133.900647922039	334.969175096358	182.51616591781	329.093140197084	280.204617799715	228.244560264932	199.562447656188	128.501192628314	258.262478069983	184.681351574664	395.005010706459	463.514664181088	205.565717057933	381.337826026282	325.752998887787	267.388176410131	167.725861863975	275.568255361548	142.070359617699	273.725711270217	144.754536380926	369.729012852737	504.925253585116	312.048429255032	342.673302760756	291.858984066737	1961	263.266357244526	46.4572754945879
193	237.832386884423	390.623117273232	248.665540831797	164.546884257807	169.705379395002	434.861768384022	167.969963613159	152.979225948024	420.382796162157	300.084616111632	204.642088817778	56.6916102303546	160.607327070206	305.788805892755	164.27387985621	325.134419294295	275.586790758204	269.191450593291	211.510866995586	210.285645860686	280.648839000933	153.239349819741	426.636136339128	473.613942084583	199.755341445119	464.523743741421	334.414683992999	275.615693410617	232.129453740362	336.062135180542	160.59821645151	309.671814412592	323.500791114429	444.45116579984	515.271460671183	316.22517668798	320.945105490733	369.029066009517	1962	284.413070516417	46.3553530562213
194	231.531922817649	351.162514429287	324.80580870273	205.000230380287	240.952302548703	528.256291427001	201.268018307822	191.487926217932	447.752351360232	362.190761280448	265.219849160623	100.486982617723	187.732466359831	371.870322405424	212.837875732463	380.730870325608	325.211388314308	286.656820791658	248.590770926641	247.386284303255	344.05057698009	236.953055100683	574.345968929286	603.158143473889	271.599481362268	480.587963616287	343.161192099859	389.207201464259	280.968024814538	326.205702389169	170.403755441895	392.563364896089	358.25842975595	466.122186083567	677.617659275151	314.038314041816	436.592471776885	420.726800557725	1963	336.781369749185	46.2785046528891
195	246.311859615727	278.485852458937	354.062518607815	205.814531196097	247.286067497606	545.521228014069	167.356096408647	159.07517233305	481.803131654695	280.114454090558	239.442138960123	94.2980450901512	188.894227323128	326.568870499924	166.807260172065	365.279575177458	327.043565149882	272.456193678902	224.430352624209	245.134704848427	284.745475821214	224.936463200702	627.350920180653	518.73820816442	298.737815341038	414.89757538899	382.015467561661	351.647262175736	222.826883733817	250.382421216984	144.201616073894	337.129334204966	527.41968530335	463.721695136959	653.985342697787	254.776881020825	376.27734857988	437.727215043361	1964	320.729038322308	47.2118476488606
196	261.223743305257	345.014731765477	389.371506760042	223.884657980281	235.853497671927	490.818874251967	201.394938651027	203.934287992924	473.37926511336	332.664502725685	240.658563635592	132.164603821665	229.982175161633	355.970093667075	155.884884993329	397.853806924734	316.66248638536	267.142189705354	246.80854541426	263.577110362061	290.142417840816	245.088209277154	557.895018998763	593.79494072913	352.388678041983	423.983375502437	428.892428182936	343.310417750904	295.686700555871	335.567334337602	199.327770684965	386.201011454039	477.355893094274	702.387232393114	879.897270417429	313.225898181598	346.080045834309	458.730332728936	1965	352.478932691981	47.7632991016902
197	184.077223307379	337.869179274887	376.204149471051	51.8014071057767	228.619666427771	415.019155024684	113.541242571185	165.25405676413	315.587747538567	218.208428373774	181.292201419972	61.3213753239499	169.138321921029	309.63128786736	148.774204181194	218.16476023589	238.611816021779	234.71875440545	244.15704121463	221.691197989544	271.09431326357	58.1800968296255	468.252185902701	443.56303755667	249.07551867309	362.922752368735	279.496502815596	205.500686090004	214.530565854217	277.118631336094	159.424831595394	383.024547121994	148.55586349177	479.039786756598	866.611160926132	254.36564654247	264.642738590158	408.57512017364	1966	269.148873745486	49.386732756071
198	170.29442801755	338.925382725024	246.96216929502	80.6811258924316	230.253922926168	444.10590476721	182.468727868741	160.29568107897	348.410165105477	301.292872646202	204.080686210581	78.6513428789473	129.689657129167	278.768909957025	125.310905288594	261.652884861737	239.567488507001	231.141737010073	241.219023764993	181.236909389268	280.385573536562	64.7042422933354	418.183681304645	234.643984500295	197.279452274825	352.123841781285	310.717022288441	188.078041551725	140.99467829311	199.621509598076	132.677940061262	219.214994659985	128.542975810607	331.893241729228	605.000059246688	324.29812732991	264.71845097311	402.244810976657	1967	243.956119829735	47.5801755657227
199	142.188483501474	315.069070591459	292.498298171743	86.5807227366079	186.291103650364	366.67255736006	178.882285695403	175.816091265499	331.560232907948	231.269913990339	177.195878758956	72.102378833274	143.719067442303	247.32973563549	117.77296787557	262.814645825035	234.343962401877	292.277444208196	221.368870583286	190.202386504083	357.729385553085	64.7670741464072	457.513908053466	308.264380903783	230.874073315987	321.761919580667	311.773225738578	216.966242638545	178.279099905914	230.71479456845	128.604236867352	237.956793953505	257.766420589981	321.035269199891	533.699100699345	269.915273540678	351.225032123093	421.174477510862	1968	249.104652811278	47.0411470594416
200	163.827459540135	332.631830162087	400.183612036637	80.9362232159031	205.681641826851	388.731878495771	153.82839844229	194.630461349318	364.862057513796	216.999857679938	188.975594572856	75.8330201094119	126.281971577818	270.761618601555	118.301383759904	251.672673319813	185.649276271235	303.885000744679	254.519270423231	256.429358756613	397.209152112218	77.8034270217434	564.790186554862	276.584560584984	205.131234793942	381.69942334071	312.829429188715	369.794043820666	293.002209633379	292.726063639128	147.579456495034	268.903052387692	299.599868365183	379.780852707163	544.450573237726	349.179541146341	371.969596733277	494.064139463126	1969	277.939984200677	47.4571129603215
201	157.015544189356	283.527480349417	324.738892779208	115.836804323163	243.879010264787	411.119181904517	198.424562797058	179.187334342066	392.362302966259	244.147302277404	195.292394921429	79.6051304085771	176.71364428663	288.988825018418	131.152696827944	283.621728129025	248.412014304652	294.611019231282	234.21986949206	224.619790661221	253.588102360707	116.874786535909	656.535373454706	318.153172099488	332.129175337513	423.048437528728	329.224144610738	286.592732301525	274.037671420719	245.044226980004	143.58115152481	294.252563509508	362.496752404908	471.511588280801	662.223541113296	366.30970340857	337.37280763562	539.926679816556	1970	292.6415299947	47.8935200248602
202	143.005297591407	200.57435464991	298.592359601177	75.4286971348949	162.01978712726	359.100062427847	182.406838493465	173.797932144833	350.084948149105	214.113048190555	95.1340228952715	69.4920294974062	132.021975515192	217.856569996572	94.6634123157637	222.892228861012	168.246423766675	259.631584148417	216.465472769563	201.691819156791	300.713248801615	104.059601783385	508.008098456084	286.335750022461	193.354660572695	373.165601056499	322.689317732006	213.387968606106	228.48771953632	233.723183693528	120.888485310135	253.417199720351	267.870096723191	410.568460712343	474.831623397114	266.982596798552	229.063887628989	512.387478615188	1971	240.451416936834	47.824521561586
203	136.087824727468	117.168839608285	283.308825500728	98.7977482478879	172.114980960305	340.391564016454	178.300776895223	198.598921189332	307.081885428972	241.481660910833	123.384166514147	62.7577114851711	178.379945030094	196.32597890446	82.5861876775685	198.810036215654	187.477683195624	262.979893598613	215.464247190864	225.875171085595	384.72729034024	97.7019607303158	430.743454574431	270.678680555501	160.417260714663	362.007292269479	223.456144742331	262.002544124082	251.03995655938	216.074030324926	93.2801690703881	224.166773000573	255.016584540294	316.08097758518	407.819252981186	274.19663600899	311.605778850141	486.455830374662	1972	232.495912256054	47.3595762879611
204	186.593010704374	142.442010028619	262.031446776495	104.80730083494	201.106226286162	314.547566210963	145.380341637521	221.654755514763	276.323494235471	232.226528953358	185.646448837847	69.9695515807519	114.848773433609	202.738283669702	82.8375150898556	243.169638643607	194.321014472939	236.978187841912	207.281340806058	226.277923263785	311.670809818071	65.2131803032169	440.042882988322	263.12974756819	194.320386154408	357.274482936846	231.717590943476	251.006969836517	209.492393715655	247.884226738849	98.2146686513816	249.405700060983	242.023585643577	330.584454229743	502.56528918374	252.502367939626	261.609216723852	437.835914149175	1973	231.517769116009	47.248740759217
205	143.822111681341	134.228944354339	269.100972724868	110.85078262265	230.583790154795	426.059025768663	156.324079646301	185.314696653628	303.356899019611	254.725358901306	124.144431936316	70.2208789930391	106.007703387876	135.611245121918	78.9284313509939	237.853749714468	169.73930859566	239.632833634195	198.764797281442	200.658235173761	253.124717444302	111.006605618269	354.251014167031	181.274922660377	127.599869695999	285.806705819597	201.279328041375	261.390561875162	222.002529821515	192.801740265663	75.0162060194785	244.3405102256	284.492263453335	319.159738385698	372.829136483299	296.023793447602	244.966001322929	403.133253379092	1974	215.958609864303	47.3101028309001
206	158.494606010667	151.199827869031	258.950486861119	163.772481668697	251.105301686575	456.200722324265	180.503347504655	196.708939048933	343.748355766815	277.586100322948	135.777121214028	88.1295279148277	129.501475729217	135.973156595612	116.729016636782	270.244512450774	245.987647253877	291.063532806849	215.148831288443	228.134918681322	316.162030675643	130.828484466093	407.271045063135	371.736804717646	148.03058920009	320.412291376684	263.852313878515	331.318644432887	234.897196868174	243.414682870587	117.534835152428	300.68717358259	362.338730294432	478.28077797149	561.958040777651	326.278273179467	255.356504865412	421.790229670966	1975	260.187067333667	47.4238986876275
207	187.703877866683	193.496032242106	277.616259612423	205.408323265988	224.154834948489	486.840047156196	202.14138106552	270.760047805228	365.123438022574	322.402804481999	187.284475247429	116.93227768147	167.225720313523	159.09276525191	117.221618364865	296.712430557268	316.766787261459	302.497673428854	231.985254637562	302.772876945308	365.687668063159	163.889034756146	486.977020595892	397.921665326052	168.585715773262	402.551116260382	326.938007636721	381.646958743395	336.21324578718	307.183358871683	132.105227720512	370.242977410864	244.838452661194	455.151744537232	675.496455915447	350.105054342088	329.929746320735	488.505091262598	1976	297.844933372142	47.1824564277935
208	159.158110379105	151.663526944701	273.235308656992	147.191469802316	273.709689147684	489.918807956714	184.655276355639	203.545044663144	268.571928522003	259.55084521722	136.63666096405	92.6103815166428	154.005584267952	182.423488934529	105.078420280945	304.458027244694	248.168540873999	271.834786652021	319.482065791957	277.82360472756	332.198290375892	111.668853349645	419.372774124028	341.037789625298	114.862596441285	343.946904422522	218.574423917918	353.669505366851	221.907967882642	220.340313148501	113.625123095036	304.043022855155	428.558162724594	291.803692036034	458.19123542958	355.539381314268	309.949845362434	514.246044829052	1977	262.033091978963	47.3457429465189
209	195.746040900608	244.774992489591	356.694230773728	153.495703780274	256.333540180679	641.497197740502	230.231303459063	276.936733121451	328.956166757387	282.813710498522	159.866853681755	110.975189691733	225.229573795282	160.148340383516	101.244734765769	389.004254578837	261.925575104069	364.766553097127	320.483919689186	284.360630721149	355.651222012736	171.138888122835	448.085046022247	408.967190936808	189.581293636468	386.345210556839	360.155951718718	374.671052256099	269.793693904984	214.781893266504	142.540341878676	274.303764318478	317.648004000791	406.558217690036	555.804289087799	345.336116693939	379.321866020473	549.821440038303	1978	302.526071772973	47.1647859156813
210	181.654741212196	219.902689291855	300.014244436191	118.362644816649	248.32687714374	710.94241750737	246.834620633285	288.399148077339	337.153524468399	218.705114172307	143.154523242453	79.1228959362511	155.685079700561	160.640942111599	88.8860234258121	314.172145888859	218.00768060321	295.019112116984	309.905548906019	207.526385033038	319.762295856657	125.331639800107	385.517715051883	360.132389773816	230.868104289945	306.451367783397	267.056738385177	285.867652717076	210.134849413314	152.0480578855	205.293969293398	306.906270399637	262.130406945083	361.85492502578	438.863214946899	541.311808017524	152.424106526135	486.748312650711	1979	269.50316272332	48.2358060905012
211	160.181012947114	169.444941364019	325.376321928622	148.30673519434	190.999722719564	522.955482142599	212.269875780694	261.977725542118	325.47119802676	274.795109409499	114.806361932785	86.6627183048666	165.868238127907	126.56345827958	93.4158858730232	296.309992538344	276.755777384605	298.553403852272	271.74556542066	237.104794025852	447.716223044715	125.558462789696	427.255030091885	327.636383683614	163.403030372635	321.429853237182	291.44586463279	345.064683088669	262.28151755172	190.569010366757	172.767489754456	264.263234197605	270.110366444466	471.798101530808	496.997444523782	614.379912432511	278.200281686725	484.860843784434	1980	276.718475105518	48.1668505853785
212	218.918742472751	271.634667199988	315.342703311587	178.486445021051	216.634176295061	468.463300929022	246.049850788418	279.249573633024	313.60414593709	276.365905736294	132.338019736143	112.474986024556	233.508612915288	149.967066911762	89.4533950590504	362.519686031279	310.30892940274	306.139407632895	337.302435960179	268.074300245675	487.150122351105	205.345491412916	529.496592206638	370.788357895527	177.428356615321	419.244597143762	347.70393507695	337.678484600814	272.951622840373	203.896903040346	159.085539588807	316.044220951133	256.730951651358	372.858353294978	434.836635642793	695.940684267948	356.999593579657	576.155526297754	1981	305.451903150054	47.6397457955062
213	153.579584304125	204.148230452633	287.116435796878	143.196306424746	217.850600970531	333.131971712539	182.214887182331	224.85541011024	261.278407017429	283.511458226884	138.446218332518	105.765172435019	158.111017547663	127.226962648018	68.3409499491309	260.149004458464	233.6817146705	289.277537383283	306.452310261193	252.071341427553	483.116945702427	126.155365393879	479.985091986063	372.004782570997	123.083830256464	352.310452384908	229.833577829118	288.876041842154	218.05166290036	185.337316120734	135.518253979372	279.418277158522	279.044113473479	408.922266161862	355.665987498208	687.880614155898	263.262951096702	514.437996140186	1982	263.508185472711	48.5155088993894
214	139.191718269215	213.039251821558	312.676433626485	203.480956173011	274.023848413043	378.184923639139	144.86731955719	237.82107715087	268.970596629744	262.722283001019	156.184592932482	113.643658491692	153.97322586362	121.727604707909	94.2314433258951	261.154314107612	214.923579095181	329.741564920785	334.300644179674	321.323667405491	563.27468225877	146.358005271318	692.308060682602	398.71240419696	143.855098404203	333.079192955958	262.177530834887	325.148242301971	209.244207896021	185.865732005068	155.481190337343	293.419727297041	258.427411684296	445.551665706392	356.882412173678	634.068901911089	235.561329555143	686.225937305252	1983	285.837485160253	49.684209265056
215	168.798715755176	213.431950903257	338.62850221926	186.159785077444	296.06589078916	526.445477421472	224.659374728656	298.474864035932	256.453234860781	281.015462863607	156.642637141375	103.164876195643	203.066265942737	122.004693179956	81.6264311218968	341.003546265373	274.528702352475	321.17412759518	330.617440952605	284.083856408368	465.928663976106	200.069186551212	733.07430943338	348.946434971444	130.393373883571	341.511541797459	278.814777209767	270.467565529179	211.285614802324	212.145154552346	185.46957717145	269.066101046413	165.532716032504	365.260725621536	488.618188598128	540.110148827526	254.806097832503	674.414491405551	1984	293.26211855402	49.1543185453889
216	80.8473161438065	162.470919832315	243.083873164164	42.1196468659437	131.164006561497	227.667135535203	151.158358846004	286.271975691593	223.445463327309	225.943343646178	69.7659763767992	29.5661567814643	101.948765679438	81.4904001599964	34.4368820315899	309.676526801572	177.068015937955	278.257144513755	297.884872935588	270.052875298905	378.346715660799	40.08169571156	561.488058516674	298.716766670259	96.2244697053325	279.903339064236	223.605998711907	201.433894399932	171.999684509918	199.911164440737	107.79181385585	218.627202674498	122.563896672295	408.686960872108	384.330821347357	572.180469113167	169.631866126908	431.324020896815	1985	218.188644607406	50.0999073491084
217	125.095392032557	214.123101287046	342.006342640399	150.6786376478	182.312904873123	405.411536371475	174.109578136069	241.946616623564	230.932192780079	221.262684751594	110.647835737229	66.6708792944826	146.121757503768	128.30515724673	64.6775387557799	238.137749690352	197.279452274825	332.377989475677	301.233182385784	316.989212021333	494.193887239719	153.856044457641	551.864731900197	273.786029849166	151.458695103687	365.377278708984	168.027768917985	347.465174035277	226.345467505837	232.912652788902	142.553850727086	296.94585089143	187.801895557475	417.856955668671	476.193817971711	522.242026450969	166.201561108453	501.649514925218	1986	259.659288035213	48.8955310268183
218	132.651864842237	171.58122436846	393.277134746985	0	208.625942461795	466.715947095096	179.230060002155	227.421462989692	231.658529001589	245.064019013721	105.033495505998	96.6617794027122	180.995635073473	111.053729508072	51.8438186066002	245.601231357485	178.03499815673	344.871475140473	363.377026666444	379.672467760614	612.067700239469	134.058041713984	723.435903172166	283.015714906148	89.6412622997351	345.852594526189	224.468051736052	364.636805320533	251.592562707146	227.223542652516	143.08226661142	246.305890589686	180.979298791674	392.040603878532	527.908202960983	488.236485090717	140.662926108891	692.326596079259	1987	273.181744502248	51.6112884523638
219	88.5476738970205	128.850851890659	333.829405281636	181.332727965203	271.252335374046	461.742491765198	177.035029215092	351.481071924361	246.077182644504	234.747657057863	111.089543664323	97.0865227294776	191.710350977806	87.8342182053902	69.2658348263478	233.11717047065	251.343748568982	309.441535671084	410.751615564047	411.866566796806	497.860754184989	134.309369126271	716.124788748732	335.355276833484	158.856203325095	311.847053165937	233.004073135121	277.545887936982	192.422550032375	195.375647126749	148.572199773569	312.420079665952	232.226528953358	436.343343479455	580.346410897643	329.339441061125	105.919424634311	688.294361908376	1988	277.225445486316	50.5999546680365
220	88.6381517654439	60.1787780758393	404.261713460261	175.825830202725	174.940215233678	404.130709046607	260.771039803874	288.523869305687	246.891483460315	253.099270543808	117.181405978899	89.9953197917946	162.962893241867	82.1061523201	60.7395523645051	200.427328113722	232.30349797337	321.460640845187	291.474453125938	400.284143001551	571.635716947034	127.826692685588	687.084848736744	336.310949318706	145.332903588452	398.65554136993	233.532489019455	240.572169837619	170.631206750015	215.566348952106	134.198470905599	320.422030313911	276.604666777967	382.008870217089	683.750048134958	327.647693417167	172.890954345742	561.808186808074	1989	271.123058836351	50.7665419327056
221	96.1267661738059	120.449918975694	356.691089181074	151.998106562308	232.655356350573	488.883653177356	195.70865594803	310.962694833952	316.657459837114	300.685602786263	129.189829737981	82.8136389856884	178.558073333552	70.4747196794491	60.8627027965258	308.420203899401	346.55788207692	351.654487838839	359.707646447051	373.169685126949	569.482783501529	188.789612287764	664.302647131442	467.239022271919	159.492061678181	407.797890151142	250.222514150916	233.622338569347	226.781520566156	229.378675212878	149.646624461096	269.267477135508	284.827157230207	398.092567966407	587.031720064482	407.736314935132	151.50519067496	617.189752901882	1990	291.964053806302	50.0772912003663
222	96.2329520054972	103.340805384244	301.954806218314	207.347628411049	187.040373498245	415.744234609132	220.294760055023	266.954950783201	317.986981848113	232.452723624416	94.1472486427789	71.7656001008092	164.393574536312	70.5651975478725	30.4775328102707	228.817272605682	220.81218036507	369.155986352722	297.92602779935	340.443400295238	557.593426104018	74.3021220093176	648.047732582502	312.510557534375	138.958926253584	244.219873067702	186.039147919546	213.105539426549	213.041450936415	203.806739331188	125.137489374115	257.112655158769	256.427787960286	364.262955794756	530.960888542476	339.191475622783	129.798984553512	609.357448257217	1991	253.729722050591	50.4066782875056
223	66.6850164614237	94.8085538963596	309.738730336113	177.429299093118	140.814665034059	311.154960304351	168.530109583294	285.319444799025	256.7369206774	198.375239792397	100.207695030819	64.4035918763869	150.042465135449	35.316527974595	21.788515848972	195.741642670892	174.455153327964	313.904482194773	260.848637142418	360.811602105522	535.376397017097	94.6762928456434	493.011391764908	252.336806006782	90.4580763896684	331.571228482235	202.593456248372	219.038437152853	147.030620258452	204.410553439208	110.445831329603	251.439252985651	168.928777691034	315.579265238402	482.54203424682	293.185992803614	94.3222353535839	699.936790123314	1992	228.263070859541	50.7806590108345
224	88.9925234167688	94.8845804385764	374.952538957861	141.09552341729	120.314516332324	296.956846465718	150.395894308977	185.880183331274	243.650930638137	169.776379388973	82.6603292641932	45.5706863959121	90.2969126865393	29.4477187384239	26.1669535302801	209.825402536935	141.216160575188	293.831904253192	240.659820272654	292.33807694641	493.031812117156	81.2491258442006	452.042510287974	244.136935021647	90.5642622213598	354.657850415671	170.481981098969	234.098918174897	143.88243026029	145.43186375704	100.669194991631	152.627681730088	301.958261970233	273.524649340387	271.795516743852	369.663353566277	103.623234563802	654.373643549771	1993	209.387555461865	50.5944543002881
225	103.938964625488	138.149651986019	447.695802692467	129.116630629152	167.947029986787	282.611706090896	139.675209378602	229.662989348028	307.396044694331	187.952692004847	70.9497284886719	22.8192723986148	100.568664026716	76.6375819879962	39.2928417962436	224.026029649692	208.968376061036	315.016291834879	310.176040033493	383.249170996726	622.861898437939	101.688641807721	550.053603735403	445.94373646956	139.536979301844	421.748760647938	219.598268963723	181.232197000288	185.034780748193	205.442880785178	121.134786174177	206.24147363772	206.822354119369	259.965535447494	408.899646694756	443.252648202495	135.660253967314	850.137277369238	1994	252.397537953185	52.4564772187118
226	29.7194665029594	103.717796502675	276.539635810038	135.562236276522	142.205762261069	329.521339275768	160.066344815257	212.511464255755	280.506524853725	212.215840387052	71.0402063570953	34.2713200987457	90.7266825615504	0	21.8513477020438	231.530352021322	202.802372159836	313.225269863067	285.816758916088	332.054719591623	561.919085028746	88.2445102059491	472.173836012177	271.862432667373	125.798166309165	394.562674460834	252.696204206353	150.273372195487	129.50398900334	126.215055654297	91.0885940352439	186.801612456572	155.440035473581	246.270704751965	393.22058607922	367.282026334856	140.776337603685	634.071729344478	1995	217.212799790408	51.0784497010383
227	104.097300895229	129.774480130814	290.646015143187	111.140751624577	185.022528536844	376.917291003416	153.238407341945	194.841576375639	260.363575236704	201.173770528215	53.3395308689743	34.3222138997339	85.8732360710195	0	21.8670556653118	150.200801405189	169.433945789732	320.78425594687	302.101832754502	368.02030060845	595.041838853339	108.75439784491	608.73384211548	325.271392733992	154.029774531385	396.394851296407	212.404335946267	169.301998898281	187.289187636409	159.753756346225	116.68723345449	167.203415005683	192.833470351464	225.173967605314	334.42410877096	534.154003315585	113.969127490604	595.297564495342	1996	229.207293066276	51.691308872822
228	52.094831859622	121.250396783829	278.917193130274	111.344326828529	111.382968418169	293.341815799232	174.03166663826	200.356642279016	346.129682998236	237.604935576303	65.2618749893476	30.55136023763	80.987745335422	0	30.6402673097266	184.752979887166	122.235600239995	323.689600832909	272.377653862562	433.213060559418	748.468113435969	136.169191977196	627.961645792511	308.480836637616	84.144417633749	390.83580309588	245.60971365765	197.837084970837	225.67787906695	206.884243494645	117.019613957239	214.593397707289	275.149166901559	218.485202686556	352.604505457284	520.341677054812	160.216512944099	701.957462518103	1997	242.173712435673	53.0509354466183
229	22.3357812892273	69.3412330500339	391.128285371929	86.7418864397371	180.921807646113	558.293687106504	223.254140334705	273.671990035841	312.095867304102	232.632736883467	59.3949507087686	26.765426930789	65.9209811280707	0	26.2875906881779	212.688650081417	149.675527113509	408.69764228713	293.258563593912	533.947286518979	742.720255516962	170.564919145024	806.323997903745	362.342186046351	154.499756792362	422.302623432766	353.026735509927	305.916982873021	248.361748822195	200.785469676231	127.572223680648	248.925664703514	208.792761031701	204.429717154395	396.862320283261	511.012717669977	156.375915925086	782.603402572815	1998	277.117721927695	54.9361637005086
230	74.4934450019212	60.7065656416424	262.008827309389	99.284380949929	149.539810310874	436.480316919152	188.894855641659	228.333153177764	241.998138743083	257.600230338606	59.4577825618404	22.9662989348028	45.6998058539746	0	30.6974442960219	110.011034906346	136.332554795183	330.226626826499	267.478025960023	384.079808094335	668.890000724213	164.111773675285	599.939581800286	310.152163929326	105.515101659794	275.218910258468	238.74376291323	228.890471714511	212.885942100063	127.456613070995	92.0951603214541	215.980725023114	171.876848237163	212.250083746976	276.862277375561	448.112063719068	147.840837003813	503.720452802464	1999	220.706102008917	51.8259076613141
231	37.2702844458625	104.140026555317	282.780723775659	93.2251911989503	128.569051029632	422.757840208271	214.674136638486	311.691544329585	257.025004723734	246.700788786242	89.3044835672703	19.1558612052638	45.7506996549628	0	30.7282319040271	151.527810142066	170.769122667507	279.045998429072	231.568993610961	377.110813110877	726.763478110848	116.464808694615	665.230045282781	248.675908087554	112.705264766065	373.284039099539	197.980655755106	187.967771649584	218.74281328415	154.593062094173	102.5667169544	216.624123198569	209.689999893566	176.054852307172	277.505675551017	431.248622673128	218.307702701628	496.003444608186	2000	226.952778702522	52.2297934693587
232	0	78.1643960176409	310.414801075166	161.925225188387	166.603999127378	314.33519454758	200.042483013657	261.903269796228	286.538382748618	296.222970421839	77.5115730642249	19.1715691685317	10.1737336493852	0	0	110.393052573022	123.196927591993	271.190131839505	204.456420691951	399.238306807171	733.755720879943	137.249899850031	608.179351012121	382.85427280017	126.985688332222	382.367954257394	256.260655231115	279.087467452099	182.166820814731	134.698926615316	87.3793155891504	210.46817239386	142.570187008885	154.34487627454	321.667985960324	354.435739815062	182.202634970982	494.102466893499	2001	222.691067722993	52.4214185663669
233	0	86.909019168908	331.752184219082	131.095834000914	161.804588030489	339.031568556715	168.541733476112	227.129294872908	294.74516523759	255.106119930921	41.7809831778867	38.3902622268673	50.906367358769	0	0	96.7258678928454	89.1021650003791	307.984150839083	200.823168788074	297.804134004391	697.232507167104	130.62019687316	604.328072578086	232.056882950064	84.7702228903441	535.037419169774	198.810036215654	176.136847875431	144.861350531148	141.704364073556	72.0957814887014	136.106360124124	210.516867079991	213.598455313897	339.986612723406	297.453846423516	145.509461095584	455.00566047884	2002	208.827988206166	52.6233457917345
234	0	34.7812005864233	326.641127130957	131.37292247296	129.850820832296	316.421212069564	136.422718504341	304.39802282501	281.347529207091	292.907019375975	29.8624089686978	26.9105685113848	35.671842103716	23.6021572878894	0	96.8490183248661	109.809972976516	295.324474922912	182.652196879711	249.08431513252	685.912720517689	220.504618444283	615.972385748616	232.481626276829	99.0129473446588	378.687578463714	224.09388805101	148.2363635189	149.880673113789	209.68905741577	82.5459752916025	150.007279297728	143.131275456816	251.098704342002	437.278281453163	353.986806224864	136.668391049851	489.546529227263	2003	210.859069193457	52.5840822375052
235	0	52.1906504355565	173.932392310407	112.825901923962	141.080129613288	277.693228632436	170.44805189831	265.391380119509	275.052720007094	282.060984898722	29.8781169319657	15.3912907284671	20.3977327812278	23.6122103843809	0	96.9721687568869	82.4630372455478	241.877501585185	159.355088238485	268.59988869662	629.183097016226	131.229037529426	549.07499762381	286.714311937219	113.308450555554	296.466758011758	182.933683581472	163.27611002943	137.707315740394	142.3904879091	72.359675271603	205.045469314499	211.343734266415	214.746393269519	254.341142119772	257.613425027751	132.457086097714	449.584528195805	2004	187.342057333829	51.5571973610668
236	0	60.9176806679636	436.689232830615	100.460593239433	228.795909775637	310.336261258826	200.891027189391	263.613552836842	356.012505167899	326.631702352996	35.8744748298726	23.1057856486222	10.2026363017982	29.5294001474173	0	131.802064029441	110.091459678278	233.157697015882	194.075027768163	301.765368181302	789.495742695525	152.232783533531	655.035577121882	305.338929824761	42.5321379813601	343.264550498162	174.90220196257	222.05907848928	129.684944740187	183.480634862462	88.030881905505	171.303193418617	196.68883285595	289.630024079016	386.905984845505	380.712963247483	118.681516470988	604.512798226117	2005	226.011714623139	53.9093257928664
237	0	104.501938029011	317.413641188833	157.291690183607	191.509917366507	287.312471178462	193.878992386579	309.16287640271	218.711397357614	272.506773320624	59.8410568655784	19.2721001334466	45.9429651253625	35.4560146884144	0	111.167141002867	117.148419256037	275.403321747234	234.217042058672	282.572436182726	750.423440703564	152.536889702399	778.988057747064	378.186180276201	42.5547574484659	306.192186389476	191.877483706977	223.388600500279	130.250431417833	156.659601741705	83.0184708267024	199.203677775148	128.833887290329	290.585696564238	255.671292449302	366.959384769332	99.995951685967	584.758463620344	2006	219.826174976042	53.7826610133721
238	0	78.435829622911	250.855230911349	113.493176203585	175.768339057165	208.009876142426	161.163703129156	316.782181065461	255.878009245908	242.557028076157	29.9440903776911	19.2878080967145	20.4354318930709	35.4786341555202	0	104.36527874858	96.6115139202548	205.183699391257	245.515465878042	316.490012948678	639.511711183434	138.933793512355	600.2405463765	270.811569924747	85.1773732982493	314.89031396947	183.846002088075	175.753259412427	126.446276873601	88.6937579554124	62.3694106331874	172.151423435087	151.801757021459	381.438671150462	211.989645715994	369.69634028914	138.545178501106	532.116994638997	2007	197.912350916938	52.4423840031576
239	0	34.8767050030925	190.408160822893	120.019206622887	176.41173723262	304.77846969536	192.025138561696	271.677392860077	359.522292480489	155.987929232367	29.9597983409591	15.4415562109246	20.4454849895624	41.4203283412546	0	181.234710274411	96.7346643522755	211.356614796295	237.172652427169	297.042611945161	747.065706475407	139.185120924642	NA	253.267659910041	149.27811564283	223.365038555377	242.807098851383	166.736888496625	148.920288239586	218.775485847747	62.4598885016108	214.013145544171	174.882724088118	390.600497806126	300.938186835612	395.09297530076	148.684354631302	542.935068941634	2008	201.500640507634	53.4516649790402
240	0	52.3339070605602	307.045128794925	126.58105119844	193.687041075445	345.975116639679	193.2974835864	287.416457895296	412.729876458013	193.970412732799	23.9791484063202	15.451609307416	10.2265124059655	47.3752172161341	0	209.644760959354	89.9353153721111	264.381043922114	258.5706683093	409.468903283586	1332.13581608699	188.298581356008	NA	226.548100231994	228.004228426933	502.56528918374	302.150841599898	370.370211913335	375.478441568072	425.708424028523	146.091598214294	256.225469393395	159.965813850343	536.063463330437	417.198792007744	598.412139452111	202.406531485483	789.877760362202	2009	283.77219343555	60.7562281384939
241	0	61.0848133971346	322.050003627001	95.1007220131434	250.157169023721	322.880326565345	133.900647922039	254.226788147182	355.336748588111	163.150446323287	23.9892015028117	15.4616624039075	20.4605646342996	29.6299311123321	0	98.027743888493	41.5444212510714	292.183196428588	285.385104085485	372.873432939715	1013.66848472214	76.8455554216638	NA	290.554594796967	321.719508079843	528.601866618896	286.112382784791	489.27666641832	267.77679142138	428.123680460603	162.318866747881	333.682378745448	206.077482501203	600.18776761992	525.682384565915	640.139401395621	208.373986730977	765.87505001098	2010	277.904318186384	58.6429980520217
242	22.3697104898861	61.1156010051398	420.049473181612	120.663861435404	329.911525083344	396.898448598778	225.963449839161	324.046485758357	326.997069578609	201.383628917474	23.9992545993031	NA	25.5898429598157	17.7854984897679	0	182.378250000318	97.0249475134672	441.969307603504	449.683488364393	367.637654623242	1087.26249174734	216.973782460914	NA	519.144101935264	330.18390116641	751.2075822299	303.734204297307	729.884964571455	469.504738893687	716.576863931583	194.525846313953	398.128067963393	91.7370187589448	99.1408101656599	456.165850645811	1007.21973748212	297.593333137335	814.611205164649	2011	347.751722191869	63.6742721715084
243	29.8350771126115	NA	436.275799237403	152.741721543413	535.809622644027	536.982379181612	236.452599390966	446.297165643089	238.580085935978	239.978722985356	12.0033972108359	NA	15.361445598258	29.6550638535609	17.5728126671199	182.802993327083	131.873692341943	606.906691828152	542.071759280427	542.177630952853	1431.06111299661	217.577596568934	NA	704.541422475681	280.979962866621	804.502816642459	380.812865893867	899.327392661351	554.803691827631	610.457005685974	253.639624480226	435.369449756842	183.74547112316	435.947816964368	466.792916115109	1182.48919162589	369.097866888631	1014.38885191761	2012	433.111820492161	70.3586911718074
244	22.3829051790312	NA	459.725589281593	153.103633017106	518.566677205534	556.117191716097	340.332816233832	438.395117641514	231.738011295724	240.886014943712	NA	NA	30.7398557968454	35.6068111357867	39.5755851350667	147.958646728322	125.142201763096	734.710450887369	523.07046443372	589.091034048909	1606.98967327911	211.133875877156	NA	929.786704234231	296.419634121954	811.039842636048	586.384237818577	891.695521627986	780.830601838394	608.114320044192	191.179735978615	367.010906888851	222.508640398008	476.506720600008	558.781262286341	1231.76193080479	407.591487513801	1159.81474664861	2013	486.020377912939	75.6644989116149
245	22.3885600458077	NA	300.990651432927	166.270676146832	379.358622654521	657.975165367846	272.258901660256	397.054899912926	269.872862039855	216.298654199657	NA	NA	25.6338252569659	29.6896213727503	30.8161964983276	112.916379792386	160.2001766623	901.431003102195	455.704036525733	598.596865100141	1672.70488008837	134.010603664914	NA	898.997211273459	333.825635370451	704.97339146555	460.996049350705	730.608787518843	716.283125018473	505.54980220465	138.580678498091	411.36265533517	253.842257206382	595.153051233277	552.125798249711	1194.54913750449	361.368606483004	883.386637377772	2014	457.228688400433	75.0912764418166
246	29.8602098538403	NA	266.958720694385	141.022324308461	295.015342205799	828.12382348627	283.639635207151	377.845631632552	270.687162855665	185.063997559871	NA	NA	20.5183699391257	29.7053293360183	17.6230781495773	134.297116914922	125.605900838766	737.816857703239	380.730870325608	618.069084685622	1904.96722319798	190.826306805086	NA	848.763773061089	189.272160919355	952.941812887515	402.72861624531	747.730781640172	878.200810384491	587.815861590817	106.889548445739	420.623756318688	192.760271242636	505.301616385016	581.792800155355	1013.15106441209	339.199329604417	730.950592799553	2015	451.073522993888	78.9814373249196
247	14.9338748381044	NA	380.923135796008	128.466006790594	215.05364103104	441.453143930519	163.199455168683	161.802074756366	241.294421988679	127.938219224791	NA	NA	20.5284230356171	17.8307374239796	22.0429848539128	92.0181913014411	NA	361.670199377748	148.941651069631	375.553839791758	1309.18365431913	99.1273013172495	NA	318.455707472029	NA	626.552013168845	292.200789347448	453.188563288003	481.69380423035	288.272541893399	69.6129808145694	379.713308465111	NA	445.295311745859	611.821713534693	525.474096972982	280.555219539856	403.500191401031	2016	306.396683802885	69.6925530538295
