# Supplementary material for: Data on beetle-killed and surviving lodgepole pine (Pinus contorta) radial growth from the Beaverhead-Deerlodge National Forest, MT prior to a severe mountain pine beetle outbreak
Source: Data Brief. 2018 Aug 14;20:558–61. doi: 10.1016/j.dib.2018.08.019 (PMC6126402; doi:10.1016/j.dib.2018.08.019)
Supplement: Supplementary file 16 — Supplementary material [file mmc16.zip › mmc16.csv]

Plot_ID	Aspect	Elevation	Easting	Northing	Longitude	Latitude
DL-S-L1	South	1872.996	394935	5125668	-112.363675	46.276456
DL-S-L2	South	1858.9752	394946	5125411	-112.363475	46.274145
DL-N-L1	North	1860.804	394848	5125663	-112.364803	46.276397
DL-N-L2	North	1854.0984	394805	5125492	-112.365323	46.274852
DL-S-M1	South	2132.076	386891	5129840	-112.469051	46.312698
DL-S-M2	South	2151.888	387097	5129831	-112.466375	46.312651
DL-N-M1	North	2151.888	386700	5129905	-112.471547	46.313251
DL-N-M2	North	2172.9192	386581	5129954	-112.473104	46.313672
DL-S-H1	South	2505.1512	388274	5131227	-112.451425	46.325406
DL-S-H2	South	2481.072	388193	5131108	-112.452448	46.324322
DL-N-H1	North	2503.932	388151	5132376	-112.453296	46.335723
DL-N-H2	North	2481.9864	388218	5132576	-112.452473	46.337534
